# Supplementary material for: Endophytic bacterium Bacillus aryabhattai induces novel transcriptomic changes to stimulate plant growth
Source: PLoS One. 2022 Aug 3;17(8):e0272500. doi: 10.1371/journal.pone.0272500 (PMC9348713; doi:10.1371/journal.pone.0272500)
Supplement: S1 Table — (XLSX) [file pone.0272500.s001.xlsx]

## Sheet: Arabidopsis
S1 Table. List of oligonucleotides used for RNA sequencing validation.
Genes	Forward and reverse primers
AT4G37990	CCACTCGAGCTACCTGTCAT
	CAAAGCGGTACCTAACGTCG
AT1G14250	CTATGCTTGGGTTGTTGCCA
	CTGCATCCTGTCCAAAGTCG
AT1G69880	AAGACACCAACAAGCTGCTG
	CCTTCACACCCACAACCATG
AT1G04580	TGATGGTTCAGTTGCGGTTG
	TGTCAGTCTGAAGAAGCCGT
AT2G30770	AGATGGGATCCGTGGTTTCA
	AGTTGTTGACGTTCCTCCGA
AT1G26390	TCAACCTCGTCGATGTTCCA
	TCGACCCAAGAACTGAGCAT
AT3G02885	TGGTGGTGGCAAACTCAAAC
	TTGTTTGTTGCCGAAAGTGC
ATCG00040	TTTCCGGCAATCCTAGGGTT
	TGCGATTGAAACCATACCGA
ATCG00360	CCTGCGCTTTCTAATGGCTT
	TTCTAACCCAAGCTGCTCCA
AT3G48360	TGCCTTCGATCTATGCGTCT
	ACTCCATTGCCTCGCTTAGT
AT4G37390	TCGAGTACACAAGCTACGCA
	GGGCCGATCGATTTATCAGC
AT4G37540	TTGTTTGAAGCGTGTGGGAG
	CGACAATGGTGGGTTTGGTT
AT2G25900	CGAGTTCAAAATCCGGCGAT
	AACGAGAAGGATGGAGCCAA
AT3G04070	AGTTTCCTCTTCCCCAGTCC
	TTTGGTCTTGCTCCGTTTGG
AT5G67480	CTGCTGTGTGATTTCCCTCG
	CCGCGTATTTGCTTCGATGA
AT1G29560	ATTCAGGCCAGAGAAGAGGG
	TGCTCTCGAAATTCCTGCAG
AT1G12320	GAACCCGGAAAAGCGATGAA
	GTTCCTAGCCGCAACATGAG
AT4G01060	GCAGGACTAAGCAACCCAAG
	TTTCTCCAGCGGTTCTTCCT
AT1G76780	GGAACAAAAGGGACACAGCA
	TCGCCCATTTTCGCATCAAT
AT1G74670	TGGAGGACAATGCACAAGGA
	TCCACCTTGTTGAGTCTTCCA
AT2G29090	CACACACAGATCTCCTCGGA
	GCTCTTCAGTGACAGCTTCT
AT2G47030	GTTGATGAATCTCCCGTGGC
	GCCACCACAAAGTTCGTTCT
AT5G60440	ACCTCCTCACCAACACAACA
	ACCTTTGAACCCCTCGAGTT
AT4G16750	GCTAGTGCCGACCCTAAAGA
	TCCCAGAAGCCATCGATGTT
At β-actin	TGCTCTTCCTCATGCTAT
	ATCCTCCGATCCAGACACTG

## Sheet: Bacillus aryabhattai
Genes	Forward and reverse primers
gene3107	ACCCTGAAGCAAAAGCAGTG
	AACTTTGCGTCATAGAGCCC
gene1769	TTGGCTCGGCATTTGAAGAG
	CGTACCTCCAAAAGCTGCTG
gene1522	GCATTCACTTCCACACTGCT
	TGCCAGCGGAACAATAATCG
gene4310	ATCACTTCAGATCGCGGTCT
	GCTGATCTGCTAAGCCTGTG
gene1091	AGTCGATACGGTTGCAGACA
	TGGTAAGATTAATTCGCCGGC
gene4030	AGGCGTTAAGTCCATCACCT
	AGGGGAGCCGTGTTCAATTA
gene5157	CCGATGAAAATCTGGGCTGG
	CCGTCAAATCCGCTGTTCAT
gene1475	CCGTACTCCTGAGGGTTTGT
	CTTTGTCACAAGTCCGGCAA
gene5156	TGCAGGACAAGTATCTGGCA
	AGTTCAGGGCCGATGTATGT
16S rRNA Bacillus aryabhattai	GGATTGTAGGCTGCAACTCG
	CGGCTAGCTCCTTACGGTTA
