# Supplementary material for: Endophytic bacterium Bacillus aryabhattai induces novel transcriptomic changes to stimulate plant growth
Source: PLoS One. 2022 Aug 3;17(8):e0272500. doi: 10.1371/journal.pone.0272500 (PMC9348713; doi:10.1371/journal.pone.0272500)
Supplement: S2 Table — (XLSX) [file pone.0272500.s002.xlsx]

## Sheet: plant size
S2 Table. Evaluation of the effect of LB broth medium on Arabidopsis and tobacco growth experiment.
Table Analyzed				Table Analyzed
Column A	water			Column A	water
vs	vs			vs	vs
Column B	LB broth medium			Column B	LB broth medium
Unpaired t test				Unpaired t test
P value	0.4834			P value	0.2799
P value summary	ns			P value summary	ns
Are means signif. different? (P < 0.05)	No			Are means signif. different? (P < 0.05)	No
One- or two-tailed P value?	Two-tailed			One- or two-tailed P value?	Two-tailed
t, df	t=0.7157 df=18			t, df	t=1.188 df=6
How big is the difference?				How big is the difference?
Mean ± SEM of column A	3.100 ± 0.07303 N=10			Mean ± SEM of column A	2.475 ± 0.06292 N=4
Mean ± SEM of column B	3.030 ± 0.06506 N=10			Mean ± SEM of column B	2.605 ± 0.08958 N=4
Difference between means	0.07000 ± 0.09781			Difference between means	-0.1300 ± 0.1095
95% confidence interval	-0.1355 to 0.2755			95% confidence interval	-0.3979 to 0.1379
R squared	0.02767			R squared	0.1903
F test to compare variances				F test to compare variances
F,DFn, Dfd	1.260, 9, 9			F,DFn, Dfd	2.027, 3, 3
P value	0.7364			P value	0.5764
P value summary	ns			P value summary	ns
Are variances significantly different?	No			Are variances significantly different?	No

## Sheet: fresh weight
S2 Table. Evaluation of the effect of LB broth medium on Arabidopsis and tobacco growth experiment.
Table Analyzed				Table Analyzed
Column A	water			Column A	water
vs	vs			vs	vs
Column B	LB broth medium			Column B	LB broth medium
Unpaired t test				Unpaired t test
P value	0.9625			P value	0.9202
P value summary	ns			P value summary	ns
Are means signif. different? (P < 0.05)	No			Are means signif. different? (P < 0.05)	No
One- or two-tailed P value?	Two-tailed			One- or two-tailed P value?	Two-tailed
t, df	t=0.04766 df=18			t, df	t=0.1044 df=6
How big is the difference?				How big is the difference?
Mean ± SEM of column A	0.4700 ± 0.06247 N=10			Mean ± SEM of column A	0.04725 ± 0.006019 N=4
Mean ± SEM of column B	0.4740 ± 0.05604 N=10			Mean ± SEM of column B	0.04615 ± 0.008642 N=4
Difference between means	-0.004000 ± 0.08392			Difference between means	0.0011 ± 0.01053
95% confidence interval	-0.1803 to 0.1723			95% confidence interval	-0.02467 to 0.02687
R squared	0.0001262			R squared	0.001815
F test to compare variances				F test to compare variances
F,DFn, Dfd	1.243, 9, 9			F,DFn, Dfd	2.062, 3, 3
P value	0.7516			P value	0.5675
P value summary	ns			P value summary	ns
Are variances significantly different?	No			Are variances significantly different?	No

## Sheet: dry weight
S2 Table. Evaluation of the effect of LB broth medium on Arabidopsis and tobacco growth experiment.
Table Analyzed				Table Analyzed
Column A	water			Column A	water
vs	vs			vs	vs
Column B	LB broth medium			Column B	LB broth medium
Unpaired t test				Unpaired t test
P value	0.7506			P value	0.748
P value summary	ns			P value summary	ns
Are means signif. different? (P < 0.05)	No			Are means signif. different? (P < 0.05)	No
One- or two-tailed P value?	Two-tailed			One- or two-tailed P value?	Two-tailed
t, df	t=0.3228 df=18			t, df	t=0.3364 df=6
How big is the difference?				How big is the difference?
Mean ± SEM of column A	0.0470 ± 0.006247 N=10			Mean ± SEM of column A	0.004725 ± 0.0006019 N=4
Mean ± SEM of column B	0.0444 ± 0.005086 N=10			Mean ± SEM of column B	0.0052 ± 0.001277 N=4
Difference between means	0.002600 ± 0.008056			Difference between means	-0.0004750 ± 0.001412
95% confidence interval	-0.01432 to 0.01952			95% confidence interval	-0.003930 to 0.002980
R squared	0.005754			R squared	0.01851
F test to compare variances				F test to compare variances
F,DFn, Dfd	1.508, 9, 9			F,DFn, Dfd	4.504, 3, 3
P value	0.5501			P value	0.2481
P value summary	ns			P value summary	ns
Are variances significantly different?	No			Are variances significantly different?	No
