# Supplementary material for: Endophytic bacterium Bacillus aryabhattai induces novel transcriptomic changes to stimulate plant growth
Source: PLoS One. 2022 Aug 3;17(8):e0272500. doi: 10.1371/journal.pone.0272500 (PMC9348713; doi:10.1371/journal.pone.0272500)
Supplement: S3 Table — (XLSX) [file pone.0272500.s003.xlsx]

## Sheet: Sheet1
S3 Table. Plant gene annotation during Arabidopsis-Bacillus aryabhattai interaction.
id	baseMean	baseMean_Control	baseMean_SB003	foldChange(SB003/Control)(SB003/Control)	log2FoldChange	pval	padj	Chromosome	Start Site	End Site	Direction	Length	Name	GO	KEGG	EC	eggNOG Class	eggNOG	Description	NCBI_GI	UniProtID
ATCG00020	7.54139e+06	278.601	1.50825e+07	54136.6	15.7243	8.98111e-08	0.00124579	Pt	383	1444	-	1062	PSBA	GO:0005506;GO:0005506;GO:0005515;GO:0005515;GO:0009055;GO:0009055;GO:0009055;GO:0009507;GO:0009507;GO:0009507;GO:0009523;GO:0009523;GO:0009534;GO:0009534;GO:0009535;GO:0009535;GO:0009535;GO:0009535;GO:0009536;GO:0009579;GO:0009579;GO:0009579;GO:0009635;GO:0009635;GO:0009772;GO:0009772;GO:0010287;GO:0010287;GO:0015979;GO:0016020;GO:0016020;GO:0016020;GO:0016021;GO:0016021;GO:0016168;GO:0016168;GO:…	-	-	NOG04871	D	Photosystem II protein D1 [Source:UniProtKB/Swiss-Prot;Acc:P83755]	-	-
ATCG00340	592654	24.8365	1.18528e+06	47723.4	15.5424	1.16342e-07	0.00124579	Pt	37375	39579	-	2205	PSAB	GO:0000287;GO:0000287;GO:0009055;GO:0009055;GO:0009507;GO:0009507;GO:0009507;GO:0009522;GO:0009522;GO:0009522;GO:0009534;GO:0009534;GO:0009535;GO:0009535;GO:0009535;GO:0009536;GO:0009579;GO:0009579;GO:0009579;GO:0009579;GO:0009941;GO:0009941;GO:0010287;GO:0010287;GO:0015979;GO:0015979;GO:0015979;GO:0016020;GO:0016020;GO:0016020;GO:0016021;GO:0016021;GO:0016021;GO:0016168;GO:0016168;GO:0016491;GO:…	-	-	NOG04867	-	Photosystem I P700 chlorophyll a apoprotein A2[Source:UniProtKB/TrEMBL;Acc:A0A1B1W4U2]	-	-
ATCG00350	598120	32.3955	1.19621e+06	36925.1	15.1723	1.77327e-07	0.00126588	Pt	39605	41857	-	2253	PSAA	GO:0000287;GO:0000287;GO:0009055;GO:0009055;GO:0009507;GO:0009507;GO:0009507;GO:0009522;GO:0009522;GO:0009522;GO:0009534;GO:0009534;GO:0009535;GO:0009535;GO:0009535;GO:0009536;GO:0009579;GO:0009579;GO:0009579;GO:0009579;GO:0009941;GO:0009941;GO:0010287;GO:0010287;GO:0015979;GO:0015979;GO:0015979;GO:0015979;GO:0016020;GO:0016020;GO:0016020;GO:0016021;GO:0016021;GO:0016021;GO:0016168;GO:0016168;GO:…	-	-	NOG05023	S	Photosystem I P700 chlorophyll a apoprotein A1[Source:UniProtKB/Swiss-Prot;Acc:P56766]	-	-
ATCG00720	278675	17.8175	557332	31280	14.933	2.42272e-07	0.00129712	Pt	74841	76292	+	648	PETB	GO:0005506;GO:0005506;GO:0009055;GO:0009055;GO:0009507;GO:0009507;GO:0009507;GO:0009534;GO:0009534;GO:0009535;GO:0009535;GO:0009535;GO:0009536;GO:0009579;GO:0009579;GO:0009579;GO:0015979;GO:0015979;GO:0016020;GO:0016020;GO:0016020;GO:0016020;GO:0016021;GO:0016021;GO:0016021;GO:0016491;GO:0016491;GO:0020037;GO:0020037;GO:0022900;GO:0022900;GO:0022904;GO:0022904;GO:0045158;GO:0045158;GO:0045158;GO:…	-	-	COG1290	C	Cytochrome b6 [Source:UniProtKB/Swiss-Prot;Acc:P56773]	-	-
ATCG00560	8489.15	0	16978.3	Inf	Inf	3.90154e-07	0.00146199	Pt	63804	63920	-	117	PSBL	GO:0009507;GO:0009523;GO:0009523;GO:0009523;GO:0009534;GO:0009534;GO:0009535;GO:0009535;GO:0009535;GO:0009536;GO:0009539;GO:0009539;GO:0009579;GO:0009579;GO:0009579;GO:0015979;GO:0015979;GO:0015979;GO:0016020;GO:0016020;GO:0016020;GO:0016021;GO:0016021;	-	-	NOG09652	-	Photosystem II reaction center protein L[Source:UniProtKB/Swiss-Prot;Acc:P60129]	-	-
ATCG00490	837445	76.1293	1.67481e+06	21999.6	14.4252	4.15504e-07	0.00146199	Pt	54958	56397	+	1440	RBCL	GO:0000287;GO:0000287;GO:0000287;GO:0004497;GO:0004497;GO:0005618;GO:0005618;GO:0009507;GO:0009507;GO:0009507;GO:0009535;GO:0009535;GO:0009536;GO:0009570;GO:0009570;GO:0009579;GO:0009579;GO:0009737;GO:0009737;GO:0009853;GO:0009853;GO:0009941;GO:0009941;GO:0010287;GO:0010287;GO:0015977;GO:0015977;GO:0015977;GO:0015979;GO:0016020;GO:0016020;GO:0016491;GO:0016829;GO:0016984;GO:0016984;GO:0016984;GO:…	-	-	COG1850	G	Ribulose bisphosphate carboxylase large chain[Source:UniProtKB/Swiss-Prot;Acc:O03042]	-	-
AT1G66760	7588.1	0	15176.2	Inf	Inf	4.77862e-07	0.00146199	1	24901882	24904443	+	2187	DTX9	GO:0006855;GO:0006855;GO:0006855;GO:0009611;GO:0009611;GO:0015238;GO:0015238;GO:0015238;GO:0015297;GO:0015297;GO:0016020;GO:0016020;GO:0016020;GO:0016021;GO:0016021;GO:0055085;GO:0055085;GO:0006855;GO:0006855;GO:0015238;GO:0015238;GO:0015297;GO:0015297;GO:0016020;GO:0016020;GO:0016020;GO:0016021;GO:0016021;GO:0055085;GO:0055085;GO:0006855;GO:0006855;GO:0015238;GO:0015238;GO:0015297;GO:0015297;GO:…	K03327	-	-	-	Protein DETOXIFICATION 9 [Source:UniProtKB/Swiss-Prot;Acc:Q9C9M8]	842994	Q9C9M8
ATCG00270	367380	42.1141	734718	17445.9	14.0906	6.23401e-07	0.00165723	Pt	32711	33772	+	1062	PSBD	GO:0005506;GO:0005506;GO:0005515;GO:0009055;GO:0009507;GO:0009507;GO:0009507;GO:0009523;GO:0009523;GO:0009523;GO:0009534;GO:0009534;GO:0009535;GO:0009535;GO:0009535;GO:0009536;GO:0009579;GO:0009579;GO:0009579;GO:0009772;GO:0009772;GO:0010287;GO:0010287;GO:0015979;GO:0015979;GO:0015979;GO:0016020;GO:0016020;GO:0016020;GO:0016020;GO:0016021;GO:0016021;GO:0016168;GO:0016168;GO:0016491;GO:0018298;GO:…	-	-	NOG05026	D	Photosystem II D2 protein [Source:UniProtKB/Swiss-Prot;Acc:P56761]	-	-
ATCG00730	97361	11.3384	194711	17172.7	14.0678	6.96446e-07	0.00165723	Pt	76481	77672	+	483	PETD	GO:0009055;GO:0009055;GO:0009507;GO:0009507;GO:0009507;GO:0009534;GO:0009534;GO:0009535;GO:0009535;GO:0009535;GO:0009536;GO:0009579;GO:0009579;GO:0009579;GO:0009767;GO:0009767;GO:0015979;GO:0016020;GO:0016020;GO:0016020;GO:0016021;GO:0016021;GO:0016491;GO:0016491;GO:0042651;GO:0042651;GO:0045156;GO:0045156;GO:0045158;GO:0045158;GO:0055114;	-	-	COG1290	C	Cytochrome b6-f complex subunit 4[Source:UniProtKB/Swiss-Prot;Acc:P56774]	-	-
ATCG01090	12615.3	1.07985	25229.5	23363.9	14.512	9.4615e-07	0.00202627	Pt	119244	119762	-	519	NDHI	GO:0003959;GO:0003959;GO:0005506;GO:0005506;GO:0008137;GO:0008137;GO:0009507;GO:0009507;GO:0009507;GO:0009535;GO:0009535;GO:0009535;GO:0009536;GO:0009579;GO:0015979;GO:0015979;GO:0016020;GO:0016020;GO:0016020;GO:0016491;GO:0016651;GO:0016651;GO:0016655;GO:0019684;GO:0019684;GO:0046872;GO:0048038;GO:0048038;GO:0051536;GO:0051539;GO:0051539;GO:0051539;GO:0055114;GO:0055114;GO:0055114;	-	-	COG1143	C	NAD(P)H-quinone oxidoreductase subunit I,chloroplastic [Source:UniProtKB/Swiss-Prot;Acc:P56755]	-	-
ATCG00710	28388.6	4.31939	56772.8	13143.7	13.6821	1.31219e-06	0.00239174	Pt	74485	74706	+	222	PSBH	GO:0009507;GO:0009507;GO:0009507;GO:0009523;GO:0009523;GO:0009523;GO:0009534;GO:0009534;GO:0009535;GO:0009535;GO:0009535;GO:0009536;GO:0009579;GO:0009579;GO:0009579;GO:0009654;GO:0009654;GO:0015979;GO:0015979;GO:0015979;GO:0016020;GO:0016020;GO:0016020;GO:0016020;GO:0016021;GO:0016021;GO:0042301;GO:0042301;GO:0050821;GO:0050821;	-	-	NOG08122	S	Photosystem II reaction center protein H[Source:UniProtKB/Swiss-Prot;Acc:P56780]	-	-
ATCG01070	16271	2.1597	32539.8	15066.8	13.8791	1.34016e-06	0.00239174	Pt	117804	118109	-	306	NDHE	GO:0003959;GO:0003959;GO:0006744;GO:0006744;GO:0008137;GO:0008137;GO:0009507;GO:0009507;GO:0009507;GO:0009534;GO:0009534;GO:0009535;GO:0009535;GO:0009535;GO:0009536;GO:0009579;GO:0016020;GO:0016021;GO:0016021;GO:0016491;GO:0016651;GO:0016651;GO:0016655;GO:0016655;GO:0019684;GO:0019684;GO:0030964;GO:0030964;GO:0042773;GO:0042773;GO:0045272;GO:0045272;GO:0048038;GO:0048038;GO:0055114;GO:0055114;GO:…	-	-	COG0713	C	NAD(P)H-quinone oxidoreductase subunit 4L,chloroplastic [Source:UniProtKB/Swiss-Prot;Acc:P26289]	-	-
ATCG00280	303835	61.5514	607609	9871.58	13.2691	1.61474e-06	0.00243408	Pt	33720	35141	+	1422	PSBC	GO:0005515;GO:0009507;GO:0009507;GO:0009507;GO:0009521;GO:0009521;GO:0009523;GO:0009523;GO:0009523;GO:0009533;GO:0009533;GO:0009534;GO:0009534;GO:0009535;GO:0009535;GO:0009535;GO:0009536;GO:0009539;GO:0009539;GO:0009579;GO:0009579;GO:0009579;GO:0009767;GO:0009767;GO:0009772;GO:0009772;GO:0010287;GO:0010287;GO:0015979;GO:0015979;GO:0015979;GO:0016020;GO:0016020;GO:0016020;GO:0016020;GO:0016021;GO:…	-	-	NOG05025	R	Photosystem II CP43 reaction center protein[Source:UniProtKB/TrEMBL;Acc:A0A1B1W4T4]	-	-
AT2G31141	3882.03	0	7764.05	Inf	Inf	1.65666e-06	0.00243408	2	13271726	13272534	-	673	-	-	-	-	-	-	unknown protein; Has 30201 Blast hits to 17322proteins in 780 species: Archae - 12; Bacteria - 1396;Metazoa - 17338; Fungi - 3422; Plants - 5037; Viruses - 0;Other Eukaryotes - 2996 (source: NCBI BLink).[Source:TAIR;Acc:AT2G31141]	6240467	F4IPX8
ATCG00130	146592	30.2358	293154	9695.61	13.2431	1.70486e-06	0.00243408	Pt	11529	12798	-	555	ATPF	GO:0000166;GO:0005524;GO:0005524;GO:0006754;GO:0006811;GO:0009507;GO:0009507;GO:0009507;GO:0009534;GO:0009534;GO:0009535;GO:0009535;GO:0009535;GO:0009536;GO:0009579;GO:0009579;GO:0009579;GO:0009735;GO:0009735;GO:0015078;GO:0015078;GO:0015986;GO:0015986;GO:0015986;GO:0015992;GO:0016020;GO:0016021;GO:0016021;GO:0045263;GO:0045263;GO:0045263;GO:0046933;GO:0046933;GO:0099132;	-	-	COG0711	C	ATP synthase subunit b, chloroplastic[Source:UniProtKB/Swiss-Prot;Acc:P56759]	-	-
ATCG01050	40275.3	9.71864	80540.9	8287.27	13.0167	2.45411e-06	0.00328482	Pt	115665	117185	-	1521	NDHD	GO:0008137;GO:0008137;GO:0009507;GO:0009535;GO:0009536;GO:0009579;GO:0016020;GO:0016021;GO:0016491;GO:0016655;GO:0016655;GO:0016655;GO:0042773;GO:0042773;GO:0048038;GO:0055114;GO:0055114;GO:0055114;	-	-	COG1008	C	NADH-Ubiquinone/plastoquinone (complex I) protein[Source:TAIR;Acc:ATCG01050]	-	-
ATCG00690	9055.78	1.61977	18110	11180.6	13.4487	2.65159e-06	0.00334038	Pt	74082	74183	+	102	PSBT	GO:0009507;GO:0009523;GO:0009523;GO:0009523;GO:0009535;GO:0009535;GO:0009535;GO:0009536;GO:0009539;GO:0009539;GO:0009579;GO:0015979;GO:0015979;GO:0015979;GO:0016020;GO:0016020;GO:0016020;GO:0016021;GO:0016021;	-	-	NOG292686	-	Photosystem II reaction center protein T[Source:UniProtKB/Swiss-Prot;Acc:P61839]	-	-
ATCG01110	2937.45	0	5874.9	Inf	Inf	2.83789e-06	0.00337646	Pt	122011	123192	-	1182	NDHH	GO:0003959;GO:0003959;GO:0009507;GO:0009507;GO:0009507;GO:0009534;GO:0009534;GO:0009535;GO:0009535;GO:0009535;GO:0009536;GO:0009570;GO:0009570;GO:0009579;GO:0016020;GO:0016491;GO:0016651;GO:0016651;GO:0016655;GO:0016655;GO:0019684;GO:0019684;GO:0048038;GO:0048038;GO:0048038;GO:0051287;GO:0051287;GO:0055114;GO:0055114;GO:0055114;	-	-	COG0649	C	NAD(P)H-quinone oxidoreductase subunit H,chloroplastic [Source:UniProtKB/Swiss-Prot;Acc:P56753]	-	-
ATCG00040	31575.5	12.4183	63138.5	5084.33	12.3118	5.47932e-06	0.00530258	Pt	2056	3636	-	1581	MATK	GO:0003723;GO:0006397;GO:0006397;GO:0006397;GO:0008033;GO:0008380;GO:0009507;GO:0009507;GO:0009507;GO:0009536;GO:0016020;GO:0016021;	-	-	NOG282935	-	maturase K [Source:TAIR;Acc:ATCG00040]"	-	-
ATCG00540	61548.2	25.3764	123071	4849.81	12.2437	5.57079e-06	0.00530258	Pt	61657	62619	+	963	PETA	GO:0005506;GO:0005506;GO:0009055;GO:0009055;GO:0009055;GO:0009507;GO:0009507;GO:0009507;GO:0009507;GO:0009512;GO:0009512;GO:0009534;GO:0009534;GO:0009535;GO:0009535;GO:0009535;GO:0009536;GO:0009579;GO:0009579;GO:0009579;GO:0009767;GO:0009767;GO:0015979;GO:0015979;GO:0015979;GO:0016020;GO:0016020;GO:0016020;GO:0016021;GO:0020037;GO:0020037;GO:0022900;GO:0031361;GO:0031361;GO:0046872;GO:0055114;	-	-	NOG04227	S	Cytochrome f [Source:UniProtKB/Swiss-Prot;Acc:P56771]	-	-
ATCG01060	4657.68	1.07985	9314.27	8625.54	13.0744	5.70261e-06	0.00530258	Pt	117318	117563	-	246	PSAC	GO:0009055;GO:0009055;GO:0009055;GO:0009507;GO:0009507;GO:0009507;GO:0009522;GO:0009522;GO:0009522;GO:0009522;GO:0009533;GO:0009533;GO:0009534;GO:0009534;GO:0009534;GO:0009535;GO:0009535;GO:0009535;GO:0009536;GO:0009579;GO:0009773;GO:0009773;GO:0015979;GO:0015979;GO:0015979;GO:0015979;GO:0015979;GO:0016020;GO:0016020;GO:0016020;GO:0016491;GO:0042651;GO:0042651;GO:0046872;GO:0046872;GO:0051536;GO:…	-	-	COG1145	C	Photosystem I iron-sulfur center[Source:UniProtKB/Swiss-Prot;Acc:P62090]	-	-
ATCG00680	201623	86.9278	403158	4637.85	12.1792	5.74537e-06	0.00530258	Pt	72371	73897	+	1527	PSBB	GO:0005515;GO:0009507;GO:0009507;GO:0009507;GO:0009521;GO:0009521;GO:0009523;GO:0009523;GO:0009523;GO:0009534;GO:0009534;GO:0009535;GO:0009535;GO:0009535;GO:0009536;GO:0009579;GO:0009579;GO:0009579;GO:0009767;GO:0009767;GO:0009772;GO:0009772;GO:0010207;GO:0010207;GO:0010287;GO:0010287;GO:0015979;GO:0015979;GO:0015979;GO:0016020;GO:0016020;GO:0016020;GO:0016020;GO:0016021;GO:0016021;GO:0016168;GO:…	-	-	NOG05024	R	Photosystem II CP47 reaction center protein[Source:UniProtKB/TrEMBL;Acc:A0A1B1W4X0]	-	-
ATCG00520	16600.9	6.47909	33195.4	5123.47	12.3229	6.03681e-06	0.00530258	Pt	59772	60326	+	555	YCF4	GO:0009507;GO:0009507;GO:0009507;GO:0009522;GO:0009522;GO:0009535;GO:0009535;GO:0009536;GO:0009579;GO:0009579;GO:0009579;GO:0015979;GO:0015979;GO:0015979;GO:0016020;GO:0016021;GO:0016021;GO:0016021;GO:0048564;GO:0048564;GO:0051082;GO:0051082;	-	-	NOG06447	-	Photosystem I assembly protein Ycf4[Source:UniProtKB/Swiss-Prot;Acc:P56788]	-	-
ATCG01100	21114.7	8.63879	42220.7	4887.35	12.2548	6.18622e-06	0.00530258	Pt	119847	122009	-	1083	NDHA	GO:0003954;GO:0005739;GO:0005743;GO:0005747;GO:0005886;GO:0005887;GO:0005887;GO:0008137;GO:0009060;GO:0009060;GO:0009507;GO:0009507;GO:0009507;GO:0009535;GO:0009535;GO:0009536;GO:0009579;GO:0015979;GO:0015979;GO:0016020;GO:0016020;GO:0016020;GO:0016020;GO:0016021;GO:0016491;GO:0016651;GO:0016651;GO:0016655;GO:0016655;GO:0019684;GO:0019684;GO:0030964;GO:0030964;GO:0045272;GO:0045272;GO:0045333;GO:…	-	-	COG1005	C	NAD(P)H-quinone oxidoreductase subunit 1,chloroplastic [Source:UniProtKB/Swiss-Prot;Acc:Q37165]	-	-
ATCG00140	21107.3	8.63879	42205.9	4885.63	12.2543	6.18997e-06	0.00530258	Pt	13262	13507	-	246	ATPH	GO:0006754;GO:0006811;GO:0008289;GO:0008289;GO:0009507;GO:0009534;GO:0009534;GO:0009535;GO:0009535;GO:0009535;GO:0009535;GO:0009536;GO:0009579;GO:0015078;GO:0015078;GO:0015986;GO:0015986;GO:0015986;GO:0015991;GO:0015991;GO:0015992;GO:0016020;GO:0016021;GO:0016021;GO:0033177;GO:0033177;GO:0045263;GO:0045263;GO:0045263;GO:0045263;GO:0046933;GO:0046933;GO:0046933;	-	-	COG0636	C	ATP synthase subunit c, chloroplastic[Source:UniProtKB/TrEMBL;Acc:A0A1B1W4S3]	-	-
ATCG00360	5803.09	2.69962	11603.5	4298.19	12.0695	1.11477e-05	0.0091823	Pt	42584	43751	-	381	YCF3	GO:0005515;GO:0005515;GO:0009507;GO:0009535;GO:0009536;GO:0009579;GO:0015979;GO:0016020;	-	-	NOG322293	-	Tetratricopeptide repeat (TPR)-like superfamilyprotein [Source:TAIR;Acc:ATCG00360]	-	-
ATCG00065	4691.55	2.1597	9380.95	4343.64	12.0847	1.23482e-05	0.00979442	Pt	69611	69724	-	114	RPS12A	GO:0005840;GO:0005840;GO:0009507;GO:0009507;GO:0009536;	-	-	COG0048	J	ribosomal protein S12A [Source:TAIR;Acc:ATCG00065]"	-	-
ATCG00300	4473.93	2.1597	8945.7	4142.11	12.0162	1.34795e-05	0.0102918	Pt	35751	35939	+	189	PSBZ	GO:0003674;GO:0009507;GO:0009523;GO:0009523;GO:0009523;GO:0009535;GO:0009535;GO:0009535;GO:0009535;GO:0009536;GO:0009539;GO:0009539;GO:0009579;GO:0015979;GO:0015979;GO:0015979;GO:0016020;GO:0016021;GO:0016021;GO:0042549;GO:0042549;	-	-	NOG42352	-	Photosystem II reaction center protein Z[Source:UniProtKB/TrEMBL;Acc:A0A1B1W4U3]	-	-
AT5G24780	1353.89	0	2707.79	Inf	Inf	1.39364e-05	0.0102918	5	8507590	8509201	-	1338	VSP1	GO:0003993;GO:0003993;GO:0003993;GO:0005773;GO:0005773;GO:0006952;GO:0006952;GO:0008134;GO:0008134;GO:0009753;GO:0009753;GO:0016311;GO:0045735;GO:0045735;	-	-	euNOG18944	-	Vegetative storage protein 1[Source:UniProtKB/Swiss-Prot;Acc:O49195]	832547	O49195
ATMG00510	15394.6	10.7985	30778.4	2850.25	11.4769	1.51362e-05	0.010392	Mt	132071	138153	+	1185	NAD7	GO:0003954;GO:0005739;GO:0005739;GO:0008137;GO:0016491;GO:0016651;GO:0016651;GO:0048038;GO:0048038;GO:0051287;GO:0051287;GO:0055114;GO:0055114;GO:0055114;GO:0070469;	-	-	COG0649	C	NADH dehydrogenase subunit 7[Source:UniProtKB/TrEMBL;Acc:G1C2X4]	-	-
ATCG00640	13087	9.17871	26164.8	2850.59	11.477	1.55699e-05	0.010392	Pt	67488	67688	+	201	RPL33	GO:0003735;GO:0003735;GO:0005622;GO:0005622;GO:0005840;GO:0005840;GO:0005840;GO:0006412;GO:0006412;GO:0006412;GO:0009507;GO:0009507;GO:0009507;GO:0009536;GO:0030529;	-	-	COG0267	J	50S ribosomal protein L33, chloroplastic[Source:UniProtKB/Swiss-Prot;Acc:P56796]	-	-
AT2G07687	2693.51	1.07985	5385.94	4987.68	12.2842	1.61168e-05	0.010392	2	3311654	3312651	-	998	-	GO:0004129;GO:0004129;GO:0004129;GO:0005739;GO:0005739;GO:0005743;GO:0015002;GO:0015002;GO:0015078;GO:0015986;GO:0015991;GO:0016020;GO:0016020;GO:0016020;GO:0016021;GO:0016021;GO:0016491;GO:0019646;GO:0019646;GO:0022904;GO:0022904;GO:0033177;GO:0045263;GO:0055114;GO:1902600;	K02262	-	COG1845	C	Cytochrome c oxidase, subunit III[Source:TAIR;Acc:AT2G07687]	815364	P92514;A0A2P2CLH8
ATCG00510	7429.4	4.85932	14853.9	3056.79	11.5778	1.61773e-05	0.010392	Pt	59247	59360	+	114	PSAI	GO:0009507;GO:0009522;GO:0009522;GO:0009522;GO:0009535;GO:0009535;GO:0009536;GO:0009579;GO:0015979;GO:0015979;GO:0015979;GO:0016020;GO:0016021;GO:0016021;	-	-	NOG315722	-	Photosystem I reaction center subunit VIII[Source:UniProtKB/TrEMBL;Acc:A0A1B1W4U9]	-	-
ATCG00440	21276.8	16.1977	42537.5	2626.14	11.3587	1.64983e-05	0.010392	Pt	50001	50363	-	363	NDHC	GO:0003954;GO:0003954;GO:0008137;GO:0008137;GO:0008137;GO:0009507;GO:0009507;GO:0009507;GO:0009535;GO:0009535;GO:0009536;GO:0009579;GO:0015979;GO:0015979;GO:0016020;GO:0016021;GO:0016021;GO:0016491;GO:0016651;GO:0016651;GO:0016655;GO:0019684;GO:0019684;GO:0030964;GO:0030964;GO:0048038;GO:0048038;GO:0055114;GO:0055114;GO:0055114;	-	-	COG0838	C	NAD(P)H-quinone oxidoreductase subunit 3,chloroplastic [Source:UniProtKB/TrEMBL;Acc:A0A1B1W4V1]	-	-
ATCG00600	1226.1	0	2452.2	Inf	Inf	1.7305e-05	0.0105887	Pt	65998	66111	+	114	PETG	GO:0009507;GO:0009512;GO:0009512;GO:0009535;GO:0009535;GO:0009536;GO:0009579;GO:0015979;GO:0015979;GO:0016020;GO:0016021;GO:0016021;GO:0017004;GO:0017004;GO:0022900;GO:0045158;GO:0045158;GO:0055114;	-	-	NOG09641	L	Cytochrome b6-f complex subunit 5[Source:UniProtKB/Swiss-Prot;Acc:P56775]	-	-
ATCG00890	1173.31	0	2346.63	Inf	Inf	1.90709e-05	0.0113451	Pt	94941	96795	-	1170	NDHB.1	GO:0008137;GO:0008137;GO:0009507;GO:0009535;GO:0009536;GO:0009579;GO:0016020;GO:0016021;GO:0016491;GO:0016655;GO:0019684;GO:0042773;GO:0042773;GO:0048038;GO:0055114;GO:0055114;GO:0055114;	-	-	-	-	NADH-Ubiquinone/plastoquinone (complex I) protein[Source:TAIR;Acc:ATCG00890]	-	-
ATCG00050	2345.31	1.07985	4689.55	4342.78	12.0844	2.11327e-05	0.0122318	Pt	5084	6188	-	240	RPS16	GO:0003735;GO:0003735;GO:0003735;GO:0005622;GO:0005622;GO:0005840;GO:0005840;GO:0005840;GO:0006412;GO:0006412;GO:0006412;GO:0009507;GO:0009507;GO:0009536;GO:0030529;	-	-	COG0228	J	30S ribosomal protein S16, chloroplastic[Source:UniProtKB/Swiss-Prot;Acc:P56806]	-	-
AT2G07689	1094.6	0	2189.2	Inf	Inf	2.22623e-05	0.0122714	2	3336109	3336753	+	645	-	GO:0005739;GO:0005739;GO:0005743;GO:0008137;GO:0008137;GO:0016020;GO:0016020;GO:0016020;GO:0016021;GO:0016021;GO:0016491;GO:0042773;GO:0055114;GO:0055114;GO:0070469;	K03879	EC:7.1.1.2	COG1007	C	NADH-Ubiquinone/plastoquinone (Complex I) protein[Source:UniProtKB/TrEMBL;Acc:Q3EC49]	815366	A0A178U7R7;Q3EC49
AT1G49500	1092.75	0	2185.49	Inf	Inf	2.2347e-05	0.0122714	1	18320490	18322505	-	1428	-	GO:0003743;GO:0003743;GO:0006413;GO:0003743;GO:0003743;GO:0006413;	-	-	-	-	At1g49500/F13F21_6[Source:UniProtKB/TrEMBL;Acc:Q9XIB7]	841374	Q9XIB7;A0A384LDR8
ATMG01360	100776	104.205	201447	1933.17	10.9168	2.51331e-05	0.0134563	Mt	349830	351413	-	1584	COX1	GO:0004129;GO:0004129;GO:0004129;GO:0004129;GO:0005506;GO:0005507;GO:0005739;GO:0005743;GO:0005743;GO:0005751;GO:0005751;GO:0005886;GO:0005886;GO:0006119;GO:0006119;GO:0006123;GO:0006123;GO:0006810;GO:0009055;GO:0009060;GO:0009060;GO:0009060;GO:0015990;GO:0015990;GO:0015990;GO:0016020;GO:0016021;GO:0016021;GO:0016021;GO:0016491;GO:0020037;GO:0020037;GO:0022900;GO:0022900;GO:0045277;GO:0045277;GO:…	-	-	COG0843	C	Cytochrome c oxidase subunit 1[Source:UniProtKB/Swiss-Prot;Acc:P60620]	-	-
ATCG01080	7734.22	7.01901	15461.4	2202.79	11.1051	2.5997e-05	0.0135793	Pt	118377	118907	-	531	NDHG	GO:0008137;GO:0008137;GO:0008137;GO:0008137;GO:0009507;GO:0009535;GO:0009535;GO:0009536;GO:0009579;GO:0015979;GO:0015979;GO:0016020;GO:0016021;GO:0016021;GO:0016491;GO:0048038;GO:0048038;GO:0055114;GO:0055114;GO:0055114;	-	-	COG0839	C	NAD(P)H-quinone oxidoreductase subunit 6,chloroplastic [Source:UniProtKB/Swiss-Prot;Acc:Q95695]	-	-
ATMG00516	5124.45	4.85932	10244	2108.12	11.0417	3.15549e-05	0.01609	Mt	143219	147048	-	318	NAD1C	GO:0003954;GO:0005739;GO:0005739;GO:0005747;GO:0005747;GO:0005886;GO:0008137;GO:0009060;GO:0009853;GO:0016020;GO:0016020;GO:0016020;GO:0016020;GO:0016021;GO:0016491;GO:0031966;GO:0045271;GO:0055114;GO:0055114;GO:0055114;	-	-	COG1005	C	NADH dehydrogenase 1C [Source:TAIR;Acc:ATMG00516]"	-	-
ATMG00070	16003.5	21.057	31986	1519.02	10.5689	4.11568e-05	0.0204601	Mt	23663	24235	-	573	NAD9	GO:0003954;GO:0005739;GO:0005743;GO:0008137;GO:0008137;GO:0008137;GO:0008137;GO:0016020;GO:0016491;GO:0016651;GO:0016651;GO:0055114;GO:0055114;GO:0055114;GO:0070469;	-	-	COG0852	C	NADH dehydrogenase subunit 9[Source:TAIR;Acc:ATMG00070]	-	-
ATCG00210	4741.33	5.39924	9477.26	1755.29	10.7775	4.2362e-05	0.0204601	Pt	28089	28178	+	90	PETN	GO:0009055;GO:0009507;GO:0009512;GO:0009512;GO:0009535;GO:0009535;GO:0009536;GO:0009579;GO:0015979;GO:0015979;GO:0016020;GO:0016021;GO:0016021;GO:0017004;GO:0017004;GO:0017004;GO:0022900;GO:0045158;GO:0045158;GO:0055114;	-	-	NOG268317	-	Cytochrome b6-f complex subunit 8[Source:UniProtKB/Swiss-Prot;Acc:P61039]	-	-
ATCG01010	8823.57	11.3384	17635.8	1555.4	10.6031	4.31687e-05	0.0204601	Pt	110398	112638	-	2241	NDHF	GO:0008137;GO:0008137;GO:0009507;GO:0009507;GO:0009507;GO:0009535;GO:0009535;GO:0009536;GO:0009579;GO:0016020;GO:0016021;GO:0016021;GO:0016491;GO:0042773;GO:0042773;GO:0048038;GO:0048038;GO:0055114;GO:0055114;GO:0055114;	-	-	COG1009	C	NAD(P)H-quinone oxidoreductase subunit 5,chloroplastic [Source:UniProtKB/Swiss-Prot;Acc:P56752]	-	-
ATCG00170	9105.36	11.8783	18198.9	1532.1	10.5813	4.39468e-05	0.0204601	Pt	15938	20068	-	4131	RPOC2	GO:0000428;GO:0003677;GO:0003677;GO:0003677;GO:0003899;GO:0003899;GO:0003899;GO:0003899;GO:0006351;GO:0006351;GO:0006351;GO:0009295;GO:0009295;GO:0009507;GO:0009507;GO:0009507;GO:0009536;GO:0009570;GO:0009570;GO:0016740;GO:0016779;	-	-	COG0086	K	DNA-directed RNA polymerase subunit beta''[Source:UniProtKB/Swiss-Prot;Acc:P56764]	-	-
ATCG00420	16761.5	23.7567	33499.1	1410.09	10.4616	4.62193e-05	0.0210603	Pt	48677	49153	-	477	NDHJ	GO:0008137;GO:0008137;GO:0009507;GO:0009507;GO:0009507;GO:0009535;GO:0009535;GO:0009536;GO:0009579;GO:0009970;GO:0009970;GO:0016020;GO:0016491;GO:0016651;GO:0016651;GO:0016655;GO:0019684;GO:0019684;GO:0045333;GO:0048038;GO:0048038;GO:0055114;GO:0055114;GO:0055114;	-	-	COG0852	C	NAD(P)H-quinone oxidoreductase subunit J,chloroplastic [Source:UniProtKB/Swiss-Prot;Acc:P56754]	-	-
ATMG01130	4385.72	5.39924	8766.05	1623.57	10.665	4.88374e-05	0.0217896	Mt	289197	289517	-	321	ORF106F	GO:0003674;GO:0005739;GO:0005739;GO:0008150;	-	-	-	-	Uncharacterized mitochondrial protein AtMg01130[Source:UniProtKB/Swiss-Prot;Acc:P92544]	-	-
ATCG00120	79637.2	124.183	159150	1281.58	10.3237	5.01872e-05	0.0219349	Pt	9938	11461	-	1524	ATPA	GO:0000166;GO:0005524;GO:0005524;GO:0005524;GO:0005739;GO:0005739;GO:0006754;GO:0006811;GO:0008270;GO:0008270;GO:0009409;GO:0009409;GO:0009507;GO:0009507;GO:0009507;GO:0009534;GO:0009534;GO:0009535;GO:0009535;GO:0009535;GO:0009536;GO:0009579;GO:0009579;GO:0009579;GO:0010287;GO:0010287;GO:0010319;GO:0010319;GO:0015986;GO:0015986;GO:0015986;GO:0015992;GO:0015992;GO:0016020;GO:0016020;GO:0016020;GO:…	-	-	COG0056	C	ATP synthase subunit alpha, chloroplastic[Source:UniProtKB/TrEMBL;Acc:A0A1B1W4S8]	-	-
AT4G37990	749.179	0	1498.36	Inf	Inf	5.35004e-05	0.0229153	4	17855637	17857878	+	1897	CAD8	GO:0008270;GO:0008270;GO:0009617;GO:0009617;GO:0009699;GO:0009809;GO:0009809;GO:0016491;GO:0016491;GO:0016491;GO:0045551;GO:0045551;GO:0046872;GO:0047681;GO:0047681;GO:0052747;GO:0052747;GO:0055114;GO:0055114;GO:0055114;	K00083	EC:1.1.1.195	COG1064	C	Cinnamyl alcohol dehydrogenase 8[Source:UniProtKB/Swiss-Prot;Acc:Q02972]	829955	Q02972;A0A178UVK9
ATCG00580	8971.24	14.038	17928.4	1277.13	10.3187	5.87353e-05	0.024231	Pt	64071	64322	-	252	PSBE	GO:0005506;GO:0005506;GO:0009055;GO:0009055;GO:0009507;GO:0009523;GO:0009523;GO:0009523;GO:0009535;GO:0009535;GO:0009536;GO:0009539;GO:0009539;GO:0009579;GO:0009767;GO:0009767;GO:0015979;GO:0015979;GO:0015979;GO:0016020;GO:0016021;GO:0016021;GO:0016021;GO:0019684;GO:0019684;GO:0020037;GO:0020037;GO:0046872;GO:0046872;GO:0046872;GO:0055114;	-	-	NOG07088	-	Cytochrome b559 subunit alpha[Source:UniProtKB/TrEMBL;Acc:A0A1B1W4W2]	-	-
ATCG00530	24229.2	40.4943	48417.9	1195.67	10.2236	5.88352e-05	0.024231	Pt	60741	61430	+	690	CEMA	GO:0006811;GO:0009507;GO:0009528;GO:0009536;GO:0009706;GO:0009706;GO:0015078;GO:0015078;GO:0015992;GO:0016020;GO:0016021;GO:0016021;GO:0016021;GO:1902600;GO:1902600;	-	-	NOG06592	U	envelope membrane protein, chloroplastic[Source:UniProtKB/TrEMBL;Acc:A0A1B1W4V5]	-	-
ATCG00430	22147.5	38.8745	44256.2	1138.44	10.1528	6.41464e-05	0.02592	Pt	49257	49934	-	678	NDHK	GO:0003954;GO:0005506;GO:0005506;GO:0008137;GO:0008137;GO:0008137;GO:0009060;GO:0009060;GO:0009507;GO:0009507;GO:0009507;GO:0009535;GO:0009535;GO:0009536;GO:0009579;GO:0015990;GO:0015990;GO:0016020;GO:0016491;GO:0016655;GO:0019684;GO:0019684;GO:0045272;GO:0045272;GO:0046872;GO:0048038;GO:0048038;GO:0048038;GO:0051536;GO:0051536;GO:0051536;GO:0051539;GO:0051539;GO:0051539;GO:0055114;GO:0055114;GO:…	-	-	COG0377	C	NAD(P)H-quinone oxidoreductase subunit K,chloroplastic [Source:UniProtKB/TrEMBL;Acc:A0A1B1W4U5]	-	-
AT2G07727	3391.79	4.85932	6778.73	1395	10.446	6.73557e-05	0.0267128	2	3449534	3452776	+	3243	-	GO:0005739;GO:0005743;GO:0005743;GO:0006122;GO:0006122;GO:0008121;GO:0008121;GO:0009055;GO:0009055;GO:0016020;GO:0016020;GO:0016020;GO:0016021;GO:0016021;GO:0016491;GO:0016491;GO:0022904;GO:0022904;GO:0045275;GO:0045275;GO:0046872;GO:0046872;GO:0055114;GO:0070469;GO:1902600;	K00412	-	COG1290	C	Di-haem cytochrome, transmembrane;Cytochrome b/b6,C-terminal [Source:TAIR;Acc:AT2G07727]	815400	P42792;A0A2P2CLG2
AT1G09500	673.243	0	1346.49	Inf	Inf	6.92069e-05	0.0269479	1	3066674	3068796	+	1931	-	GO:0003824;GO:0003824;GO:0004022;GO:0004022;GO:0016491;GO:0016491;GO:0016616;GO:0016616;GO:0050662;GO:0050662;GO:0055114;GO:0003824;GO:0003824;GO:0050662;GO:0050662;GO:0003824;GO:0003824;GO:0050662;GO:0050662;	-	-	COG0451	M	At1g09500/F14J9_16[Source:UniProtKB/TrEMBL;Acc:O80533]	837475	B9DG15
ATCG01250	643.609	0	1287.22	Inf	Inf	7.72402e-05	0.0295389	Pt	141854	143708	+	1170	NDHB.2	GO:0008137;GO:0008137;GO:0009507;GO:0009535;GO:0009536;GO:0009579;GO:0016020;GO:0016021;GO:0016491;GO:0016655;GO:0019684;GO:0042773;GO:0042773;GO:0048038;GO:0055114;GO:0055114;GO:0055114;	-	-	-	-	NADH-Ubiquinone/plastoquinone (complex I) protein[Source:TAIR;Acc:ATCG01250]	-	-
ATCG00330	4350.96	8.09886	8693.81	1073.46	10.0681	9.06876e-05	0.0340192	Pt	36938	37240	-	303	RPS14	GO:0003723;GO:0003735;GO:0003735;GO:0005622;GO:0005622;GO:0005840;GO:0005840;GO:0005840;GO:0006412;GO:0006412;GO:0006412;GO:0009507;GO:0009507;GO:0009536;GO:0019843;GO:0019843;GO:0030529;	-	-	COG0199	J	30S ribosomal protein S14, chloroplastic[Source:UniProtKB/TrEMBL;Acc:A0A1B1W4T5]	-	-
AT3G11480	599.158	0	1198.32	Inf	Inf	9.21328e-05	0.0340192	3	3614421	3617342	+	1468	BSMT1	GO:0006952;GO:0006952;GO:0006952;GO:0008168;GO:0008168;GO:0008168;GO:0008757;GO:0008757;GO:0009611;GO:0009611;GO:0016740;GO:0032259;GO:0032259;GO:0046872;GO:0046872;GO:0051707;GO:0051707;GO:0052624;GO:0052624;GO:0080150;GO:0080150;	K21484	-	NOG132018	S	Salicylate/benzoate carboxyl methyltransferase[Source:UniProtKB/Swiss-Prot;Acc:Q6XMI3]	820321	Q6XMI3
ATMG00513	2459.91	4.31939	4915.5	1138.01	10.1523	0.000104446	0.0379122	Mt	140724	142998	-	1446	NAD5A	GO:0005739;GO:0005743;GO:0008137;GO:0008137;GO:0008137;GO:0016020;GO:0016021;GO:0016491;GO:0042773;GO:0042773;GO:0055114;GO:0055114;GO:0055114;GO:0070469;	-	-	COG1009	C	NADH dehydrogenase 5A [Source:TAIR;Acc:ATMG00513]"	-	-
ATCG00180	15056.1	39.4145	30072.7	762.987	9.57552	0.000127218	0.0450993	Pt	20251	23084	-	2043	RPOC1	GO:0003677;GO:0003677;GO:0003677;GO:0003899;GO:0003899;GO:0003899;GO:0003899;GO:0006351;GO:0006351;GO:0006351;GO:0009295;GO:0009295;GO:0009507;GO:0009507;GO:0009507;GO:0009536;GO:0016740;GO:0016779;	-	-	COG0086	K	DNA-directed RNA polymerase subunit beta'[Source:UniProtKB/Swiss-Prot;Acc:P56763]	-	-
AT4G28040	3544.36	8.09886	7080.62	874.274	9.77194	0.000131908	0.0450993	4	13940307	13942436	+	1889	-	GO:0005886;GO:0005886;GO:0006810;GO:0016020;GO:0016020;GO:0016020;GO:0016021;GO:0016021;GO:0016021;GO:0022857;GO:0022857;GO:0022857;GO:0055085;GO:0005886;GO:0005886;GO:0006810;GO:0016020;GO:0016020;GO:0016020;GO:0016021;GO:0016021;GO:0016021;GO:0022857;GO:0022857;GO:0022857;GO:0055085;GO:0005886;GO:0005886;GO:0006810;GO:0016020;GO:0016020;GO:0016020;GO:0016021;GO:0016021;GO:0016021;GO:0022857;GO:…	-	-	NOG280511	-	WAT1-related protein At4g28040[Source:UniProtKB/Swiss-Prot;Acc:Q9SUD5]	828919	Q9SUD5
ATMG00640	13354.9	35.635	26674.1	748.537	9.54793	0.000132555	0.0450993	Mt	188084	188662	-	579	ORF25	GO:0000276;GO:0000276;GO:0005739;GO:0006754;GO:0006811;GO:0015078;GO:0015078;GO:0015986;GO:0015986;GO:0015992;GO:0016020;GO:0016021;GO:0031966;GO:0045263;	-	-	NOG242284	-	hydrogen ion transporting ATP synthases, rotationalmechanism;zinc ion binding [Source:TAIR;Acc:ATMG00640]	-	-
ATCG00150	13321.5	35.635	26607.4	746.666	9.54432	0.000133127	0.0450993	Pt	14021	14770	-	750	ATPI	GO:0005886;GO:0005886;GO:0006754;GO:0006811;GO:0009507;GO:0009507;GO:0009507;GO:0009534;GO:0009534;GO:0009535;GO:0009535;GO:0009535;GO:0009536;GO:0009579;GO:0015078;GO:0015078;GO:0015986;GO:0015986;GO:0015986;GO:0015992;GO:0016020;GO:0016021;GO:0016021;GO:0042777;GO:0042777;GO:0045263;GO:0045263;GO:0045263;GO:0045263;GO:0046933;GO:0046933;GO:0046933;GO:0099132;	-	-	COG0356	C	ATP synthase subunit a, chloroplastic[Source:UniProtKB/TrEMBL;Acc:A0A1B1W4S9]	-	-
ATCG00820	514.887	0	1029.77	Inf	Inf	0.000134776	0.0450993	Pt	84005	84283	-	279	RPS19	GO:0000028;GO:0003723;GO:0003723;GO:0003723;GO:0003735;GO:0003735;GO:0005840;GO:0005840;GO:0005840;GO:0006412;GO:0006412;GO:0006412;GO:0009507;GO:0009536;GO:0015935;GO:0015935;GO:0019843;GO:0022627;GO:0030529;	-	-	COG0185	J	ribosomal protein S19 [Source:TAIR;Acc:ATCG00820]"	-	-
ATCG00550	2033	4.31939	4061.68	940.336	9.87703	0.000150782	0.0496793	Pt	63538	63660	-	123	PSBJ	GO:0009507;GO:0009523;GO:0009523;GO:0009523;GO:0009535;GO:0009535;GO:0009536;GO:0009539;GO:0009539;GO:0009579;GO:0015979;GO:0015979;GO:0015979;GO:0016020;GO:0016020;GO:0016020;GO:0016021;GO:0016021;	-	-	NOG300576	-	Photosystem II reaction center protein J[Source:UniProtKB/Swiss-Prot;Acc:P56781]	-	-
ATMG00580	4373.49	12.4183	8734.56	703.364	9.45813	0.000173529	0.0563076	Mt	161693	169674	+	1488	NAD4	GO:0005739;GO:0005739;GO:0005743;GO:0008137;GO:0008137;GO:0008137;GO:0016020;GO:0016021;GO:0016021;GO:0016491;GO:0031966;GO:0042773;GO:0042773;GO:0055114;GO:0055114;GO:0055114;GO:0070469;	-	-	COG1008	C	NADH-ubiquinone oxidoreductase chain 4[Source:UniProtKB/TrEMBL;Acc:G1C2U9]	-	-
ATCG01040	1992.52	4.85932	3980.19	819.084	9.67787	0.000184898	0.0591012	Pt	114461	115447	+	987	CCSA	GO:0009507;GO:0009535;GO:0009535;GO:0009536;GO:0009579;GO:0015886;GO:0015886;GO:0016020;GO:0016021;GO:0016021;GO:0017004;GO:0017004;GO:0017004;GO:0020037;GO:0020037;GO:0055114;	-	-	COG0755	O	Cytochrome c biogenesis protein CcsA[Source:UniProtKB/Swiss-Prot;Acc:P56770]	-	-
AT5G09730	2892.42	8.09886	5776.74	713.278	9.47832	0.000192082	0.0604944	5	3014894	3018342	-	2863	BXL3	GO:0004553;GO:0004553;GO:0005576;GO:0005576;GO:0005578;GO:0005975;GO:0005975;GO:0008152;GO:0009044;GO:0009044;GO:0009505;GO:0009505;GO:0016787;GO:0016798;GO:0031222;GO:0031222;GO:0031222;GO:0045493;GO:0045493;GO:0046556;GO:0046556;GO:0046556;GO:0046556;	K15920	EC:3.2.1.37	COG1472	G	Beta-D-xylosidase 3 [Source:UniProtKB/Swiss-Prot;Acc:Q9LXD6]	830833	Q9LXD6
ATCG00650	3148.55	9.17871	6287.92	685.055	9.42008	0.000198312	0.0611477	Pt	67917	68222	+	306	RPS18	GO:0003723;GO:0003735;GO:0003735;GO:0003735;GO:0005622;GO:0005622;GO:0005763;GO:0005763;GO:0005840;GO:0005840;GO:0005840;GO:0006412;GO:0006412;GO:0006412;GO:0009507;GO:0009507;GO:0009507;GO:0009536;GO:0009570;GO:0009570;GO:0009941;GO:0009941;GO:0019843;GO:0019843;GO:0022627;GO:0030529;GO:0070181;GO:0070181;	-	-	COG0238	J	30S ribosomal protein S18, chloroplastic[Source:UniProtKB/Swiss-Prot;Acc:P56807]	-	-
AT2G38240	441.729	0	883.457	Inf	Inf	0.000199866	0.0611477	2	16012535	16014991	-	1575	ANS	GO:0005829;GO:0005829;GO:0009813;GO:0009813;GO:0016491;GO:0016491;GO:0016491;GO:0046872;GO:0046872;GO:0051213;GO:0051213;GO:0051213;GO:0055114;GO:0055114;GO:0055114;GO:0120091;GO:0120091;GO:0120091;GO:2000022;GO:2000022;GO:2000022;	-	-	COG3491	R	Probable 2-oxoglutarate-dependent dioxygenase ANS[Source:UniProtKB/Swiss-Prot;Acc:O80449]	818403	O80449
AT4G37390	774.723	1.07985	1548.37	1433.87	10.4857	0.000218868	0.066018	4	17579618	17582022	+	2170	YDK1	GO:0009733;GO:0010252;GO:0010279;GO:0016874;	K14487	-	NOG86848	S	Auxin-responsive GH3 family protein[Source:TAIR;Acc:AT4G37390]	829893	Q9SZT9
ATCG00080	11913.4	43.7339	23783	543.811	9.08696	0.000225789	0.066458	Pt	7583	7693	+	111	PSBI	GO:0009507;GO:0009523;GO:0009523;GO:0009523;GO:0009535;GO:0009535;GO:0009536;GO:0009539;GO:0009539;GO:0009579;GO:0015979;GO:0015979;GO:0015979;GO:0016020;GO:0016020;GO:0016020;GO:0016021;GO:0016021;	-	-	NOG09650	R	Photosystem II reaction center protein I[Source:UniProtKB/TrEMBL;Acc:A0A1B1W4S2]	-	-
ATCG00480	88746.3	341.772	177151	518.33	9.01773	0.000227595	0.066458	Pt	52660	54156	-	1497	ATPB	GO:0000166;GO:0005524;GO:0005524;GO:0005524;GO:0005618;GO:0005618;GO:0006754;GO:0006811;GO:0008270;GO:0008270;GO:0009409;GO:0009409;GO:0009507;GO:0009507;GO:0009507;GO:0009534;GO:0009534;GO:0009535;GO:0009535;GO:0009535;GO:0009536;GO:0009544;GO:0009544;GO:0009570;GO:0009570;GO:0009579;GO:0009579;GO:0009579;GO:0009817;GO:0009817;GO:0010287;GO:0010287;GO:0010319;GO:0010319;GO:0015986;GO:0015986;GO:…	-	-	COG0055	C	ATP synthase subunit beta, chloroplastic[Source:UniProtKB/Swiss-Prot;Acc:P19366]	-	-
ATMG00160	9994.76	36.7148	19952.8	543.453	9.08601	0.000229636	0.066458	Mt	40502	42628	-	783	COX2	GO:0004129;GO:0004129;GO:0004129;GO:0005507;GO:0005507;GO:0005739;GO:0005743;GO:0005743;GO:0016020;GO:0016020;GO:0016020;GO:0016021;GO:0016021;GO:0016021;GO:0016491;GO:0016491;GO:0016491;GO:0022900;GO:0022900;GO:0022900;GO:0042773;GO:0046872;GO:0055114;GO:0070469;GO:0070469;GO:1902600;	-	-	COG1622	C	Cytochrome c oxidase subunit 2[Source:UniProtKB/TrEMBL;Acc:G1C2Q7]	-	-
ATCG00670	22151	84.7681	44217.3	521.627	9.02687	0.000232797	0.0664745	Pt	69910	71882	-	591	CLPP1	GO:0004252;GO:0004252;GO:0004252;GO:0006508;GO:0006508;GO:0006508;GO:0008233;GO:0008236;GO:0009507;GO:0009536;GO:0009570;GO:0016787;	-	-	COG0740	O	plastid-encoded CLP P [Source:TAIR;Acc:ATCG00670]"	-	-
ATMG00285	572.573	0.539924	1144.61	2119.94	11.0498	0.000254508	0.0717177	Mt	79740	81297	-	578	NAD2A	GO:0005739;GO:0005743;GO:0008137;GO:0008137;GO:0016020;GO:0016021;GO:0016491;GO:0042773;GO:0055114;GO:0055114;GO:0070469;	-	-	COG1007	C	NADH dehydrogenase 2A [Source:TAIR;Acc:ATMG00285]"	-	-
ATCG01130	6275.06	24.2966	12525.8	515.539	9.00994	0.000264751	0.073635	Pt	123884	129244	-	5361	YCF1.2	GO:0008565;GO:0009507;GO:0009528;GO:0009536;GO:0009706;GO:0015031;GO:0016020;GO:0016021;GO:0016021;GO:0016021;	-	-	NOG279554	-	Ycf1 protein [Source:TAIR;Acc:ATCG01130]"	-	-
AT1G73260	1492.72	5.39924	2980.05	551.938	9.10836	0.000377775	0.103723	1	27547098	27548282	-	1185	KTI1	GO:0002237;GO:0002237;GO:0002238;GO:0002238;GO:0004866;GO:0004866;GO:0004866;GO:0004867;GO:0005739;GO:0005739;GO:0006952;GO:0009611;GO:0009611;GO:0009624;GO:0009624;GO:0009625;GO:0009625;GO:0009651;GO:0009651;GO:0009751;GO:0009751;GO:0010466;GO:0010951;GO:0012501;GO:0012501;GO:0015066;GO:0030414;GO:0042542;GO:0042542;GO:0042742;GO:0042742;GO:0043086;	-	-	-	-	Kunitz trypsin inhibitor 1 [Source:UniProtKB/Swiss-Prot;Acc:Q8RXD5]	843660	Q8RXD5
AT3G48360	483.671	0.539924	966.802	1790.63	10.8062	0.000384709	0.10429	3	17907767	17910738	-	2623	BT2	GO:0003712;GO:0003712;GO:0004402;GO:0004402;GO:0005515;GO:0005634;GO:0005634;GO:0006355;GO:0006355;GO:0008270;GO:0008270;GO:0016573;GO:0003712;GO:0003712;GO:0004402;GO:0004402;GO:0005515;GO:0005515;GO:0005515;GO:0005515;GO:0005516;GO:0005516;GO:0005634;GO:0005634;GO:0005634;GO:0005634;GO:0005634;GO:0005737;GO:0005737;GO:0005737;GO:0006355;GO:0006355;GO:0006355;GO:0007623;GO:0007623;GO:0008270;GO:…	-	-	NOG287613	-	BTB/POZ and TAZ domain-containing protein 2[Source:UniProtKB/Swiss-Prot;Acc:Q94BN0]	823994	Q94BN0
AT4G36850	3889.62	18.8973	7760.35	410.658	8.68179	0.000414602	0.110989	4	17353291	17356037	-	1728	-	GO:0015174;GO:0015174;GO:0016020;GO:0016021;GO:0016021;GO:0016021;GO:1990822;GO:0016020;GO:0016021;GO:0016021;GO:0016020;GO:0016021;GO:0016021;GO:0016020;GO:0016021;GO:0016021;	-	-	-	-	PQ-loop repeat family protein / transmembranefamily protein [Source:UniProtKB/TrEMBL;Acc:Q94AH7]	829838	A0A1P8B7M8
AT3G15450	7791.32	41.5742	15541.1	373.816	8.54618	0.000433158	0.112905	3	5212984	5214124	+	1051	-	-	-	-	NOG307076	-	AT3g15450/MJK13_11[Source:UniProtKB/TrEMBL;Acc:Q9LE80]	820784	B9DG40
ATCG00500	2164.42	9.71864	4319.12	444.417	8.79577	0.000434972	0.112905	Pt	57075	58541	+	1467	ACCD	GO:0000166;GO:0003989;GO:0003989;GO:0003989;GO:0005524;GO:0005524;GO:0006629;GO:0006631;GO:0006633;GO:0006633;GO:0006633;GO:0008270;GO:0008270;GO:0009317;GO:0009317;GO:0009507;GO:0009536;GO:0009570;GO:0009570;GO:0016020;GO:0016740;GO:0016743;GO:0016743;GO:0016874;GO:0031969;GO:0046872;GO:2001295;GO:2001295;	-	-	COG0777	I	Acetyl-coenzyme A carboxylase carboxyl transferasesubunit beta, chloroplastic[Source:UniProtKB/TrEMBL;Acc:A0A1B1W4V3]	-	-
AT2G07629	6423.46	34.0152	12812.9	376.682	8.5572	0.000437574	0.112905	2	3312873	3313502	-	568	-	-	-	-	-	-	-	28717815	A0A1P8AZD4
ATMG00650	4047.21	21.057	8073.36	383.404	8.58272	0.000458359	0.116247	Mt	188929	189231	-	303	NAD4L	GO:0005739;GO:0005739;GO:0008137;GO:0008137;GO:0016020;GO:0016021;GO:0016021;GO:0016491;GO:0016651;GO:0016651;GO:0031966;GO:0042773;GO:0042773;GO:0055114;GO:0055114;GO:0055114;GO:0070469;	-	-	NOG322467	-	NADH dehydrogenase subunit 4L[Source:UniProtKB/TrEMBL;Acc:G1C2W6]	-	-
ATCG00470	5041.06	26.9962	10055.1	372.464	8.54096	0.000461386	0.116247	Pt	52265	52663	-	399	ATPE	GO:0005524;GO:0005524;GO:0006754;GO:0006811;GO:0009507;GO:0009507;GO:0009507;GO:0009534;GO:0009534;GO:0009535;GO:0009535;GO:0009535;GO:0009536;GO:0009579;GO:0009579;GO:0009579;GO:0009941;GO:0009941;GO:0015986;GO:0015986;GO:0015986;GO:0015986;GO:0015992;GO:0016020;GO:0045261;GO:0045261;GO:0045261;GO:0046933;GO:0046933;GO:0046933;GO:0046933;GO:0099132;	-	-	COG0355	C	ATP synthase epsilon chain, chloroplastic[Source:UniProtKB/Swiss-Prot;Acc:P09468]	-	-
ATCG00700	315.785	0	631.57	Inf	Inf	0.000488526	0.121654	Pt	74249	74380	-	132	PSBN	GO:0009507;GO:0009523;GO:0009523;GO:0009535;GO:0009535;GO:0009536;GO:0009539;GO:0009539;GO:0009579;GO:0015979;GO:0015979;GO:0016020;GO:0016020;GO:0016020;GO:0016021;GO:0016021;	-	-	NOG09654	R	Protein PsbN [Source:UniProtKB/Swiss-Prot;Acc:P62113]	-	-
ATCG00780	5436.79	31.3156	10842.3	346.226	8.43557	0.000512815	0.126235	Pt	80696	81064	-	369	RPL14	GO:0003723;GO:0003735;GO:0003735;GO:0003735;GO:0005762;GO:0005762;GO:0005840;GO:0005840;GO:0005840;GO:0006412;GO:0006412;GO:0006412;GO:0009507;GO:0009507;GO:0009507;GO:0009534;GO:0009534;GO:0009536;GO:0009570;GO:0009570;GO:0009735;GO:0009735;GO:0015934;GO:0015934;GO:0019843;GO:0019843;GO:0030529;GO:0070180;GO:0070180;	-	-	COG0093	J	50S ribosomal protein L14, chloroplastic[Source:UniProtKB/Swiss-Prot;Acc:P56792]	-	-
AT2G37770	680.805	2.1597	1359.45	629.463	9.29798	0.00060569	0.147403	2	15834766	15837001	+	1485	AKR4C9	GO:0004032;GO:0004032;GO:0004033;GO:0004033;GO:0005829;GO:0008106;GO:0008106;GO:0008106;GO:0009409;GO:0009409;GO:0009409;GO:0009414;GO:0009414;GO:0009414;GO:0009507;GO:0009507;GO:0009507;GO:0009536;GO:0009636;GO:0009636;GO:0009651;GO:0009651;GO:0009651;GO:0016229;GO:0016229;GO:0016491;GO:0016491;GO:0016491;GO:0016491;GO:0055114;GO:0055114;GO:0055114;GO:0055114;GO:0070401;GO:0070401;GO:0016491;GO:…	-	-	COG0656	R	NADPH-dependent aldo-keto reductase, chloroplastic[Source:UniProtKB/Swiss-Prot;Acc:Q0PGJ6]	818354	Q0PGJ6;A0A178W0X3
AT3G21500	271.334	0	542.669	Inf	Inf	0.000740401	0.178162	3	7573560	7576721	-	2426	DXPS1	GO:0003824;GO:0003824;GO:0008152;GO:0008661;GO:0008661;GO:0009507;GO:0009507;GO:0015995;GO:0015995;GO:0016114;GO:0016114;GO:0003824;GO:0003824;GO:0008152;GO:0008661;GO:0008661;GO:0008661;GO:0009507;GO:0009507;GO:0016114;GO:0016114;GO:0003824;GO:0003824;GO:0008152;GO:0008661;GO:0008661;GO:0016114;GO:0016114;	K01662	EC:2.2.1.7	-	-	1-deoxy-D-xylulose 5-phosphate synthase 1[Source:UniProtKB/TrEMBL;Acc:A0A1I9LTC7]	821704	A0A1I9LTC7
ATCG00160	1062.11	5.39924	2118.82	392.428	8.61629	0.000749059	0.178243	Pt	15013	15723	-	711	RPS2	GO:0003735;GO:0003735;GO:0003735;GO:0005622;GO:0005622;GO:0005763;GO:0005763;GO:0005840;GO:0005840;GO:0005840;GO:0006412;GO:0006412;GO:0006412;GO:0009507;GO:0009507;GO:0009507;GO:0009536;GO:0009570;GO:0009570;GO:0015935;GO:0015935;GO:0016020;GO:0016020;GO:0030529;	-	-	COG0052	J	30S ribosomal protein S2, chloroplastic[Source:UniProtKB/Swiss-Prot;Acc:P56797]	-	-
AT5G24770	10290.5	83.6882	20497.3	244.925	7.93619	0.000843338	0.197074	5	8500468	8502224	-	1516	VSP2	GO:0002213;GO:0002213;GO:0003993;GO:0003993;GO:0003993;GO:0005773;GO:0005773;GO:0006979;GO:0006979;GO:0009611;GO:0009611;GO:0009625;GO:0009625;GO:0009753;GO:0009753;GO:0016311;GO:0022626;GO:0022626;GO:0045735;GO:0045735;GO:0046688;GO:0046688;	K20728	-	NOG319097	-	Vegetative storage protein 2[Source:UniProtKB/Swiss-Prot;Acc:O82122]	832546	O82122
ATCG00380	2172.68	15.1179	4330.24	286.432	8.16205	0.000846602	0.197074	Pt	45223	45828	-	606	RPS4	GO:0003723;GO:0003723;GO:0003723;GO:0003735;GO:0003735;GO:0003735;GO:0005622;GO:0005622;GO:0005840;GO:0006412;GO:0006412;GO:0006412;GO:0009507;GO:0009507;GO:0009507;GO:0009536;GO:0009570;GO:0009570;GO:0015935;GO:0015935;GO:0016020;GO:0016020;GO:0019843;GO:0019843;GO:0019843;GO:0019843;GO:0030529;GO:0045903;GO:0045903;	-	-	COG0522	J	30S ribosomal protein S4, chloroplastic[Source:UniProtKB/TrEMBL;Acc:A0A1B1W4U6]	-	-
AT1G52400	18848.1	163.057	37533	230.183	7.84664	0.000905722	0.208569	1	19514989	19518411	+	2333	BGLU18	GO:0004553;GO:0004553;GO:0005634;GO:0005634;GO:0005773;GO:0005773;GO:0005777;GO:0005777;GO:0005783;GO:0005783;GO:0005783;GO:0005788;GO:0005788;GO:0005975;GO:0005975;GO:0008152;GO:0008422;GO:0008422;GO:0008422;GO:0009414;GO:0009414;GO:0009506;GO:0009506;GO:0009507;GO:0009507;GO:0009625;GO:0009625;GO:0009651;GO:0009651;GO:0009651;GO:0009687;GO:0009687;GO:0009737;GO:0009737;GO:0009738;GO:0009738;GO:…	K15748	EC:3.2.1.175	COG2723	G	Beta-D-glucopyranosyl abscisate beta-glucosidase[Source:UniProtKB/Swiss-Prot;Acc:Q9SE50]	841670	Q9SE50
ATCG00750	1303.58	8.63879	2598.51	300.796	8.23264	0.000968278	0.220603	Pt	78960	79376	-	417	RPS11	GO:0000028;GO:0000028;GO:0000462;GO:0000462;GO:0003723;GO:0003735;GO:0003735;GO:0003735;GO:0005622;GO:0005622;GO:0005763;GO:0005763;GO:0005840;GO:0005840;GO:0005840;GO:0006412;GO:0006412;GO:0006412;GO:0006412;GO:0009507;GO:0009507;GO:0009507;GO:0009536;GO:0009570;GO:0009570;GO:0019843;GO:0019843;GO:0030529;GO:0048027;GO:0048027;GO:0070181;GO:0070181;	-	-	COG0100	J	30S ribosomal protein S11, chloroplastic[Source:UniProtKB/TrEMBL;Acc:A0A1B1W4X8]	-	-
AT2G07725	865.514	4.85932	1726.17	355.229	8.4726	0.000991002	0.221644	2	3447398	3449059	+	1662	-	GO:0000027;GO:0000027;GO:0003723;GO:0003735;GO:0003735;GO:0003735;GO:0003735;GO:0005739;GO:0005739;GO:0005840;GO:0005840;GO:0005840;GO:0006412;GO:0006412;GO:0006412;GO:0022625;GO:0022625;GO:0030529;	-	-	NOG280418	-	At2g07725 [Source:UniProtKB/TrEMBL;Acc:Q6NMS1]"	815398	P42793;Q6NMS1;A0A2P2CLF8;A0A178U5R7
ATMG00730	408.931	1.07985	816.781	756.385	9.56298	0.000993546	0.221644	Mt	217631	219077	+	1447	COX3	GO:0004129;GO:0004129;GO:0005739;GO:0005739;GO:0015002;GO:0015002;GO:0015078;GO:0015986;GO:0015991;GO:0016020;GO:0016020;GO:0016020;GO:0016021;GO:0016021;GO:0019646;GO:0019646;GO:0022904;GO:0022904;GO:0033177;GO:0045263;GO:1902600;	-	-	COG1845	C	cytochrome c oxidase subunit 3[Source:TAIR;Acc:ATMG00730]	-	-
AT1G61120	651.711	3.23955	1300.18	401.347	8.64871	0.00108096	0.238657	1	22523635	22528836	+	2926	GES	GO:0000287;GO:0000287;GO:0000287;GO:0000304;GO:0000304;GO:0005737;GO:0005737;GO:0008152;GO:0009611;GO:0009611;GO:0009617;GO:0009617;GO:0009753;GO:0009753;GO:0010333;GO:0010333;GO:0010333;GO:0016102;GO:0016102;GO:0016102;GO:0016114;GO:0016829;GO:0016829;GO:0016829;GO:0046872;GO:0080013;GO:0080013;GO:0080027;GO:0080027;	K17982	EC:4.2.3.144	NOG301533	-	(E,E)-geranyllinalool synthase[Source:UniProtKB/Swiss-Prot;Acc:Q93YV0]	842405	Q93YV0
AT2G07641	996.898	6.47909	1987.32	306.728	8.26081	0.00109755	0.239849	2	3389612	3390726	-	801	-	GO:0005739;	-	-	-	-	-	28717823	A0A1P8B011
ATMG01200	4529.75	41.5742	9017.93	216.912	7.76097	0.00111567	0.240168	Mt	303836	304720	-	885	ORF294	GO:0005739;GO:0016020;GO:0016021;GO:0016021;GO:0031966;GO:0031966;	-	-	COG0056	C	Uncharacterized mitochondrial protein AtMg01200[Source:UniProtKB/Swiss-Prot;Acc:P92550]	-	-
ATCG01280	233.366	0	466.732	Inf	Inf	0.00112521	0.240168	Pt	145291	152175	-	6885	ycf2-B	GO:0000166;GO:0005515;GO:0005524;GO:0005524;GO:0005524;GO:0009507;GO:0009507;GO:0009507;GO:0009507;GO:0009536;GO:0009570;GO:0009570;GO:0009941;GO:0009941;GO:0016020;GO:0016020;GO:0045037;GO:0045037;	-	-	NOG275957	-	Protein Ycf2[Source:UniProtKB/TrEMBL;Acc:A0A1B1W513]	-	-
ATCG00800	1966.71	16.1977	3917.22	241.837	7.91789	0.00113266	0.240168	Pt	82826	83482	-	657	RPS3	GO:0002181;GO:0003723;GO:0003723;GO:0003723;GO:0003735;GO:0003735;GO:0003735;GO:0005840;GO:0005840;GO:0005840;GO:0006412;GO:0006412;GO:0006412;GO:0009295;GO:0009295;GO:0009507;GO:0009507;GO:0009507;GO:0009536;GO:0009570;GO:0009570;GO:0009941;GO:0009941;GO:0015935;GO:0015935;GO:0016020;GO:0016020;GO:0019843;GO:0019843;GO:0022627;GO:0022627;GO:0030529;	-	-	COG0092	J	30S ribosomal protein S3, chloroplastic[Source:UniProtKB/Swiss-Prot;Acc:P56798]	-	-
ATCG00860	225.958	0	451.915	Inf	Inf	0.0012313	0.258526	Pt	86474	93358	+	6885	ycf2-B	GO:0000166;GO:0005515;GO:0005524;GO:0005524;GO:0005524;GO:0009507;GO:0009507;GO:0009507;GO:0009507;GO:0009536;GO:0009570;GO:0009570;GO:0009941;GO:0009941;GO:0016020;GO:0016020;GO:0045037;GO:0045037;	-	-	NOG275957	-	Protein Ycf2[Source:UniProtKB/TrEMBL;Acc:A0A1B1W513]	-	-
AT1G01480	487.259	2.1597	972.359	450.229	8.81452	0.00129985	0.265646	1	175706	178406	+	2068	ACS2	GO:0003824;GO:0003824;GO:0005515;GO:0009058;GO:0009058;GO:0009693;GO:0009693;GO:0009693;GO:0009835;GO:0009835;GO:0016829;GO:0016847;GO:0016847;GO:0016847;GO:0030170;GO:0030170;GO:0042218;GO:0003824;GO:0009058;GO:0030170;	K20772	EC:4.4.1.14	COG0436	E	1-aminocyclopropane-1-carboxylate synthase 2[Source:UniProtKB/Swiss-Prot;Acc:Q06402]	837082	Q06402;A0A178WMN2
AT3G03530	1217.07	9.71864	2424.41	249.46	7.96267	0.00131522	0.265646	3	842499	845096	-	1930	NPC4	GO:0003824;GO:0003824;GO:0003993;GO:0003993;GO:0004629;GO:0004629;GO:0004629;GO:0005886;GO:0005886;GO:0005886;GO:0008152;GO:0009395;GO:0009395;GO:0009395;GO:0016020;GO:0016311;GO:0016787;GO:0016788;GO:0016788;GO:0034480;GO:0034480;	K01114	EC:3.1.4.3	COG3511	M	Non-specific phospholipase C4[Source:UniProtKB/Swiss-Prot;Acc:Q9SRQ7]	821243	Q9SRQ7
AT5G59310	220.401	0	440.803	Inf	Inf	0.0013201	0.265646	5	23924990	23925957	-	830	LTP4	GO:0006869;GO:0006869;GO:0006869;GO:0008289;GO:0008289;GO:0008289;GO:0009414;GO:0009414;GO:0009651;GO:0009651;GO:0009737;GO:0009737;GO:0016020;	-	-	NOG246791	-	Non-specific lipid-transfer protein 4[Source:UniProtKB/Swiss-Prot;Acc:Q9LLR6]	836050	Q9LLR6;A0A178URL2
ATCG00660	1208.73	9.71864	2407.75	247.745	7.95271	0.00133305	0.265646	Pt	68512	68865	-	354	RPL20	GO:0000027;GO:0000027;GO:0000027;GO:0003723;GO:0003735;GO:0003735;GO:0003735;GO:0005622;GO:0005622;GO:0005840;GO:0005840;GO:0005840;GO:0006412;GO:0006412;GO:0009507;GO:0009507;GO:0009507;GO:0009536;GO:0009570;GO:0009570;GO:0009941;GO:0009941;GO:0019843;GO:0019843;GO:0019843;GO:0030529;	-	-	COG0292	J	50S ribosomal protein L20, chloroplastic[Source:UniProtKB/Swiss-Prot;Acc:P56794]	-	-
ATCG01120	219.475	0	438.951	Inf	Inf	0.00133575	0.265646	Pt	123296	123562	-	267	RPS15	GO:0003735;GO:0003735;GO:0005622;GO:0005622;GO:0005840;GO:0005840;GO:0005840;GO:0006412;GO:0006412;GO:0006412;GO:0009507;GO:0009507;GO:0009507;GO:0009536;GO:0009570;GO:0009570;GO:0030529;	-	-	COG0184	J	30S ribosomal protein S15, chloroplastic[Source:UniProtKB/Swiss-Prot;Acc:P56805]	-	-
ATMG01120	2529.17	24.2966	5034.04	207.191	7.69482	0.00133964	0.265646	Mt	287917	289083	-	273	NAD1B	GO:0003954;GO:0005739;GO:0005739;GO:0005747;GO:0005747;GO:0005886;GO:0008137;GO:0009060;GO:0009853;GO:0016020;GO:0016020;GO:0016020;GO:0016020;GO:0016021;GO:0016491;GO:0031966;GO:0045271;GO:0055114;GO:0055114;GO:0055114;	-	-	COG1005	C	NADH dehydrogenase 1B [Source:TAIR;Acc:ATMG01120]"	-	-
AT3G55970	588.739	3.23955	1174.24	362.47	8.50172	0.00135342	0.265916	3	20766735	20769410	-	2172	JRG21	GO:0009813;GO:0009813;GO:0016491;GO:0016491;GO:0016491;GO:0046872;GO:0046872;GO:0051213;GO:0051213;GO:0051213;GO:0055114;GO:0055114;GO:0055114;GO:0120091;GO:0120091;GO:0120091;GO:2000022;GO:2000022;GO:2000022;GO:0016491;GO:0016491;GO:0016491;GO:0046872;GO:0046872;GO:0055114;GO:0055114;GO:0055114;	-	-	COG3491	R	JRG21 [Source:UniProtKB/TrEMBL;Acc:A0A178V764]"	824763	Q9LY48;A0A178V764
AT2G02990	787.995	5.39924	1570.59	290.891	8.18433	0.00138929	0.270481	2	873506	874886	+	1120	RNS1	GO:0003723;GO:0003723;GO:0004518;GO:0004519;GO:0004521;GO:0004521;GO:0004540;GO:0004540;GO:0005576;GO:0005576;GO:0005576;GO:0005618;GO:0005618;GO:0005886;GO:0005886;GO:0006401;GO:0006401;GO:0009611;GO:0009611;GO:0009718;GO:0009718;GO:0016036;GO:0016036;GO:0016787;GO:0033897;GO:0033897;GO:0033897;GO:0090305;GO:0090501;GO:0090502;	K01166	EC:3.1.27.1	NOG285082	-	Ribonuclease 1 [Source:UniProtKB/Swiss-Prot;Acc:P42813]	814828	P42813
AT2G45220	347.811	1.07985	694.542	643.185	9.32909	0.00148368	0.286257	2	18644061	18646606	-	1968	PME17	GO:0004857;GO:0004857;GO:0005576;GO:0005576;GO:0005618;GO:0005618;GO:0005618;GO:0009617;GO:0009617;GO:0009620;GO:0009620;GO:0016020;GO:0016020;GO:0016787;GO:0030599;GO:0030599;GO:0030599;GO:0030599;GO:0042545;GO:0042545;GO:0042545;GO:0043086;GO:0045330;GO:0045330;GO:0045490;GO:0045490;GO:0046910;GO:0046910;GO:0050829;GO:0050829;GO:0071555;GO:0071944;	K01051	EC:3.1.1.11	COG4677	G	Probable pectinesterase/pectinesterase inhibitor 17[Source:UniProtKB/Swiss-Prot;Acc:O22149]	819130	O22149
AT3G47340	696.972	4.85932	1389.08	285.86	8.15916	0.00156587	0.299417	3	17437840	17441431	-	2746	ASN1	GO:0000166;GO:0004066;GO:0004066;GO:0004066;GO:0004066;GO:0004066;GO:0005524;GO:0005524;GO:0005829;GO:0005829;GO:0006529;GO:0006529;GO:0006529;GO:0006529;GO:0006541;GO:0006541;GO:0008652;GO:0009063;GO:0009063;GO:0009646;GO:0009646;GO:0009744;GO:0009744;GO:0009749;GO:0009749;GO:0009750;GO:0009750;GO:0016874;GO:0042803;GO:0042803;GO:0043617;GO:0043617;GO:0070981;GO:0070981;GO:0000166;GO:0004066;GO:…	K01953	EC:6.3.5.4	COG0367	E	DIN6 [Source:UniProtKB/TrEMBL;Acc:A0A178VBT4]"	823888	P49078;A0A178VBT4
AT4G37540	274.383	0.539924	548.225	1015.37	9.9878	0.00164086	0.308512	4	17639393	17640925	-	1395	LBD39	GO:0005575;GO:0008150;	-	-	NOG304806	-	LOB domain-containing protein 39[Source:UniProtKB/Swiss-Prot;Acc:Q9SZE8]	829909	Q9SZE8;A0A178V3Q3
AT3G45140	36621.3	458.396	72784.3	158.781	7.31089	0.00164225	0.308512	3	16525245	16529352	+	3252	LOX2	GO:0005515;GO:0005515;GO:0005737;GO:0005737;GO:0006629;GO:0006631;GO:0006633;GO:0009507;GO:0009507;GO:0009507;GO:0009535;GO:0009535;GO:0009536;GO:0009570;GO:0009570;GO:0009611;GO:0009611;GO:0009617;GO:0009617;GO:0009620;GO:0009620;GO:0009695;GO:0009695;GO:0009753;GO:0009753;GO:0009941;GO:0009941;GO:0010597;GO:0010597;GO:0016165;GO:0016165;GO:0016165;GO:0016491;GO:0016491;GO:0016491;GO:0016702;GO:…	K00454	EC:1.13.11.12	NOG69653	-	Lipoxygenase 2, chloroplastic[Source:UniProtKB/Swiss-Prot;Acc:P38418]	823650	P38418
AT1G73220	1355.63	14.578	2696.67	184.983	7.53125	0.0019448	0.362173	1	27538190	27540235	+	1943	OCT1	GO:0000166;GO:0005524;GO:0005524;GO:0005886;GO:0005886;GO:0005886;GO:0006811;GO:0007275;GO:0008514;GO:0009705;GO:0010150;GO:0010150;GO:0015226;GO:0015226;GO:0015711;GO:0015839;GO:0015839;GO:0016020;GO:0016021;GO:0016021;GO:0016021;GO:0016021;GO:0022857;GO:0022857;GO:0055085;GO:0055085;GO:1902603;	-	-	COG0477	G	Organic cation/carnitine transporter 1[Source:UniProtKB/Swiss-Prot;Acc:Q9CAT6]	843656	Q9CAT6;A0A178WJR7
AT2G34430	1013.6	10.2586	2016.95	196.611	7.6192	0.00203907	0.376454	2	14524607	14525918	+	1312	LHB1B1	GO:0009416;GO:0009416;GO:0009507;GO:0009507;GO:0009507;GO:0009522;GO:0009522;GO:0009523;GO:0009523;GO:0009534;GO:0009534;GO:0009535;GO:0009535;GO:0009535;GO:0009536;GO:0009579;GO:0009579;GO:0009579;GO:0009765;GO:0009765;GO:0009768;GO:0009768;GO:0009941;GO:0009941;GO:0010287;GO:0010287;GO:0015979;GO:0016020;GO:0016020;GO:0016020;GO:0016020;GO:0016021;GO:0016021;GO:0016168;GO:0016168;GO:0018298;GO:…	K08912	-	-	-	Chlorophyll a-b binding protein, chloroplastic[Source:UniProtKB/TrEMBL;Acc:Q39142]	818006	Q39142
ATCG00760	630.566	5.39924	1255.73	232.576	7.86156	0.00222577	0.40741	Pt	79489	79602	-	114	RPL36	GO:0003735;GO:0003735;GO:0005622;GO:0005622;GO:0005840;GO:0005840;GO:0005840;GO:0006412;GO:0006412;GO:0006412;GO:0009507;GO:0009507;GO:0009507;GO:0009536;GO:0009570;GO:0009570;GO:0009941;GO:0009941;GO:0030529;	-	-	NOG130225	S	50S ribosomal protein L36, chloroplastic[Source:UniProtKB/TrEMBL;Acc:A0A1B1W4X9]	-	-
ATCG01310	241.045	0.539924	481.549	891.883	9.80071	0.00230765	0.418819	Pt	152806	154312	+	825	rpl2-A	GO:0002181;GO:0003723;GO:0003723;GO:0003723;GO:0003729;GO:0003729;GO:0003735;GO:0003735;GO:0003735;GO:0005622;GO:0005622;GO:0005762;GO:0005762;GO:0005840;GO:0005840;GO:0005840;GO:0006412;GO:0006412;GO:0006412;GO:0009507;GO:0009507;GO:0009507;GO:0009536;GO:0009570;GO:0009570;GO:0009941;GO:0009941;GO:0015934;GO:0015934;GO:0016020;GO:0016020;GO:0016740;GO:0016740;GO:0019843;GO:0019843;GO:0022625;GO:…	-	-	COG0090	J	50S ribosomal protein L2, chloroplastic[Source:UniProtKB/TrEMBL;Acc:A0A1B1W512]	-	-
ATMG00080	2082.85	28.0761	4137.62	147.372	7.20332	0.00238732	0.429638	Mt	25076	25615	-	540	RPL16	GO:0003735;GO:0003735;GO:0005622;GO:0005622;GO:0005739;GO:0005739;GO:0005840;GO:0005840;GO:0005840;GO:0006412;GO:0006412;GO:0019843;GO:0019843;GO:0019843;GO:0030529;GO:0032543;	-	-	COG0197	J	Ribosomal protein L16[Source:UniProtKB/TrEMBL;Acc:G1C2Q4]	-	-
ATMG00670	2789.54	39.4145	5539.67	140.549	7.13493	0.0024087	0.429873	Mt	191055	191882	-	828	ORF275	GO:0003674;GO:0005739;GO:0008150;GO:0016020;GO:0016021;GO:0016021;GO:0031966;GO:0031966;	-	-	-	-	Uncharacterized mitochondrial protein AtMg00670[Source:UniProtKB/Swiss-Prot;Acc:P93319]	-	-
AT2G07678	410.667	2.69962	818.633	303.24	8.24432	0.00247754	0.437759	2	3281097	3283129	+	2033	-	GO:0008150;	-	-	-	-	Putative uncharacterized protein[Source:UniProtKB/TrEMBL;Acc:Q27GM2]	815354	P92529;Q27GM2
AT5G19120	3602.23	53.4525	7151	133.782	7.06374	0.00249377	0.437759	5	6414488	6415907	+	1420	-	GO:0004190;GO:0004190;GO:0004190;GO:0006508;GO:0006508;GO:0006508;GO:0006508;GO:0008233;GO:0030163;GO:0030163;	-	-	-	-	AT5g19120/T24G5_20[Source:UniProtKB/TrEMBL;Acc:Q93VG3]	832032	Q93VG3
ATMG01020	314.743	1.61977	627.866	387.626	8.59852	0.00274426	0.477814	Mt	261617	262078	-	462	ORF153B	GO:0003674;GO:0005739;GO:0008150;GO:0016020;GO:0016021;GO:0016021;GO:0031966;GO:0031966;	-	-	NOG285860	-	Uncharacterized mitochondrial protein AtMg01020[Source:UniProtKB/Swiss-Prot;Acc:P92536]	-	-
ATMG00960	264.466	1.07985	527.852	488.82	8.93316	0.0029563	0.510582	Mt	256865	257476	-	612	CCB203	GO:0003677;GO:0003677;GO:0005515;GO:0005515;GO:0005634;GO:0005634;GO:0005739;GO:0005739;GO:0005743;GO:0006351;GO:0006355;GO:0006355;GO:0009725;GO:0009734;GO:0015232;GO:0015232;GO:0015886;GO:0015886;GO:0016020;GO:0016020;GO:0016020;GO:0016021;GO:0016021;GO:0017004;GO:0017004;GO:0017004;GO:0020037;GO:0020037;	-	-	COG1138	O	Cytochrome C assembly protein[Source:TAIR;Acc:ATMG00960]	-	-
ATMG00200	302.704	1.61977	603.788	372.761	8.54211	0.00301917	0.513508	Mt	55767	56090	-	324	ORF107B	GO:0003674;GO:0005739;GO:0005739;GO:0008150;	-	-	-	-	Uncharacterized protein orf107b[Source:UniProtKB/TrEMBL;Acc:Q6DR91]	-	-
AT2G07698	5982.3	103.665	11860.9	114.415	6.83814	0.0030212	0.513508	2	3361463	3364127	+	2444	-	GO:0000166;GO:0000275;GO:0000275;GO:0005524;GO:0005524;GO:0005524;GO:0005524;GO:0005730;GO:0005730;GO:0005739;GO:0005739;GO:0005739;GO:0005773;GO:0005773;GO:0005774;GO:0005774;GO:0006754;GO:0006754;GO:0006754;GO:0006811;GO:0006979;GO:0006979;GO:0008266;GO:0008266;GO:0008270;GO:0008270;GO:0009507;GO:0009507;GO:0009735;GO:0009735;GO:0009941;GO:0009941;GO:0015986;GO:0015986;GO:0015986;GO:0015992;GO:…	K02132	-	-	-	ATPase, F1 complex, alpha subunit protein[Source:UniProtKB/TrEMBL;Acc:F4IMB5]	815374	P92550;F4IMB5
ATMG01110	216.967	0.539924	433.394	802.695	9.64871	0.00304761	0.513919	Mt	283034	283789	-	756	ORF251	GO:0003674;GO:0005739;GO:0005739;GO:0008150;	-	-	NOG280753	-	Uncharacterized mitochondrial protein AtMg01110[Source:UniProtKB/Swiss-Prot;Acc:P92543]	-	-
ATCG00740	2064.52	34.0152	4095.02	120.388	6.91155	0.0032702	0.547145	Pt	77901	78890	-	990	RPOA	GO:0003677;GO:0003677;GO:0003677;GO:0003899;GO:0003899;GO:0003899;GO:0005737;GO:0005737;GO:0006351;GO:0006351;GO:0006351;GO:0009295;GO:0009295;GO:0009507;GO:0009507;GO:0009507;GO:0009534;GO:0009534;GO:0009536;GO:0009570;GO:0009570;GO:0016740;GO:0016779;GO:0046983;GO:0046983;	-	-	COG0202	K	DNA-directed RNA polymerase subunit alpha[Source:UniProtKB/Swiss-Prot;Acc:P56762]	-	-
AT4G15210	724.135	9.17871	1439.09	156.786	7.29265	0.0034176	0.567375	4	8666334	8669526	-	2642	BAM5	GO:0000272;GO:0000272;GO:0000272;GO:0005737;GO:0005829;GO:0005829;GO:0005975;GO:0005983;GO:0005983;GO:0008152;GO:0016161;GO:0016161;GO:0016161;GO:0016161;GO:0016787;GO:0016798;GO:0080027;GO:0080027;GO:0102229;GO:0102229;GO:0000272;GO:0000272;GO:0000272;GO:0005975;GO:0008152;GO:0016161;GO:0016161;GO:0016161;GO:0016787;GO:0016798;GO:0102229;GO:0102229;GO:0000272;GO:0000272;GO:0000272;GO:0005975;GO:…	K01177	EC:3.2.1.2	NOG322510	-	Beta-amylase 5 [Source:UniProtKB/Swiss-Prot;Acc:P25853]	827185	P25853
ATMG00520	1072.14	16.1977	2128.08	131.381	7.03762	0.00355977	0.586432	Mt	144294	146312	-	2019	MATR	GO:0003964;GO:0005739;GO:0005739;GO:0006278;GO:0006315;GO:0006397;GO:0006397;GO:0090615;	-	-	-	-	Maturase (Fragment)[Source:UniProtKB/TrEMBL;Acc:P93307]	-	-
ATMG00665	574.886	7.01901	1142.75	162.808	7.34703	0.00382563	0.625417	Mt	190740	190761	-	22	NAD5B	-	-	-	COG1009	C	NADH dehydrogenase 5B [Source:TAIR;Acc:ATMG00665]"	-	-
ATMG00490	232.98	1.07985	464.88	430.505	8.74989	0.00407752	0.661547	Mt	130817	131140	+	324	ORF107C	GO:0003674;GO:0005739;GO:0005739;GO:0008150;	-	-	-	-	Uncharacterized mitochondrial protein AtMg00490[Source:UniProtKB/Swiss-Prot;Acc:P93304]	-	-
AT5G49360	26428.1	585.818	52270.3	89.2262	6.4794	0.00423195	0.681439	5	20011812	20016857	-	2890	BXL1	GO:0004553;GO:0004553;GO:0005576;GO:0005578;GO:0005975;GO:0005975;GO:0008152;GO:0009044;GO:0009044;GO:0009505;GO:0009505;GO:0009505;GO:0010214;GO:0010214;GO:0016787;GO:0016798;GO:0031222;GO:0031222;GO:0045493;GO:0045493;GO:0046556;GO:0046556;GO:0046556;GO:0046556;GO:0048046;GO:0048046;	-	-	COG1472	G	Beta-D-xylosidase 1 [Source:UniProtKB/Swiss-Prot;Acc:Q9FGY1]	834996	Q9FGY1
ATMG00090	5386.03	115.004	10657.1	92.6669	6.53398	0.00427047	0.68251	Mt	25482	28733	-	1671	-	GO:0003723;GO:0003723;GO:0003735;GO:0003735;GO:0005739;GO:0005739;GO:0005840;GO:0005840;GO:0005840;GO:0006412;GO:0006412;GO:0030529;	-	-	COG0092	J	Rps3 [Source:UniProtKB/TrEMBL;Acc:G1C2T6]"	-	-
AT5G26610	420.023	836.343	3.70422	0.00442907	-7.81878	0.00433797	0.688162	5	9375089	9377168	+	1450	-	GO:0003676;GO:0003676;GO:0008150;GO:0003676;GO:0003676;GO:0008150;GO:0003676;GO:0003676;GO:0008150;GO:0046872;	-	-	-	-	At5g26610 [Source:UniProtKB/TrEMBL;Acc:Q147M4]"	832729	Q147M4
AT4G21680	311.579	2.69962	620.457	229.831	7.84443	0.00471952	0.743185	4	11517353	11519805	-	2186	NPF7.2	GO:0005886;GO:0005886;GO:0005886;GO:0005886;GO:0010167;GO:0010167;GO:0010167;GO:0015112;GO:0015112;GO:0015112;GO:0015293;GO:0015293;GO:0015706;GO:0016020;GO:0016020;GO:0016020;GO:0016021;GO:0016021;GO:0016021;GO:0022857;GO:0022857;GO:0042128;GO:0042128;GO:0046686;GO:0046686;GO:0055085;GO:0055085;	-	-	COG3104	E	Protein NRT1/ PTR FAMILY 7.2[Source:UniProtKB/Swiss-Prot;Acc:Q8GXN2]	828255	Q8GXN2
AT3G44300	1463.86	29.1559	2898.56	99.4157	6.6354	0.00480494	0.751113	3	15983199	15985535	+	1535	NIT2	GO:0000257;GO:0000257;GO:0000257;GO:0000257;GO:0005829;GO:0005829;GO:0005886;GO:0005886;GO:0006807;GO:0006807;GO:0009684;GO:0009684;GO:0016020;GO:0016787;GO:0016810;GO:0016810;GO:0019499;GO:0019499;GO:0019500;GO:0019500;GO:0046686;GO:0046686;GO:0080061;GO:0080061;GO:0080109;GO:0080109;GO:0080109;	K01501	EC:3.5.5.1	COG0388	R	NIT2 [Source:UniProtKB/TrEMBL;Acc:A0A384LD03]"	823555	P32962;Q1LYZ1;A0A384LD03
AT2G07827	304.17	2.69962	605.641	224.343	7.80956	0.00499367	0.769655	2	3474996	3476845	+	623	-	GO:0003674;GO:0008150;	-	-	-	-	unknown protein; FUNCTIONS IN: molecular_functionunknown; INVOLVED IN: biological_process unknown; LOCATEDIN: cellular_component unknown; Has 1 Blast hits to 1proteins in 1 species: Archae - 0; Bacteria - 0; Metazoa -0; Fungi - 0; Plants - 1; Vi /.../- 0; Other Eukaryotes -0 (source: NCBI BLink). [Source:TAIR;Acc:AT2G07827]	7922309	F4INE6
AT2G07708	137.056	0	274.113	Inf	Inf	0.00499543	0.769655	2	3386851	3388160	+	1310	-	GO:0003674;GO:0005739;GO:0005739;GO:0008150;	-	-	-	-	Uncharacterized mitochondrial protein AtMg00500[Source:UniProtKB/Swiss-Prot;Acc:P93305]	815383	P93305;Q6DR80
AT2G07721	213.533	1.07985	425.986	394.487	8.62383	0.00508718	0.775968	2	3434312	3435279	-	854	-	GO:0005739;GO:0005739;GO:0008150;	-	-	-	-	Uncharacterized protein At2g07721[Source:UniProtKB/TrEMBL;Acc:Q8S886]	815394	Q8S886;A0A178U998
AT4G19430	220.559	441.118	0	0	-Inf	0.00510887	0.775968	4	10598371	10599182	-	812	-	GO:0008150;	-	-	-	-	At4g19430 [Source:UniProtKB/TrEMBL;Acc:Q67Y03]"	827684	Q67Y03
AT2G22760	211.681	1.07985	422.282	391.056	8.61123	0.00520085	0.784377	2	9677844	9679502	+	1521	BHLH19	GO:0003677;GO:0003700;GO:0003700;GO:0005515;GO:0005634;GO:0005634;GO:0006351;GO:0006355;GO:0006355;GO:0006355;GO:0043565;GO:0043565;GO:0046983;GO:0046983;GO:0003677;GO:0003677;GO:0046983;GO:0046983;	-	-	NOG292366	-	Uncharacterized protein At2g22760 (Fragment)[Source:UniProtKB/TrEMBL;Acc:C0SV56]	816806	Q1PF16;C0SV56
AT1G14250	134.278	0	268.556	Inf	Inf	0.00528734	0.791843	1	4868346	4871488	+	1952	APY5	GO:0000166;GO:0005524;GO:0005524;GO:0005773;GO:0005773;GO:0016020;GO:0016021;GO:0016021;GO:0016787;GO:0016787;GO:0016787;GO:0102485;GO:0102485;GO:0102486;GO:0102486;GO:0102487;GO:0102487;GO:0102488;GO:0102488;GO:0102489;GO:0102489;GO:0102490;GO:0102490;GO:0102491;GO:0102491;	K01510	EC:3.6.1.5	COG5371	GO	Probable apyrase 5 [Source:UniProtKB/Swiss-Prot;Acc:Q6NQA8]	837986	Q6NQA8
AT2G39030	714.642	12.4183	1416.87	114.095	6.8341	0.00534976	0.795628	2	16298110	16299205	+	1096	NATA1	GO:0006591;GO:0006591;GO:0006591;GO:0006952;GO:0006952;GO:0008080;GO:0008080;GO:0008080;GO:0008080;GO:0009507;GO:0009753;GO:0009753;GO:0016740;GO:0016746;GO:0016747;GO:0016747;	K22883	EC:2.3.1.-	-	-	L-ornithine N5-acetyltransferase NATA1[Source:UniProtKB/Swiss-Prot;Acc:Q9ZV05]	818489	Q9ZV05
AT4G37370	3044.27	72.8898	6015.66	82.5309	6.36686	0.00546908	0.807765	4	17569740	17571743	-	1790	CYP81D8	GO:0004497;GO:0005506;GO:0005506;GO:0005783;GO:0005783;GO:0005886;GO:0005886;GO:0016020;GO:0016020;GO:0016020;GO:0016021;GO:0016021;GO:0016491;GO:0016705;GO:0016705;GO:0016709;GO:0016709;GO:0020037;GO:0020037;GO:0042343;GO:0042343;GO:0044550;GO:0046872;GO:0055114;GO:0055114;GO:0055114;GO:0080167;GO:0080167;GO:0098542;	-	-	-	-	Cytochrome P450, family 81, subfamily D,polypeptide 8 [Source:UniProtKB/TrEMBL;Acc:Q9SZT7]	829891	Q9SZT7
AT4G17470	289.353	2.69962	576.007	213.366	7.73719	0.00561483	0.819142	4	9742350	9744867	-	1670	-	GO:0016787;GO:0016790;GO:0043231;GO:0098599;GO:0098599;GO:0098734;GO:0016787;GO:0016790;GO:0043231;GO:0098599;GO:0098599;GO:0098734;GO:0016787;GO:0016790;GO:0043231;GO:0098599;GO:0098599;GO:0098734;GO:0016787;GO:0016790;GO:0043231;GO:0098599;GO:0098599;GO:0098734;	K01074	EC:3.1.2.22	COG1075	R	Alpha/beta-Hydrolases superfamily protein[Source:UniProtKB/TrEMBL;Acc:Q501G7]	827458	Q501G7
AT3G49940	314.627	3.23955	626.014	193.241	7.59426	0.00562261	0.819142	3	18514266	18516131	+	1772	LBD38	GO:0005515;GO:0008150;	-	-	NOG303187	-	LOB domain-containing protein 38[Source:UniProtKB/Swiss-Prot;Acc:Q9SN23]	824156	Q9SN23;A0A178VKG2
ATMG01280	834.141	16.1977	1652.08	101.995	6.67235	0.00576634	0.832954	Mt	318588	319463	-	876	ORF291	GO:0004129;GO:0005739;GO:0005751;GO:0005751;GO:0016020;GO:0016021;GO:0016021;GO:0016021;GO:0022900;GO:0022900;GO:0031966;GO:0042773;GO:0042773;GO:1902600;GO:1902600;	-	-	COG1622	C	Uncharacterized mitochondrial protein AtMg01280[Source:UniProtKB/Swiss-Prot;Acc:P92559]	-	-
AT2G01340	294.375	586.898	1.85211	0.00315577	-8.30779	0.0057952	0.832954	2	163954	165290	+	930	At17.1	GO:0005886;GO:0005886;GO:0005886;GO:0009624;GO:0009624;GO:0016020;GO:0016021;	-	-	NOG327687	-	At2g01340 [Source:UniProtKB/TrEMBL;Acc:Q52K81]"	814662	Q52K81
AT2G07835	425.251	5.93917	844.563	142.202	7.1518	0.00586321	0.837111	2	3501553	3502294	-	648	-	-	-	-	-	-	unknown protein; BEST Arabidopsis thaliana proteinmatch is: unknown protein (TAIR:ATMG00400.1); Has 30201Blast hits to 17322 proteins in 780 species: Archae - 12;Bacteria - 1396; Metazoa - 17338; Fungi - 3422; Plants -5037; Viruses - 0; Other Eu /.../es - 2996 (source: NCBIBLink). [Source:TAIR;Acc:AT2G07835]	6240645	F4INF6
AT4G21870	290.325	578.799	1.85211	0.00319992	-8.28775	0.00598437	0.84875	4	11603481	11604637	-	1032	HSP15.4	GO:0000302;GO:0000302;GO:0005737;GO:0005737;GO:0006457;GO:0006457;GO:0009408;GO:0009408;GO:0009408;GO:0009651;GO:0009651;GO:0042542;GO:0042542;GO:0043621;GO:0043621;GO:0051082;GO:0051082;GO:0051259;GO:0051259;	K13993	-	NOG140091	S	15.4 kDa class V heat shock protein[Source:UniProtKB/Swiss-Prot;Acc:O49710]	828276	O49710;A0A178UUY5
AT1G66570	126.87	0	253.739	Inf	Inf	0.00618497	0.871429	1	24835244	24837441	-	1740	SUC7	GO:0005773;GO:0005886;GO:0005886;GO:0005887;GO:0005887;GO:0005985;GO:0005985;GO:0008506;GO:0008515;GO:0008515;GO:0008643;GO:0015293;GO:0015293;GO:0015770;GO:0015770;GO:0016020;GO:0016020;GO:0016021;GO:0055085;GO:0005887;GO:0005887;GO:0008515;GO:0008515;GO:0015770;GO:0015770;GO:0016020;GO:0016021;GO:0005887;GO:0005887;GO:0008515;GO:0008515;GO:0015770;GO:0015770;GO:0016020;GO:0016021;	K15378	-	NOG317436	-	Sucrose transport protein SUC7[Source:UniProtKB/Swiss-Prot;Acc:Q67YF8]	842975	Q67YF8
AT3G07350	973.627	21.057	1926.2	91.4752	6.51531	0.00628616	0.879898	3	2347186	2348791	+	1606	-	GO:0005524;GO:0005524;	-	-	-	-	F21O3.6 protein[Source:UniProtKB/TrEMBL;Acc:Q9SRT1]	819923	Q9SRT1;A0A384KVM9
AT2G45570	595.297	10.7985	1179.8	109.256	6.77156	0.00635493	0.883748	2	18779321	18781973	-	2204	CYP76C2	GO:0004497;GO:0005506;GO:0005506;GO:0016020;GO:0016020;GO:0016020;GO:0016021;GO:0016021;GO:0016491;GO:0016705;GO:0016705;GO:0016709;GO:0016709;GO:0020037;GO:0020037;GO:0044550;GO:0046872;GO:0055114;GO:0055114;GO:0055114;	K20556	-	COG2124	Q	Cytochrome P450 76C2 [Source:UniProtKB/Swiss-Prot;Acc:O64637]	819165	O64637
AT2G19740	200.582	401.164	0	0	-Inf	0.00645191	0.891446	2	8513448	8514666	+	809	RPL31A	GO:0002181;GO:0002181;GO:0003735;GO:0003735;GO:0003735;GO:0003735;GO:0005622;GO:0005622;GO:0005840;GO:0005840;GO:0005840;GO:0005886;GO:0005886;GO:0006412;GO:0006412;GO:0009507;GO:0009507;GO:0022625;GO:0022625;GO:0022625;GO:0022626;GO:0022626;GO:0030529;GO:0042788;GO:0042788;	K02910	-	COG2097	J	60S ribosomal protein L31-1[Source:UniProtKB/Swiss-Prot;Acc:Q9SLL7]	816493	Q9SLL7;A0A178VRI1
AT4G14020	599.203	1187.29	11.1127	0.00935967	-6.73933	0.00652948	0.896381	4	8095050	8095749	-	700	-	GO:0004871;GO:0005622;GO:0005622;GO:0009506;GO:0009506;GO:0019722;GO:0019722;	-	-	NOG320575	-	At4g14020 [Source:UniProtKB/TrEMBL;Acc:O23263]"	827038	O23263
AT1G69880	122.239	0	244.479	Inf	Inf	0.00685053	0.928551	1	26321398	26323002	+	797	TRX8	GO:0004791;GO:0005623;GO:0005737;GO:0005737;GO:0005737;GO:0006662;GO:0006662;GO:0015035;GO:0015035;GO:0015035;GO:0016671;GO:0034599;GO:0045454;GO:0045454;GO:0045454;GO:0047134;GO:0055114;GO:0055114;GO:0098869;	K03671	-	COG0526	O	Thioredoxin H8 [Source:UniProtKB/Swiss-Prot;Acc:Q9CAS1]	843324	Q9CAS1
AT1G73325	122.239	0	244.479	Inf	Inf	0.00685053	0.928551	1	27567419	27568281	-	863	-	GO:0004866;GO:0004866;GO:0006508;GO:0008233;GO:0008233;GO:0010951;	-	-	NOG309674	-	Kunitz family trypsin and protease inhibitorprotein [Source:UniProtKB/TrEMBL;Acc:Q9FX28]	843667	Q9FX28;A0A178WBD0
AT2G46880	158.626	0.539924	316.711	586.584	9.1962	0.0069613	0.932604	2	19264573	19266456	-	1659	PAP14	GO:0003993;GO:0003993;GO:0005576;GO:0005576;GO:0009506;GO:0009506;GO:0016311;GO:0016787;GO:0016787;GO:0016788;GO:0046872;GO:0046872;GO:0016787;	-	-	COG1409	R	Probable inactive purple acid phosphatase 14[Source:UniProtKB/Swiss-Prot;Acc:Q84LR6]	819301	Q84LR6
ATCG00190	3624.94	102.586	7147.3	69.6716	6.1225	0.00696753	0.932604	Pt	23111	26329	-	3219	RPOB	GO:0000428;GO:0003677;GO:0003677;GO:0003677;GO:0003899;GO:0003899;GO:0003899;GO:0003899;GO:0003899;GO:0005515;GO:0006351;GO:0006351;GO:0006351;GO:0006354;GO:0006354;GO:0009295;GO:0009295;GO:0009507;GO:0009507;GO:0009507;GO:0009536;GO:0016740;GO:0016779;GO:0032549;GO:0032549;	-	-	COG0085	K	DNA-directed RNA polymerase subunit beta[Source:UniProtKB/TrEMBL;Acc:A0A1B1W4T9]	-	-
ATMG00560	729.226	15.6578	1442.8	92.1455	6.52584	0.00712644	0.937898	Mt	154744	157345	+	1050	RPL2	GO:0003729;GO:0003729;GO:0003735;GO:0003735;GO:0003735;GO:0005622;GO:0005622;GO:0005739;GO:0005739;GO:0005739;GO:0005762;GO:0005762;GO:0005762;GO:0005840;GO:0005840;GO:0005840;GO:0006412;GO:0006412;GO:0030529;GO:0032543;GO:0032543;	-	-	COG0090	J	Ribosomal protein L2[Source:UniProtKB/TrEMBL;Acc:G1C2X5]	-	-
AT1G80130	6738.39	13250.8	225.958	0.0170524	-5.87389	0.00712689	0.937898	1	30140912	30142697	-	1475	-	GO:0005515;GO:0006979;GO:0006979;GO:0016020;GO:0016020;	-	-	NOG245836	-	F18B13.21 protein[Source:UniProtKB/TrEMBL;Acc:Q9SSC6]	844353	Q9SSC6
AT1G70260	192.483	384.966	0	0	-Inf	0.00713847	0.937898	1	26456774	26459570	-	1653	-	GO:0005783;GO:0005783;GO:0005886;GO:0005886;GO:0006810;GO:0016020;GO:0016020;GO:0016020;GO:0016021;GO:0016021;GO:0016021;GO:0022857;GO:0022857;GO:0022857;GO:0055085;GO:1900150;GO:1900150;GO:1900425;GO:1900425;GO:1902289;GO:1902289;	-	-	NOG319626	-	WAT1-related protein At1g70260[Source:UniProtKB/Swiss-Prot;Acc:F4I5D5]	843362	F4I5D5
AT1G03220	4949.11	146.859	9751.37	66.3994	6.0531	0.00728812	0.951721	1	786832	788722	+	1891	-	GO:0004190;GO:0004190;GO:0004190;GO:0005618;GO:0005618;GO:0005794;GO:0005794;GO:0005886;GO:0005886;GO:0006508;GO:0006508;GO:0006508;GO:0006508;GO:0008233;GO:0009505;GO:0009505;GO:0009506;GO:0009506;GO:0009651;GO:0009651;GO:0016020;GO:0016020;GO:0030163;GO:0030163;	-	-	-	-	Eukaryotic aspartyl protease family protein[Source:UniProtKB/TrEMBL;Acc:Q9ZVS4]	838517	Q9ZVS4;A0A178W8S3
AT2G07674	339.514	4.85932	674.169	138.737	7.11621	0.00751688	0.969597	2	3268932	3269906	+	975	-	GO:0005739;GO:0008150;GO:0016020;GO:0016021;GO:0016021;GO:0005739;GO:0005739;GO:0008150;GO:0016021;GO:0016021;	-	-	NOG285860	-	Unknown conserved protein[Source:TAIR;Acc:AT2G07674]	815346	P92536;A0A1P8B2M8
AT2G43590	397.739	6.47909	789	121.776	6.92809	0.00754452	0.969597	2	18081304	18082776	-	1110	-	GO:0000272;GO:0000272;GO:0004568;GO:0004568;GO:0004568;GO:0004568;GO:0005975;GO:0005975;GO:0005975;GO:0006032;GO:0006032;GO:0006032;GO:0006952;GO:0006952;GO:0008061;GO:0008061;GO:0008061;GO:0008152;GO:0016787;GO:0016798;GO:0016998;GO:0016998;GO:0030247;	K01183	EC:3.2.1.14	COG3979	G	Endochitinase At2g43590 [Source:UniProtKB/Swiss-Prot;Acc:O24658]	818961	O24658
AT3G28220	378.022	5.93917	750.105	126.298	6.98069	0.00756083	0.969597	3	10524181	10526733	+	1588	-	GO:0005515;GO:0005773;GO:0005773;GO:0009941;GO:0009941;GO:0016020;GO:0016021;GO:0016021;	-	-	NOG295405	-	AT3g28220/T19D11_3[Source:UniProtKB/TrEMBL;Acc:Q9LHA6]	822448	Q9LHA6
AT4G36570	186.544	373.088	0	0	-Inf	0.00770815	0.97391	4	17254290	17255762	+	816	ATRL3	GO:0003677;	-	-	-	-	RAD-like 3 [Source:TAIR;Acc:AT4G36570]"	829809	Q6NNN0
AT1G54410	4413.15	8674.42	151.873	0.0175082	-5.83583	0.00772505	0.97391	1	20309473	20310850	-	1113	HIRD11	GO:0005507;GO:0005507;GO:0005515;GO:0005515;GO:0005634;GO:0005634;GO:0005737;GO:0005737;GO:0005829;GO:0005829;GO:0008270;GO:0008270;GO:0009507;GO:0009507;GO:0010730;GO:0010730;GO:0016151;GO:0016151;GO:0046872;GO:0046872;GO:0046872;GO:0050897;GO:0050897;	-	-	-	-	HIRD11 [Source:UniProtKB/TrEMBL;Acc:A0A178WR56]"	841883	Q9SLJ2;A0A178WR56
AT2G25900	1747.96	49.1331	3446.78	70.1519	6.13241	0.00776847	0.97391	2	11041331	11043256	+	1834	ATCTH	GO:0003677;GO:0003677;GO:0003677;GO:0003677;GO:0003700;GO:0003700;GO:0003723;GO:0003723;GO:0003727;GO:0003727;GO:0003727;GO:0005515;GO:0005737;GO:0005737;GO:0006355;GO:0006355;GO:0046872;GO:0046872;GO:0046872;GO:0061157;GO:0061157;GO:0003677;GO:0003677;GO:0003677;GO:0003677;GO:0003700;GO:0003700;GO:0003723;GO:0003723;GO:0003727;GO:0003727;GO:0003727;GO:0005515;GO:0005737;GO:0005737;GO:0006355;GO:…	-	-	NOG69137	U	Zinc finger CCCH domain-containing protein 23[Source:UniProtKB/Swiss-Prot;Acc:O82307]	817131	O82307
ATMG00810	180.195	1.07985	359.31	332.741	8.37826	0.00781585	0.97391	Mt	227709	228431	-	723	ORF240B	GO:0000943;GO:0000943;GO:0003674;GO:0003676;GO:0005739;GO:0005739;GO:0008150;GO:0015074;	-	-	KOG0017	R	Uncharacterized mitochondrial protein AtMg00810[Source:UniProtKB/Swiss-Prot;Acc:P92519]	-	-
ATMG00150	205.468	1.61977	409.317	252.7	7.98128	0.00782184	0.97391	Mt	35782	36132	+	351	ORF116	GO:0003674;GO:0005739;GO:0008150;GO:0016020;GO:0016021;GO:0016021;GO:0031966;GO:0031966;	-	-	NOG303930	-	Uncharacterized mitochondrial protein AtMg00150[Source:UniProtKB/Swiss-Prot;Acc:P93284]	-	-
ATCG00630	4700.31	151.179	9249.45	61.1822	5.93504	0.00832089	1	Pt	66929	67063	+	135	PSAJ	GO:0003674;GO:0009507;GO:0009522;GO:0009522;GO:0009522;GO:0009535;GO:0009535;GO:0009535;GO:0009536;GO:0009579;GO:0015979;GO:0015979;GO:0015979;GO:0016020;GO:0016021;GO:0016021;	-	-	NOG241918	-	Photosystem I reaction center subunit IX[Source:UniProtKB/TrEMBL;Acc:A0A1B1W4W1]	-	-
AT3G49340	172.786	1.07985	344.493	319.02	8.3175	0.00868647	1	3	18293173	18294621	-	1244	-	GO:0004197;GO:0004197;GO:0005615;GO:0005615;GO:0005764;GO:0005764;GO:0006508;GO:0006508;GO:0006508;GO:0006508;GO:0008233;GO:0008234;GO:0008234;GO:0008234;GO:0016787;GO:0051603;GO:0051603;	-	-	COG4870	O	Cysteine protease-like protein[Source:UniProtKB/TrEMBL;Acc:Q9SG15]	824096	Q9SG15
AT2G30750	293.867	4.31939	583.415	135.069	7.07755	0.0090485	1	2	13099486	13101371	-	1494	CYP71A12	GO:0004497;GO:0004497;GO:0005506;GO:0005506;GO:0016020;GO:0016020;GO:0016021;GO:0016021;GO:0016491;GO:0016705;GO:0016705;GO:0016709;GO:0020037;GO:0020037;GO:0044550;GO:0046872;GO:0055114;GO:0055114;GO:0055114;	K11868	EC:4.99.1.6	COG2124	Q	Cytochrome P450 71A12 [Source:UniProtKB/Swiss-Prot;Acc:O49340]	817626	O49340
AT4G38620	171.156	342.312	0	0	-Inf	0.00951141	1	4	18053360	18055040	+	1519	MYB4	GO:0000981;GO:0001135;GO:0003677;GO:0003677;GO:0003677;GO:0003677;GO:0003700;GO:0003700;GO:0005515;GO:0005634;GO:0005634;GO:0005634;GO:0006351;GO:0006355;GO:0006357;GO:0009751;GO:0009751;GO:0009753;GO:0009753;GO:0010224;GO:0010224;GO:0030154;GO:0030154;GO:0043565;GO:0043565;GO:0044212;GO:0044212;GO:0045892;GO:0045892;GO:1903086;GO:1903086;GO:2000762;GO:2000762;	K09422	-	COG5147	K	Transcription repressor MYB4[Source:UniProtKB/Swiss-Prot;Acc:Q9SZP1]	830018	Q9SZP1
AT1G04580	108.349	0	216.697	Inf	Inf	0.00951158	1	1	1252005	1257893	-	4604	AAO4	GO:0003824;GO:0005506;GO:0005506;GO:0005737;GO:0005829;GO:0005829;GO:0009055;GO:0009055;GO:0009688;GO:0009688;GO:0009851;GO:0009851;GO:0016491;GO:0016491;GO:0016491;GO:0016614;GO:0018479;GO:0018479;GO:0018479;GO:0018488;GO:0018488;GO:0019760;GO:0019760;GO:0022900;GO:0046872;GO:0046872;GO:0046872;GO:0050302;GO:0050302;GO:0050660;GO:0050660;GO:0050660;GO:0051536;GO:0051536;GO:0051536;GO:0051537;GO:…	K22417	-	COG4630	F	Benzaldehyde dehydrogenase (NAD(+))[Source:UniProtKB/Swiss-Prot;Acc:Q7G191]	839488	Q7G191;A0A178WM01
AT1G19020	2464.08	4835.56	92.6056	0.019151	-5.70644	0.00966084	1	1	6568002	6568705	+	704	-	GO:0005575;GO:0006979;GO:0006979;GO:0016740;GO:0016740;	-	-	-	-	CDP-diacylglycerol-glycerol-3-phosphate 3-phosphatidyltransferase[Source:UniProtKB/TrEMBL;Acc:Q8VYY6]	838483	Q8VYY6;A0A178W2I7
AT3G51920	3427.43	6721.52	133.352	0.0198396	-5.65547	0.00968999	1	3	19267951	19269658	-	1027	CML9	GO:0005509;GO:0005509;GO:0005513;GO:0005513;GO:0005515;GO:0005515;GO:0005634;GO:0005634;GO:0005634;GO:0005829;GO:0005829;GO:0009414;GO:0009414;GO:0009651;GO:0009651;GO:0009737;GO:0009737;GO:0019722;GO:0019722;GO:0019722;GO:0030234;GO:0030234;GO:0046872;GO:0050790;GO:0051300;GO:0051300;	K13448	-	COG5126	DTZ	Calmodulin-like protein 9 [Source:UniProtKB/Swiss-Prot;Acc:Q9S744]	824355	Q9S744
AT1G74010	416.414	8.63879	824.19	95.4057	6.576	0.00983772	1	1	27832095	27834207	-	1505	-	GO:0005783;GO:0005783;GO:0005829;GO:0005829;GO:0005886;GO:0005886;GO:0009058;GO:0009058;GO:0009505;GO:0009505;GO:0016020;GO:0016020;GO:0016788;GO:0016844;GO:0016844;	K01757	EC:4.3.3.2	COG3386	G	At1g74010 [Source:UniProtKB/TrEMBL;Acc:Q9C9C2]"	843739	Q9C9C2;A0A178WFN8
AT2G43620	313.854	5.39924	622.31	115.259	6.84873	0.0101071	1	2	18093694	18095093	-	1180	-	GO:0000272;GO:0000272;GO:0004568;GO:0004568;GO:0004568;GO:0004568;GO:0005975;GO:0005975;GO:0005975;GO:0006032;GO:0006032;GO:0006032;GO:0006952;GO:0006952;GO:0008061;GO:0008061;GO:0008061;GO:0008152;GO:0016787;GO:0016798;GO:0016998;GO:0016998;GO:0030247;GO:0048046;GO:0048046;	K01183	EC:3.2.1.14	NOG314714	-	Endochitinase At2g43620 [Source:UniProtKB/Swiss-Prot;Acc:O22841]	818964	O22841;A0A178VXW7
AT3G28740	137.326	0.539924	274.113	507.687	8.9878	0.0101278	1	3	10788698	10790553	-	1597	CYP81D11	GO:0002213;GO:0002213;GO:0004497;GO:0005506;GO:0005506;GO:0016020;GO:0016020;GO:0016020;GO:0016021;GO:0016021;GO:0016491;GO:0016705;GO:0016705;GO:0016709;GO:0016709;GO:0020037;GO:0020037;GO:0042343;GO:0042343;GO:0044550;GO:0046872;GO:0055114;GO:0055114;GO:0055114;GO:0098542;	-	-	COG2124	Q	Cytochrome P450 81D11 [Source:UniProtKB/Swiss-Prot;Acc:Q9LHA1]	822506	Q9LHA1
AT2G30770	104.644	0	209.289	Inf	Inf	0.010444	1	2	13109909	13111988	-	1494	CYP71A13	GO:0004497;GO:0005506;GO:0005506;GO:0006952;GO:0006952;GO:0016020;GO:0016020;GO:0016021;GO:0016021;GO:0016491;GO:0016705;GO:0016705;GO:0016709;GO:0016829;GO:0020037;GO:0020037;GO:0046872;GO:0047720;GO:0047720;GO:0055114;GO:0055114;GO:0055114;	K11868	EC:4.99.1.6	COG2124	Q	Indoleacetaldoxime dehydratase[Source:UniProtKB/Swiss-Prot;Acc:O49342]	817628	O49342
AT2G39200	652.518	17.8175	1287.22	72.2446	6.17482	0.0105887	1	2	16356041	16359943	-	2091	MLO12	GO:0005516;GO:0005516;GO:0005886;GO:0005886;GO:0006952;GO:0006952;GO:0006952;GO:0006952;GO:0009607;GO:0009607;GO:0009817;GO:0009817;GO:0010150;GO:0010150;GO:0016020;GO:0016021;GO:0016021;GO:0016021;	K08472	-	NOG284942	-	MLO-like protein[Source:UniProtKB/TrEMBL;Acc:A0A178VNS1]	818505	O80961;A0A178VNS1
ATMG01090	1560	52.9126	3067.1	57.9654	5.85712	0.0106219	1	Mt	279463	280251	+	789	ORF262	GO:0000276;GO:0000276;GO:0005739;GO:0015986;GO:0015986;GO:0016020;GO:0016021;GO:0016021;GO:0031966;GO:0045263;GO:0045263;GO:0046933;GO:0046933;GO:0099132;	-	-	-	-	Uncharacterized mitochondrial protein AtMg01090[Source:UniProtKB/Swiss-Prot;Acc:P92541]	-	-
AT5G05340	218.047	2.69962	433.394	160.539	7.32678	0.0108978	1	5	1578869	1580875	-	1304	PER52	GO:0004601;GO:0004601;GO:0004601;GO:0005515;GO:0005576;GO:0005618;GO:0005618;GO:0005794;GO:0005794;GO:0005829;GO:0005829;GO:0006979;GO:0006979;GO:0006979;GO:0009809;GO:0009809;GO:0010089;GO:0010089;GO:0016491;GO:0020037;GO:0020037;GO:0020037;GO:0042744;GO:0042744;GO:0042744;GO:0046872;GO:0046872;GO:0048046;GO:0048046;GO:0055114;GO:0055114;GO:0055114;GO:0098869;GO:1901430;GO:1901430;	K00430	EC:1.11.1.7	NOG298084	-	Peroxidase 52 [Source:UniProtKB/Swiss-Prot;Acc:Q9FLC0]	830416	Q9FLC0
AT2G07732	102.792	0	205.584	Inf	Inf	0.0109552	1	2	3468160	3468899	-	740	-	GO:0000287;GO:0000287;GO:0000312;GO:0009570;	-	-	-	-	Ribulose bisphosphate carboxylase large chain,catalytic domain-containing protein[Source:UniProtKB/TrEMBL;Acc:F4INE2]	3768663	F4INE2
AT5G44050	178.613	1.61977	355.605	219.54	7.77834	0.0110082	1	5	17722402	17726543	+	1892	DTX28	GO:0006855;GO:0006855;GO:0006855;GO:0015238;GO:0015238;GO:0015238;GO:0015297;GO:0015297;GO:0016020;GO:0016020;GO:0016020;GO:0016021;GO:0016021;GO:0055085;GO:0055085;	K03327	-	-	-	Protein DETOXIFICATION 28 [Source:UniProtKB/Swiss-Prot;Acc:Q9FNC1]	834428	Q9FNC1
ATCG00070	2403.21	89.0875	4717.33	52.9516	5.7266	0.011226	1	Pt	7017	7202	+	186	PSBK	GO:0003674;GO:0009507;GO:0009523;GO:0009523;GO:0009523;GO:0009535;GO:0009535;GO:0009536;GO:0009539;GO:0009539;GO:0009579;GO:0015979;GO:0015979;GO:0015979;GO:0016020;GO:0016021;GO:0016021;	-	-	NOG09651	S	Photosystem II reaction center protein K[Source:UniProtKB/Swiss-Prot;Acc:P56782]	-	-
AT1G17830	646.305	18.3574	1274.25	69.4135	6.11714	0.0112428	1	1	6135751	6138500	-	1709	-	GO:0008150;	-	-	-	-	At1g17830 [Source:UniProtKB/TrEMBL;Acc:Q9LMU5]"	838361	Q9LMU5
AT2G27420	158.468	316.935	0	0	-Inf	0.0114667	1	2	11726134	11727654	-	1359	-	GO:0004197;GO:0004197;GO:0005615;GO:0005615;GO:0005764;GO:0005764;GO:0006508;GO:0006508;GO:0006508;GO:0006508;GO:0008233;GO:0008234;GO:0008234;GO:0008234;GO:0016787;GO:0051603;GO:0051603;	-	-	COG4870	O	Cysteine proteinases superfamily protein[Source:UniProtKB/TrEMBL;Acc:Q9ZQH7]	817287	Q9ZQH7
AT1G26390	100.94	0	201.88	Inf	Inf	0.0114996	1	1	9130013	9131779	-	1767	FOX2	GO:0000166;GO:0003824;GO:0005576;GO:0005576;GO:0005618;GO:0005618;GO:0016491;GO:0016491;GO:0016491;GO:0016614;GO:0050660;GO:0050660;GO:0055114;GO:0055114;GO:0055114;GO:0071949;GO:0071949;	-	-	-	-	Berberine bridge enzyme-like 4[Source:UniProtKB/Swiss-Prot;Acc:Q9FZC5]	839181	Q9FZC5
AT1G66390	1110.48	2180.21	40.7465	0.0186892	-5.74165	0.0115453	1	1	24763941	24765541	+	1002	MYB90	GO:0000981;GO:0001135;GO:0003677;GO:0003677;GO:0003677;GO:0003700;GO:0003700;GO:0005515;GO:0005634;GO:0005634;GO:0005634;GO:0006351;GO:0006355;GO:0006355;GO:0006355;GO:0006357;GO:0030154;GO:0030154;GO:0043565;GO:0043565;GO:0044212;GO:0044212;GO:0080167;GO:0080167;	K09422	-	COG5147	K	Transcription factor MYB90 [Source:UniProtKB/Swiss-Prot;Acc:Q9ZTC3]	842957	Q9ZTC3
ATCG00770	689.984	20.5171	1359.45	66.2593	6.05005	0.0116005	1	Pt	80068	80472	-	405	RPS8	GO:0003723;GO:0003735;GO:0003735;GO:0003735;GO:0005840;GO:0005840;GO:0005840;GO:0006412;GO:0006412;GO:0006412;GO:0009507;GO:0009507;GO:0009507;GO:0009536;GO:0009570;GO:0009570;GO:0009941;GO:0009941;GO:0016020;GO:0016020;GO:0019843;GO:0019843;GO:0022627;GO:0022627;GO:0030529;	-	-	COG0096	J	30S ribosomal protein S8, chloroplastic[Source:UniProtKB/Swiss-Prot;Acc:P56801]	-	-
AT4G01870	3157.63	123.643	6191.61	50.0767	5.64607	0.0117958	1	4	808376	810611	-	2236	-	GO:0006508;GO:0006508;GO:0006508;GO:0006508;	-	-	-	-	tolB protein-related [Source:TAIR;Acc:AT4G01870]"	828228	A0A1P8B8B4
AT5G67510	155.768	311.536	0	0	-Inf	0.011953	1	5	26937621	26938498	-	878	RPL26B	GO:0002181;GO:0002181;GO:0003723;GO:0003723;GO:0003735;GO:0003735;GO:0003735;GO:0003735;GO:0005515;GO:0005622;GO:0005622;GO:0005840;GO:0005840;GO:0005840;GO:0006412;GO:0006412;GO:0015934;GO:0015934;GO:0022625;GO:0022625;GO:0022625;GO:0022626;GO:0022626;GO:0030529;GO:0042273;GO:0042273;GO:0042788;GO:0042788;	K02898	-	COG0198	J	60S ribosomal protein L26-2[Source:UniProtKB/Swiss-Prot;Acc:Q9FJX2]	836887	Q9FJX2
AT2G40880	649.727	1279.08	20.3732	0.015928	-5.97229	0.0120372	1	2	17057388	17058122	+	645	CYS3	GO:0002020;GO:0004869;GO:0004869;GO:0004869;GO:0004869;GO:0004869;GO:0005576;GO:0005576;GO:0006952;GO:0006952;GO:0006972;GO:0006972;GO:0006979;GO:0006979;GO:0009409;GO:0009409;GO:0009414;GO:0009414;GO:0010466;GO:0010951;GO:0030414;GO:2000117;	-	-	NOG137845	S	Cysteine proteinase inhibitor[Source:UniProtKB/TrEMBL;Acc:A0A178VXG7]	818685	Q41906;A0A178VXG7
AT2G07676	99.088	0	198.176	Inf	Inf	0.0120799	1	2	3272619	3272975	+	357	-	GO:0008150;	-	-	-	-	unknown protein; BEST Arabidopsis thaliana proteinmatch is: unknown protein (TAIR:ATMG00970.1); Has 9 Blasthits to 9 proteins in 2 species: Archae - 0; Bacteria - 0;Metazoa - 0; Fungi - 0; Plants - 9; Viruses - 0; OtherEukaryotes - 0 (source: NC /.../nk).[Source:TAIR;Acc:AT2G07676]	815350	P92531;F4IL89
AT1G11260	11946.9	501.59	23392.2	46.6361	5.54337	0.0121111	1	1	3777236	3780823	+	2483	STP1	GO:0005215;GO:0005215;GO:0005351;GO:0005351;GO:0005355;GO:0005355;GO:0005634;GO:0005634;GO:0005773;GO:0005773;GO:0005886;GO:0005886;GO:0005886;GO:0005887;GO:0005887;GO:0008643;GO:0008645;GO:0008645;GO:0009506;GO:0009506;GO:0015145;GO:0015145;GO:0015293;GO:0015749;GO:0015749;GO:0015992;GO:0016020;GO:0016020;GO:0016020;GO:0016021;GO:0016021;GO:0016021;GO:0022857;GO:0022857;GO:0035428;GO:0046323;GO:…	-	-	COG0477	G	STP1 [Source:UniProtKB/TrEMBL;Acc:A0A178WJ63]"	837667	P23586;A0A178WJ63
AT5G66400	263.715	523.726	3.70422	0.00707282	-7.1435	0.0122235	1	5	26518277	26519447	-	1089	RAB18	GO:0006950;GO:0009415;GO:0009415;GO:0003674;GO:0005507;GO:0005507;GO:0005829;GO:0005829;GO:0005829;GO:0006950;GO:0009414;GO:0009414;GO:0009414;GO:0009415;GO:0009415;GO:0009631;GO:0009631;GO:0009631;GO:0009737;GO:0009737;GO:0009737;GO:0009961;GO:0009961;GO:0016151;GO:0016151;	-	-	NOG291924	-	RAB18 [Source:UniProtKB/TrEMBL;Acc:A0A178UN24]"	836772	P30185;A0A178UN24
AT1G80160	398.433	9.71864	787.148	80.9936	6.33974	0.012515	1	1	30150897	30152614	+	1493	-	GO:0016829;GO:0016829;GO:0016829;GO:0016829;GO:0016829;GO:0016829;	-	-	NOG242592	-	F18B13.24 protein[Source:UniProtKB/TrEMBL;Acc:Q9SSC3]	844356	A8MS67
ATMG01190	202.304	2.69962	401.908	148.876	7.21797	0.0129733	1	Mt	302166	303689	-	1524	ATP1	GO:0000166;GO:0005524;GO:0005524;GO:0005524;GO:0005739;GO:0005739;GO:0005743;GO:0006754;GO:0006811;GO:0015986;GO:0015986;GO:0015992;GO:0015992;GO:0016020;GO:0032559;GO:0032559;GO:0045261;GO:0045261;GO:0045261;GO:0046034;GO:0046034;GO:0046933;GO:0046933;GO:0099132;GO:1902600;GO:1902600;	-	-	COG0056	C	ATP synthase subunit alpha[Source:UniProtKB/TrEMBL;Acc:G1C2Z0]	-	-
AT2G07633	233.404	3.77947	463.028	122.511	6.93677	0.0131251	1	2	3329660	3331324	+	1499	-	GO:0008137;GO:0008137;GO:0016655;GO:0016655;GO:0042773;GO:0042773;GO:0055114;GO:0055114;	-	-	-	-	NADH-plastoquinone oxidoreductase subunit[Source:UniProtKB/TrEMBL;Acc:A0A1P8B2B4]	28717818	A0A1P8B2B4
AT5G26340	3264.93	138.221	6391.64	46.2423	5.53114	0.0132739	1	5	9243398	9247540	-	2580	STP13	GO:0005215;GO:0005215;GO:0005351;GO:0005351;GO:0005355;GO:0005355;GO:0005358;GO:0005358;GO:0005886;GO:0005886;GO:0005886;GO:0005887;GO:0005887;GO:0008643;GO:0008645;GO:0008645;GO:0008645;GO:0009414;GO:0009414;GO:0009506;GO:0009506;GO:0009651;GO:0009651;GO:0009679;GO:0009679;GO:0009737;GO:0009737;GO:0015145;GO:0015145;GO:0015293;GO:0015749;GO:0015749;GO:0016020;GO:0016020;GO:0016020;GO:0016021;GO:…	-	-	COG0477	G	STP13 [Source:UniProtKB/TrEMBL;Acc:A0A178UHA7]"	832703	Q94AZ2;A0A178UHA7
AT5G20250	5965.47	260.783	11670.2	44.7504	5.48383	0.0133021	1	5	6833564	6836862	+	3120	DIN10	GO:0003824;GO:0003824;GO:0005975;GO:0010325;GO:0010325;GO:0016740;GO:0016757;GO:0047274;GO:0047274;GO:0003824;GO:0003824;GO:0005975;GO:0010325;GO:0010325;GO:0016740;GO:0016757;GO:0047274;GO:0047274;GO:0003824;GO:0003824;GO:0005975;GO:0010325;GO:0010325;GO:0016740;GO:0016757;GO:0047274;GO:0047274;GO:0003729;GO:0003729;GO:0003824;GO:0003824;GO:0006979;GO:0006979;GO:0009409;GO:0009409;GO:0009506;GO:…	K06617	EC:2.4.1.82	NOG06986	Q	Raffinose synthase family protein[Source:UniProtKB/TrEMBL;Acc:F4K470]	832147	Q8RX87
ATCG01000	95.3838	0	190.768	Inf	Inf	0.0133599	1	Pt	109405	110436	+	1032	YCF1.1	GO:0016021;	-	-	-	-	Ycf1 protein [Source:TAIR;Acc:ATCG01000]"	-	-
AT4G20260	3491.89	6817.08	166.69	0.0244518	-5.35391	0.0133812	1	4	10940414	10943561	+	1919	PCAP1	GO:0005507;GO:0005507;GO:0005507;GO:0005509;GO:0005509;GO:0005509;GO:0005515;GO:0005516;GO:0005516;GO:0005516;GO:0005546;GO:0005546;GO:0005547;GO:0005547;GO:0005547;GO:0005737;GO:0005773;GO:0005773;GO:0005856;GO:0005874;GO:0005881;GO:0005881;GO:0005886;GO:0005886;GO:0005886;GO:0006499;GO:0006499;GO:0008017;GO:0008017;GO:0008017;GO:0008289;GO:0009409;GO:0009409;GO:0009414;GO:0009414;GO:0009506;GO:…	-	-	NOG277615	-	plasma-membrane associated cation-binding protein 1[Source:TAIR;Acc:AT4G20260]	827773	Q96262
AT5G56710	573.481	1128.44	18.5211	0.016413	-5.92902	0.0135485	1	5	22943707	22944993	-	752	RPL31C	GO:0002181;GO:0002181;GO:0003735;GO:0003735;GO:0003735;GO:0003735;GO:0005618;GO:0005618;GO:0005622;GO:0005622;GO:0005840;GO:0005840;GO:0005840;GO:0006412;GO:0006412;GO:0009506;GO:0009506;GO:0022625;GO:0022625;GO:0022625;GO:0022626;GO:0022626;GO:0030529;GO:0042788;GO:0042788;GO:0003735;GO:0003735;GO:0005840;GO:0005840;GO:0005840;GO:0006412;GO:0006412;	K02910	-	COG2097	J	60S ribosomal protein L31-3[Source:UniProtKB/Swiss-Prot;Acc:P51420]	835772	P51420;A0A178UUH9
AT5G58900	573.481	1128.44	18.5211	0.016413	-5.92902	0.0135485	1	5	23783102	23785512	-	1885	-	GO:0003677;GO:0003677;GO:0003677;GO:0003700;GO:0003700;GO:0005634;GO:0005634;GO:0006351;GO:0006355;GO:0006355;	-	-	NOG325121	-	Homeodomain-like transcriptional regulator[Source:UniProtKB/TrEMBL;Acc:Q9FIL9]	836007	Q9FIL9
AT3G16360	336.567	665.727	7.40845	0.0111284	-6.48961	0.0136894	1	3	5554197	5555789	+	938	AHP4	GO:0000160;GO:0000160;GO:0000160;GO:0004871;GO:0005622;GO:0005634;GO:0005634;GO:0005737;GO:0005737;GO:0006468;GO:0009736;GO:0009736;GO:0009927;GO:0009927;GO:0016310;GO:0000160;GO:0000160;GO:0000160;GO:0000160;GO:0004871;GO:0005634;GO:0005634;GO:0005634;GO:0005737;GO:0005737;GO:0005737;GO:0005829;GO:0005829;GO:0006468;GO:0009736;GO:0009736;GO:0009736;GO:0009927;GO:0009927;GO:0016310;GO:0043424;GO:…	K14490	-	NOG294003	-	AHP4 [Source:UniProtKB/TrEMBL;Acc:A0A384KT90]"	820883	Q9LU15
AT1G29560	146.589	293.179	0	0	-Inf	0.0138346	1	1	10332371	10335714	+	2268	-	GO:0046872;GO:0046872;GO:0046872;GO:0046872;GO:0046872;GO:0046872;	-	-	KOG1677	R	Zinc finger C-x8-C-x5-C-x3-H type family protein[Source:UniProtKB/TrEMBL;Acc:B3H4U9]	839833	B6EUC4
ATMG00480	323.269	7.55894	638.979	84.5328	6.40144	0.0141403	1	Mt	129909	130385	+	477	YMF19	GO:0000166;GO:0000276;GO:0000276;GO:0005524;GO:0005524;GO:0005739;GO:0005739;GO:0005739;GO:0005739;GO:0005739;GO:0005753;GO:0005753;GO:0005773;GO:0005773;GO:0006754;GO:0006754;GO:0006811;GO:0006811;GO:0009507;GO:0009507;GO:0015992;GO:0016020;GO:0016020;GO:0016020;GO:0016020;GO:0016021;GO:0016021;GO:0016021;GO:0016787;GO:0016787;GO:0031966;GO:0045263;GO:0050897;GO:0050897;	-	-	NOG266108	-	ATPase subunit 8[Source:UniProtKB/TrEMBL;Acc:G1C2R4]	-	-
AT2G43820	5154.64	233.787	10075.5	43.0968	5.42951	0.0142246	1	2	18152078	18153908	+	1744	UGT74F2	GO:0005829;GO:0005829;GO:0008152;GO:0008194;GO:0008194;GO:0009696;GO:0009696;GO:0010030;GO:0010030;GO:0016740;GO:0016757;GO:0016758;GO:0016758;GO:0018874;GO:0018874;GO:0035251;GO:0035251;GO:0043231;GO:0043231;GO:0046482;GO:0046482;GO:0052639;GO:0052639;GO:0052640;GO:0052640;GO:0052641;GO:0052641;GO:0080002;GO:0080002;GO:0080043;GO:0080043;GO:0080044;GO:0080044;GO:0090704;GO:0090704;	K13691	EC:2.4.1.-	COG1819	CG	UDP-glycosyltransferase 74F2[Source:UniProtKB/Swiss-Prot;Acc:O22822]	818986	O22822;W8Q3A1;A0A384KK07
AT4G38340	143.35	286.7	0	0	-Inf	0.0145955	1	4	17954710	17958063	+	2705	NLP3	GO:0003677;GO:0003677;GO:0003700;GO:0003700;GO:0005515;GO:0005634;GO:0005634;GO:0006351;GO:0006355;GO:0006355;GO:0006355;GO:0003677;GO:0003677;GO:0005515;GO:0005634;GO:0005634;GO:0006351;GO:0006351;GO:0006355;GO:0006355;	-	-	NOG286594	-	Protein NLP3 [Source:UniProtKB/Swiss-Prot;Acc:Q9SVF1]	829991	Q9SVF1
AT1G56660	2381.91	4647.13	116.683	0.0251086	-5.31567	0.0147052	1	1	21237839	21241014	+	2326	-	GO:0003674;GO:0008150;GO:0003674;GO:0008150;	-	-	-	-	F25P12.91 protein[Source:UniProtKB/TrEMBL;Acc:Q9FXB5]	842121	Q9FXB5;A0A384KN78
AT5G50100	618.527	1214.83	22.2253	0.018295	-5.7724	0.0148536	1	5	20371798	20373441	+	1032	-	GO:0005515;GO:0005739;GO:0005739;GO:0009507;GO:0009507;GO:0009536;GO:0015035;GO:0015035;GO:0042246;GO:0042246;GO:0055114;	-	-	COG3011	S	Uncharacterized protein At5g50100, chloroplastic[Source:UniProtKB/Swiss-Prot;Acc:Q8W485]	835074	Q8W485
AT2G36145	141.73	283.46	0	0	-Inf	0.0149975	1	2	15168533	15169514	+	740	-	GO:0008150;GO:0009507;GO:0009507;GO:0009535;GO:0009535;GO:0009535;GO:0009570;GO:0009570;GO:0009570;	-	-	-	-	Expressed protein[Source:UniProtKB/TrEMBL;Acc:Q8VXY0]	818187	Q8VXY0;A0A178VZU0
AT4G26710	500.745	984.822	16.669	0.0169259	-5.88462	0.0154616	1	4	13468423	13470030	+	857	VHA-E2	GO:0000139;GO:0000139;GO:0005773;GO:0005773;GO:0005783;GO:0005789;GO:0005789;GO:0005794;GO:0006811;GO:0015078;GO:0015078;GO:0015991;GO:0015991;GO:0015992;GO:0016020;GO:0016020;GO:0016021;GO:0016021;GO:0033179;GO:0033179;GO:0046961;GO:0055085;GO:0055085;GO:0000139;GO:0000139;GO:0005773;GO:0005773;GO:0005783;GO:0005789;GO:0005789;GO:0005794;GO:0006811;GO:0015078;GO:0015078;GO:0015991;GO:0015991;GO:…	K02153	-	NOG286513	-	V-type proton ATPase subunit e2[Source:UniProtKB/Swiss-Prot;Acc:Q9SZ13]	828778	Q9SZ13;A0A178UVG9
AT4G19810	655.487	23.7567	1287.22	54.1834	5.75978	0.0156831	1	4	10763206	10765795	-	1990	ChiC	GO:0000272;GO:0000272;GO:0004568;GO:0004568;GO:0004568;GO:0005576;GO:0005576;GO:0005618;GO:0005618;GO:0005975;GO:0005975;GO:0005975;GO:0006032;GO:0006032;GO:0006032;GO:0006032;GO:0008061;GO:0008061;GO:0008061;GO:0008152;GO:0008843;GO:0008843;GO:0009651;GO:0009651;GO:0009737;GO:0009737;GO:0009753;GO:0009753;GO:0016787;GO:0016798;GO:0035885;GO:0035885;GO:0000272;GO:0000272;GO:0004568;GO:0004568;GO:…	K01183	EC:3.2.1.14	COG3325	G	Class V chitinase [Source:UniProtKB/Swiss-Prot;Acc:O81862]	827725	O81862
AT1G05190	1333.51	2604.05	62.9718	0.0241822	-5.36991	0.0157917	1	1	1502251	1503853	-	1051	RPL6	GO:0003723;GO:0003723;GO:0003735;GO:0003735;GO:0003735;GO:0003735;GO:0005622;GO:0005622;GO:0005840;GO:0005840;GO:0005840;GO:0006412;GO:0006412;GO:0009507;GO:0009507;GO:0009507;GO:0009536;GO:0009570;GO:0009570;GO:0009735;GO:0009735;GO:0009793;GO:0009793;GO:0009941;GO:0009941;GO:0016020;GO:0016020;GO:0019843;GO:0019843;GO:0019843;GO:0030529;	K02933	-	COG0097	J	50S ribosomal protein L6, chloroplastic[Source:UniProtKB/Swiss-Prot;Acc:O23049]	839273	O23049;A0A178W979
AT2G39800	10859.4	543.704	21175.2	38.9462	5.28341	0.0160592	1	2	16598072	16603319	-	2971	P5CSA	GO:0000166;GO:0003824;GO:0003824;GO:0003824;GO:0004349;GO:0004349;GO:0004349;GO:0004350;GO:0004350;GO:0004350;GO:0004350;GO:0005524;GO:0005524;GO:0005737;GO:0005737;GO:0005737;GO:0005737;GO:0006561;GO:0006561;GO:0006561;GO:0006561;GO:0006979;GO:0006979;GO:0008152;GO:0008152;GO:0008652;GO:0009414;GO:0009414;GO:0009507;GO:0009507;GO:0009555;GO:0009555;GO:0009651;GO:0009651;GO:0016020;GO:0016020;GO:…	K12657	-	COG0014	E	Delta-1-pyrroline-5-carboxylate synthase A[Source:UniProtKB/Swiss-Prot;Acc:P54887]	818566	P54887;A0A178VY37
ATMG00540	134.818	1.07985	268.556	248.698	7.95825	0.0160733	1	Mt	150783	151151	+	369	ORF102B	GO:0003674;GO:0005739;GO:0005739;GO:0008150;	-	-	NOG297458	-	Uncharacterized mitochondrial protein AtMg00540[Source:UniProtKB/Swiss-Prot;Acc:P93309]	-	-
ATMG00970	151.757	1.61977	301.894	186.381	7.54211	0.0162948	1	Mt	258045	258398	-	354	ORF117	GO:0003674;GO:0005739;GO:0005739;GO:0008150;	-	-	NOG236186	-	Uncharacterized mitochondrial protein AtMg00970[Source:UniProtKB/Swiss-Prot;Acc:P92531]	-	-
AT1G21310	508.709	17.2776	1000.14	57.8866	5.85516	0.0163697	1	1	7453245	7455009	-	1654	EXT3	GO:0005199;GO:0005199;GO:0005199;GO:0005576;GO:0005576;GO:0005618;GO:0009530;GO:0009530;GO:0009664;GO:0009664;GO:0071555;	-	-	NOG150653	S	Extensin-3 [Source:UniProtKB/Swiss-Prot;Acc:Q9FS16]	838728	Q9FS16
AT4G23700	348.426	9.71864	687.134	70.7027	6.14369	0.016454	1	4	12342376	12346051	-	2817	CHX17	GO:0005770;GO:0005770;GO:0006623;GO:0006623;GO:0006811;GO:0006812;GO:0006812;GO:0006813;GO:0006813;GO:0006885;GO:0006885;GO:0006885;GO:0012505;GO:0012505;GO:0015297;GO:0015299;GO:0015299;GO:0015672;GO:0016020;GO:0016021;GO:0016021;GO:0016021;GO:0055085;GO:0055085;GO:1902600;GO:0005770;GO:0005770;GO:0006623;GO:0006623;GO:0006811;GO:0006812;GO:0006812;GO:0006813;GO:0006813;GO:0006885;GO:0006885;GO:…	-	-	COG0475	P	Cation/H(+) antiporter 17 [Source:UniProtKB/Swiss-Prot;Acc:Q9SUQ7]	828470	Q9SUQ7
AT3G56290	1675.87	3266.54	85.1971	0.0260818	-5.26081	0.0166666	1	3	20878446	20879783	-	1061	-	GO:0009658;GO:0009658;GO:0009658;GO:0045893;GO:0045893;GO:0045893;	-	-	NOG243520	-	Potassium transporter[Source:UniProtKB/TrEMBL;Acc:Q9LYL4]	824796	Q9LYL4;A0A384KZA2
AT3G25180	180.079	2.69962	357.458	132.41	7.04887	0.0169707	1	3	9167138	9169301	-	1991	CYP82G1	GO:0004497;GO:0005506;GO:0005506;GO:0006952;GO:0006952;GO:0016020;GO:0016020;GO:0016020;GO:0016021;GO:0016021;GO:0016114;GO:0016114;GO:0016491;GO:0016705;GO:0016705;GO:0016709;GO:0016709;GO:0020037;GO:0020037;GO:0042343;GO:0042343;GO:0044550;GO:0046246;GO:0046246;GO:0046872;GO:0055114;GO:0055114;GO:0055114;GO:0097007;GO:0097007;GO:0097008;GO:0097008;GO:0005506;GO:0016705;GO:0020037;GO:0055114;	K17961	-	COG2124	Q	Cytochrome P450 82G1 [Source:UniProtKB/Swiss-Prot;Acc:Q9LSF8]	822110	Q9LSF8
AT5G23750	958.184	1871.92	44.4507	0.0237461	-5.39617	0.0171508	1	5	8009657	8011709	-	1212	-	GO:0008150;GO:0009651;GO:0009651;GO:0010555;GO:0010555;	-	-	-	-	Remorin family protein [Source:TAIR;Acc:AT5G23750]"	832440	Q9FFA5;A0A178UBM7
AT2G07715	845.712	35.635	1655.79	46.4652	5.53808	0.0174908	1	2	3410597	3413161	+	2170	-	GO:0003723;GO:0003735;GO:0003735;GO:0003735;GO:0005622;GO:0005622;GO:0005762;GO:0005762;GO:0005840;GO:0005840;GO:0006412;GO:0006412;GO:0032543;GO:0032543;	-	-	-	-	Nucleic acid-binding, OB-fold-like protein[Source:UniProtKB/TrEMBL;Acc:F4IMC7]	815389	F4IMC7
AT1G06830	132.281	264.563	0	0	-Inf	0.0176712	1	1	2097106	2097655	+	550	GRXS11	GO:0005515;GO:0005515;GO:0005623;GO:0005623;GO:0005634;GO:0005634;GO:0005634;GO:0005737;GO:0005737;GO:0005737;GO:0005737;GO:0006995;GO:0006995;GO:0006995;GO:0009055;GO:0009055;GO:0015035;GO:0015035;GO:0022900;GO:0045454;GO:0045454;GO:0046872;GO:0046872;GO:0051536;GO:0051537;GO:0051537;GO:0055114;	-	-	NOG237891	-	Monothiol glutaredoxin-S11 [Source:UniProtKB/Swiss-Prot;Acc:Q9M9Y9]	837195	Q9M9Y9;A0A178W5R9
AT2G07646	85.1971	0	170.394	Inf	Inf	0.0179205	1	2	3408519	3409740	+	498	-	-	-	-	-	-	-	28717827	A0A1P8B013
AT4G12480	109.545	0.539924	218.549	404.778	8.66099	0.0179703	1	4	7406065	7406994	-	930	EARLI1	GO:0005576;GO:0005576;GO:0005618;GO:0005783;GO:0005783;GO:0006952;GO:0009409;GO:0009409;GO:0009505;GO:0009505;GO:0009506;GO:0009506;GO:0009651;GO:0009651;GO:0009682;GO:0009682;GO:0009707;GO:0009707;GO:0009737;GO:0009737;GO:0050832;GO:0050832;	-	-	NOG274190	-	PEARLI 1 [Source:UniProtKB/TrEMBL;Acc:A0A178V1J0]"	826860	Q39176;A0A178V1J0
AT4G34881	392.258	771.552	12.9648	0.0168035	-5.89509	0.0185347	1	4	16617608	16618573	+	966	-	GO:0003674;GO:0008150;GO:0016020;GO:0016021;GO:0016021;	-	-	-	-	Transmembrane protein[Source:UniProtKB/TrEMBL;Acc:Q0WQ74]	6240750	Q0WQ74
AT4G09890	358.667	706.221	11.1127	0.0157354	-5.98984	0.0186086	1	4	6218319	6218989	+	671	-	GO:0008150;	-	-	NOG319647	-	At4g09890 [Source:UniProtKB/TrEMBL;Acc:Q9T0E8]"	826579	Q9T0E8;A0A178V4C7
AT2G07643	199.14	3.77947	394.5	104.38	6.7057	0.0187225	1	2	3404683	3405417	+	543	-	-	-	-	-	-	-	28717824	A0A1P8B017
AT2G23170	463.988	16.7376	911.239	54.4425	5.76666	0.0187227	1	2	9863855	9866562	-	2118	GH3.3	GO:0010252;GO:0010252;GO:0010279;GO:0010279;GO:0016874;	K14487	-	NOG86848	S	Indole-3-acetic acid-amido synthetase GH3.3[Source:UniProtKB/Swiss-Prot;Acc:O22190]	816849	O22190
AT2G01021	126.484	1.07985	251.887	233.262	7.86581	0.018767	1	2	6571	6672	+	102	-	-	-	-	-	-	unknown protein; Has 30201 Blast hits to 17322proteins in 780 species: Archae - 12; Bacteria - 1396;Metazoa - 17338; Fungi - 3422; Plants - 5037; Viruses - 0;Other Eukaryotes - 2996 (source: NCBI BLink).[Source:TAIR;Acc:AT2G01021]	6241266	B3H4D4
ATCG00810	347.114	10.7985	683.429	63.2894	5.98389	0.0188863	1	Pt	83467	83949	-	483	RPL22	GO:0003723;GO:0003735;GO:0003735;GO:0003735;GO:0005622;GO:0005622;GO:0005762;GO:0005840;GO:0005840;GO:0005840;GO:0006412;GO:0006412;GO:0006412;GO:0009507;GO:0009507;GO:0009507;GO:0009536;GO:0009570;GO:0009570;GO:0009941;GO:0009941;GO:0015934;GO:0015934;GO:0015934;GO:0019843;GO:0019843;GO:0030529;GO:0042255;GO:0042255;	-	-	COG0091	J	50S ribosomal protein L22, chloroplastic[Source:UniProtKB/Swiss-Prot;Acc:P56795]	-	-
ATMG01275	142.496	1.61977	283.373	174.946	7.45077	0.0189207	1	Mt	318004	318390	-	387	NAD1A	GO:0003954;GO:0005739;GO:0005739;GO:0005747;GO:0005747;GO:0005886;GO:0008137;GO:0009060;GO:0009853;GO:0016020;GO:0016020;GO:0016020;GO:0016020;GO:0016021;GO:0016491;GO:0031966;GO:0045271;GO:0055114;GO:0055114;GO:0055114;	-	-	COG1005	C	NADH dehydrogenase 1A [Source:TAIR;Acc:ATMG01275]"	-	-
AT4G23600	14599.7	815.825	28383.6	34.7913	5.12065	0.0189474	1	4	12310379	12313212	+	2310	CORI3	GO:0003824;GO:0003824;GO:0004121;GO:0004121;GO:0005773;GO:0005773;GO:0006520;GO:0006520;GO:0006520;GO:0008483;GO:0008483;GO:0008483;GO:0009058;GO:0009058;GO:0009611;GO:0009611;GO:0009737;GO:0009737;GO:0009753;GO:0009753;GO:0010188;GO:0010188;GO:0016829;GO:0030170;GO:0030170;GO:0042538;GO:0042538;GO:0048046;GO:0048046;GO:0003824;GO:0003824;GO:0006520;GO:0006520;GO:0008483;GO:0008483;GO:0009058;GO:…	K21623	EC:4.4.1.35	COG0436	E	Cystine lyase CORI3 [Source:UniProtKB/Swiss-Prot;Acc:Q9SUR6]	828460	Q9SUR6
AT3G02885	83.345	0	166.69	Inf	Inf	0.0189573	1	3	637921	639242	-	927	GASA5	GO:0005576;GO:0005576;GO:0005578;GO:0005618;GO:0005618;GO:0009408;GO:0009408;GO:0009506;GO:0009506;GO:0009740;GO:0009740;GO:0009751;GO:0009751;GO:0010286;GO:0010286;	-	-	-	-	Gibberellin-regulated protein 5[Source:UniProtKB/Swiss-Prot;Acc:Q84J95]	821194	Q84J95
ATMG00830	125.557	1.07985	250.035	231.546	7.85516	0.0191028	1	Mt	231894	233042	-	1149	CCB382	GO:0005515;GO:0005515;GO:0005739;GO:0005739;GO:0005743;GO:0015232;GO:0015232;GO:0015886;GO:0015886;GO:0016020;GO:0016020;GO:0016020;GO:0016021;GO:0017004;GO:0017004;GO:0017004;GO:0020037;GO:0020037;	-	-	NOG259132	-	CcmFN1 [Source:UniProtKB/TrEMBL;Acc:G1C2S2]"	-	-
AT1G47510	106.766	0.539924	212.993	394.487	8.62383	0.0191526	1	1	17435525	17438490	-	2291	IP5P11	GO:0016787;GO:0016787;GO:0046856;GO:0046856;GO:0016787;GO:0016787;GO:0046856;GO:0046856;GO:0004439;GO:0004439;GO:0004439;GO:0004439;GO:0005886;GO:0005886;GO:0005886;GO:0009651;GO:0009651;GO:0009651;GO:0009733;GO:0009733;GO:0009733;GO:0009737;GO:0009737;GO:0009737;GO:0009753;GO:0009753;GO:0009753;GO:0016020;GO:0016787;GO:0034485;GO:0034485;GO:0034485;GO:0036092;GO:0043813;GO:0043813;GO:0043813;GO:…	-	-	COG5411	T	Type IV inositol polyphosphate 5-phosphatase 11[Source:UniProtKB/Swiss-Prot;Acc:Q5EAF2]	841160	Q5EAF2
AT3G45160	126.882	253.764	0	0	-Inf	0.0194963	1	3	16533428	16534265	-	755	-	GO:0008150;	-	-	NOG267593	-	At3g45160 [Source:UniProtKB/TrEMBL;Acc:Q9M1U3]"	823652	Q9M1U3;A0A384KHU9
ATMG00690	1259.92	62.0913	2457.75	39.5829	5.30681	0.0195544	1	Mt	203588	204310	-	723	ORF240A	GO:0005739;GO:0005739;GO:0016020;GO:0016021;GO:0031966;	-	-	-	-	hypothetical protein [Source:TAIR;Acc:ATMG00690]"	-	-
AT2G30540	282.305	557.202	7.40845	0.0132958	-6.23288	0.0198241	1	2	13011105	13012043	-	939	GRXS9	GO:0005515;GO:0005515;GO:0005623;GO:0005623;GO:0005634;GO:0005634;GO:0005737;GO:0005737;GO:0005737;GO:0006995;GO:0006995;GO:0009055;GO:0009055;GO:0015035;GO:0015035;GO:0022900;GO:0045454;GO:0045454;GO:0046872;GO:0046872;GO:0051536;GO:0051537;GO:0051537;GO:0055114;	-	-	NOG330488	-	Monothiol glutaredoxin-S9 [Source:UniProtKB/Swiss-Prot;Acc:O04341]	817603	O04341;A0A178VVN2
AT2G07642	316.014	9.71864	622.31	64.0326	6.00073	0.0200615	1	2	3400797	3400838	+	42	-	-	-	-	-	-	-	31370868	-
AT3G04070	495.898	19.4373	972.359	50.0255	5.64459	0.0201158	1	3	1061300	1063234	-	1611	NAC047	GO:0003677;GO:0003677;GO:0003677;GO:0003700;GO:0003700;GO:0003700;GO:0005634;GO:0005634;GO:0005634;GO:0006351;GO:0006355;GO:0006355;GO:0006355;GO:0009413;GO:0009413;GO:0009793;GO:0009793;GO:0010365;GO:0010365;GO:0043565;GO:0043565;GO:0045893;GO:0045893;GO:0003677;GO:0003677;GO:0003677;GO:0005634;GO:0005634;GO:0006351;GO:0006355;GO:0006355;GO:0006355;	-	-	NOG262700	-	NAC transcription factor 47[Source:UniProtKB/Swiss-Prot;Acc:Q84TD6]	819562	Q84TD6
AT5G09960	209.183	414.662	3.70422	0.00893312	-6.80662	0.0203896	1	5	3106302	3107904	+	1277	-	GO:0005886;GO:0005886;GO:0008150;	-	-	NOG331179	-	At5g09960 [Source:UniProtKB/TrEMBL;Acc:Q67XU1]"	830857	A0A1P8BH61
AT4G22755	226.805	5.39924	448.211	83.0137	6.37528	0.0204329	1	4	11951830	11953731	-	1187	SMO1-3	GO:0000254;GO:0004497;GO:0004497;GO:0005506;GO:0005506;GO:0005783;GO:0005789;GO:0005789;GO:0005789;GO:0006629;GO:0006694;GO:0008202;GO:0008610;GO:0008610;GO:0016020;GO:0016021;GO:0016021;GO:0016126;GO:0016126;GO:0016126;GO:0016491;GO:0016491;GO:0016491;GO:0055114;GO:0055114;GO:0055114;	-	-	-	-	SMO1-3 [Source:UniProtKB/TrEMBL;Acc:A0A178V2R2]"	28720173	F4JLZ6;A0A178V2R2
AT1G68790	923.051	1797.95	48.1549	0.0267833	-5.22252	0.020599	1	1	25834686	25839541	-	3888	CRWN3	GO:0005634;GO:0005634;GO:0005652;GO:0005652;GO:0005654;GO:0005654;GO:0005654;GO:0005730;GO:0005730;GO:0005737;GO:0005737;GO:0006997;GO:0006997;GO:0006997;GO:0009506;GO:0009506;GO:0016020;GO:0031965;GO:0031965;	-	-	NOG12793	-	Protein CROWDED NUCLEI 3 [Source:UniProtKB/Swiss-Prot;Acc:Q9CA42]	843210	Q9CA42
AT4G36500	6607.39	12783.2	431.542	0.0337584	-4.88861	0.020986	1	4	17225793	17226833	-	1041	-	GO:0008150;	-	-	NOG260347	-	Uncharacterized protein At4g36500[Source:UniProtKB/TrEMBL;Acc:O23231]	829802	O23231
AT4G37150	244.94	6.47909	483.401	74.6094	6.22129	0.0211909	1	4	17492871	17494279	-	1107	MES9	GO:0002376;GO:0005515;GO:0006952;GO:0009627;GO:0009627;GO:0009694;GO:0009694;GO:0009694;GO:0009696;GO:0009696;GO:0009696;GO:0009817;GO:0009817;GO:0016787;GO:0016788;GO:0016788;GO:0045087;GO:0080030;GO:0080030;GO:0080030;GO:0080031;GO:0080031;GO:0080031;GO:0080032;GO:0080032;GO:0080032;	-	-	NOG119996	S	MES9 [Source:UniProtKB/TrEMBL;Acc:A0A178V387]"	829869	O23171;A0A178V387
AT4G22000	167.493	333.133	1.85211	0.00555967	-7.49078	0.0212014	1	4	11659563	11660919	-	780	-	GO:0005575;GO:0008150;GO:0016740;GO:0016740;	-	-	NOG313089	-	At4g22000 [Source:UniProtKB/TrEMBL;Acc:O65448]"	828289	O65448;A0A178UX97
AT2G07659	101.21	0.539924	201.88	373.905	8.54653	0.0218432	1	2	3481036	3482584	+	597	-	GO:0016020;GO:0016021;GO:0016021;	-	-	-	-	Transmembrane protein[Source:UniProtKB/TrEMBL;Acc:A0A1P8B2V3]	28717834	A0A1P8B2V3
AT3G46280	101.21	0.539924	201.88	373.905	8.54653	0.0218432	1	3	17005423	17008528	-	1783	-	GO:0016020;GO:0016021;GO:0016021;GO:0016301;GO:0016301;GO:0016310;	-	-	NOG245785	-	Kinase-like protein[Source:UniProtKB/TrEMBL;Acc:Q8GYH9]	823773	Q8GYH9
AT5G07010	292.593	9.17871	576.007	62.7546	5.97165	0.0219017	1	5	2174668	2176446	-	1779	SOT15	GO:0005737;GO:0005737;GO:0008146;GO:0008146;GO:0009694;GO:0009694;GO:0009753;GO:0009753;GO:0016740;GO:0080131;GO:0080131;	K22312	EC:2.8.2.39	NOG245980	-	Sulfotransferase[Source:UniProtKB/TrEMBL;Acc:A0A178UG65]	830592	Q8L5A7;A0A178UG65
AT2G07741	78.7148	0	157.43	Inf	Inf	0.02191	1	2	3502319	3503476	+	1158	-	GO:0005739;GO:0005743;GO:0005743;GO:0006754;GO:0006811;GO:0015078;GO:0015078;GO:0015986;GO:0015986;GO:0015992;GO:0016020;GO:0016021;GO:0016021;GO:0045263;GO:0045263;GO:0045263;	K02126	-	COG0356	C	ATP synthase subunit a[Source:UniProtKB/TrEMBL;Acc:A0A178U7J2]	815413	P93298;A0A384KI37;A0A178U7J2
AT1G52040	796.398	38.8745	1553.92	39.9727	5.32094	0.0220386	1	1	19350314	19352791	-	1751	MBP1	GO:0005634;GO:0005634;GO:0005773;GO:0005773;GO:0006952;GO:0006952;GO:0030246;GO:0030246;GO:0030246;	-	-	-	-	Myrosinase-binding protein 1[Source:UniProtKB/Swiss-Prot;Acc:Q9SAV0]	841633	Q9SAV0
AT1G64360	5470.14	10571.7	368.57	0.0348638	-4.84213	0.0223078	1	1	23887809	23888615	+	706	-	GO:0006979;GO:0006979;GO:0010150;GO:0010150;	-	-	-	-	At1g64360 [Source:UniProtKB/TrEMBL;Acc:Q9C7W0]"	842743	Q9C7W0;A0A178W5E7
AT5G40450	11846	22873.3	818.633	0.0357898	-4.80431	0.022453	1	5	16184650	16195888	-	9194	-	GO:0003674;GO:0005829;GO:0005829;GO:0005886;GO:0005886;GO:0009507;GO:0009507;GO:0016301;GO:0016301;GO:0016310;GO:0080171;GO:0080171;GO:0003674;GO:0005829;GO:0005829;GO:0005886;GO:0005886;GO:0009507;GO:0009507;GO:0016301;GO:0016301;GO:0016310;GO:0080171;GO:0080171;	-	-	-	-	unknown protein; FUNCTIONS IN: molecular_functionunknown; INVOLVED IN: biological_process unknown; LOCATEDIN: chloroplast, plasma membrane; EXPRESSED IN: 24 plantstructures; EXPRESSED DURING: 13 growth stages; Has 30201Blast hits to 17322 protei /.../780 species: Archae - 12;Bacteria - 1396; Metazoa - 17338; Fungi - 3422; Plants -5037; Viruses - 0; Other Eukaryotes - 2996 (source: NCBIBLink). [So…	834043	F4KHD5
AT1G69930	171.088	3.23955	338.936	104.625	6.70908	0.0225945	1	1	26337481	26338818	-	1087	GSTU11	GO:0004364;GO:0004364;GO:0004364;GO:0005515;GO:0005737;GO:0005737;GO:0005737;GO:0005737;GO:0005829;GO:0005829;GO:0006749;GO:0006749;GO:0009407;GO:0009407;GO:0009636;GO:0016740;	K00799	EC:2.5.1.18	NOG269719	-	Glutathione S-transferase U11[Source:UniProtKB/Swiss-Prot;Acc:Q9CAS6]	843329	Q9CAS6;A0A178W2H8
AT3G04000	604.862	28.0761	1181.65	42.0874	5.39532	0.0229106	1	3	1035238	1036672	+	1318	ChlADR2	GO:0005515;GO:0008106;GO:0008106;GO:0009507;GO:0009507;GO:0009507;GO:0009536;GO:0016491;GO:0055114;GO:0055114;GO:0055114;	K00059	EC:1.1.1.100	-	-	NADPH-dependent aldehyde reductase 2, chloroplastic[Source:UniProtKB/Swiss-Prot;Acc:Q9SQR2]	819555	Q9SQR2
ATMG00280	214.766	5.39924	424.134	78.5543	6.29562	0.0229584	1	Mt	77819	78151	-	333	ORF110A	GO:0000287;GO:0000287;GO:0000312;GO:0005739;GO:0005739;GO:0009570;	-	-	COG1850	G	Putative uncharacterized mitochondrial proteinAtMg00280 [Source:UniProtKB/Swiss-Prot;Acc:P93292]	-	-
AT5G03380	3279.13	6336.01	222.253	0.0350778	-4.8333	0.0234835	1	5	832035	834549	-	1881	HIPP06	GO:0005737;GO:0005886;GO:0005886;GO:0016020;GO:0030001;GO:0030001;GO:0030001;GO:0046872;GO:0046872;GO:0046872;GO:0046914;GO:0046916;GO:0030001;GO:0030001;GO:0046872;GO:0046872;GO:0046872;	-	-	NOG253447	-	Heavy metal-associated isoprenylated plant protein6 [Source:UniProtKB/Swiss-Prot;Acc:Q9LZF1]	831854	Q9LZF1
AT2G29350	1147.48	63.1711	2231.79	35.3293	5.1428	0.0235342	1	2	12600914	12602556	+	1368	SAG13	GO:0002213;GO:0002213;GO:0004022;GO:0004022;GO:0007568;GO:0007568;GO:0016020;GO:0016021;GO:0016491;GO:0016491;GO:0016491;GO:0055114;GO:0055114;GO:0016491;GO:0016491;	-	-	COG1028	IQ	SAG13 [Source:UniProtKB/TrEMBL;Acc:A0A178VTS8]"	817484	Q9ZW18;A0A178VTS8
AT1G20860	97.5058	0.539924	194.472	360.183	8.49259	0.0239183	1	1	7253998	7258952	-	1889	PHT1;8	GO:0005215;GO:0005215;GO:0005887;GO:0006817;GO:0015293;GO:0016020;GO:0016021;GO:0016021;GO:0016021;GO:0022857;GO:0022857;GO:0055085;GO:0055085;GO:0005215;GO:0005215;GO:0005887;GO:0006817;GO:0006817;GO:0015293;GO:0015293;GO:0016020;GO:0016021;GO:0016021;GO:0016021;GO:0022857;GO:0022857;GO:0055085;GO:0055085;	K08176	-	COG0477	G	phosphate transporter 1;8[Source:TAIR;Acc:AT1G20860]	838678	Q9SYQ1
ATMG01370	1277.09	72.3498	2481.83	34.3032	5.10027	0.0239422	1	Mt	360717	361052	-	336	ORF111D	GO:0003674;GO:0005739;GO:0008150;GO:0016020;GO:0016021;GO:0016021;GO:0031966;GO:0031966;	-	-	-	-	Uncharacterized mitochondrial protein AtMg01370[Source:UniProtKB/Swiss-Prot;Acc:P92565]	-	-
AT1G05680	415.177	17.2776	813.077	47.0597	5.55642	0.0241293	1	1	1703002	1704838	-	1755	UGT74E2	GO:0008152;GO:0008194;GO:0008194;GO:0010016;GO:0010016;GO:0016740;GO:0016757;GO:0016758;GO:0016758;GO:0035251;GO:0035251;GO:0042631;GO:0042631;GO:0043231;GO:0043231;GO:0052638;GO:0052638;GO:0070301;GO:0070301;GO:0071215;GO:0071215;GO:0071475;GO:0071475;GO:0080024;GO:0080024;GO:0080043;GO:0080043;GO:0080044;GO:0080044;GO:0080167;GO:0080167;	-	-	NOG300117	-	Glycosyltransferase (Fragment)[Source:UniProtKB/TrEMBL;Acc:A0A0K1SBE8]	837075	Q9SYK9;A0A0K1SBE8
AT5G56870	1179.66	66.4107	2292.91	34.5263	5.10962	0.0241548	1	5	23003909	23009672	+	3812	BGAL4	GO:0004553;GO:0004553;GO:0004565;GO:0004565;GO:0004565;GO:0004565;GO:0005576;GO:0005618;GO:0005618;GO:0005773;GO:0005773;GO:0005975;GO:0005975;GO:0008152;GO:0016787;GO:0016798;GO:0048046;GO:0048046;	-	-	COG1874	G	Beta-galactosidase 4 [Source:UniProtKB/Swiss-Prot;Acc:Q9SCV8]	835789	Q9SCV8
ATMG00140	219.667	5.93917	433.394	72.9722	6.18928	0.0242306	1	Mt	34599	35102	+	504	ORF167	GO:0003674;GO:0005739;GO:0005739;GO:0008150;GO:0016020;GO:0016021;GO:0016021;GO:0031966;GO:0031966;	-	-	-	-	Uncharacterized mitochondrial protein AtMg00140[Source:UniProtKB/Swiss-Prot;Acc:P93283]	-	-
AT2G07775	228.271	6.47909	450.063	69.4639	6.11819	0.0245638	1	2	3483035	3484062	+	670	-	GO:0008150;	-	-	-	-	unknown protein; Has 30201 Blast hits to 17322proteins in 780 species: Archae - 12; Bacteria - 1396;Metazoa - 17338; Fungi - 3422; Plants - 5037; Viruses - 0;Other Eukaryotes - 2996 (source: NCBI BLink).[Source:TAIR;Acc:AT2G07775]	815410	F4INE9
AT3G43850	75.0105	0	150.021	Inf	Inf	0.0247109	1	3	15702085	15704391	-	1320	-	GO:0005773;GO:0005773;GO:0008150;	-	-	NOG326122	-	Uncharacterized protein T28A8_140[Source:UniProtKB/TrEMBL;Acc:Q9LZG3]	823498	A0A1I9LQ12
AT2G07798	347.538	13.4981	681.577	50.4943	5.65805	0.0248451	1	2	3357619	3361102	+	1480	-	GO:0003674;GO:0008150;	-	-	-	-	unknown protein; FUNCTIONS IN: molecular_functionunknown; INVOLVED IN: biological_process unknown; LOCATEDIN: cellular_component unknown; BEST Arabidopsis thalianaprotein match is: unknown protein (TAIR:ATMG01220.1); Has3 Blast hits to 3 protein /.../ species: Archae - 0;Bacteria - 0; Metazoa - 0; Fungi - 0; Plants - 3; Viruses- 0; Other Eukaryotes - 0 (source: NCBI BLink).[Source:TAIR;Acc:AT2G07…	7922541	F4IMB4
AT5G46160	113.924	227.848	0	0	-Inf	0.0250556	1	5	18710851	18712559	-	1245	HLP	GO:0003723;GO:0003735;GO:0003735;GO:0003735;GO:0005739;GO:0005739;GO:0005762;GO:0005762;GO:0005840;GO:0005840;GO:0005840;GO:0006412;GO:0006412;GO:0015934;GO:0015934;GO:0019843;GO:0030529;GO:0070180;GO:0070180;GO:0003735;GO:0005840;GO:0006412;GO:0015934;	K02874	-	COG0093	J	50S ribosomal protein HLP, mitochondrial[Source:UniProtKB/Swiss-Prot;Acc:Q93Z17]	834658	Q93Z17;A0A178UNW8
ATMG00570	125.827	1.61977	250.035	154.364	7.2702	0.0253033	1	Mt	157491	158351	+	861	ORFX	GO:0005739;GO:0009977;GO:0016020;GO:0016021;GO:0016021;GO:0016021;GO:0031966;GO:0033281;GO:0043953;GO:0065002;	-	-	COG0805	U	Sec-independent periplasmic protein translocase[Source:TAIR;Acc:ATMG00570]	-	-
AT1G76300	219.288	433.019	5.55634	0.0128316	-6.28415	0.0257634	1	1	28625871	28627408	+	801	SMD3A	GO:0000243;GO:0000243;GO:0000245;GO:0000387;GO:0000387;GO:0000387;GO:0000387;GO:0000398;GO:0000398;GO:0003723;GO:0003723;GO:0003723;GO:0005634;GO:0005634;GO:0005634;GO:0005681;GO:0005681;GO:0005681;GO:0005682;GO:0005682;GO:0005685;GO:0005685;GO:0005685;GO:0005686;GO:0005686;GO:0005687;GO:0005687;GO:0005687;GO:0005689;GO:0005689;GO:0005730;GO:0005730;GO:0005737;GO:0005829;GO:0005829;GO:0006396;GO:…	K11088	-	COG1958	K	Small nuclear ribonucleoprotein SmD3a[Source:UniProtKB/Swiss-Prot;Acc:Q9S7E6]	843963	Q9S7E6;A0A178W507
AT3G22660	219.288	433.019	5.55634	0.0128316	-6.28415	0.0257634	1	3	8016051	8017508	-	1180	EBP2	GO:0003723;GO:0003723;GO:0003924;GO:0003924;GO:0005515;GO:0005634;GO:0005730;GO:0005730;GO:0005730;GO:0006364;GO:0006364;GO:0030687;GO:0030687;GO:0034399;GO:0034399;GO:0042254;GO:0042273;GO:0042273;GO:0042273;	K14823	-	NOG263447	-	Probable rRNA-processing protein EBP2 homolog[Source:UniProtKB/Swiss-Prot;Acc:Q9LUJ5]	821837	Q9LUJ5;A0A178VGY0
AT2G07751	136.284	2.1597	270.408	125.207	6.96817	0.0263861	1	2	3270008	3270364	+	357	-	GO:0005739;GO:0005747;GO:0005747;GO:0008137;GO:0008137;GO:0008137;GO:0008137;GO:0016020;GO:0016021;GO:0016021;GO:0016491;GO:0030964;GO:0030964;GO:0031966;GO:0055114;GO:0055114;GO:0055114;GO:0055114;GO:0070469;	K03880	EC:7.1.1.2	COG0838	C	NADH-ubiquinone oxidoreductase chain 3[Source:UniProtKB/TrEMBL;Acc:Q3EC47]	815347	A0A2P2CLG7;Q3EC47
AT1G66840	597.088	1160.84	33.338	0.0287189	-5.12185	0.0273268	1	1	24933777	24936512	-	2441	PMI2	GO:0005515;GO:0005515;GO:0005737;GO:0005829;GO:0005829;GO:0005829;GO:0009637;GO:0009637;GO:0009903;GO:0009903;GO:0009903;GO:0009904;GO:0009904;GO:0009904;GO:0005515;GO:0005515;GO:0005737;GO:0005829;GO:0005829;GO:0005829;GO:0009637;GO:0009637;GO:0009903;GO:0009903;GO:0009903;GO:0009904;GO:0009904;GO:0009904;	-	-	euNOG07054	S	WEB2 [Source:UniProtKB/TrEMBL;Acc:A0A178WIG7]"	843002	Q9C9N6;A0A178WIG7
AT3G52220	424.848	829.324	20.3732	0.0245661	-5.34719	0.027363	1	3	19369362	19371074	-	1026	-	GO:0005515;GO:0008150;	-	-	NOG236230	-	At3g52220 [Source:UniProtKB/TrEMBL;Acc:Q94JX8]"	824387	Q94JX8;A0A384L4L6
AT4G23670	2792.27	5377.1	207.437	0.0385777	-4.69609	0.0276068	1	4	12332429	12333904	-	1121	-	GO:0005507;GO:0005507;GO:0005773;GO:0005773;GO:0006952;GO:0006952;GO:0009607;GO:0009651;GO:0009651;GO:0042742;GO:0042742;GO:0046686;GO:0046686;	-	-	-	-	AT4G23670 protein[Source:UniProtKB/TrEMBL;Acc:Q9SUR0]	828467	Q9SUR0;A0A178URY2
AT2G07806	329.017	13.4981	644.535	47.75	5.57743	0.0276301	1	2	3484627	3489670	+	1391	-	GO:0003674;GO:0008150;	-	-	-	-	unknown protein; FUNCTIONS IN: molecular_functionunknown; INVOLVED IN: biological_process unknown; LOCATEDIN: cellular_component unknown; Has 1 Blast hits to 1proteins in 1 species: Archae - 0; Bacteria - 0; Metazoa -0; Fungi - 0; Plants - 1; Vi /.../- 0; Other Eukaryotes -0 (source: NCBI BLink). [Source:TAIR;Acc:AT2G07806]	7922444	F4INF0
AT5G40890	5102.4	355.27	9849.53	27.7241	4.79307	0.0276908	1	5	16381314	16385424	-	3458	CLC-A	GO:0005216;GO:0005247;GO:0005247;GO:0005247;GO:0006811;GO:0006821;GO:0006821;GO:0016020;GO:0016020;GO:0016020;GO:0016021;GO:0016021;GO:0034220;GO:0055085;GO:0055085;GO:1902476;GO:0005216;GO:0005244;GO:0005247;GO:0005247;GO:0005247;GO:0005247;GO:0005254;GO:0005515;GO:0005515;GO:0005622;GO:0005622;GO:0006811;GO:0006821;GO:0006821;GO:0006821;GO:0006821;GO:0009671;GO:0009671;GO:0009705;GO:0009705;GO:…	K05016	-	COG0038	P	Chloride channel protein CLC-a[Source:UniProtKB/Swiss-Prot;Acc:P92941]	834090	P92941
AT3G16240	1233.22	77.2092	2389.22	30.9448	4.95163	0.0279299	1	3	5505360	5507050	+	1189	TIP2-1	GO:0000326;GO:0000326;GO:0005618;GO:0005618;GO:0005773;GO:0005773;GO:0005773;GO:0005774;GO:0005774;GO:0005774;GO:0005794;GO:0005794;GO:0005886;GO:0005886;GO:0005887;GO:0006833;GO:0006833;GO:0009505;GO:0009505;GO:0009506;GO:0009506;GO:0009507;GO:0009507;GO:0009705;GO:0009705;GO:0009941;GO:0009941;GO:0015200;GO:0015200;GO:0015250;GO:0015250;GO:0015250;GO:0015267;GO:0015267;GO:0016020;GO:0016020;GO:…	K09873	-	COG0580	G	Aquaporin TIP2-1 [Source:UniProtKB/Swiss-Prot;Acc:Q41951]	820870	Q41951
AT4G26950	210.649	415.742	5.55634	0.0133649	-6.22541	0.0280461	1	4	13533391	13534498	-	1108	-	GO:0003674;GO:0008150;GO:0009506;GO:0009506;GO:0003674;GO:0008150;GO:0009506;GO:0009506;	-	-	NOG263235	-	At4g26950 [Source:UniProtKB/TrEMBL;Acc:Q9SZ34]"	828802	Q9SZ34;A0A178V0M8
AT5G58590	539.893	1050.15	29.6338	0.0282186	-5.14721	0.0281424	1	5	23680063	23681935	-	1137	RANBP1C	GO:0000060;GO:0000060;GO:0000082;GO:0005096;GO:0005515;GO:0005622;GO:0005622;GO:0005623;GO:0005634;GO:0005634;GO:0005634;GO:0005643;GO:0005643;GO:0005643;GO:0005737;GO:0005737;GO:0005813;GO:0005813;GO:0006405;GO:0006511;GO:0007051;GO:0008536;GO:0008536;GO:0015031;GO:0043547;GO:0043547;GO:0046907;GO:0046907;GO:0051028;GO:0051028;	K15306	-	COG5171	U	At5g58590 [Source:UniProtKB/TrEMBL;Acc:Q1WWI2]"	835973	P92985;A0A384LJ84;Q1WWI2
AT1G10990	108.255	216.51	0	0	-Inf	0.0281673	1	1	3670243	3671191	-	949	-	GO:0008150;GO:0016020;GO:0016021;GO:0016021;GO:0016020;GO:0016021;GO:0016021;	-	-	-	-	unknown protein; Has 4 Blast hits to 4 proteins in1 species: Archae - 0; Bacteria - 0; Metazoa - 0; Fungi -0; Plants - 4; Viruses - 0; Other Eukaryotes - 0 (source:NCBI BLink). [Source:TAIR;Acc:AT1G10990]	837642	O23694
AT1G11240	146.706	291.559	1.85211	0.00635244	-7.29847	0.0284958	1	1	3766754	3769799	-	2372	-	GO:0003674;GO:0003697;GO:0003697;GO:0005515;GO:0005730;GO:0005730;GO:0006364;GO:0006364;GO:0007000;GO:0007000;GO:0008150;GO:0008284;GO:0008284;GO:0019843;GO:0019843;GO:0030307;GO:0030307;GO:0043066;GO:0043066;	K14851	-	NOG330767	-	Ribosomal RNA-processing protein[Source:UniProtKB/TrEMBL;Acc:Q8W494]	837665	Q8W494
AT3G32047	70.3803	0	140.761	Inf	Inf	0.0288938	1	3	13061048	13062768	+	1567	-	GO:0004497;GO:0005506;GO:0005506;GO:0016020;GO:0016020;GO:0016020;GO:0016021;GO:0016021;GO:0016491;GO:0016705;GO:0016705;GO:0016709;GO:0016709;GO:0020037;GO:0020037;GO:0044550;GO:0046872;GO:0055114;GO:0055114;GO:0055114;	-	-	-	-	Cytochrome P450 superfamily protein[Source:UniProtKB/TrEMBL;Acc:F4JA71]	3769237	F4JA71
AT2G07695	260.451	9.71864	511.183	52.5982	5.71694	0.0295854	1	2	3345929	3347826	+	1898	-	GO:0016021;GO:0022900;	-	-	-	-	Cytochrome C oxidase subunit II-like, transmembranedomain [Source:TAIR;Acc:AT2G07695]	815371	P92559
AT2G23430	431.444	840.662	22.2253	0.0264379	-5.24125	0.0296197	1	2	9976590	9978090	-	1175	KRP1	GO:0000082;GO:0000082;GO:0004860;GO:0004861;GO:0004861;GO:0004861;GO:0004861;GO:0005515;GO:0005515;GO:0005634;GO:0005634;GO:0005634;GO:0005634;GO:0005654;GO:0005654;GO:0006469;GO:0007049;GO:0007050;GO:0007050;GO:0007050;GO:0009737;GO:0009737;GO:0010311;GO:0010311;GO:0045736;GO:0045736;GO:0045736;GO:0045740;GO:0045740;GO:0048366;GO:0048366;GO:0048367;GO:0048367;GO:0048527;GO:0048527;GO:0071901;	-	-	NOG273654	-	Cyclin-dependent kinase inhibitor 1[Source:UniProtKB/Swiss-Prot;Acc:Q67Y93]	816875	Q67Y93;A0A178VXT6
AT4G34710	39428.8	2976.6	75881	25.4925	4.672	0.0299155	1	4	16560030	16563044	-	3015	ADC2	GO:0003824;GO:0003824;GO:0005515;GO:0005737;GO:0005829;GO:0005829;GO:0006527;GO:0006527;GO:0006596;GO:0006596;GO:0006970;GO:0006970;GO:0006979;GO:0006979;GO:0008295;GO:0008295;GO:0008295;GO:0008792;GO:0008792;GO:0008792;GO:0008792;GO:0008792;GO:0009409;GO:0009409;GO:0009446;GO:0009446;GO:0009446;GO:0009507;GO:0009507;GO:0009536;GO:0009611;GO:0009611;GO:0009651;GO:0009651;GO:0009737;GO:0009737;GO:…	K01583	EC:4.1.1.19	COG1166	E	Arginine decarboxylase 2 [Source:UniProtKB/Swiss-Prot;Acc:O23141]	829623	O23141
AT1G67870	15703.4	30099.2	1307.59	0.0434428	-4.52474	0.0301439	1	1	25449222	25451051	-	1319	-	GO:0008150;	-	-	NOG84551	-	At1g67870/T23K23_28[Source:UniProtKB/TrEMBL;Acc:Q93VS6]	843115	Q93VS6;A0A178WDW2
AT2G07773	138.406	2.69962	274.113	101.537	6.66587	0.0307009	1	2	3240494	3242263	-	1770	-	GO:0003674;GO:0005886;GO:0005886;GO:0015886;GO:0015886;GO:0016020;GO:0016021;GO:0016021;GO:0055114;	-	-	-	-	unknown protein; BEST Arabidopsis thaliana proteinmatch is: unknown protein (TAIR:ATMG00910.1); Has 35333Blast hits to 34131 proteins in 2444 species: Archae -798; Bacteria - 22429; Metazoa - 974; Fungi - 991; Plants- 531; Viruses - 0; Other Euk /.../s - 9610 (source: NCBIBLink). [Source:TAIR;Acc:AT2G07773]	819509	P92528;Q27GL4
AT4G37770	127.023	2.1597	251.887	116.631	6.86581	0.0309076	1	4	17752079	17754157	+	1785	ACS8	GO:0003824;GO:0003824;GO:0005515;GO:0005515;GO:0005515;GO:0009058;GO:0009058;GO:0009693;GO:0009693;GO:0009693;GO:0009835;GO:0009835;GO:0016829;GO:0016847;GO:0016847;GO:0016847;GO:0030170;GO:0030170;GO:0042218;GO:0042802;GO:0042802;	K01762	EC:4.4.1.14	COG0436	E	1-aminocyclopropane-1-carboxylate synthase-likeprotein [Source:UniProtKB/TrEMBL;Acc:Q56Y32]	829933	Q9T065;Q56Y32
ATMG00660	823.251	51.8327	1594.67	30.7657	4.94325	0.0312462	1	Mt	190104	190553	-	450	ORF149	GO:0003674;GO:0005739;GO:0005739;GO:0008150;	-	-	NOG265495	-	Uncharacterized mitochondrial protein AtMg00660[Source:UniProtKB/Swiss-Prot;Acc:P93318]	-	-
AT3G22961	114.715	1.61977	227.81	140.643	7.13589	0.0312618	1	3	8142070	8143027	+	958	-	GO:0003674;GO:0005634;GO:0005634;GO:0006355;GO:0006355;	-	-	NOG266300	-	Paired amphipathic helix (PAH2) superfamily protein[Source:UniProtKB/TrEMBL;Acc:Q9LIJ9]	6241387	Q9LIJ9
AT1G44350	1623.85	113.924	3133.77	27.5076	4.78176	0.0313557	1	1	16834210	16838562	-	2295	ILL6	GO:0008152;GO:0009694;GO:0009694;GO:0009753;GO:0009753;GO:0010112;GO:0010112;GO:0016787;GO:0016787;GO:0016787;GO:0046872;GO:0046872;GO:1990206;GO:1990206;	K21604	EC:3.5.1.127	COG1473	E	IAA-amino acid hydrolase[Source:UniProtKB/TrEMBL;Acc:Q0WNN8]	841026	Q8VYX0;Q0WNN8
AT4G19840	4322.61	8284.06	361.162	0.0435972	-4.51962	0.0319288	1	4	10773804	10775942	+	1514	PP2A1	GO:0009625;GO:0009625;GO:0030246;GO:0030246;GO:0043394;GO:0043394;	-	-	NOG278951	-	Protein PHLOEM PROTEIN 2-LIKE A1[Source:UniProtKB/Swiss-Prot;Acc:O81865]	827728	O81865
AT1G78850	2858.87	213.27	5504.48	25.8099	4.68985	0.0320524	1	1	29641860	29643535	-	1676	-	GO:0005539;GO:0005576;GO:0005618;GO:0005618;GO:0005618;GO:0005774;GO:0005774;GO:0005794;GO:0005794;GO:0005829;GO:0005829;GO:0009505;GO:0009505;GO:0030246;GO:0030246;GO:0048046;GO:0048046;GO:1904383;	-	-	euNOG17822	S	EP1-like glycoprotein 3 [Source:UniProtKB/Swiss-Prot;Acc:Q9ZVA4]	844222	Q9ZVA4;A0A178WJI0
AT4G24580	233.055	8.63879	457.472	52.9555	5.72671	0.0323285	1	4	12687879	12694656	-	3330	REN1	GO:0005096;GO:0005096;GO:0005096;GO:0005886;GO:0005938;GO:0005938;GO:0007165;GO:0007165;GO:0009846;GO:0009846;GO:0009860;GO:0009860;GO:0009865;GO:0009865;GO:0016020;GO:0016324;GO:0016324;GO:0017048;GO:0017048;GO:0017048;GO:0035024;GO:0035024;GO:0040008;GO:0040008;GO:0043547;GO:0043547;GO:0043547;GO:0045177;GO:0045177;GO:0048868;GO:0048868;GO:0070382;GO:0070382;GO:0090406;GO:0090406;GO:0090630;GO:…	-	-	-	-	Rho GTPase-activating protein REN1[Source:UniProtKB/Swiss-Prot;Acc:F4JQZ3]	828560	F4JQZ3
AT3G54700	112.863	1.61977	224.106	138.356	7.11224	0.0324327	1	3	20248214	20250948	-	2002	PHT1-7	GO:0005315;GO:0005315;GO:0005886;GO:0005886;GO:0005887;GO:0006817;GO:0006817;GO:0006817;GO:0015293;GO:0015293;GO:0016020;GO:0016021;GO:0016021;GO:0016021;GO:0022857;GO:0022857;GO:0055085;GO:0055085;GO:1901683;GO:1901683;GO:1901684;GO:1901684;GO:0005315;GO:0005315;GO:0005886;GO:0005886;GO:0005887;GO:0006817;GO:0006817;GO:0006817;GO:0015293;GO:0015293;GO:0016020;GO:0016021;GO:0016021;GO:0016021;GO:…	K08176	-	COG0477	G	Probable inorganic phosphate transporter 1-7[Source:UniProtKB/Swiss-Prot;Acc:Q494P0]	824635	Q494P0;A0A178VJ98
AT3G25230	1099.81	2118.12	81.4929	0.0384741	-4.69997	0.0325324	1	3	9188096	9191630	+	2310	ROF1	GO:0000413;GO:0000413;GO:0000413;GO:0003755;GO:0003755;GO:0003755;GO:0005515;GO:0005515;GO:0005516;GO:0005516;GO:0005528;GO:0005528;GO:0005634;GO:0005634;GO:0005737;GO:0005737;GO:0005737;GO:0016853;GO:0061077;GO:0061077;GO:0070370;GO:0070370;GO:0000413;GO:0003755;GO:0003755;GO:0005515;GO:0005634;GO:0005634;GO:0005737;GO:0005737;GO:0005829;GO:0005829;GO:0006970;GO:0006970;GO:0009408;GO:0009408;GO:…	K09571	EC:5.2.1.8	COG0545	O	Peptidylprolyl isomerase[Source:UniProtKB/TrEMBL;Acc:B3H746]	822117	Q38931;A0A178VH19
AT2G28230	101.506	203.011	0	0	-Inf	0.0325882	1	2	12037627	12039059	-	987	MED20A	GO:0001104;GO:0003712;GO:0003712;GO:0003713;GO:0003713;GO:0005515;GO:0005634;GO:0006351;GO:0006355;GO:0006357;GO:0006357;GO:0006357;GO:0016592;GO:0016592;GO:0016592;GO:0016592;GO:0035196;GO:0035196;GO:0045944;GO:0045944;GO:1900150;GO:1900150;GO:2000031;GO:2000031;GO:0001104;GO:0003712;GO:0003712;GO:0005634;GO:0006351;GO:0006355;GO:0006357;GO:0006357;GO:0016592;GO:0016592;	K13528	-	NOG281517	-	Mediator of RNA polymerase II transcription subunit20a [Source:UniProtKB/Swiss-Prot;Acc:Q6NPF4]	817369	Q6NPF4;A0A178VT75
AT2G37240	692.927	1339.55	46.3028	0.0345659	-4.85451	0.0326921	1	2	15639773	15641773	-	1262	-	GO:0009507;GO:0009507;GO:0009507;GO:0009536;GO:0016209;GO:0016209;GO:0055114;GO:0055114;GO:0055114;GO:0098869;	-	-	NOG304345	-	Thioredoxin-like protein AAED1, chloroplastic[Source:UniProtKB/Swiss-Prot;Acc:Q9ZUU2]	818301	Q9ZUU2
AT2G45520	195.801	386.046	5.55634	0.0143929	-6.11849	0.0326946	1	2	18755045	18756302	-	816	-	GO:0008150;	-	-	NOG253027	-	Coiled-coil protein[Source:UniProtKB/TrEMBL;Acc:O64632]	819160	O64632;A0A178VWY9
AT5G67480	951.429	63.7111	1839.15	28.867	4.85135	0.032734	1	5	26930539	26933352	-	2491	BT4	GO:0003712;GO:0003712;GO:0004402;GO:0004402;GO:0005515;GO:0005515;GO:0005516;GO:0005516;GO:0005634;GO:0005634;GO:0005737;GO:0005737;GO:0005737;GO:0005774;GO:0005774;GO:0006355;GO:0006355;GO:0006355;GO:0008270;GO:0008270;GO:0009611;GO:0009611;GO:0009651;GO:0009651;GO:0009733;GO:0009733;GO:0009739;GO:0009739;GO:0009751;GO:0009751;GO:0009753;GO:0009753;GO:0016567;GO:0016567;GO:0016573;GO:0019005;GO:…	-	-	NOG290116	-	BTB and TAZ domain protein 4[Source:TAIR;Acc:AT5G67480]	836884	Q9FJX5
AT5G03660	690.498	1334.69	46.3028	0.0346917	-4.84926	0.0328993	1	5	937817	940115	+	1624	-	GO:0003674;GO:0005886;GO:0005886;GO:0008150;GO:0009506;GO:0009506;	-	-	NOG281953	-	AT5g03660/F17C15_80[Source:UniProtKB/TrEMBL;Acc:Q940P0]	831768	F4KGP6
AT4G32810	194.933	6.47909	383.387	59.173	5.88687	0.0340457	1	4	15828228	15831492	+	2104	CCD8	GO:0009507;GO:0009507;GO:0009507;GO:0009507;GO:0009536;GO:0009570;GO:0009570;GO:0009733;GO:0009733;GO:0009926;GO:0009926;GO:0009965;GO:0009965;GO:0010223;GO:0010223;GO:0010436;GO:0010436;GO:0016121;GO:0016121;GO:0016121;GO:0016121;GO:0016124;GO:0016124;GO:0016491;GO:0016702;GO:0016702;GO:0016702;GO:0016702;GO:0046872;GO:0046872;GO:0051213;GO:0055114;GO:0055114;GO:0055114;GO:0102251;GO:0102251;GO:…	K17913	-	COG3670	Q	carotenoid cleavage dioxygenase 8[Source:TAIR;Acc:AT4G32810]	829417	Q8VY26
AT1G54160	99.346	198.692	0	0	-Inf	0.0341981	1	1	20217336	20219452	-	1462	NFYA5	GO:0003677;GO:0003677;GO:0003677;GO:0003700;GO:0003700;GO:0003700;GO:0005634;GO:0006351;GO:0006355;GO:0006355;GO:0006355;GO:0009414;GO:0009414;GO:0009738;GO:0009738;GO:0009785;GO:0009785;GO:0009793;GO:0009793;GO:0010262;GO:0010262;GO:0016602;GO:0016602;GO:0045892;GO:0045892;GO:0048316;GO:0048316;	K08064	-	COG5224	K	Nuclear transcription factor Y subunit A-5[Source:UniProtKB/Swiss-Prot;Acc:Q9SYH4]	841856	Q9SYH4
AT4G27595	99.346	198.692	0	0	-Inf	0.0341981	1	4	13772085	13777458	-	4997	-	GO:0000795;GO:0003674;GO:0005875;GO:0007131;GO:0009507;GO:0009536;	-	-	-	-	Plant protein of unknown function (DUF827)[Source:TAIR;Acc:AT4G27595]	828870	A0A384KEM7;A0A178V6E4
AT5G53020	332.019	647.369	16.669	0.0257488	-5.27935	0.0345595	1	5	21498379	21502500	+	3951	-	GO:0005655;GO:0008150;GO:0005655;GO:0008150;GO:0005655;GO:0008150;GO:0005655;GO:0008150;GO:0005655;GO:0008150;GO:0005655;GO:0008150;GO:0005655;GO:0008150;	-	-	NOG315100	-	Ribonuclease P protein subunit P38-related[Source:TAIR;Acc:AT5G53020]	835381	Q9LVV0
AT1G60640	263.1	515.088	11.1127	0.0215743	-5.53454	0.0347624	1	1	22337253	22339736	-	1527	-	GO:0003674;GO:0008150;GO:0003674;GO:0008150;	-	-	-	-	unknown protein; Has 42416 Blast hits to 22533proteins in 1340 species: Archae - 32; Bacteria - 6461;Metazoa - 16431; Fungi - 3749; Plants - 1747; Viruses -284; Other Eukaryotes - 13712 (source: NCBI BLink).[Source:TAIR;Acc:AT1G60640]	842358	F4HPX2
AT5G16570	1117.97	2148.9	87.0493	0.0405088	-4.62562	0.0348523	1	5	5421589	5424749	-	1685	GLN1-4	GO:0003824;GO:0003824;GO:0004356;GO:0004356;GO:0006542;GO:0006542;GO:0006807;GO:0006807;GO:0000166;GO:0003824;GO:0003824;GO:0004356;GO:0004356;GO:0004356;GO:0004356;GO:0005515;GO:0005524;GO:0005524;GO:0005737;GO:0005829;GO:0005829;GO:0006542;GO:0006542;GO:0006807;GO:0006807;GO:0009399;GO:0016874;GO:0042128;GO:0042128;	K01915	EC:6.3.1.2	COG0174	E	Glutamine synthetase[Source:UniProtKB/TrEMBL;Acc:A0A178UB24]	831519	Q9FMD9;A0A178UB24
AT2G02010	216.116	8.09886	424.134	52.3695	5.71066	0.0350278	1	2	474108	476997	-	2251	GAD4	GO:0003824;GO:0003824;GO:0004351;GO:0004351;GO:0004351;GO:0004351;GO:0005516;GO:0005516;GO:0005634;GO:0005634;GO:0005829;GO:0005829;GO:0005829;GO:0006536;GO:0006536;GO:0006538;GO:0006538;GO:0016829;GO:0016831;GO:0016831;GO:0016831;GO:0019752;GO:0019752;GO:0030170;GO:0030170;GO:0003824;GO:0003824;GO:0004351;GO:0004351;GO:0004351;GO:0006536;GO:0006536;GO:0016829;GO:0016831;GO:0016831;GO:0016831;GO:…	K01580	EC:4.1.1.15	COG0076	E	glutamate decarboxylase 4[Source:TAIR;Acc:AT2G02010]	814732	Q9ZPS3
AT4G26310	162.75	321.795	3.70422	0.0115111	-6.44083	0.0350474	1	4	13313417	13316443	-	1796	-	GO:0003746;GO:0003746;GO:0003746;GO:0005737;GO:0005737;GO:0006414;GO:0006414;GO:0006414;GO:0043043;GO:0043043;GO:0003746;GO:0003746;GO:0003746;GO:0003746;GO:0005737;GO:0005737;GO:0006414;GO:0006414;GO:0006414;	-	-	COG0231	J	Elongation factor P (EF-P) family protein[Source:UniProtKB/TrEMBL;Acc:F4JUX3]	828737	F4JUX3
AT4G14368	64.8239	0	129.648	Inf	Inf	0.0351902	1	4	8274085	8278908	-	3684	-	GO:0046872;GO:0046872;GO:0046872;GO:0046872;GO:0046872;GO:0046872;GO:0007165;GO:0043531;GO:0046872;GO:0046872;GO:0046872;GO:0046872;GO:0046872;GO:0046872;	-	-	-	-	Regulator of chromosome condensation (RCC1) familyprotein [Source:UniProtKB/TrEMBL;Acc:F4JVE8]	7922506	F4JVE8
ATMG00010	148.207	3.77947	292.634	77.4272	6.27477	0.0356169	1	Mt	273	734	-	462	ORF153A	GO:0003674;GO:0005739;GO:0005739;GO:0008150;	-	-	KOG0017	R	Uncharacterized mitochondrial protein AtMg00010[Source:UniProtKB/Swiss-Prot;Acc:P93275]	-	-
AT1G52000	10395.7	881.156	19910.2	22.5955	4.49797	0.0364136	1	1	19333088	19336135	-	2717	JAL5	GO:0030246;GO:0030246;GO:0030246;GO:0030246;GO:0030246;GO:0030246;	-	-	NOG12793	-	Jacalin-related lectin 5 [Source:UniProtKB/Swiss-Prot;Acc:Q9ZU23]	841629	Q9ZU23
AT4G13420	106.38	1.61977	211.141	130.352	7.02627	0.0370238	1	4	7796782	7802251	-	2691	POT5	GO:0005886;GO:0005886;GO:0006811;GO:0006813;GO:0006813;GO:0006813;GO:0009674;GO:0009674;GO:0010107;GO:0010107;GO:0015079;GO:0015079;GO:0015079;GO:0015079;GO:0015079;GO:0016020;GO:0016020;GO:0016020;GO:0016020;GO:0016021;GO:0016021;GO:0071805;GO:0071805;GO:1990573;	K03549	-	COG3158	P	Potassium transporter[Source:UniProtKB/TrEMBL;Acc:Q53XI1]	826973	Q9M7K4;Q53XI1
AT2G33450	95.8365	191.673	0	0	-Inf	0.0370489	1	2	14173579	14174656	+	749	RPL28	GO:0003674;GO:0003735;GO:0003735;GO:0003735;GO:0005622;GO:0005622;GO:0005840;GO:0005840;GO:0005840;GO:0006412;GO:0006412;GO:0009507;GO:0009507;GO:0009507;GO:0009536;GO:0009570;GO:0009570;GO:0009941;GO:0009941;GO:0016020;GO:0016020;GO:0022625;GO:0022625;GO:0030529;	K02902	-	COG0227	J	PRPL28 [Source:UniProtKB/TrEMBL;Acc:A0A178VYG9]"	817910	O22795;A0A178VYG9
AT1G24996	157.62	311.536	3.70422	0.0118902	-6.39408	0.0375024	1	1	8799520	8800410	-	450	-	-	-	-	-	-	F5A9.10 [Source:UniProtKB/TrEMBL;Acc:Q9FXK6]"	839092	Q9FXK6
AT1G29850	699.755	1347.65	51.8591	0.0384811	-4.6997	0.0376215	1	1	10447347	10449969	+	1521	-	GO:0003677;GO:0003677;GO:0003677;GO:0003677;GO:0003677;GO:0003677;GO:0003677;GO:0003677;GO:0003677;GO:0003684;GO:0003684;GO:0005515;GO:0005634;GO:0005634;GO:0005634;GO:0005829;GO:0005829;GO:0005829;GO:0006281;GO:0006281;GO:0008150;GO:0012501;GO:0012501;	-	-	-	-	double-stranded DNA-binding family protein[Source:TAIR;Acc:AT1G29850]	839863	F4I354
AT2G44200	561.531	1084.17	38.8943	0.0358748	-4.80088	0.0376409	1	2	18276152	18278627	+	2019	-	GO:0008150;	-	-	NOG296370	-	At2g44200/F6E13.34[Source:UniProtKB/TrEMBL;Acc:O64855]	819028	O64855
AT1G15200	909.714	1747.19	72.2324	0.0413419	-4.59625	0.0379618	1	1	5228300	5231184	-	1757	-	GO:0005911;GO:0007155;GO:0008150;GO:0035145;GO:0035145;GO:0071013;GO:0071013;	K13114	-	NOG249368	-	Protein-protein interaction regulator familyprotein [Source:UniProtKB/TrEMBL;Acc:F4HZI8]	838086	F4HZI6
AT4G25100	7778.58	675.445	14881.7	22.0325	4.46156	0.0380855	1	4	12884300	12887011	-	1553	FSD1	GO:0004784;GO:0004784;GO:0004784;GO:0004784;GO:0004784;GO:0005507;GO:0005507;GO:0005515;GO:0005737;GO:0005737;GO:0005739;GO:0005739;GO:0005886;GO:0005886;GO:0005886;GO:0006801;GO:0006801;GO:0006979;GO:0006979;GO:0007623;GO:0007623;GO:0009507;GO:0009507;GO:0009507;GO:0009536;GO:0009570;GO:0009570;GO:0009570;GO:0009579;GO:0009579;GO:0009642;GO:0009642;GO:0009941;GO:0009941;GO:0010193;GO:0010193;GO:…	K04564	EC:1.15.1.1	COG0605	P	Superoxide dismutase [Fe] 1, chloroplastic[Source:UniProtKB/Swiss-Prot;Acc:P21276]	828613	P21276
ATMG00290	79.9108	0.539924	159.282	295.007	8.20461	0.0382493	1	Mt	82028	83116	-	1089	RPS4	GO:0003723;GO:0003723;GO:0003723;GO:0005739;GO:0005739;GO:0005840;GO:0005840;	-	-	NOG300338	-	mitochondrial ribosomal protein S4[Source:TAIR;Acc:ATMG00290]	-	-
AT5G13220	669.874	46.9734	1292.77	27.5214	4.78248	0.0387729	1	5	4218786	4221077	+	2215	JAZ10	GO:0003714;GO:0005515;GO:0005515;GO:0005634;GO:0005634;GO:0005634;GO:0005634;GO:0006351;GO:0006355;GO:0006952;GO:0006952;GO:0009611;GO:0009611;GO:0009611;GO:0009753;GO:0009753;GO:0010112;GO:0010112;GO:0031347;GO:0031347;GO:0042803;GO:0042803;GO:1903507;GO:2000022;GO:2000022;GO:2000022;	K13464	-	NOG298014	-	jasmonate-zim-domain protein 10[Source:TAIR;Acc:AT5G13220]	831162	Q93ZM9;A0A178UCD2
AT1G75350	550.463	1062.03	38.8943	0.0366226	-4.77112	0.0390228	1	1	28272071	28273009	+	849	RPL31	GO:0003723;GO:0003735;GO:0003735;GO:0005622;GO:0005622;GO:0005840;GO:0005840;GO:0005840;GO:0006412;GO:0006412;GO:0009507;GO:0009507;GO:0009507;GO:0009536;GO:0009570;GO:0009570;GO:0009941;GO:0009941;GO:0019843;GO:0019843;GO:0030529;	K02909	-	COG0254	J	50S ribosomal protein L31, chloroplastic[Source:UniProtKB/Swiss-Prot;Acc:Q9FWS4]	843871	Q9FWS4;A0A178WG49
AT3G52280	247.712	484.312	11.1127	0.0229453	-5.44566	0.0391792	1	3	19388970	19391424	-	1450	GTE6	GO:0005515;GO:0005634;GO:0005634;GO:0005634;GO:0006325;GO:0006325;GO:0006351;GO:0006355;GO:0006355;GO:0006355;GO:0007275;GO:0007275;GO:0016569;GO:0004402;GO:0004402;GO:0005515;GO:0005634;GO:0005634;GO:0005634;GO:0006338;GO:0006338;GO:0006355;GO:0006355;GO:0016573;	-	-	COG5076	BK	General transcription factor group E6[Source:UniProtKB/TrEMBL;Acc:F4J6V6]	824393	Q9FT54;A0A178V9T2
AT2G22795	369.892	717.559	22.2253	0.0309735	-5.01282	0.0396406	1	2	9697131	9699944	-	2679	-	GO:0005768;GO:0005768;GO:0005794;GO:0005794;GO:0005802;GO:0005802;GO:0008150;GO:0005768;GO:0005794;GO:0005802;GO:0008150;GO:0005768;GO:0005794;GO:0005802;GO:0008150;	-	-	-	-	unknown protein; BEST Arabidopsis thaliana proteinmatch is: unknown protein (TAIR:AT4G37820.1); Has 799854Blast hits to 188815 proteins in 4452 species: Archae -4529; Bacteria - 144236; Metazoa - 287749; Fungi - 87083;Plants - 43826; Viruses - 3 /.../ther Eukaryotes - 228769(source: NCBI BLink). [Source:TAIR;Acc:AT2G22795]	816810	A0A1P8B209
AT4G26630	2632.46	5018.6	246.331	0.0490836	-4.34861	0.0398296	1	4	13430405	13435770	-	2983	-	GO:0003682;GO:0003682;GO:0005515;GO:0005515;GO:0005634;GO:0005634;GO:0005634;GO:0005829;GO:0005829;GO:0006338;GO:0006338;GO:0009651;GO:0009651;GO:0042393;GO:0042393;GO:0045892;GO:0045892;GO:2000779;GO:2000779;GO:0003682;GO:0003682;GO:0005515;GO:0005515;GO:0005634;GO:0005634;GO:0005634;GO:0005829;GO:0005829;GO:0006338;GO:0006338;GO:0009651;GO:0009651;GO:0016020;GO:0016021;GO:0042393;GO:0042393;GO:…	-	-	-	-	DEK domain-containing chromatin associated protein[Source:UniProtKB/TrEMBL;Acc:Q9SUA1]	828770	Q9SUA1
AT3G26790	124.839	247.825	1.85211	0.00747346	-7.06401	0.0404882	1	3	9853828	9856212	-	1603	FUS3	GO:0003677;GO:0003677;GO:0003677;GO:0003677;GO:0003700;GO:0003700;GO:0005634;GO:0005634;GO:0006351;GO:0006355;GO:0006355;GO:0008284;GO:0008284;GO:0009733;GO:0009733;GO:0009789;GO:0009789;GO:0009793;GO:0009793;GO:0010116;GO:0010116;GO:0010228;GO:0010228;GO:0010262;GO:0010262;GO:0010373;GO:0010373;GO:0010373;GO:0019900;GO:0019900;GO:0045995;GO:0045995;GO:0099402;GO:0099402;	-	-	NOG309510	-	B3 domain-containing transcription factor FUS3[Source:UniProtKB/Swiss-Prot;Acc:Q9LW31]	822293	Q9LW31
AT1G27020	2872.43	5468.89	275.965	0.0504608	-4.30869	0.0411323	1	1	9378404	9380790	+	1529	-	GO:0008150;	-	-	-	-	Plant/protein [Source:UniProtKB/TrEMBL;Acc:O04551]"	839591	O04551
AT3G12500	337.542	19.4373	655.648	33.7315	5.07602	0.0411962	1	3	3962136	3963984	-	1373	CHI-B	GO:0000272;GO:0000272;GO:0004568;GO:0004568;GO:0004568;GO:0004568;GO:0005773;GO:0005773;GO:0005773;GO:0005774;GO:0005774;GO:0005829;GO:0005829;GO:0005975;GO:0005975;GO:0005975;GO:0006032;GO:0006032;GO:0006032;GO:0006952;GO:0008061;GO:0008061;GO:0008061;GO:0008152;GO:0009626;GO:0009626;GO:0016787;GO:0016798;GO:0016998;GO:0016998;GO:0030247;GO:0031640;GO:0031640;GO:0046686;GO:0046686;GO:0050832;GO:…	K20547	EC:3.2.1.14	COG3979	G	Basic endochitinase B [Source:UniProtKB/Swiss-Prot;Acc:P19171]	820429	P19171
AT5G56850	1064.6	2036.59	92.6056	0.0454708	-4.45892	0.0415341	1	5	22985115	22988110	-	2352	-	GO:0009506;GO:0009506;GO:0009506;GO:0009506;	-	-	NOG262204	-	unknown protein; EXPRESSED IN: 21 plant structures;EXPRESSED DURING: 13 growth stages; Has 35333 Blast hitsto 34131 proteins in 2444 species: Archae - 798; Bacteria- 22429; Metazoa - 974; Fungi - 991; Plants - 531; Viruses- 0; Other Eukaryotes - /.../(source: NCBI BLink).[Source:TAIR;Acc:AT5G56850]	835787	Q9FJS8
AT5G05600	3007.45	267.802	5747.1	21.4602	4.42359	0.0415791	1	5	1672070	1674770	+	2395	-	GO:0005829;GO:0005829;GO:0009813;GO:0009813;GO:0016491;GO:0016491;GO:0016491;GO:0046872;GO:0046872;GO:0051213;GO:0051213;GO:0051213;GO:0055114;GO:0055114;GO:0055114;GO:0080167;GO:0080167;GO:0097237;GO:0097237;GO:0120091;GO:0120091;GO:0120091;GO:2000022;GO:2000022;GO:2000022;GO:0016491;GO:0016491;GO:0016491;GO:0046872;GO:0046872;GO:0055114;GO:0055114;GO:0055114;	-	-	-	-	Probable 2-oxoglutarate-dependent dioxygenaseAt5g05600 [Source:UniProtKB/Swiss-Prot;Acc:Q9FFF6]	830443	Q9FFF6
AT1G23130	25453.1	48298.4	2607.77	0.053993	-4.21108	0.041784	1	1	8200321	8201246	+	845	-	GO:0006952;GO:0006952;GO:0009607;	-	-	NOG311657	-	At1g23130/T26J12_10[Source:UniProtKB/TrEMBL;Acc:O49304]	838921	O49304
AT1G76720	764.973	1466.97	62.9718	0.0429263	-4.54199	0.0422329	1	1	28794144	28800402	-	4342	-	GO:0003743;GO:0003743;GO:0003743;GO:0003924;GO:0003924;GO:0005525;GO:0005525;GO:0006413;GO:0003743;GO:0003743;GO:0003743;GO:0003924;GO:0003924;GO:0005525;GO:0005525;GO:0006413;	K03243	-	-	-	Eukaryotic translation initiation factor 2 (eIF-2)family protein [Source:UniProtKB/TrEMBL;Acc:Q9SRE1]	844006	Q9SRE1
AT5G38720	147.092	290.479	3.70422	0.0127521	-6.29312	0.0433464	1	5	15508196	15510713	-	1578	-	GO:0000028;GO:0000028;GO:0006364;GO:0006364;GO:0032545;GO:0032545;GO:0034456;GO:0034456;GO:0000028;GO:0006364;GO:0032545;GO:0034456;	K14545	-	NOG283081	-	unknown protein; Has 13419 Blast hits to 9093proteins in 698 species: Archae - 38; Bacteria - 1038;Metazoa - 4949; Fungi - 1086; Plants - 485; Viruses - 44;Other Eukaryotes - 5779 (source: NCBI BLink).[Source:TAIR;Acc:AT5G38720]	833863	A0A1P8BGF0
AT5G61310	1238.26	105.825	2370.7	22.4021	4.48556	0.0437565	1	5	24653261	24654940	-	1680	-	GO:0005739;GO:0005743;GO:0005746;GO:0005746;GO:0005746;GO:0016020;GO:0016021;GO:0016021;GO:0005739;GO:0005743;GO:0005746;GO:0005746;GO:0005746;GO:0016020;GO:0016021;GO:0016021;GO:0005739;GO:0005743;GO:0005746;GO:0005746;GO:0005746;GO:0016020;GO:0016021;GO:0016021;GO:0005739;GO:0005743;GO:0005746;GO:0005746;GO:0005746;GO:0016020;GO:0016021;GO:0016021;GO:0005739;GO:0005743;GO:0005746;GO:0005746;GO:…	-	-	NOG296442	-	Cytochrome c oxidase subunit 5C[Source:UniProtKB/TrEMBL;Acc:A0A178UCG7]	836252	Q9FLK2;A0A384KTY6;A0A178UCG7
AT3G44450	88.8175	177.635	0	0	-Inf	0.043776	1	3	16073765	16074929	-	1165	BIC2	GO:0005515;GO:0005634;GO:0005634;GO:0009785;GO:0009785;GO:0009785;GO:0080167;GO:0080167;	-	-	NOG292494	-	Protein BIC2 [Source:UniProtKB/Swiss-Prot;Acc:Q9M280]	823570	Q9M280
AT5G05990	88.8175	177.635	0	0	-Inf	0.043776	1	5	1806761	1807919	-	954	-	GO:0003729;GO:0003729;GO:0005739;GO:0005739;GO:0005759;GO:0005759;GO:0008494;GO:0008494;GO:0070131;GO:0070131;GO:0097177;GO:0097177;	K15414	-	NOG258444	-	AT5g05990/K18J17_19[Source:UniProtKB/TrEMBL;Acc:Q9FI87]	830486	Q9FI87
AT2G33550	145.742	287.78	3.70422	0.0128717	-6.27965	0.0441852	1	2	14209982	14211693	-	1349	ASR3	GO:0003677;GO:0003677;GO:0003700;GO:0003700;GO:0005515;GO:0005634;GO:0005634;GO:0006351;GO:0006355;GO:0006355;GO:0006355;GO:0006952;GO:0006952;GO:0042803;GO:0042803;GO:0045892;GO:0045892;GO:0050777;GO:0050777;GO:0071219;GO:0071219;	-	-	-	-	Trihelix transcription factor ASR3[Source:UniProtKB/Swiss-Prot;Acc:Q8VZ20]	817920	Q8VZ20;A0A178VNP1
AT5G55660	966.795	1846.54	87.0493	0.0471418	-4.40685	0.0447743	1	5	22538556	22543474	+	2887	-	GO:0003682;GO:0005634;GO:0005634;GO:0005739;GO:0005739;GO:0006338;GO:0042393;GO:0042393;GO:2000779;GO:2000779;	K17046	-	-	-	DEK domain-containing chromatin associated protein[Source:UniProtKB/TrEMBL;Acc:F4K4Y5]	835660	F4K4Y5
AT3G61890	577.923	1109.54	46.3028	0.0417314	-4.58272	0.0452373	1	3	22914154	22915393	-	1054	ATHB-12	GO:0003677;GO:0003677;GO:0003677;GO:0003700;GO:0003700;GO:0003700;GO:0005515;GO:0005634;GO:0005634;GO:0005634;GO:0006351;GO:0006355;GO:0006355;GO:0006355;GO:0006970;GO:0006970;GO:0007275;GO:0007275;GO:0009414;GO:0009414;GO:0009615;GO:0009615;GO:0009737;GO:0009737;GO:0043565;GO:0043565;GO:0043565;GO:0045893;GO:0045893;	K09338	-	NOG252905	-	HB-12 [Source:UniProtKB/TrEMBL;Acc:A0A178VND2]"	825362	Q9M276;A0A178VND2
AT4G04614	118.36	234.867	1.85211	0.00788579	-6.98653	0.0453501	1	4	2327044	2328264	-	1079	-	GO:0003674;GO:0008150;GO:0003674;GO:0008150;	-	-	-	-	At4g04614 [Source:UniProtKB/TrEMBL;Acc:Q1G3K2]"	3770064	Q1G3K2
AT3G02140	415.711	801.787	29.6338	0.0369597	-4.7579	0.0456379	1	3	385237	387051	-	1815	AFP4	GO:0005634;GO:0005634;GO:0005634;GO:0005634;GO:0007165;GO:0007165;GO:0009651;GO:0009651;GO:0009737;GO:0009737;GO:0009788;GO:0009788;GO:0010581;GO:0010581;GO:0045892;GO:0045892;	-	-	NOG285648	-	TMAC2 [Source:UniProtKB/TrEMBL;Acc:A0A178VMX2]"	821182	Q9S7Z2;A0A178VMX2
AT1G80120	208.992	408.723	9.26056	0.0226573	-5.46388	0.0456714	1	1	30138818	30140360	+	1387	-	-	-	-	NOG250013	-	Protein LURP-one-related 5 [Source:UniProtKB/Swiss-Prot;Acc:Q9SSC7]	844352	Q9SSC7
AT3G17930	1195.19	2277.4	112.979	0.0496087	-4.33326	0.04571	1	3	6142125	6143310	-	819	-	GO:0009535;GO:0009535;GO:0010190;GO:0010190;GO:0016020;GO:0016021;GO:0016021;	-	-	-	-	AT3g17930/MEB5_15[Source:UniProtKB/TrEMBL;Acc:Q94BY7]	819775	Q94BY7;A0A384LGN8
AT1G80440	3158.2	300.738	6015.66	20.003	4.32214	0.0457531	1	1	30241452	30243176	+	1725	-	GO:0005515;GO:0005829;GO:0005829;GO:0019005;GO:0019005;GO:0030162;GO:0031625;GO:0042787;GO:0043161;GO:0080037;GO:0080037;GO:2000762;GO:2000762;	-	-	NOG262376	-	F-box/kelch-repeat protein At1g80440[Source:UniProtKB/Swiss-Prot;Acc:Q9M8L2]	844383	Q9M8L2
AT4G18100	323.883	627.392	20.3732	0.0324729	-4.94462	0.0458492	1	4	10035468	10036647	-	821	RPL32A	GO:0003735;GO:0003735;GO:0003735;GO:0005622;GO:0005622;GO:0005730;GO:0005730;GO:0005829;GO:0005829;GO:0005840;GO:0005840;GO:0005840;GO:0006412;GO:0006412;GO:0022625;GO:0022625;GO:0022625;GO:0022626;GO:0022626;GO:0030529;GO:0042788;GO:0042788;	K02912	-	COG1717	J	60S ribosomal protein L32-1[Source:UniProtKB/Swiss-Prot;Acc:P49211]	827535	P49211;A0A178V453
AT3G26520	45487.9	4587.74	86388.1	18.8302	4.23498	0.0465433	1	3	9722443	9723904	-	1290	TIP1-2	GO:0005773;GO:0005773;GO:0005773;GO:0005774;GO:0005774;GO:0005774;GO:0005783;GO:0005783;GO:0005794;GO:0005794;GO:0005886;GO:0005886;GO:0005887;GO:0006833;GO:0009507;GO:0009507;GO:0009705;GO:0015250;GO:0015250;GO:0015250;GO:0015267;GO:0015267;GO:0016020;GO:0016020;GO:0016020;GO:0016020;GO:0016021;GO:0016021;GO:0030104;GO:0030104;GO:0034220;GO:0042742;GO:0042742;GO:0042807;GO:0043674;GO:0043674;GO:…	K09873	-	COG0580	G	Aquaporin TIP1-2 [Source:UniProtKB/Swiss-Prot;Acc:Q41963]	822259	Q41963;C0SVC9;A0A384LB08
AT5G60210	116.2	230.548	1.85211	0.00803353	-6.95975	0.0471468	1	5	24243009	24247888	-	4453	RIP5	GO:0005886;GO:0005886;GO:0005886;GO:0005886;GO:0005886;GO:0005886;GO:0005886;GO:0005886;	-	-	NOG286207	-	ROP interactive partner 5[Source:TAIR;Acc:AT5G60210]	836143	Q9LSS5
AT1G33055	72.5023	0.539924	144.465	267.565	8.06374	0.0476267	1	1	11971308	11972580	-	1273	-	GO:0009061;GO:0009061;	-	-	-	-	Uncharacterized protein unannotated coding sequencefrom BAC F9L11 [Source:UniProtKB/TrEMBL;Acc:Q94K21]	840201	Q94K21
AT4G29110	316.864	613.354	20.3732	0.0332161	-4.91197	0.0477742	1	4	14348637	14349720	+	1084	-	GO:0005773;GO:0005773;GO:0010200;GO:0010200;	-	-	NOG285802	-	At4g29110 [Source:UniProtKB/TrEMBL;Acc:Q9SZE0]"	829032	Q9SZE0;A0A178V0H4
AT2G34810	2080.45	199.232	3961.67	19.8847	4.31359	0.047893	1	2	14685170	14687216	+	2047	-	GO:0000166;GO:0003824;GO:0005576;GO:0005576;GO:0005618;GO:0005618;GO:0009611;GO:0009611;GO:0009753;GO:0009753;GO:0016491;GO:0016491;GO:0016491;GO:0016614;GO:0050660;GO:0050660;GO:0055114;GO:0055114;GO:0055114;GO:0071949;GO:0071949;	-	-	COG0277	C	Berberine bridge enzyme-like 16[Source:UniProtKB/Swiss-Prot;Acc:O64745]	818046	O64745
AT1G54020	83.885	1.07985	166.69	154.364	7.2702	0.0483636	1	1	20161555	20163750	-	1577	-	GO:0005576;GO:0005576;GO:0005773;GO:0005773;GO:0006629;GO:0016042;GO:0016042;GO:0016787;GO:0016788;GO:0016788;GO:0016788;GO:0016788;GO:0016787;GO:0016788;GO:0016788;GO:0016788;GO:0016788;	-	-	NOG299809	-	GDSL esterase/lipase At1g54020[Source:UniProtKB/Swiss-Prot;Acc:Q9C5N8]	841840	Q9C5N8
AT3G51860	4337.88	435.719	8240.05	18.9114	4.24118	0.0485457	1	3	19239305	19242913	+	2009	CAX3	GO:0005515;GO:0005773;GO:0005773;GO:0005773;GO:0005774;GO:0005774;GO:0005774;GO:0006793;GO:0006793;GO:0006811;GO:0006812;GO:0006812;GO:0006816;GO:0006816;GO:0006816;GO:0006874;GO:0006874;GO:0006874;GO:0006882;GO:0006882;GO:0008324;GO:0008324;GO:0009624;GO:0009624;GO:0009705;GO:0009705;GO:0009705;GO:0015297;GO:0015369;GO:0015369;GO:0015369;GO:0015369;GO:0015369;GO:0016020;GO:0016021;GO:0016021;GO:…	K07300	-	COG0387	P	Vacuolar cation/proton exchanger[Source:UniProtKB/TrEMBL;Acc:A0A1I9LSS9]	824349	Q93Z81
AT5G41790	5624.82	10627.3	622.31	0.0585575	-4.094	0.0490181	1	5	16725753	16732847	+	5613	CIP1	GO:0003779;GO:0003779;GO:0005515;GO:0005515;GO:0005515;GO:0005737;GO:0005773;GO:0005773;GO:0005774;GO:0005774;GO:0005856;GO:0005856;GO:0005856;GO:0005886;GO:0005886;GO:0005886;GO:0006970;GO:0006970;GO:0009507;GO:0009507;GO:0009737;GO:0009737;GO:0009738;GO:0009738;GO:0009789;GO:0009789;GO:0016020;GO:0042306;GO:0042306;GO:0071215;GO:0071215;GO:0003779;GO:0003779;GO:0005515;GO:0005515;GO:0005515;GO:…	-	-	-	-	COP1-interactive protein 1 [Source:UniProtKB/Swiss-Prot;Acc:F4JZY1]	834184	F4JZY1
AT3G03480	254.546	14.578	494.514	33.922	5.08415	0.0492516	1	3	828235	829926	-	1593	CHAT	GO:0010327;GO:0010327;GO:0010597;GO:0010597;GO:0016740;GO:0016746;GO:0016747;GO:0016747;GO:0102165;GO:0102165;	K18858	EC:2.3.1.195	NOG323053	-	(Z)-3-hexen-1-ol acetyltransferase[Source:UniProtKB/Swiss-Prot;Acc:Q9SRQ2]	821249	Q9SRQ2
AT2G07656	82.9589	1.07985	164.838	152.649	7.25408	0.0495436	1	2	3458281	3461448	+	822	-	GO:0003676;	-	-	-	-	-	28717832	A0A1P8B2W3
AT4G24890	352.937	24.2966	681.577	28.0524	4.81005	0.0500266	1	4	12811354	12814456	-	2020	PAP24	GO:0003993;GO:0003993;GO:0003993;GO:0003993;GO:0005576;GO:0005576;GO:0005618;GO:0005618;GO:0016311;GO:0016787;GO:0016787;GO:0016787;GO:0046872;GO:0046872;GO:0046872;	K22390	-	COG1409	R	Probable inactive purple acid phosphatase 24[Source:UniProtKB/Swiss-Prot;Acc:Q8H1R2]	828591	Q8H1R2
AT2G03590	112.69	223.529	1.85211	0.00828579	-6.91514	0.0502784	1	2	1094702	1096976	+	1865	UPS1	GO:0000166;GO:0005274;GO:0005274;GO:0005274;GO:0005524;GO:0005524;GO:0015210;GO:0015210;GO:0015505;GO:0015505;GO:0015720;GO:0015720;GO:0015857;GO:0015857;GO:0016020;GO:0016020;GO:0016020;GO:0016021;GO:0016021;GO:0016021;GO:0022857;GO:0022857;GO:0043100;GO:0043100;GO:0055085;GO:0071705;GO:0071705;GO:1903791;GO:0000166;GO:0005274;GO:0005274;GO:0005274;GO:0005524;GO:0005524;GO:0015210;GO:0015210;GO:…	-	-	NOG122559	O	UPS1 [Source:UniProtKB/TrEMBL;Acc:A0A178VW66]"	814888	Q9ZPR7;A0A178VW66
AT3G60245	576.536	1103.07	50.007	0.0453346	-4.46324	0.0504284	1	3	22268688	22270028	+	672	RPL37AC	GO:0003735;GO:0003735;GO:0003735;GO:0005622;GO:0005622;GO:0005840;GO:0005840;GO:0005840;GO:0006412;GO:0006412;GO:0022625;GO:0022625;GO:0030529;GO:0046872;GO:0046872;	K02921	-	COG1997	J	60S ribosomal protein L37a-2[Source:UniProtKB/Swiss-Prot;Acc:Q8RXU5]	825195	Q8RXU5;A0A178V7W6
AT5G16470	427.281	821.225	33.338	0.0405955	-4.62254	0.0504322	1	5	5379359	5380512	+	1154	MBS2	GO:0003700;GO:0003700;GO:0005634;GO:0005634;GO:0005737;GO:0005737;GO:0006355;GO:0006355;GO:0010150;GO:0010150;GO:0010494;GO:0010494;GO:0071452;GO:0071452;GO:0080183;GO:0080183;GO:1900055;GO:1900055;GO:0003700;GO:0003700;GO:0005634;GO:0005634;GO:0005737;GO:0005737;GO:0006355;GO:0006355;GO:0010150;GO:0010150;GO:0010494;GO:0010494;GO:0071452;GO:0071452;GO:0080183;GO:0080183;GO:1900055;GO:1900055;	-	-	NOG133661	S	Protein METHYLENE BLUE SENSITIVITY 2[Source:UniProtKB/Swiss-Prot;Acc:Q9FFD8]	831508	Q9FFD8;A0A178UAW0
AT4G12420	1752.36	172.776	3331.95	19.2848	4.26939	0.0509648	1	4	7349187	7353135	-	2652	SKU5	GO:0005507;GO:0005507;GO:0005576;GO:0005618;GO:0005618;GO:0005618;GO:0005774;GO:0005774;GO:0005886;GO:0005886;GO:0005886;GO:0009505;GO:0009505;GO:0009506;GO:0009506;GO:0009932;GO:0009932;GO:0016020;GO:0016020;GO:0016020;GO:0016491;GO:0016491;GO:0016722;GO:0016722;GO:0031225;GO:0031225;GO:0031225;GO:0046658;GO:0046658;GO:0046658;GO:0046872;GO:0048046;GO:0048046;GO:0055114;GO:0055114;GO:0005507;GO:…	-	-	COG2132	Q	Monocopper oxidase-like protein SKU5[Source:UniProtKB/Swiss-Prot;Acc:Q9SU40]	826851	Q9SU40;A0A178V188
AT1G64330	440.896	846.601	35.1901	0.0415664	-4.58844	0.0510804	1	1	23870885	23874201	+	2070	-	GO:0003779;GO:0003779;GO:0005773;GO:0005773;GO:0005774;GO:0005774;GO:0005774;GO:0008150;GO:0051015;GO:0051015;	-	-	NOG12793	-	At1g64330 [Source:UniProtKB/TrEMBL;Acc:Q9C7V7]"	842739	Q9C7V7
AT1G67860	604.035	1154.36	53.7112	0.0465291	-4.42572	0.0512103	1	1	25444752	25445357	-	606	-	GO:0008150;GO:0016021;GO:0016021;	-	-	NOG330868	-	At1g67860/T23K23_29[Source:UniProtKB/TrEMBL;Acc:Q9C9V2]	843113	Q9C9V2;A0A178W9J1
AT2G18700	2285.56	231.627	4339.5	18.7348	4.22765	0.0515131	1	2	8108898	8112010	+	2945	TPS11	GO:0003824;GO:0003824;GO:0004805;GO:0005737;GO:0005737;GO:0005739;GO:0005739;GO:0005829;GO:0005829;GO:0005829;GO:0005992;GO:0005992;GO:0005992;GO:0016311;GO:0016311;GO:0016740;GO:0016757;GO:0016757;GO:0016791;GO:0070413;GO:0070413;	K16055	-	COG0380	G	Probable alpha,alpha-trehalose-phosphate synthase[UDP-forming] 11 [Source:UniProtKB/Swiss-Prot;Acc:Q9ZV48]	816385	Q9ZV48
AT4G29160	1778.87	3366.97	190.768	0.0566586	-4.14156	0.0515223	1	4	14380660	14382736	+	1564	VPS32.2	GO:0000815;GO:0000815;GO:0005515;GO:0005515;GO:0005622;GO:0005768;GO:0007034;GO:0007034;GO:0015031;GO:0015031;GO:0070676;GO:0070676;GO:0000815;GO:0000815;GO:0005515;GO:0005515;GO:0005622;GO:0005768;GO:0007034;GO:0007034;GO:0015031;GO:0015031;GO:0070676;GO:0070676;GO:0007034;	K12194	-	NOG291419	-	Vacuolar protein sorting-associated protein 32homolog 2 [Source:UniProtKB/Swiss-Prot;Acc:Q9SZE4]	829037	Q9SZE4;A0A178V100
AT1G07410	218.932	11.8783	425.986	35.8624	5.1644	0.0518669	1	1	2276030	2277524	+	1148	RABA2B	GO:0000166;GO:0003924;GO:0003924;GO:0003924;GO:0005525;GO:0005525;GO:0005525;GO:0005768;GO:0005768;GO:0005768;GO:0005794;GO:0005794;GO:0005886;GO:0005886;GO:0006886;GO:0006886;GO:0009504;GO:0009504;GO:0010008;GO:0010008;GO:0015031;GO:0016020;GO:0032482;GO:0032482;GO:0042546;GO:0042546;	-	-	COG1100	R	RABA2b [Source:UniProtKB/TrEMBL;Acc:A0A178WHD5]"	837253	Q9LNW1;A0A178WHD5
AT4G02230	727.527	1386.53	68.5281	0.0494244	-4.33863	0.0519207	1	4	979158	980698	-	918	RPL19C	GO:0003723;GO:0003723;GO:0003723;GO:0003735;GO:0003735;GO:0003735;GO:0003735;GO:0005622;GO:0005622;GO:0005829;GO:0005829;GO:0005840;GO:0005840;GO:0005840;GO:0005886;GO:0005886;GO:0006412;GO:0006412;GO:0006412;GO:0022625;GO:0022625;GO:0022625;GO:0022625;GO:0022626;GO:0022626;GO:0030529;GO:0042788;GO:0042788;	K02885	-	COG2147	J	60S ribosomal protein L19-3[Source:UniProtKB/Swiss-Prot;Acc:P49693]	828099	P49693;A0A178UUL5
AT2G20560	786.843	1497.75	75.9366	0.0507005	-4.30186	0.0524295	1	2	8848130	8850111	-	1533	-	GO:0005829;GO:0005829;GO:0006457;GO:0006457;GO:0051082;GO:0051082;GO:0051082;GO:0051085;GO:0051085;GO:0051087;GO:0051087;	K09510	-	COG0484	O	At2g20560/T13C7.15[Source:UniProtKB/TrEMBL;Acc:Q9SIL3]	816578	Q9SIL3;A0A178VWR5
AT2G16860	579.892	1107.92	51.8591	0.0468075	-4.41712	0.0524418	1	2	7303812	7306675	-	1803	-	GO:0000974;GO:0000974;GO:0071013;GO:0071013;GO:0071014;GO:0071014;GO:0000974;GO:0000974;GO:0071013;GO:0071013;GO:0071014;GO:0071014;	K12868	-	-	-	Expressed protein[Source:UniProtKB/TrEMBL;Acc:Q9ZVX7]	816187	Q9ZVX7;A0A384L2X5
AT5G40340	928.539	1764.47	92.6056	0.0524835	-4.25199	0.0524745	1	5	16130881	16135393	-	4015	-	GO:0005730;GO:0005730;GO:0009506;GO:0009506;	-	-	-	-	Tudor/PWWP/MBT superfamily protein[Source:UniProtKB/TrEMBL;Acc:Q9FNE4]	834032	A0A1P8BF80
AT5G25840	213.157	415.202	11.1127	0.0267645	-5.22353	0.0525764	1	5	9010643	9011618	-	976	-	GO:0008150;	-	-	NOG299822	-	DUF1677 family protein (DUF1677)[Source:UniProtKB/TrEMBL;Acc:Q8GW85]	832653	Q8GW85;A0A178UEC1
AT1G16210	721.048	1373.57	68.5281	0.0498906	-4.32509	0.0527298	1	1	5546099	5547753	-	1264	-	GO:0008150;	-	-	NOG303684	-	Coiled-coil protein[Source:UniProtKB/TrEMBL;Acc:Q8VYC9]	838189	Q8VYC9
AT5G58650	265.608	514.548	16.669	0.0323955	-4.94806	0.0529558	1	5	23699708	23700226	-	439	PSY1	GO:0005576;GO:0005576;GO:0008083;GO:0008083;GO:0009658;GO:0009658;GO:0010469;GO:0042127;GO:0042127;	-	-	NOG245137	-	PSY1 [Source:UniProtKB/TrEMBL;Acc:A0A178UNK7]"	835979	Q941C7;A0A178UNK7
AT3G61060	1997.03	204.631	3789.42	18.5183	4.21088	0.0530683	1	3	22602816	22604582	+	1472	AtPP2-A13	GO:0005515;GO:0005515;GO:0005634;GO:0005634;GO:0016567;GO:0016567;GO:0005515;GO:0005739;GO:0008270;GO:0009611;GO:0009611;GO:0030246;GO:0030246;	-	-	NOG289269	-	Phloem protein 2-A13[Source:UniProtKB/TrEMBL;Acc:F4JD33]	825278	Q9LEX0
AT5G28610	80.9886	161.977	0	0	-Inf	0.0533382	1	5	10610772	10611572	+	801	-	GO:0004386;GO:0004386;GO:0005575;GO:0008150;	-	-	NOG300071	-	LOW protein: ATP-dependent RNA helicase DRS1-likeprotein [Source:UniProtKB/TrEMBL;Acc:Q9LKU5]	832960	Q9LKU5
ATMG01170	787.206	72.3498	1502.06	20.7611	4.37581	0.0535186	1	Mt	296820	298204	-	1385	ATP6-2	GO:0005739;GO:0005743;GO:0005743;GO:0006754;GO:0006811;GO:0015078;GO:0015078;GO:0015986;GO:0015986;GO:0015992;GO:0016020;GO:0016021;GO:0016021;GO:0045263;GO:0045263;GO:0045263;	-	-	COG0356	C	ATP synthase subunit a[Source:UniProtKB/TrEMBL;Acc:G1C2S8]	-	-
AT1G71330	80.4487	160.897	0	0	-Inf	0.0540958	1	1	26884014	26885169	-	975	NAP5	GO:0000166;GO:0005215;GO:0005215;GO:0005524;GO:0005524;GO:0005524;GO:0016020;GO:0016021;GO:0016021;GO:0016021;GO:0016887;GO:0016887;GO:0042626;GO:0042626;GO:0042626;GO:0055085;GO:0055085;	-	-	COG1132	V	Probable non-intrinsic ABC protein 5[Source:UniProtKB/Swiss-Prot;Acc:Q9FVV9]	843474	Q9FVV9
AT1G26550	707.819	1347.11	68.5281	0.0508705	-4.29703	0.0544429	1	1	9171118	9173033	+	842	-	GO:0000413;GO:0003755;GO:0003755;GO:0003755;GO:0005575;GO:0016853;GO:0016853;	K09579	EC:5.2.1.8	COG0760	O	Peptidyl-prolyl cis-trans isomerase[Source:UniProtKB/TrEMBL;Acc:Q9FE18]	839195	Q9FE18;A0A178WE75
AT3G03270	208.568	406.023	11.1127	0.0273696	-5.19128	0.0548347	1	3	761004	763369	-	1906	-	GO:0006950;GO:0016787;GO:0016787;GO:0005515;GO:0005737;GO:0005737;GO:0005886;GO:0005886;GO:0006950;GO:0016020;GO:0016020;GO:0016787;GO:0016787;GO:0043621;GO:0043621;	-	-	NOG326596	-	AT3G03270 protein[Source:UniProtKB/TrEMBL;Acc:Q8LFK2]	821303	Q8LFK2
AT5G39580	127.177	4.31939	250.035	57.8866	5.85516	0.0550224	1	5	15847065	15849141	-	1294	PER62	GO:0004601;GO:0004601;GO:0004601;GO:0004601;GO:0005576;GO:0005576;GO:0005794;GO:0005794;GO:0006979;GO:0006979;GO:0006979;GO:0009505;GO:0009505;GO:0009506;GO:0009506;GO:0009664;GO:0016491;GO:0020037;GO:0020037;GO:0020037;GO:0042744;GO:0042744;GO:0042744;GO:0046872;GO:0046872;GO:0050832;GO:0050832;GO:0055114;GO:0055114;GO:0055114;GO:0098869;GO:0004601;GO:0004601;GO:0004601;GO:0006979;GO:0006979;GO:…	K00430	EC:1.11.1.7	NOG300449	-	Peroxidase 62 [Source:UniProtKB/Swiss-Prot;Acc:Q9FKA4]	833954	Q9FKA4
AT2G17710	515.292	984.282	46.3028	0.0470422	-4.4099	0.0554283	1	2	7693596	7694746	+	911	-	GO:0008150;	-	-	-	-	At2g17710/T17A5.17[Source:UniProtKB/TrEMBL;Acc:Q8W1E8]	816280	Q8W1E8
AT5G38840	405.144	776.951	33.338	0.0429088	-4.54258	0.0555102	1	5	15551243	15555077	+	2525	-	GO:0003674;GO:0003729;GO:0003729;GO:0005515;GO:0008150;GO:0016020;GO:0016020;	-	-	NOG251732	-	Kanadaptin-like protein[Source:UniProtKB/TrEMBL;Acc:Q0WW94]	833875	Q0WW94
AT4G07990	258.589	500.51	16.669	0.0333041	-4.90816	0.055695	1	4	4824624	4829167	-	2039	-	-	-	-	NOG239816	-	Chaperone DnaJ-domain superfamily protein[Source:UniProtKB/TrEMBL;Acc:F4JG06]	826304	Q8L814;A0A178UWL6
AT2G23130	535.326	46.4335	1024.22	22.0577	4.46321	0.0557664	1	2	9844134	9845385	+	1252	AGP17	GO:0005886;GO:0005886;GO:0005886;GO:0005886;GO:0016020;GO:0031225;GO:0031225;GO:0031225;	-	-	NOG269872	-	Lysine-rich arabinogalactan protein 17[Source:UniProtKB/Swiss-Prot;Acc:O22194]	816845	O22194
AT1G13830	129.814	255.924	3.70422	0.0144739	-6.1104	0.0560237	1	1	4739693	4741189	-	1302	-	GO:0004553;GO:0030247;GO:0046658;GO:0004553;GO:0030247;GO:0046658;	-	-	-	-	Carbohydrate-binding X8 domain superfamily protein[Source:TAIR;Acc:AT1G13830]	837944	A0A1P8AME0
ATMG01350	145.582	5.93917	285.225	48.0245	5.5857	0.0560997	1	Mt	346757	347194	+	438	ORF145C	GO:0003674;GO:0005739;GO:0008150;GO:0016020;GO:0016021;GO:0016021;GO:0031966;GO:0031966;	-	-	-	-	Uncharacterized mitochondrial protein AtMg01350[Source:UniProtKB/Swiss-Prot;Acc:P92564]	-	-
AT5G28630	273.823	529.126	18.5211	0.0350032	-4.83637	0.0562607	1	5	10636612	10637384	+	773	-	GO:0005575;GO:0008150;	-	-	NOG242674	-	Glycine-rich protein[Source:UniProtKB/TrEMBL;Acc:Q8VXY1]	832966	Q8VXY1;A0A178UI81
AT4G18670	414.942	33.4753	796.408	23.7909	4.57234	0.056301	1	4	10275462	10278794	-	3333	LRX5	GO:0005199;GO:0005199;GO:0005515;GO:0005576;GO:0005576;GO:0005618;GO:0005618;GO:0009506;GO:0009506;GO:0071555;GO:0071555;	-	-	NOG12793	-	Leucine-rich repeat extensin-like protein 5[Source:UniProtKB/Swiss-Prot;Acc:Q9SN46]	827601	Q9SN46
AT1G21326	919.053	1741.8	96.3098	0.0552934	-4.17675	0.0565072	1	1	7468765	7469995	-	1231	-	GO:0005634;GO:0005634;GO:0008150;GO:0009870;GO:0009870;	-	-	-	-	F16F4.1 protein[Source:UniProtKB/TrEMBL;Acc:Q9LMP5]	838731	Q9LMP5;A0A178W9U6
ATMG01260	110.894	3.23955	218.549	67.4629	6.07602	0.0570674	1	Mt	312545	313162	-	618	ORF205	GO:0003674;GO:0005739;GO:0005739;GO:0008150;GO:0016020;GO:0016021;GO:0016021;GO:0031966;GO:0031966;	-	-	-	-	Uncharacterized mitochondrial protein AtMg01260[Source:UniProtKB/Swiss-Prot;Acc:P92556]	-	-
AT5G61600	6804.57	12775.7	833.45	0.0652372	-3.93816	0.057089	1	5	24766344	24767732	-	1389	ERF104	GO:0003677;GO:0003677;GO:0003677;GO:0003700;GO:0003700;GO:0003700;GO:0005515;GO:0005634;GO:0005634;GO:0006351;GO:0006355;GO:0006355;GO:0006355;GO:0009873;GO:0009873;GO:0010087;GO:0010087;GO:0044212;GO:0044212;GO:0045893;GO:0045893;GO:0050832;GO:0050832;GO:0051301;GO:0051301;	K09286	-	NOG328203	-	Ethylene-responsive transcription factor ERF104[Source:UniProtKB/Swiss-Prot;Acc:Q9FKG1]	836281	Q9FKG1
AT5G24080	51.8591	0	103.718	Inf	Inf	0.0583514	1	5	8139111	8142432	-	3054	-	GO:0000166;GO:0004672;GO:0004672;GO:0004674;GO:0004674;GO:0004674;GO:0004674;GO:0005516;GO:0005516;GO:0005524;GO:0005524;GO:0005524;GO:0005886;GO:0005886;GO:0005886;GO:0006468;GO:0006468;GO:0006468;GO:0016020;GO:0016021;GO:0016021;GO:0016301;GO:0016310;GO:0016740;GO:0030246;GO:0030246;GO:0048544;GO:0048544;GO:0000166;GO:0004672;GO:0004672;GO:0004674;GO:0004674;GO:0004674;GO:0005524;GO:0005524;GO:…	-	-	COG0515	T	G-type lectin S-receptor-like serine/threonine-protein kinase At5g24080 [Source:UniProtKB/Swiss-Prot;Acc:Q9FLV4]	832473	Q9FLV4
AT1G07790	165.681	323.955	7.40845	0.0228688	-5.45048	0.0587939	1	1	2412938	2413790	+	853	HTB1	GO:0000786;GO:0000786;GO:0000786;GO:0003677;GO:0003677;GO:0003677;GO:0005515;GO:0005634;GO:0005634;GO:0005634;GO:0005694;GO:0005730;GO:0009506;GO:0009507;GO:0009507;GO:0009534;GO:0009570;GO:0046982;GO:0046982;	K11252	-	NOG289161	-	Histone H2B.1 [Source:UniProtKB/Swiss-Prot;Acc:Q9LQQ4]	837293	Q9LQQ4
AT5G14440	233.097	451.377	14.8169	0.032826	-4.92902	0.059616	1	5	4655903	4657907	-	1141	-	GO:0008150;	-	-	-	-	At5g14440 [Source:UniProtKB/TrEMBL;Acc:Q6NPE4]"	831295	Q9LY85;A0A178U8N2
AT2G24850	218.816	13.4981	424.134	31.4217	4.97369	0.0597055	1	2	10582074	10585216	-	2398	TAT3	GO:0003824;GO:0003824;GO:0004838;GO:0004838;GO:0006520;GO:0006520;GO:0008483;GO:0008483;GO:0008483;GO:0009058;GO:0009058;GO:0009611;GO:0009611;GO:0009753;GO:0009753;GO:0016740;GO:0030170;GO:0030170;	K00815	EC:2.6.1.5	COG0436	E	Probable aminotransferase TAT3[Source:UniProtKB/Swiss-Prot;Acc:Q9SK47]	817022	Q9SK47;A0A178VYB4
AT4G09160	181.455	353.65	9.26056	0.0261856	-5.25508	0.0602086	1	4	5839599	5842456	+	2467	PATL5	GO:0005737;GO:0007049;GO:0007049;GO:0008289;GO:0008289;GO:0009507;GO:0009507;GO:0016020;GO:0016020;GO:0051301;GO:0051301;	-	-	NOG270325	-	Patellin-5 [Source:UniProtKB/Swiss-Prot;Acc:Q9M0R2]	826497	Q9M0R2
AT1G56045	76.3993	152.799	0	0	-Inf	0.0602566	1	1	20962570	20963546	+	472	RPL41G	GO:0003735;GO:0003735;GO:0005840;GO:0005840;GO:0005840;GO:0006412;GO:0006412;GO:0030529;	K02928	-	-	-	60S ribosomal protein L41 [Source:UniProtKB/Swiss-Prot;Acc:P62120]	2745833	P62120;Q682R5
AT1G80050	76.3993	152.799	0	0	-Inf	0.0602566	1	1	30111497	30114010	-	1618	APT2	GO:0003999;GO:0003999;GO:0003999;GO:0003999;GO:0003999;GO:0005737;GO:0005737;GO:0005737;GO:0005794;GO:0005794;GO:0005829;GO:0005829;GO:0005829;GO:0005886;GO:0005886;GO:0006166;GO:0006166;GO:0006168;GO:0006168;GO:0006168;GO:0006168;GO:0009116;GO:0009116;GO:0015114;GO:0015114;GO:0016740;GO:0016757;GO:0035435;GO:0044209;GO:0044209;GO:0003999;GO:0003999;GO:0005737;GO:0005737;GO:0006168;GO:0006168;GO:…	K00759	EC:2.4.2.7	COG0503	F	PHT1.1 [Source:UniProtKB/TrEMBL;Acc:A0A178W1K2]"	844345	Q42563;A0A178W1K2
ATMG00590	248.217	16.7376	479.697	28.6598	4.84095	0.0603428	1	Mt	169796	170737	+	942	ORF313	GO:0005739;GO:0005886;GO:0005886;GO:0015886;GO:0015886;GO:0016020;GO:0016020;GO:0016020;GO:0016021;GO:0016021;GO:0022904;GO:0022904;GO:0031966;GO:0031966;GO:0055114;	-	-	COG1290	C	Uncharacterized mitochondrial cytochrome b-likeprotein AtMg00590 [Source:UniProtKB/Swiss-Prot;Acc:P93314]	-	-
AT1G19250	75.5505	1.07985	150.021	138.928	7.11819	0.0604803	1	1	6650476	6653195	-	1915	FMO1	GO:0004497;GO:0004497;GO:0004497;GO:0004499;GO:0004499;GO:0006952;GO:0009626;GO:0009626;GO:0009627;GO:0009627;GO:0009870;GO:0009870;GO:0010204;GO:0010204;GO:0016491;GO:0016491;GO:0016491;GO:0019511;GO:0031543;GO:0031543;GO:0042742;GO:0042742;GO:0050660;GO:0050660;GO:0050661;GO:0050661;GO:0050832;GO:0050832;GO:0051707;GO:0051707;GO:0055114;GO:0055114;GO:0055114;GO:0055114;GO:0062034;GO:0062034;GO:…	K00485	EC:1.14.13.8	COG2072	P	Probable flavin-containing monooxygenase 1[Source:UniProtKB/Swiss-Prot;Acc:Q9LMA1]	838508	Q9LMA1
AT1G76930	261.066	18.3574	503.774	27.4425	4.77834	0.0612478	1	1	28895301	28897120	-	1343	ATEXT4	-	-	-	-	-	extensin 4 [Source:TAIR;Acc:AT1G76930]"	844028	Q38913
AT5G39950	383.008	732.677	33.338	0.0455016	-4.45794	0.0613932	1	5	15990687	15991978	-	697	TRX2	GO:0004791;GO:0005623;GO:0005737;GO:0005739;GO:0005739;GO:0005829;GO:0005829;GO:0005829;GO:0005886;GO:0005886;GO:0006662;GO:0006662;GO:0015035;GO:0015035;GO:0015035;GO:0016671;GO:0016671;GO:0034599;GO:0045454;GO:0045454;GO:0045454;GO:0047134;GO:0055114;GO:0055114;GO:0098869;	K03671	-	COG0526	O	Thioredoxin H2 [Source:UniProtKB/Swiss-Prot;Acc:Q38879]	833992	Q38879
AT5G55620	1823.38	3426.36	220.401	0.0643252	-3.95847	0.0615623	1	5	22530007	22530987	+	981	-	GO:0005575;GO:0071281;GO:0071281;GO:0071369;GO:0071369;GO:0071732;GO:0071732;	-	-	-	-	At5g55620 [Source:UniProtKB/TrEMBL;Acc:Q8LC55]"	835656	Q8LC55;A0A178UNB2
AT5G10625	349.54	28.616	670.465	23.4297	4.55027	0.0621809	1	5	3358787	3359817	+	1031	FLP2	GO:0003924;GO:0005525;GO:0009909;GO:0009909;GO:0010228;GO:0010228;GO:0046872;	-	-	NOG320385	-	Flowering-promoting factor 1-like protein 2[Source:UniProtKB/Swiss-Prot;Acc:Q9LXB5]	2745983	Q9LXB5;A0A178UCF2
ATMG00980	113.016	3.77947	222.253	58.8055	5.87788	0.0622227	1	Mt	260224	260601	-	378	RPSL2	GO:0003735;GO:0003735;GO:0005622;GO:0005622;GO:0005739;GO:0005739;GO:0005840;GO:0005840;GO:0005840;GO:0006412;GO:0006412;GO:0015935;GO:0015935;	-	-	COG0048	J	Ribosomal protein S12/S23 family protein[Source:TAIR;Acc:ATMG00980]	-	-
AT1G56250	466.043	887.635	44.4507	0.0500776	-4.31969	0.0626722	1	1	21061522	21063047	-	1276	VBF	GO:0005515;GO:0005515;GO:0005515;GO:0005634;GO:0005634;GO:0005737;GO:0005737;GO:0030246;GO:0030246;	-	-	NOG275803	-	F-box protein VBF [Source:UniProtKB/Swiss-Prot;Acc:Q9C7K0]	842078	Q9C7K0
AT2G40400	1749.19	199.772	3298.61	16.5119	4.04543	0.0629179	1	2	16869189	16873338	+	3094	RER5	GO:0007275;GO:0007275;GO:0009507;GO:0009507;GO:0009507;GO:0009536;GO:0009741;GO:0009741;GO:0015995;GO:0015995;GO:0016020;GO:0016021;GO:0016021;GO:0031969;GO:0031969;GO:0007275;GO:0007275;GO:0009507;GO:0009507;GO:0009507;GO:0009536;GO:0009741;GO:0009741;GO:0015995;GO:0015995;GO:0016020;GO:0016021;GO:0016021;GO:0031969;GO:0031969;	-	-	-	-	Protein RETICULATA-RELATED 5, chloroplastic[Source:UniProtKB/Swiss-Prot;Acc:Q9SIY5]	818633	Q9SIY5
AT1G15340	1662.25	3120.76	203.732	0.0652829	-3.93715	0.0636372	1	1	5275616	5277869	-	1829	MBD10	GO:0003677;GO:0003677;GO:0003677;GO:0005634;GO:0005634;GO:0005634;GO:0005829;GO:0005829;GO:0006351;GO:0006355;GO:0008327;GO:0008327;GO:0003677;GO:0005634;	-	-	NOG328305	-	Methyl-CpG-binding domain-containing protein 10[Source:UniProtKB/Swiss-Prot;Acc:Q9XI36]	838103	Q9XI36;A0A178W7K9
AT1G66890	74.2396	148.479	0	0	-Inf	0.0639235	1	1	24957362	24958293	+	932	-	GO:0008150;	-	-	-	-	50S ribosomal-like protein[Source:UniProtKB/TrEMBL;Acc:Q9C618]	843007	Q9C618;A0A178WL46
AT3G50770	2338.41	278.061	4398.77	15.8194	3.98363	0.0647546	1	3	18873911	18874836	+	926	CML41	GO:0005509;GO:0005509;GO:0005509;GO:0005634;GO:0005634;GO:0008150;GO:0019722;GO:0019722;GO:0046872;	K13448	-	COG5126	DTZ	Probable calcium-binding protein CML41[Source:UniProtKB/Swiss-Prot;Acc:Q8L3R2]	824241	Q8L3R2
AT5G08760	555.674	1053.93	57.4155	0.0544774	-4.1982	0.0648272	1	5	2854857	2855617	+	471	-	GO:0003674;GO:0008150;GO:0016021;GO:0016021;	-	-	-	-	unknown protein; FUNCTIONS IN: molecular_functionunknown; INVOLVED IN: biological_process unknown; LOCATEDIN: endomembrane system; Has 3 Blast hits to 3 proteins in2 species: Archae - 0; Bacteria - 0; Metazoa - 0; Fungi -0; Plants - 3; Viruses - /.../her Eukaryotes - 0 (source:NCBI BLink). [Source:TAIR;Acc:AT5G08760]	5008204	F4KCH3
AT4G36980	2926.6	5475.37	377.831	0.0690055	-3.85714	0.0648969	1	4	17433601	17437217	-	2310	-	GO:0008150;GO:0016020;GO:0016021;GO:0016020;GO:0016021;GO:0008150;	K13168	-	NOG316380	-	FUNCTIONS IN: molecular_function unknown; INVOLVEDIN: biological_process unknown; EXPRESSED IN: 23 plantstructures; EXPRESSED DURING: 13 growth stages; CONTAINSInterPro DOMAIN/s: Splicing factor, suppressor of whiteapricot (InterPro:IPR019147); /.../72 Blast hits to 5479proteins in 321 species: Archae - 0; Bacteria - 89;Metazoa - 5155; Fungi - 712; Plants - 341; Viruses - 39;Other Eukaryotes - 13…	829852	F4JR78
AT5G60680	2047.41	242.426	3852.39	15.891	3.99014	0.0651464	1	5	24386010	24387304	+	1295	-	-	-	-	-	-	Emb [Source:UniProtKB/TrEMBL;Acc:Q9FF51]"	836189	Q9FF51;A0A178URJ1
AT3G52820	110.238	3.77947	216.697	57.3353	5.84135	0.0653617	1	3	19573916	19577141	-	1828	PAP22	GO:0003993;GO:0003993;GO:0003993;GO:0003993;GO:0005576;GO:0005576;GO:0016311;GO:0016787;GO:0016787;GO:0016787;GO:0046872;GO:0046872;GO:0046872;	K22390	-	COG1409	R	Purple acid phosphatase 22 [Source:UniProtKB/Swiss-Prot;Acc:Q8S340]	824448	Q8S340
AT5G08040	73.4297	146.859	0	0	-Inf	0.0653742	1	5	2577006	2578310	-	754	TOM5	GO:0005739;GO:0005739;GO:0005739;GO:0005739;GO:0005741;GO:0005742;GO:0005742;GO:0009536;GO:0009536;GO:0015031;GO:0015031;GO:0016020;GO:0016021;GO:0016021;	-	-	NOG279540	-	At5g08040 [Source:UniProtKB/TrEMBL;Acc:Q6IDR6]"	830698	Q9SD80;A0A384L029;Q6IDR6
AT5G11920	205.444	397.924	12.9648	0.032581	-4.93982	0.0658517	1	5	3839316	3842409	+	2300	CWINV6	GO:0004553;GO:0004553;GO:0005975;GO:0005975;GO:0008152;GO:0016787;GO:0016798;GO:0004553;GO:0004553;GO:0005576;GO:0005618;GO:0005618;GO:0005975;GO:0005975;GO:0008152;GO:0016787;GO:0016798;GO:0048046;GO:0048046;GO:0051669;GO:0051669;GO:0004553;GO:0004553;GO:0005975;GO:0005975;GO:0016787;	K01193	EC:3.2.1.26	COG1621	G	Beta-fructofuranosidase, insoluble isoenzyme CWINV6[Source:UniProtKB/Swiss-Prot;Acc:Q8W4S6]	831065	Q8W4S6
AT3G16420	1557.85	181.954	2933.75	16.1235	4.01109	0.0658562	1	3	5579290	5581032	+	1504	PBP1	GO:0005507;GO:0005507;GO:0005515;GO:0005634;GO:0005634;GO:0005737;GO:0005829;GO:0005829;GO:0006457;GO:0006457;GO:0009506;GO:0009506;GO:0030234;GO:0030234;GO:0030246;GO:0030246;GO:0030246;GO:0051336;GO:0051336;GO:0005507;GO:0005507;GO:0005515;GO:0005634;GO:0005634;GO:0005737;GO:0005829;GO:0005829;GO:0006457;GO:0006457;GO:0009506;GO:0009506;GO:0030234;GO:0030234;GO:0030246;GO:0030246;GO:0030246;GO:…	-	-	NOG317842	-	PYK10-binding protein 1 [Source:UniProtKB/Swiss-Prot;Acc:O04314]	820890	O04314
AT4G31460	155.963	304.517	7.40845	0.0243285	-5.36121	0.0661267	1	4	15259469	15261360	-	1274	-	GO:0003735;GO:0003735;GO:0003735;GO:0005622;GO:0005622;GO:0005762;GO:0005840;GO:0005840;GO:0006412;GO:0006412;	K02902	-	COG0227	J	AT4g31460/F3L17_30[Source:UniProtKB/TrEMBL;Acc:Q9SV23]	829273	Q9SV23;A0A178UVJ7
AT4G14540	422.887	805.027	40.7465	0.050615	-4.30429	0.0664149	1	4	8344349	8345324	+	976	NFYB3	GO:0003677;GO:0003700;GO:0003700;GO:0005515;GO:0005634;GO:0005634;GO:0005634;GO:0006351;GO:0006355;GO:0006355;GO:0006355;GO:0043565;GO:0043565;GO:0045893;GO:0045893;GO:0046982;GO:0046982;	-	-	COG2036	B	Nuclear transcription factor Y subunit B-3[Source:UniProtKB/Swiss-Prot;Acc:O23310]	827101	O23310;A0A178V2P3
AT3G24500	308.303	590.677	25.9296	0.043898	-4.5097	0.066753	1	3	8918267	8919683	+	1206	MBF1C	GO:0003677;GO:0003677;GO:0003677;GO:0003700;GO:0003700;GO:0003713;GO:0003713;GO:0005634;GO:0005634;GO:0005730;GO:0005730;GO:0005730;GO:0005737;GO:0005737;GO:0006351;GO:0006355;GO:0009408;GO:0009408;GO:0009414;GO:0009414;GO:0009737;GO:0009737;GO:0009873;GO:0009873;GO:0043565;GO:0043565;GO:0045893;GO:0045893;GO:0005634;GO:0005634;	K03627	-	COG1813	K	MBF1C [Source:UniProtKB/TrEMBL;Acc:A0A178VDH9]"	822041	Q9LV58;A0A178VDH9
AT5G61270	573.454	1085.79	61.1197	0.0562907	-4.15096	0.066821	1	5	24638491	24640765	-	1953	BHLH72	GO:0006355;GO:0006355;GO:0046983;GO:0046983;GO:0003677;GO:0003690;GO:0003690;GO:0003700;GO:0003700;GO:0005515;GO:0005634;GO:0005634;GO:0005634;GO:0006351;GO:0006355;GO:0006355;GO:0006355;GO:0006355;GO:0009416;GO:0009416;GO:0009585;GO:0009585;GO:0009704;GO:0009704;GO:0010017;GO:0016607;GO:0016607;GO:0046983;GO:0046983;GO:0006355;GO:0006355;GO:0046983;GO:0046983;	-	-	NOG286182	-	Transcription factor PIF7 [Source:UniProtKB/Swiss-Prot;Acc:Q570R7]	836248	Q570R7;C0SVV2
AT3G51910	407.383	775.871	38.8943	0.0501299	-4.31818	0.0668362	1	3	19265141	19266806	+	1159	HSFA7A	GO:0000978;GO:0000978;GO:0003677;GO:0003700;GO:0003700;GO:0003700;GO:0003700;GO:0005515;GO:0005634;GO:0005634;GO:0005634;GO:0005634;GO:0006351;GO:0006355;GO:0006355;GO:0006355;GO:0009408;GO:0009408;GO:0009644;GO:0009644;GO:0032268;GO:0032268;GO:0034605;GO:0034605;GO:0043565;GO:0043565;GO:0043565;GO:0061408;GO:0061408;	K09419	-	COG5169	K	Heat stress transcription factor A-7a[Source:UniProtKB/Swiss-Prot;Acc:Q9SV12]	824354	Q9SV12
AT3G58110	278.915	535.605	22.2253	0.0414958	-4.59089	0.0668932	1	3	21516635	21519862	+	2818	-	GO:0008150;	-	-	NOG253725	-	Uncharacterized protein F9D24.20[Source:UniProtKB/TrEMBL;Acc:Q9M2K5]	824980	F4J4N6
AT1G17130	350.496	669.506	31.4859	0.0470286	-4.41032	0.067009	1	1	5854093	5856697	+	1413	-	GO:0008380;GO:0008380;	-	-	COG5134	S	Family of unknown function (DUF572)[Source:TAIR;Acc:AT1G17130]	838283	A8MR03
AT2G32290	336.072	642.51	29.6338	0.0461219	-4.4384	0.0670855	1	2	13714516	13717002	-	1957	BAM6	GO:0000272;GO:0000272;GO:0000272;GO:0005737;GO:0005975;GO:0008152;GO:0009507;GO:0009507;GO:0016161;GO:0016161;GO:0016161;GO:0016787;GO:0016798;GO:0102229;GO:0102229;	K01177	EC:3.2.1.2	NOG322510	-	Beta-amylase 6 [Source:UniProtKB/Swiss-Prot;Acc:Q8L762]	817789	Q8L762
AT2G39010	6014.27	763.993	11264.5	14.7443	3.88209	0.06761	1	2	16291280	16294101	+	2148	PIP2-6	GO:0005773;GO:0005773;GO:0005886;GO:0005886;GO:0005886;GO:0005886;GO:0005887;GO:0006833;GO:0009414;GO:0009414;GO:0009506;GO:0009506;GO:0009624;GO:0009624;GO:0015250;GO:0015250;GO:0015250;GO:0015267;GO:0015267;GO:0016020;GO:0016020;GO:0016020;GO:0016020;GO:0016021;GO:0016021;GO:0034220;GO:0055085;GO:0055085;GO:0015267;GO:0015267;GO:0016020;GO:0016020;GO:0016020;GO:0016021;GO:0016021;GO:0055085;GO:…	K09872	-	COG0580	G	Probable aquaporin PIP2-6 [Source:UniProtKB/Swiss-Prot;Acc:Q9ZV07]	818487	Q9ZV07;A0A178VZ30
AT3G44735	72.0799	144.16	0	0	-Inf	0.0678896	1	3	16291147	16292464	-	809	PSK6	GO:0005576;GO:0005576;GO:0005576;GO:0007275;GO:0007275;GO:0008083;GO:0008083;GO:0008083;GO:0008283;GO:0008283;GO:0010469;GO:0030154;GO:0030154;GO:0005576;GO:0005576;GO:0005576;GO:0007275;GO:0007275;GO:0008083;GO:0008083;GO:0008083;GO:0008283;GO:0008283;GO:0010469;GO:0030154;GO:0030154;	-	-	NOG326993	-	Putative phytosulfokines 6 [Source:UniProtKB/Swiss-Prot;Acc:Q8LA14]	823603	Q8LA14;Q2HIQ7
ATMG00450	61.3897	0.539924	122.239	226.401	7.82274	0.0680764	1	Mt	119381	119701	-	321	ORF106B	GO:0003674;GO:0005739;GO:0005739;GO:0008150;GO:0016020;GO:0016020;	-	-	-	-	Uncharacterized mitochondrial protein AtMg00450[Source:UniProtKB/Swiss-Prot;Acc:P93301]	-	-
AT5G44260	483.08	47.5133	918.648	19.3345	4.27311	0.0681016	1	5	17829618	17831336	-	1719	TZF5	GO:0000932;GO:0000932;GO:0000932;GO:0003677;GO:0003677;GO:0003677;GO:0003700;GO:0003700;GO:0003727;GO:0003727;GO:0005515;GO:0005515;GO:0005515;GO:0005737;GO:0006355;GO:0010494;GO:0010494;GO:0010494;GO:0046872;GO:0046872;GO:0046872;	-	-	NOG254677	-	Zinc finger CCCH domain-containing protein 61[Source:UniProtKB/Swiss-Prot;Acc:Q9FKW2]	834449	Q9FKW2
AT1G58180	741.26	1397.32	85.1971	0.0609717	-4.03572	0.0682735	1	1	21537577	21540038	-	1977	BCA6	GO:0004089;GO:0004089;GO:0004089;GO:0004089;GO:0005737;GO:0005737;GO:0005739;GO:0005739;GO:0005739;GO:0008270;GO:0008270;GO:0008270;GO:0010037;GO:0010037;GO:0010119;GO:0010119;GO:0015976;GO:0015976;GO:0016829;GO:0004089;GO:0004089;GO:0004089;GO:0008270;GO:0008270;GO:0008270;GO:0015976;GO:0015976;GO:0016829;GO:0004089;GO:0004089;GO:0004089;GO:0008270;GO:0008270;GO:0008270;GO:0015976;GO:0016829;GO:…	K01673	EC:4.2.1.1	COG0288	P	Beta carbonic anhydrase 6, mitochondrial[Source:UniProtKB/Swiss-Prot;Acc:Q9C6F5]	842185	Q9C6F5
AT4G19060	153.263	299.118	7.40845	0.0247676	-5.3354	0.0683899	1	4	10444916	10446300	-	1385	-	GO:0000166;GO:0005524;GO:0005524;GO:0006952;GO:0006952;GO:0043531;GO:0043531;	-	-	NOG253239	-	Probable disease resistance protein At4g19060[Source:UniProtKB/Swiss-Prot;Acc:Q84WD3]	827644	Q84WD3;A0A384L2D7;Q501H3
AT3G05640	136.592	6.47909	266.704	41.1638	5.36331	0.0687468	1	3	1640350	1643253	-	1780	-	GO:0003824;GO:0003824;GO:0004721;GO:0004722;GO:0004722;GO:0004722;GO:0004724;GO:0005515;GO:0005886;GO:0005886;GO:0006470;GO:0006470;GO:0006470;GO:0009414;GO:0009414;GO:0016787;GO:0045926;GO:0045926;GO:0046872;GO:0046872;GO:1904526;GO:1904526;GO:0003824;GO:0003824;GO:0004721;GO:0004722;GO:0004722;GO:0004722;GO:0004724;GO:0005515;GO:0005886;GO:0005886;GO:0006470;GO:0006470;GO:0006470;GO:0009414;GO:…	-	-	COG0631	T	Probable protein phosphatase 2C 34[Source:UniProtKB/Swiss-Prot;Acc:Q9M9W9]	819731	Q9M9W9
ATMG01080	147.318	7.55894	287.077	37.9785	5.24711	0.068812	1	Mt	278649	279152	+	504	ATP9	GO:0000276;GO:0000276;GO:0004129;GO:0005739;GO:0005739;GO:0005739;GO:0005753;GO:0005753;GO:0006811;GO:0008289;GO:0008289;GO:0015002;GO:0015078;GO:0015078;GO:0015986;GO:0015986;GO:0015986;GO:0015991;GO:0015991;GO:0015992;GO:0016020;GO:0016020;GO:0016021;GO:0016021;GO:0019646;GO:0022904;GO:0031966;GO:0033177;GO:0033177;GO:0045263;GO:0045263;GO:0045263;GO:0046933;GO:0046933;	-	-	NOG242582	-	ATP synthase subunit 9, mitochondrial[Source:UniProtKB/TrEMBL;Acc:Q304C3]	-	-
AT3G24080	562.385	1063.65	61.1197	0.0574622	-4.12124	0.0690931	1	3	8694867	8697142	-	2276	-	GO:0000447;GO:0000447;GO:0005730;GO:0005730;GO:0005829;GO:0005829;GO:0030686;GO:0030686;	K14786	-	NOG242579	-	KRR1 family protein[Source:UniProtKB/TrEMBL;Acc:F4J5D3]	821994	B3H494
AT5G12940	135.666	6.47909	264.852	40.878	5.35325	0.0696377	1	5	4087689	4089146	+	1458	-	GO:0005515;	-	-	-	-	Leucine-rich repeat (LRR) family protein[Source:UniProtKB/TrEMBL;Acc:Q9LXU5]	831134	Q9LXU5
AT4G27380	228.894	441.118	16.669	0.0377881	-4.72592	0.0698929	1	4	13701244	13703165	+	779	-	GO:0005575;GO:0008150;	-	-	NOG299085	-	AT4g27380/M4I22_190[Source:UniProtKB/TrEMBL;Acc:O81841]	828846	O81841;A0A178V2S0
AT3G17790	5385.11	700.282	10069.9	14.3798	3.84597	0.0702183	1	3	6089381	6091231	+	1658	PAP17	GO:0003993;GO:0003993;GO:0003993;GO:0003993;GO:0003993;GO:0004601;GO:0004601;GO:0005576;GO:0005576;GO:0008198;GO:0008198;GO:0008199;GO:0008199;GO:0009986;GO:0009986;GO:0016311;GO:0016491;GO:0016787;GO:0016787;GO:0016787;GO:0016791;GO:0016791;GO:0030643;GO:0030643;GO:0042542;GO:0042542;GO:0046872;GO:0055114;GO:0098869;	K14379	EC:3.1.3.2	COG1409	R	Purple acid phosphatase 17 [Source:UniProtKB/Swiss-Prot;Acc:Q9SCX8]	821047	Q9SCX8;A0A178VF50
AT4G27280	4770.94	8880.67	661.204	0.0744543	-3.7475	0.0702787	1	4	13663415	13664621	-	1207	KRP1	GO:0005509;GO:0005509;GO:0046872;GO:0080167;GO:0080167;	-	-	NOG327129	-	Calcium-binding protein KRP1[Source:UniProtKB/Swiss-Prot;Acc:O81831]	828836	O81831
AT1G47970	631.923	1191.61	72.2324	0.0606173	-4.04413	0.0711135	1	1	17686990	17688859	+	1246	-	GO:0005829;GO:0005829;GO:0008150;	-	-	NOG326116	-	At1g47970 [Source:UniProtKB/TrEMBL;Acc:Q9C7Y9]"	841215	Q9C7Y9
AT4G05400	165.798	322.335	9.26056	0.0287296	-5.12132	0.0715513	1	4	2741124	2742949	+	1148	-	GO:0005507;GO:0005507;GO:0005739;GO:0005739;GO:0005761;GO:0005761;GO:0005762;GO:0005762;GO:0008150;GO:0005507;GO:0005507;GO:0005739;GO:0005739;GO:0005761;GO:0005761;GO:0005762;GO:0005762;GO:0008150;GO:0005507;GO:0005507;GO:0005739;GO:0005739;GO:0005761;GO:0005761;GO:0005762;GO:0005762;GO:0008150;	-	-	NOG303888	-	At4g05400 [Source:UniProtKB/TrEMBL;Acc:Q9M0V5]"	825888	Q9M0V5;A0A384LFU6
AT3G25530	928.043	1741.26	114.831	0.0659472	-3.92254	0.0716074	1	3	9271515	9273751	-	1611	GLYR1	GO:0003858;GO:0003858;GO:0003858;GO:0004616;GO:0005737;GO:0005829;GO:0005829;GO:0005829;GO:0005829;GO:0006979;GO:0006979;GO:0016491;GO:0016491;GO:0016491;GO:0030267;GO:0030267;GO:0050661;GO:0050661;GO:0051287;GO:0051287;GO:0055114;GO:0055114;GO:0055114;GO:0003858;GO:0004616;GO:0005829;GO:0016491;GO:0016491;GO:0050661;GO:0050661;GO:0051287;GO:0051287;GO:0055114;GO:0055114;GO:0016491;GO:0050661;GO:…	K18121	-	-	-	GR1 [Source:UniProtKB/TrEMBL;Acc:A0A178VK60]"	822139	Q9LSV0;A0A178VK60
AT4G23880	210.69	406.563	14.8169	0.0364443	-4.77816	0.0719885	1	4	12415585	12416691	-	1107	-	GO:0008150;	-	-	NOG306911	-	At4g23880 [Source:UniProtKB/TrEMBL;Acc:Q9T0A3]"	828487	Q9T0A3;A0A178UY08
AT1G21120	114.426	225.148	3.70422	0.0164524	-5.92556	0.0720241	1	1	7395179	7396823	-	1457	-	GO:0005829;GO:0005829;GO:0008168;GO:0008168;GO:0008168;GO:0008168;GO:0008171;GO:0008171;GO:0008171;GO:0008757;GO:0008757;GO:0016740;GO:0019438;GO:0019438;GO:0032259;GO:0042343;GO:0042343;GO:0046983;GO:0046983;GO:0008168;GO:0008168;GO:0008168;GO:0008168;GO:0008171;GO:0008171;GO:0008171;GO:0008757;GO:0016740;GO:0019438;GO:0032259;GO:0042343;GO:0046983;GO:0046983;	K22703	EC:2.1.1.-	-	-	O-methyltransferase family protein[Source:TAIR;Acc:AT1G21120]	838708	Q9LPU7
AT1G05000	319.906	28.616	611.197	21.3586	4.41674	0.0723172	1	1	1425539	1428869	+	2909	-	GO:0004725;GO:0004725;GO:0016311;GO:0016311;GO:0016791;GO:0016791;GO:0016791;GO:0035335;GO:0004721;GO:0004725;GO:0004725;GO:0004725;GO:0004725;GO:0005737;GO:0005737;GO:0006470;GO:0016311;GO:0016311;GO:0016787;GO:0016791;GO:0016791;GO:0016791;GO:0035335;GO:0004725;GO:0005739;GO:0016311;GO:0016791;GO:0016791;GO:0035335;	K18045	EC:3.1.3.48	COG2365	T	Phosphotyrosine protein phosphatases superfamilyprotein [Source:UniProtKB/TrEMBL;Acc:F4I780]	839348	Q9ZVN4
AT3G06500	6661.24	889.255	12433.2	13.9816	3.80546	0.0724334	1	3	2011993	2015831	+	2717	INVC	GO:0003824;GO:0003824;GO:0004564;GO:0004575;GO:0004575;GO:0004575;GO:0004575;GO:0005739;GO:0005739;GO:0005739;GO:0005739;GO:0005975;GO:0005987;GO:0005987;GO:0007623;GO:0007623;GO:0008152;GO:0010029;GO:0010029;GO:0016787;GO:0016798;GO:0033926;GO:0033926;GO:0048510;GO:0048510;GO:0003824;GO:0003824;GO:0033926;GO:0033926;	-	-	NOG04872	-	Alkaline/neutral invertase C, mitochondrial[Source:UniProtKB/Swiss-Prot;Acc:B9DFA8]	819828	B9DFA8
AT4G14370	1044.25	125.262	1963.24	15.673	3.97021	0.0725512	1	4	8279634	8283535	-	3611	-	GO:0005515;GO:0007165;GO:0007165;GO:0043531;GO:0043531;GO:0005515;GO:0007165;GO:0007165;GO:0043531;GO:0043531;GO:0005515;GO:0007165;GO:0007165;GO:0043531;GO:0043531;GO:0046872;GO:0046872;	-	-	-	-	Disease resistance protein (TIR-NBS-LRR class)family [Source:TAIR;Acc:AT4G14370]	827081	F4JVE9
AT1G67430	997.311	1868.68	125.944	0.0673972	-3.89117	0.0725948	1	1	25262134	25263857	+	833	RPL17B	GO:0002181;GO:0002181;GO:0003735;GO:0003735;GO:0003735;GO:0003735;GO:0005622;GO:0005622;GO:0005730;GO:0005730;GO:0005773;GO:0005773;GO:0005840;GO:0005840;GO:0005840;GO:0006412;GO:0006412;GO:0009506;GO:0009506;GO:0015934;GO:0015934;GO:0016020;GO:0016020;GO:0022625;GO:0022625;GO:0022625;GO:0022626;GO:0022626;GO:0030529;GO:0042788;GO:0042788;GO:0003735;GO:0003735;GO:0005840;GO:0005840;GO:0005840;GO:…	K02880	-	COG0091	J	60S ribosomal protein L17-2[Source:UniProtKB/Swiss-Prot;Acc:P51413]	843063	P51413;A0A384L9X3;Q0WRE5
AT3G08030	2151.74	276.981	4026.49	14.5371	3.86166	0.073026	1	3	2563803	2566042	+	1909	-	GO:0005618;GO:0005618;GO:0005618;GO:0005886;GO:0005886;GO:0005886;	-	-	-	-	F17A17.37 protein[Source:UniProtKB/TrEMBL;Acc:Q9SFB1]	819994	Q9SFB1;A0A384KZ65
AT5G20150	3429.19	451.917	6406.46	14.1762	3.8254	0.0730653	1	5	6802282	6803655	+	1206	SPX1	GO:0005634;GO:0005634;GO:0005634;GO:0005783;GO:0016036;GO:0016036;GO:0016036;GO:0016036;GO:0080040;GO:0080040;	-	-	NOG289536	-	SPX domain-containing protein 1[Source:UniProtKB/Swiss-Prot;Acc:Q8LBH4]	832137	Q8LBH4
AT5G61150	736.903	1384.91	88.9014	0.0641931	-3.96144	0.0731949	1	5	24603634	24607725	-	2287	VIP4	GO:0005634;GO:0005634;GO:0005634;GO:0005829;GO:0005829;GO:0006351;GO:0006355;GO:0006368;GO:0006368;GO:0009908;GO:0009908;GO:0009910;GO:0009910;GO:0010048;GO:0010048;GO:0016570;GO:0016570;GO:0016593;GO:0016593;GO:0016593;GO:0032968;GO:0032968;GO:1990269;GO:1990269;GO:0006368;GO:0006368;GO:0016570;GO:0016570;GO:0016593;GO:0016593;	K15177	-	-	-	Protein LEO1 homolog [Source:UniProtKB/Swiss-Prot;Acc:Q9FNQ0]	836236	Q9FNQ0
AT5G17860	3651.51	485.392	6817.62	14.0456	3.81205	0.0737256	1	5	5902394	5904532	-	2139	CCX1	GO:0016020;GO:0016021;GO:0016021;GO:0016021;GO:0055085;GO:0055085;GO:0005773;GO:0005774;GO:0005774;GO:0006811;GO:0006813;GO:0006813;GO:0006814;GO:0006814;GO:0015297;GO:0015297;GO:0016020;GO:0016021;GO:0016021;GO:0016021;GO:0055085;GO:0055085;	K13754	-	-	-	Cation/calcium exchanger 1 [Source:UniProtKB/Swiss-Prot;Acc:Q9FKP1]	831654	Q9FKP1
AT5G52640	1808.81	3371.29	246.331	0.0730673	-3.77463	0.073766	1	5	21352557	21355147	+	2103	HSP90-1	GO:0000166;GO:0002376;GO:0005515;GO:0005515;GO:0005524;GO:0005524;GO:0005524;GO:0005737;GO:0005737;GO:0006457;GO:0006457;GO:0006950;GO:0006952;GO:0009816;GO:0009816;GO:0045087;GO:0051082;GO:0051082;GO:0061077;GO:0061077;	K04079	-	COG0326	O	Heat shock protein 90-1 [Source:UniProtKB/Swiss-Prot;Acc:P27323]	835341	P27323
AT1G16810	331.329	631.171	31.4859	0.0498849	-4.32525	0.0740433	1	1	5755588	5756895	+	878	-	GO:0005730;GO:0005730;GO:0008150;GO:0005730;GO:0005730;GO:0008150;GO:0005730;GO:0005730;GO:0008150;	K13120	-	NOG145183	S	7-dehydrocholesterol reductase-like protein[Source:UniProtKB/TrEMBL;Acc:Q9FZ43]	838252	Q9FZ43;A0A384L3N8
AT5G22650	1685.2	3140.74	229.662	0.0731235	-3.77352	0.0744873	1	5	7533946	7536496	+	1537	HDT2	GO:0004407;GO:0004407;GO:0005515;GO:0005618;GO:0005618;GO:0005634;GO:0005634;GO:0005634;GO:0005730;GO:0005730;GO:0005730;GO:0005730;GO:0005739;GO:0005739;GO:0005774;GO:0005774;GO:0005829;GO:0005829;GO:0006325;GO:0006351;GO:0006355;GO:0007275;GO:0009294;GO:0009294;GO:0009944;GO:0009944;GO:0010162;GO:0010162;GO:0010162;GO:0016569;GO:0016575;GO:0016787;GO:0045892;GO:0045892;GO:0045892;GO:0048364;GO:…	-	-	NOG246620	-	Histone deacetylase HDT2 [Source:UniProtKB/Swiss-Prot;Acc:Q56WH4]	832328	Q56WH4
AT2G17350	206.101	397.384	14.8169	0.0372861	-4.74522	0.074973	1	2	7545454	7546374	-	829	-	GO:0008150;GO:0016740;GO:0016757;GO:0016757;	-	-	NOG303232	-	At2g17350 [Source:UniProtKB/TrEMBL;Acc:Q8L8N3]"	816242	Q8L8N3;A0A178VM13
AT5G19240	16844.8	31202.2	2487.39	0.0797183	-3.64895	0.0750516	1	5	6470072	6471636	+	1392	-	GO:0005886;GO:0005886;GO:0008150;GO:0016020;GO:0016021;GO:0031225;GO:0031225;	-	-	NOG323807	-	Uncharacterized GPI-anchored protein At5g19240[Source:UniProtKB/Swiss-Prot;Acc:Q84VZ5]	832044	Q84VZ5
AT3G63540	674.347	1267.2	81.4929	0.0643093	-3.95883	0.0752587	1	3	23458642	23459804	-	1163	-	GO:0005509;GO:0005509;GO:0009507;GO:0009523;GO:0009523;GO:0009536;GO:0009543;GO:0009579;GO:0009654;GO:0009654;GO:0015979;GO:0015979;GO:0019898;GO:0019898;	-	-	-	-	Mog1/PsbP/DUF1795-like photosystem II reactioncenter PsbP family protein [Source:TAIR;Acc:AT3G63540]	7922413	P82658
AT4G35190	111.727	219.749	3.70422	0.0168566	-5.89054	0.0754565	1	4	16746189	16748455	+	1666	LOG5	GO:0005634;GO:0005634;GO:0005634;GO:0005634;GO:0005737;GO:0005829;GO:0005829;GO:0005829;GO:0009691;GO:0009691;GO:0009691;GO:0016787;GO:0016787;GO:0016799;GO:0016799;GO:0009691;GO:0009691;GO:0016787;GO:0016787;	K22522	EC:3.2.2.-	COG1611	S	Cytokinin riboside 5'-monophosphatephosphoribohydrolase[Source:UniProtKB/TrEMBL;Acc:A0A178UWQ5]	829672	Q8LBB7;A0A178UWQ5
AT5G55210	274.442	524.806	24.0775	0.0458787	-4.44603	0.075484	1	5	22396426	22397446	-	860	-	GO:0008150;	-	-	NOG269369	-	At5g55210 [Source:UniProtKB/TrEMBL;Acc:Q9FLP2]"	835614	Q9FLP2
AT2G28720	145.164	282.92	7.40845	0.0261856	-5.25508	0.0758654	1	2	12326808	12327808	+	1001	-	GO:0000786;GO:0000786;GO:0000786;GO:0003677;GO:0003677;GO:0003677;GO:0005634;GO:0005634;GO:0005694;GO:0046982;GO:0046982;	K11252	-	NOG289161	-	Histone H2B.3 [Source:UniProtKB/Swiss-Prot;Acc:Q9SI96]	817421	Q9SI96;A0A178VZH7
AT5G48657	840.381	1573.34	107.422	0.0682768	-3.87246	0.0767688	1	5	19733882	19735726	-	1736	-	GO:0003674;GO:0008150;GO:0016020;GO:0016021;GO:0016021;GO:0003674;GO:0008150;GO:0016020;GO:0016021;GO:0016021;GO:0016020;GO:0016021;GO:0016021;GO:0005886;GO:0005886;GO:0010204;GO:0010204;GO:0016020;GO:0016021;GO:0016021;	-	-	-	-	defense protein-related[Source:TAIR;Acc:AT5G48657]	2746202	A0A1P8BFZ2
AT3G53350	67.7605	135.521	0	0	-Inf	0.0768446	1	3	19779978	19782750	-	2466	RIP4	GO:0005515;GO:0005634;GO:0005634;GO:0005737;GO:0005737;GO:0005856;GO:0005874;GO:0005874;GO:0005886;GO:0005886;GO:0009664;GO:0009664;GO:0016020;GO:0043622;GO:0043622;GO:0005515;GO:0005634;GO:0005634;GO:0005737;GO:0005737;GO:0005856;GO:0005874;GO:0005874;GO:0005886;GO:0005886;GO:0009664;GO:0009664;GO:0016020;GO:0043622;GO:0043622;GO:0005515;GO:0005634;GO:0005634;GO:0005737;GO:0005737;GO:0005856;GO:…	-	-	NOG12793	-	ROP interactive partner 4[Source:UniProtKB/TrEMBL;Acc:A0A1I9LNX3]	824503	Q8VYU8;A0A178VBU9
AT1G47580	91.3634	180.875	1.85211	0.0102398	-6.60967	0.076939	1	1	17485576	17486463	+	888	DYW1	GO:0005515;GO:0005515;GO:0006397;GO:0006397;GO:0008270;GO:0008270;GO:0008270;GO:0009507;GO:0009507;GO:0009536;GO:0009536;GO:0009536;GO:0046872;GO:1900865;GO:1900865;GO:1900871;GO:1900871;	-	-	COG0321	H	Pentatricopeptide repeat-containing protein DWY1,chloroplastic [Source:UniProtKB/Swiss-Prot;Acc:P0C7R1]	841167	P0C7R1
AT1G56280	14386	26616.1	2155.86	0.0809983	-3.62597	0.0769782	1	1	21072855	21074877	-	1434	ATDI19	GO:0005515;GO:0005634;	-	-	NOG285503	-	drought-induced 19 [Source:TAIR;Acc:AT1G56280]"	842081	Q39083
AT4G13840	1232.84	2299	166.69	0.0725056	-3.78576	0.0770556	1	4	8013575	8016582	-	2056	CER26	GO:0005737;GO:0005829;GO:0005829;GO:0010025;GO:0010025;GO:0016747;GO:0016747;GO:0042761;GO:0042761;GO:0071555;GO:0071555;	-	-	-	-	Protein ECERIFERUM 26 [Source:UniProtKB/Swiss-Prot;Acc:Q9SVM9]	827018	Q9SVM9
AT4G21190	217.015	417.361	16.669	0.039939	-4.64606	0.0770649	1	4	11292192	11294014	-	1313	EMB1417	GO:0003723;GO:0004519;GO:0005515;GO:0009451;GO:0043231;GO:0090305;	-	-	NOG314664	-	Pentatricopeptide repeat-containing proteinAt4g21190 [Source:UniProtKB/Swiss-Prot;Acc:Q8LG95]	827867	Q8LG95
AT3G02040	3833.43	526.966	7139.89	13.5491	3.76012	0.077166	1	3	348167	350010	-	1525	GDPD1	GO:0000287;GO:0000287;GO:0006071;GO:0006071;GO:0006629;GO:0006629;GO:0008081;GO:0008081;GO:0008889;GO:0008889;GO:0008889;GO:0009507;GO:0009507;GO:0009536;GO:0009536;GO:0009536;GO:0016787;GO:0030643;GO:0030643;GO:0046475;GO:0046475;	K18696	EC:3.1.4.46	-	-	Glycerophosphodiester phosphodiesterase GDPD1,chloroplastic [Source:UniProtKB/Swiss-Prot;Acc:Q9SGA2]	821175	Q9SGA2
AT3G19000	143.815	280.221	7.40845	0.0264379	-5.24125	0.0772209	1	3	6553440	6555147	-	1561	-	GO:0016491;GO:0016491;GO:0016491;GO:0046872;GO:0046872;GO:0055114;GO:0055114;GO:0055114;GO:0016491;GO:0016491;GO:0016491;GO:0046872;GO:0046872;GO:0051213;GO:0051213;GO:0055114;GO:0055114;GO:0055114;	-	-	COG3491	R	2-oxoglutarate (2OG) and Fe(II)-dependent oxygenasesuperfamily protein [Source:UniProtKB/TrEMBL;Acc:Q9LJ66]	821433	Q9LJ66;A0A384L8W2
AT3G55520	127.501	249.445	5.55634	0.0222748	-5.48844	0.0774167	1	3	20593661	20595345	+	1306	FKBP20-1	GO:0000413;GO:0000413;GO:0000413;GO:0003755;GO:0003755;GO:0003755;GO:0005528;GO:0005528;GO:0005737;GO:0005737;GO:0016853;GO:0016853;GO:0061077;GO:0061077;GO:0000413;GO:0000413;GO:0000413;GO:0003755;GO:0003755;GO:0003755;GO:0005528;GO:0005528;GO:0005737;GO:0005737;GO:0016853;GO:0016853;GO:0061077;GO:0061077;GO:0000413;GO:0000413;GO:0000413;GO:0003755;GO:0003755;GO:0003755;GO:0005528;GO:0005528;GO:…	K01802	EC:5.2.1.8	COG0545	O	Peptidylprolyl isomerase[Source:UniProtKB/TrEMBL;Acc:A0A178VDC9]	824717	Q9M2S7;A0A178VDC9
AT3G48520	1624.71	213.81	3035.61	14.1977	3.82759	0.0774671	1	3	17974853	17976774	-	1922	CYP94B3	GO:0002213;GO:0002213;GO:0004497;GO:0005506;GO:0005506;GO:0005783;GO:0005789;GO:0005789;GO:0009555;GO:0009555;GO:0009611;GO:0009611;GO:0009694;GO:0009694;GO:0010154;GO:0010154;GO:0016020;GO:0016021;GO:0016021;GO:0016491;GO:0016705;GO:0016705;GO:0020037;GO:0020037;GO:0046872;GO:0048480;GO:0048480;GO:0048653;GO:0048653;GO:0052694;GO:0052694;GO:0055114;GO:0055114;GO:0055114;	K20665	EC:1.14.14.48	COG2124	Q	CYP94B3 [Source:UniProtKB/TrEMBL;Acc:A0A178V8H3]"	824011	Q9SMP5;A0A178V8H3
AT3G47300	597.327	68.5704	1126.08	16.4223	4.03759	0.0776303	1	3	17428443	17429623	-	940	SELT	-	K22366	-	NOG262496	-	SelT-like protein [Source:UniProtKB/Swiss-Prot;Acc:Q9STZ2]	823884	Q9STZ2
ATMG01330	593.353	68.0304	1118.68	16.4437	4.03947	0.0776539	1	Mt	329082	329465	-	384	ORF107H	GO:0003674;GO:0005739;GO:0005739;GO:0008150;	-	-	-	-	Uncharacterized mitochondrial protein AtMg01330[Source:UniProtKB/Swiss-Prot;Acc:P92563]	-	-
AT3G49790	2464.65	334.213	4595.09	13.749	3.78125	0.0777488	1	3	18467959	18469962	-	2004	-	GO:0008150;	-	-	NOG304728	-	At3g49790 [Source:UniProtKB/TrEMBL;Acc:Q9M2X9]"	824141	Q9M2X9;A0A384KMY2
AT5G65480	549.389	1033.95	64.8239	0.0626951	-3.9955	0.0778354	1	5	26176021	26177917	+	1199	-	GO:0008150;	-	-	NOG300753	-	AT5g65480/K19O4_1[Source:UniProtKB/TrEMBL;Acc:Q9LSM6]	836673	Q9LSM6;A0A178U6I7
AT3G50280	329.861	31.8555	627.866	19.7098	4.30084	0.0780535	1	3	18637735	18639475	+	1741	-	GO:0016740;GO:0016746;GO:0016747;GO:0016747;GO:0016740;GO:0016747;GO:0016747;	-	-	NOG272755	-	Uncharacterized acetyltransferase At3g50280[Source:UniProtKB/Swiss-Prot;Acc:Q9SND9]	824190	Q9SND9
AT5G43150	422.965	799.628	46.3028	0.0579054	-4.11016	0.0782149	1	5	17324909	17325987	+	741	-	GO:0003746;GO:0003746;GO:0006414;	-	-	NOG281285	-	At5g43150 [Source:UniProtKB/TrEMBL;Acc:Q9FMG8]"	834332	Q9FMG8
AT2G07681	81.6467	2.1597	161.134	74.6094	6.22129	0.0783081	1	2	3287529	3292366	+	2314	-	GO:0005739;GO:0005886;GO:0005886;GO:0015232;GO:0015232;GO:0015886;GO:0015886;GO:0015886;GO:0016020;GO:0016020;GO:0016020;GO:0016021;GO:0016021;GO:0017004;GO:0017004;GO:0017004;GO:0020037;GO:0020037;GO:0031966;GO:0055114;	-	-	-	-	Cytochrome C assembly protein[Source:UniProtKB/TrEMBL;Acc:F4IMA2]	815356	F4IMA2
AT1G55450	8389.2	15515.3	1263.14	0.0814128	-3.6186	0.078385	1	1	20704915	20707071	-	1568	-	GO:0008152;GO:0008168;GO:0008168;GO:0008168;GO:0016740;GO:0032259;GO:0032259;GO:0005737;GO:0008152;GO:0008168;GO:0008168;GO:0008168;GO:0008757;GO:0009651;GO:0009651;GO:0016740;GO:0032259;GO:0032259;	-	-	NOG321839	-	S-adenosyl-L-methionine-dependentmethyltransferases superfamily protein[Source:UniProtKB/TrEMBL;Acc:F4I0B5]	841992	F4I0B5
AT2G27690	721.337	86.9278	1355.75	15.5962	3.96313	0.0787723	1	2	11809279	11811280	+	2002	CYP94C1	GO:0004497;GO:0005506;GO:0005506;GO:0005783;GO:0005789;GO:0005789;GO:0009611;GO:0009611;GO:0016020;GO:0016021;GO:0016021;GO:0016491;GO:0016705;GO:0016705;GO:0018685;GO:0018685;GO:0020037;GO:0020037;GO:0043231;GO:0043231;GO:0046872;GO:0055114;GO:0055114;GO:0055114;	K20624	EC:1.14.14.49	COG2124	Q	Cytochrome P450 94C1 [Source:UniProtKB/Swiss-Prot;Acc:Q9ZUX1]	817315	Q9ZUX1
AT5G62430	1202.76	2240.69	164.838	0.0735659	-3.76482	0.0789271	1	5	25069093	25071111	-	1426	CDF1	GO:0000122;GO:0000978;GO:0000978;GO:0001210;GO:0001210;GO:0001227;GO:0003677;GO:0003677;GO:0003677;GO:0003677;GO:0003677;GO:0003700;GO:0003700;GO:0003700;GO:0005515;GO:0005515;GO:0005634;GO:0005634;GO:0005634;GO:0006351;GO:0006355;GO:0006355;GO:0006355;GO:0006355;GO:0009658;GO:0009658;GO:0009908;GO:0009908;GO:0010228;GO:0010228;GO:0043565;GO:0043565;GO:0045892;GO:0045892;GO:0046872;GO:0046872;GO:…	K16222	-	NOG237530	-	Cyclic dof factor 1 [Source:UniProtKB/Swiss-Prot;Acc:Q8W1E3]	836364	Q8W1E3
AT5G50310	557.064	1047.45	66.676	0.0636554	-3.97357	0.0789651	1	5	20474457	20479478	+	2303	-	GO:0005515;GO:0008150;	-	-	NOG280740	-	AT5g50310/MXI22_1[Source:UniProtKB/TrEMBL;Acc:Q945N1]	835096	Q945N1
AT3G44110	5259.49	9729.97	789	0.0810896	-3.62434	0.0791288	1	3	15868631	15871256	-	1944	ATJ3	GO:0005524;GO:0005524;GO:0005618;GO:0005618;GO:0005730;GO:0005730;GO:0005829;GO:0005829;GO:0005829;GO:0005886;GO:0005886;GO:0006457;GO:0006457;GO:0009408;GO:0009408;GO:0009506;GO:0009506;GO:0009651;GO:0009651;GO:0009911;GO:0009911;GO:0016020;GO:0031072;GO:0031072;GO:0043462;GO:0043462;GO:0046872;GO:0046872;GO:0048573;GO:0048573;GO:0051082;GO:0051082;GO:0006457;GO:0006457;GO:0031072;GO:0031072;GO:…	K09503	-	COG0484	O	DnaJ protein homolog atj3[Source:UniProtKB/TrEMBL;Acc:Q0WW92]	823531	Q94AW8;Q0WW92
AT1G52905	66.6806	133.361	0	0	-Inf	0.0793223	1	1	19706047	19706885	+	715	-	GO:0003674;GO:0008150;	-	-	-	-	At1g52905 [Source:UniProtKB/TrEMBL;Acc:Q1EBU8]"	2745825	Q1EBU8
AT1G15520	404.714	42.654	766.774	17.9766	4.16805	0.0794318	1	1	5331858	5338326	-	4641	ABCG40	GO:0000166;GO:0002229;GO:0002229;GO:0005515;GO:0005524;GO:0005524;GO:0005524;GO:0005886;GO:0005886;GO:0005886;GO:0005886;GO:0006855;GO:0006855;GO:0006952;GO:0009723;GO:0009723;GO:0009751;GO:0009751;GO:0009753;GO:0009753;GO:0010193;GO:0010193;GO:0015692;GO:0015692;GO:0016020;GO:0016020;GO:0016020;GO:0016021;GO:0016021;GO:0016021;GO:0016887;GO:0016887;GO:0042626;GO:0042626;GO:0046865;GO:0046865;GO:…	-	-	COG1131	V	ABC transporter G family member 40[Source:UniProtKB/Swiss-Prot;Acc:Q9M9E1]	838122	Q9M9E1
AT5G50915	56.7594	0.539924	112.979	209.249	7.70908	0.0798928	1	5	20710103	20712473	-	1861	BHLH137	GO:0003677;GO:0003700;GO:0003700;GO:0003700;GO:0005515;GO:0005634;GO:0005634;GO:0005634;GO:0006351;GO:0006355;GO:0006355;GO:0006355;GO:0006355;GO:0009739;GO:0009739;GO:0043565;GO:0043565;GO:0046983;GO:0046983;GO:0003677;GO:0003700;GO:0003700;GO:0003700;GO:0005515;GO:0005634;GO:0005634;GO:0005634;GO:0006351;GO:0006355;GO:0006355;GO:0006355;GO:0006355;GO:0009739;GO:0009739;GO:0043565;GO:0043565;GO:…	-	-	NOG262059	-	Transcription factor bHLH137[Source:UniProtKB/Swiss-Prot;Acc:Q93W88]	835164	Q93W88;A0A178URH5
AT2G46250	412.707	779.111	46.3028	0.0594303	-4.07266	0.0815902	1	2	18991171	18993371	+	2006	-	-	-	-	NOG299991	-	At2g46250/T3F17.10[Source:UniProtKB/TrEMBL;Acc:O82344]	819233	A0A1P8AXA9
AT2G34900	210.266	403.863	16.669	0.0412739	-4.59863	0.0816205	1	2	14723013	14725684	-	1603	GTE1	GO:0005515;GO:0005634;GO:0005634;GO:0005634;GO:0005634;GO:0006351;GO:0006355;GO:0006355;GO:0006355;GO:0010030;GO:0010030;GO:0045893;GO:0045893;GO:0005515;GO:0005634;GO:0005634;GO:0006355;GO:0006355;	-	-	COG5076	BK	Transcription factor GTE1 [Source:UniProtKB/Swiss-Prot;Acc:Q84XV2]	818055	Q84XV2
AT1G45201	8110.52	1181.89	15039.1	12.7246	3.66955	0.0817805	1	1	17123785	17129223	+	2994	ATTLL1	GO:0005773;GO:0006629;GO:0006629;GO:0016020;GO:0016020;GO:0016021;GO:0016021;GO:0016787;GO:0016787;GO:0005773;GO:0005773;GO:0006629;GO:0006629;GO:0016020;GO:0016020;GO:0016020;GO:0016021;GO:0016021;GO:0016787;GO:0016787;GO:0006629;GO:0006629;GO:0016020;GO:0016021;GO:0016021;GO:0016787;GO:0016787;	-	-	NOG331199	-	triacylglycerol lipase-like 1[Source:TAIR;Acc:AT1G45201]	841089	A0A1P8AVY3
ATMG00720	92.3733	3.23955	181.507	56.0285	5.80809	0.0817874	1	Mt	209499	209822	+	324	ORF107D	GO:0003674;GO:0005739;GO:0005739;GO:0008150;	-	-	-	-	Uncharacterized mitochondrial protein AtMg00720[Source:UniProtKB/Swiss-Prot;Acc:P92513]	-	-
AT4G37280	209.996	403.323	16.669	0.0413291	-4.5967	0.0818107	1	4	17546577	17549559	-	1331	MRG1	GO:0000123;GO:0000123;GO:0005634;GO:0005634;GO:0005634;GO:0006325;GO:0006325;GO:0006325;GO:0006338;GO:0006351;GO:0006355;GO:0006355;GO:0006355;GO:0016569;GO:0016573;GO:0016573;	K11339	-	-	-	Protein MRG1 [Source:UniProtKB/Swiss-Prot;Acc:Q94C32]	829882	Q94C32
AT4G25340	362.569	686.244	38.8943	0.0566772	-4.14109	0.0819277	1	4	12959349	12962771	-	1897	FKBP53	GO:0000412;GO:0000413;GO:0003755;GO:0003755;GO:0003755;GO:0005528;GO:0005634;GO:0005634;GO:0005634;GO:0005730;GO:0005730;GO:0005730;GO:0005829;GO:0005829;GO:0006334;GO:0006334;GO:0016853;GO:0018208;GO:0042393;GO:0042393;GO:0000413;GO:0003755;GO:0003755;GO:0016853;	K14826	EC:5.2.1.8	COG0545	O	Peptidyl-prolyl cis-trans isomerase FKBP53[Source:UniProtKB/Swiss-Prot;Acc:Q93ZG9]	828637	Q93ZG9
AT3G13750	11767.1	1725.6	21808.6	12.6383	3.65973	0.0819455	1	3	4510965	4516478	+	3493	BGAL1	GO:0004553;GO:0004553;GO:0004565;GO:0004565;GO:0004565;GO:0004565;GO:0005576;GO:0005618;GO:0005618;GO:0005618;GO:0005773;GO:0005773;GO:0005975;GO:0005975;GO:0008152;GO:0009505;GO:0009505;GO:0009506;GO:0009506;GO:0016787;GO:0016798;GO:0030246;GO:0030246;GO:0048046;GO:0048046;	-	-	COG1874	G	Beta-galactosidase 1 [Source:UniProtKB/Swiss-Prot;Acc:Q9SCW1]	820584	Q9SCW1
AT4G26840	312.431	593.377	31.4859	0.0530623	-4.23617	0.0821052	1	4	13497287	13498820	+	844	SUMO1	GO:0005515;GO:0005515;GO:0005515;GO:0005515;GO:0005634;GO:0005634;GO:0005634;GO:0005634;GO:0005737;GO:0005737;GO:0005737;GO:0005829;GO:0005829;GO:0009408;GO:0009408;GO:0010286;GO:0010286;GO:0016925;GO:0016925;GO:0016925;GO:0016925;GO:0031386;GO:0031386;GO:0031386;GO:0043433;GO:0043433;GO:0044389;	K12160	-	COG5227	O	Small ubiquitin-related modifier 1[Source:UniProtKB/Swiss-Prot;Acc:P55852]	828791	P55852;A0A178V333
AT2G21640	106.597	209.491	3.70422	0.0176821	-5.82157	0.0826173	1	2	9254378	9255743	+	735	-	GO:0005739;GO:0005739;GO:0006979;GO:0006979;	-	-	NOG255037	-	Marker for oxidative stress response protein[Source:UniProtKB/TrEMBL;Acc:Q9SIJ6]	816702	Q9SIJ6;A0A178VU05
AT1G08580	167.534	323.955	11.1127	0.0343032	-4.86551	0.0829311	1	1	2714994	2716532	-	855	-	GO:0008150;	-	-	NOG304283	-	At1g08580 [Source:UniProtKB/TrEMBL;Acc:Q9FRS7]"	837380	Q9FRS7;A0A178WA11
AT1G09350	156.076	10.2586	301.894	29.4285	4.87914	0.082968	1	1	3019639	3021443	+	1546	GOLS3	GO:0005737;GO:0005737;GO:0005975;GO:0006012;GO:0006012;GO:0006012;GO:0006979;GO:0006979;GO:0009409;GO:0009409;GO:0009409;GO:0016740;GO:0016757;GO:0016757;GO:0016757;GO:0046872;GO:0046872;GO:0047216;GO:0047216;GO:0047216;GO:0006012;GO:0006012;GO:0016740;GO:0016757;GO:0016757;GO:0047216;GO:0047216;	K18819	EC:2.4.1.123	NOG303574	-	Hexosyltransferase (Fragment)[Source:UniProtKB/TrEMBL;Acc:W8PVD7]	837457	O80518;W8PVD7
AT3G44860	2802.41	402.244	5202.58	12.9339	3.69309	0.0835066	1	3	16379571	16381434	+	1660	FAMT	GO:0002238;GO:0002238;GO:0008168;GO:0008168;GO:0008168;GO:0009611;GO:0009611;GO:0009751;GO:0009751;GO:0009753;GO:0009753;GO:0016740;GO:0019010;GO:0019010;GO:0032259;GO:0032259;GO:0046872;GO:0046872;GO:0080027;GO:0080027;	K22546	EC:2.1.1.325	-	-	Farnesoic acid carboxyl-O-methyltransferase[Source:UniProtKB/Swiss-Prot;Acc:Q9FYC4]	823620	Q9FYC4
AT5G03940	763.093	1424.32	101.866	0.0715191	-3.80553	0.0835773	1	5	1060106	1063425	-	2022	FFC	GO:0000166;GO:0003723;GO:0003924;GO:0003924;GO:0005515;GO:0005515;GO:0005525;GO:0005525;GO:0005525;GO:0005786;GO:0005786;GO:0006614;GO:0006614;GO:0008312;GO:0008312;GO:0009507;GO:0009507;GO:0009507;GO:0009536;GO:0009570;GO:0009570;GO:0009570;GO:0019904;GO:0019904;GO:0030529;GO:0032991;GO:0032991;GO:0043234;GO:0048500;GO:0048500;GO:0070208;GO:0070208;GO:0080085;	K03106	EC:3.6.5.4	COG0541	U	SRP54CP [Source:UniProtKB/TrEMBL;Acc:A0A178UD49]"	830273	P37107;A0A178UD49
AT2G45510	394.773	745.095	44.4507	0.0596577	-4.06715	0.0836123	1	2	18753023	18755172	+	1826	CYP704A2	GO:0004497;GO:0004497;GO:0005506;GO:0005506;GO:0005783;GO:0005783;GO:0016020;GO:0016021;GO:0016021;GO:0016491;GO:0016705;GO:0016705;GO:0020037;GO:0020037;GO:0046872;GO:0055114;GO:0055114;GO:0055114;	-	-	COG2124	Q	At2g45510 [Source:UniProtKB/TrEMBL;Acc:O64631]"	819159	O64631
AT2G07718	78.8685	2.1597	155.577	72.0367	6.17066	0.083754	1	2	3424685	3430483	+	5799	-	GO:0005739;GO:0005886;GO:0005886;GO:0015886;GO:0015886;GO:0016020;GO:0016020;GO:0016020;GO:0016021;GO:0016021;GO:0022904;GO:0022904;GO:0031966;GO:0031966;GO:0055114;	-	-	COG1290	C	Uncharacterized mitochondrial cytochrome b-likeprotein AtMg00590 [Source:UniProtKB/Swiss-Prot;Acc:P93314]	28717841	P93314
AT4G15700	43.5246	0	87.0493	Inf	Inf	0.0840105	1	4	8937358	8938124	+	767	GRXS3	GO:0005515;GO:0005623;GO:0005623;GO:0005634;GO:0005634;GO:0005737;GO:0005737;GO:0009055;GO:0009055;GO:0015035;GO:0015035;GO:0022900;GO:0045454;GO:0045454;GO:0046872;GO:0046872;GO:0051536;GO:0051537;GO:0051537;GO:0055114;	-	-	NOG280890	-	Monothiol glutaredoxin-S3 [Source:UniProtKB/Swiss-Prot;Acc:O23421]	827247	O23421;A0A178V2T2
ATCG00790	329.088	34.0152	624.162	18.3495	4.19767	0.0847133	1	Pt	81189	82652	-	408	RPL16	GO:0003735;GO:0003735;GO:0003735;GO:0005622;GO:0005622;GO:0005762;GO:0005762;GO:0005840;GO:0005840;GO:0005840;GO:0006412;GO:0006412;GO:0006412;GO:0009507;GO:0009507;GO:0009507;GO:0009536;GO:0009570;GO:0009570;GO:0009941;GO:0009941;GO:0019843;GO:0019843;GO:0019843;GO:0022625;GO:0030529;GO:0032543;GO:0032543;	-	-	COG0197	J	50S ribosomal protein L16, chloroplastic[Source:UniProtKB/Swiss-Prot;Acc:P56793]	-	-
AT5G65720	1275.85	2366.49	185.211	0.0782642	-3.6755	0.085054	1	5	26296025	26298091	+	2047	NIFS1	GO:0003824;GO:0003824;GO:0005515;GO:0005524;GO:0005524;GO:0005739;GO:0005739;GO:0005739;GO:0008270;GO:0008270;GO:0016226;GO:0016226;GO:0016740;GO:0030170;GO:0030170;GO:0031071;GO:0031071;GO:0031071;GO:0031071;GO:0044571;GO:0044571;GO:0046872;GO:0051536;GO:0051536;GO:0003824;GO:0003824;GO:0005515;GO:0005524;GO:0005524;GO:0005739;GO:0005739;GO:0005739;GO:0008270;GO:0008270;GO:0016226;GO:0016226;GO:…	K04487	EC:2.8.1.7	COG1104	E	Cysteine desulfurase, mitochondrial[Source:UniProtKB/Swiss-Prot;Acc:O49543]	836701	O49543;A0A178UTE9
AT1G30720	121.775	6.47909	237.07	36.5901	5.19338	0.0851461	1	1	10897925	10899975	+	2051	-	GO:0000166;GO:0003824;GO:0005576;GO:0005576;GO:0005618;GO:0005618;GO:0016491;GO:0016491;GO:0016491;GO:0016614;GO:0050660;GO:0050660;GO:0055114;GO:0055114;GO:0055114;GO:0071949;GO:0071949;	-	-	COG0277	C	Berberine bridge enzyme-like 10[Source:UniProtKB/Swiss-Prot;Acc:Q9SA87]	839952	Q9SA87
AT5G23920	1435.13	2659.13	211.141	0.0794023	-3.65468	0.0852641	1	5	8073222	8074286	-	999	-	GO:0003674;GO:0005773;GO:0005773;GO:0005886;GO:0005886;GO:0008150;GO:0016020;GO:0016021;GO:0016021;	-	-	NOG313744	-	At5g23920 [Source:UniProtKB/TrEMBL;Acc:Q9FF88]"	832457	Q9FF88;A0A178U9Q7
AT5G54940	7956.92	14643.3	1270.55	0.0867667	-3.52672	0.0860029	1	5	22307982	22309453	-	1396	-	GO:0003723;GO:0003723;GO:0003743;GO:0003743;GO:0003743;GO:0006413;GO:0006413;GO:0006413;GO:0003723;GO:0003723;GO:0003743;GO:0003743;GO:0003743;GO:0006413;GO:0006413;GO:0006413;GO:0003723;GO:0003723;GO:0003743;GO:0003743;GO:0003743;GO:0006413;GO:0006413;GO:0006413;	K03113	-	COG0023	J	AT5g54940/MBG8_21[Source:UniProtKB/TrEMBL;Acc:Q9FFT6]	835585	Q9FFT6;A0A384LMK5
AT3G23070	363.765	686.784	40.7465	0.0593294	-4.07511	0.086302	1	3	8203393	8207419	+	2977	CFM3A	GO:0000373;GO:0000373;GO:0000373;GO:0003723;GO:0003723;GO:0003723;GO:0005739;GO:0005739;GO:0006397;GO:0006397;GO:0008380;GO:0009507;GO:0009507;GO:0009507;GO:0009536;GO:0030529;GO:0048316;GO:0048316;	-	-	-	-	CRM-domain containing factor CFM3A,chloroplastic/mitochondrial [Source:UniProtKB/Swiss-Prot;Acc:F4J2U9]	821881	F4J2U9
AT1G11475	119.942	234.327	5.55634	0.0237119	-5.39825	0.0869269	1	1	3862399	3864074	+	606	NRPB10	GO:0000418;GO:0000418;GO:0000419;GO:0000419;GO:0001054;GO:0001055;GO:0001056;GO:0003677;GO:0003677;GO:0003899;GO:0003899;GO:0003899;GO:0003899;GO:0005634;GO:0005665;GO:0005665;GO:0005665;GO:0005666;GO:0005666;GO:0005736;GO:0005736;GO:0006351;GO:0006351;GO:0006360;GO:0006360;GO:0006366;GO:0006366;GO:0006383;GO:0006383;GO:0008270;GO:0008270;GO:0008270;GO:0046872;	K03007	-	COG1644	K	NRPE10 [Source:UniProtKB/TrEMBL;Acc:A0A178WP73]"	837690	Q8LFJ6;A0A178WP73
AT2G18050	641.374	1197.55	85.1971	0.0711428	-3.81314	0.0870108	1	2	7845923	7847031	+	967	HIS1-3	GO:0000786;GO:0000786;GO:0003677;GO:0003677;GO:0003677;GO:0005634;GO:0005634;GO:0005634;GO:0005694;GO:0006334;GO:0006334;GO:0000786;GO:0000786;GO:0003677;GO:0003677;GO:0003677;GO:0003690;GO:0003690;GO:0005515;GO:0005634;GO:0005634;GO:0005634;GO:0005634;GO:0005694;GO:0006334;GO:0006334;GO:0006355;GO:0006355;GO:0009414;GO:0009414;GO:0016584;GO:0016584;GO:0030261;GO:0030261;GO:0031492;GO:0031492;GO:…	K11275	-	NOG258576	-	HIS1-3 [Source:UniProtKB/TrEMBL;Acc:A0A178VX64]"	816317	P94109;A0A178VX64
AT4G27090	1188.76	2203.43	174.099	0.0790125	-3.66178	0.0871342	1	4	13593844	13595252	-	730	RPL14B	GO:0003723;GO:0003723;GO:0003723;GO:0003729;GO:0003729;GO:0003735;GO:0003735;GO:0003735;GO:0003735;GO:0005622;GO:0005622;GO:0005730;GO:0005730;GO:0005773;GO:0005773;GO:0005774;GO:0005774;GO:0005783;GO:0005783;GO:0005829;GO:0005829;GO:0005840;GO:0005840;GO:0005840;GO:0006412;GO:0006412;GO:0006412;GO:0009506;GO:0009506;GO:0009507;GO:0009507;GO:0022625;GO:0022625;GO:0022625;GO:0022626;GO:0022626;GO:…	K02875	-	COG2163	J	AT4G27090 protein[Source:UniProtKB/TrEMBL;Acc:B9DHP0]	828817	Q9T043;B9DHP0;A0A384KMY9
AT3G26830	105.222	4.85932	205.584	42.3073	5.40283	0.0875265	1	3	9887917	9889791	+	1777	CYP71B15	GO:0004497;GO:0004497;GO:0004497;GO:0005506;GO:0005506;GO:0005783;GO:0005783;GO:0006952;GO:0006952;GO:0006952;GO:0009414;GO:0009414;GO:0009617;GO:0009617;GO:0009625;GO:0009625;GO:0009700;GO:0009700;GO:0009737;GO:0009737;GO:0010112;GO:0010112;GO:0010120;GO:0010120;GO:0010298;GO:0010298;GO:0016020;GO:0016020;GO:0016020;GO:0016021;GO:0016021;GO:0016491;GO:0016705;GO:0016705;GO:0016709;GO:0016709;GO:…	K20559	EC:1.14.19.52	COG2124	Q	Bifunctional dihydrocamalexate synthase/camalexinsynthase [Source:UniProtKB/Swiss-Prot;Acc:Q9LW27]	822298	Q9LW27
AT1G02205	119.923	6.47909	233.366	36.0183	5.17066	0.0875628	1	1	418416	422579	+	3593	CER1	GO:0000170;GO:0000170;GO:0005506;GO:0005506;GO:0005783;GO:0005789;GO:0005789;GO:0005789;GO:0006629;GO:0008610;GO:0008610;GO:0009414;GO:0009414;GO:0009924;GO:0010025;GO:0010025;GO:0016020;GO:0016021;GO:0016021;GO:0016491;GO:0016491;GO:0016491;GO:0016829;GO:0030148;GO:0030148;GO:0042742;GO:0042742;GO:0043447;GO:0043447;GO:0050832;GO:0050832;GO:0055114;GO:0055114;GO:1990465;GO:0005506;GO:0005506;GO:…	K15404	EC:4.1.99.5	NOG247082	-	Fatty acid hydroxylase superfamily[Source:TAIR;Acc:AT1G02205]	837602	F4HVY0;A0A178WGN0
AT5G07440	1798.22	260.783	3335.65	12.7909	3.67705	0.0877444	1	5	2355759	2358241	+	2019	GDH2	GO:0000166;GO:0004352;GO:0004352;GO:0004353;GO:0004353;GO:0004353;GO:0005507;GO:0005507;GO:0005524;GO:0005524;GO:0005739;GO:0005739;GO:0005739;GO:0005774;GO:0005774;GO:0006520;GO:0006520;GO:0008270;GO:0008270;GO:0009651;GO:0009651;GO:0016491;GO:0016491;GO:0016491;GO:0016639;GO:0016639;GO:0046686;GO:0046686;GO:0050897;GO:0050897;GO:0055114;GO:0055114;GO:0055114;GO:0000166;GO:0004352;GO:0004352;GO:…	K00261	EC:1.4.1.3	COG0334	E	Glutamate dehydrogenase[Source:UniProtKB/TrEMBL;Acc:A0A178UEW8]	830635	Q38946;A0A178UEW8
AT4G08580	214.702	410.882	18.5211	0.0450765	-4.47148	0.0877794	1	4	5461398	5463907	+	2289	-	GO:0003674;GO:0008150;GO:0009507;GO:0009507;GO:0003674;GO:0008150;GO:0009507;GO:0009507;	K13110	-	NOG122136	R	Microfibrillar-associated protein-like protein[Source:UniProtKB/TrEMBL;Acc:O22281]	826419	O22281;A0A384KUA2
AT2G33250	429.793	807.727	51.8591	0.0642038	-3.9612	0.0880237	1	2	14097369	14098751	+	1058	-	GO:0008150;GO:0016020;GO:0016021;GO:0016021;	-	-	NOG252374	-	At2g33250/F25I18.1[Source:UniProtKB/TrEMBL;Acc:O22777]	817887	O22777
AT3G05590	1638.43	3026.81	250.035	0.0826067	-3.5976	0.0884934	1	3	1621355	1623052	+	1275	RPL18B	GO:0003723;GO:0003735;GO:0003735;GO:0003735;GO:0005515;GO:0005622;GO:0005622;GO:0005737;GO:0005773;GO:0005773;GO:0005774;GO:0005774;GO:0005840;GO:0005840;GO:0005840;GO:0005886;GO:0005886;GO:0006412;GO:0006412;GO:0009507;GO:0009507;GO:0015934;GO:0015934;GO:0022625;GO:0022625;GO:0022625;GO:0030529;GO:0003735;GO:0003735;GO:0005622;GO:0005622;GO:0005840;GO:0005840;GO:0005840;GO:0006412;GO:0006412;GO:…	K02883	-	COG1727	J	RPL18 [Source:UniProtKB/TrEMBL;Acc:A0A178V8M9]"	819725	P42791;A0A178V8M9
AT3G01160	275.214	522.647	27.7817	0.0531558	-4.23363	0.0885263	1	3	54524	57541	-	2365	-	GO:0003723;GO:0005634;GO:0005634;GO:0005634;GO:0005829;GO:0005829;GO:0006364;GO:0006364;GO:0006364;GO:0008150;	-	-	-	-	Pre-rRNA-processing ESF1-like protein[Source:UniProtKB/TrEMBL;Acc:Q9MAC6]	820504	Q9MAC6
AT3G52400	9337.61	17149.1	1526.14	0.0889926	-3.49017	0.08883	1	3	19425632	19427230	-	1427	SYP122	GO:0000149;GO:0000149;GO:0005484;GO:0005484;GO:0005484;GO:0005622;GO:0005622;GO:0005623;GO:0005886;GO:0005886;GO:0005886;GO:0006612;GO:0006612;GO:0006886;GO:0006886;GO:0006886;GO:0006887;GO:0006887;GO:0006906;GO:0006906;GO:0009506;GO:0009506;GO:0012505;GO:0012505;GO:0015031;GO:0016020;GO:0016020;GO:0016020;GO:0016021;GO:0016021;GO:0016021;GO:0016192;GO:0016192;GO:0031201;GO:0031201;GO:0048278;GO:…	K08486	-	COG5074	U	Syntaxin-122 [Source:UniProtKB/Swiss-Prot;Acc:Q9SVC2]	824405	Q9SVC2;A0A178VEE7
AT1G09630	62.9012	125.802	0	0	-Inf	0.0888621	1	1	3118155	3119815	-	1093	RABA2A	GO:0000166;GO:0000911;GO:0000911;GO:0003924;GO:0003924;GO:0003924;GO:0005525;GO:0005525;GO:0005525;GO:0005768;GO:0005768;GO:0005768;GO:0005768;GO:0005794;GO:0005794;GO:0005829;GO:0005829;GO:0005886;GO:0005886;GO:0006886;GO:0006886;GO:0009504;GO:0009504;GO:0010008;GO:0010008;GO:0015031;GO:0016020;GO:0032482;GO:0032482;	K07904	-	COG1100	R	Ras-related protein RABA2a [Source:UniProtKB/Swiss-Prot;Acc:O04486]	837490	O04486;A0A178WCS3
ATMG01410	104.296	4.85932	203.732	41.9261	5.38978	0.0889668	1	Mt	366086	366700	-	615	ORF204	GO:0003674;GO:0005739;GO:0005739;GO:0008150;	-	-	NOG280753	-	Uncharacterized mitochondrial protein AtMg01410[Source:UniProtKB/Swiss-Prot;Acc:P92567]	-	-
AT5G56550	300.883	31.3156	570.45	18.2162	4.18715	0.0890566	1	5	22895616	22896734	-	982	OXS3	GO:0006979;GO:0006979;GO:0006979;GO:0016607;GO:0016607;GO:0016607;GO:0046686;GO:0046686;GO:0046686;	-	-	NOG283612	-	Emb [Source:UniProtKB/TrEMBL;Acc:Q9LVB9]"	835756	Q9LVB9;A0A178UQH7
AT1G01940	102.278	200.852	3.70422	0.0184426	-5.76082	0.0893808	1	1	322886	324917	+	877	CYP18-1	GO:0000413;GO:0000413;GO:0000413;GO:0003755;GO:0003755;GO:0003755;GO:0003755;GO:0005737;GO:0005737;GO:0006457;GO:0006457;GO:0016853;	K12734	EC:5.2.1.8	COG0652	O	Peptidyl-prolyl cis-trans isomerase CYP18-1[Source:UniProtKB/Swiss-Prot;Acc:Q9LPC7]	839309	Q9LPC7
AT4G27450	1300.71	186.274	2415.15	12.9656	3.69662	0.089426	1	4	13727370	13729002	-	1367	-	GO:0005515;GO:0005634;GO:0005634;GO:0005829;GO:0005829;GO:0005886;GO:0005886;GO:0009506;GO:0009506;	-	-	NOG245574	-	AT4g27450/F27G19_50[Source:UniProtKB/TrEMBL;Acc:Q93V62]	828854	Q93V62;A0A178V0I5
AT2G35070	182.314	14.578	350.049	24.0122	4.5857	0.0896296	1	2	14783254	14784847	+	1080	-	GO:0005739;GO:0005739;GO:0009555;GO:0009555;GO:0016020;GO:0016021;GO:0016021;GO:0048868;GO:0048868;GO:0005739;GO:0005739;GO:0009555;GO:0009555;GO:0016020;GO:0016021;GO:0016021;GO:0048868;GO:0048868;	-	-	NOG246286	-	At2g35070/T4C15.26[Source:UniProtKB/TrEMBL;Acc:O82184]	818072	O82184
AT5G11760	146.9	284.54	9.26056	0.0325457	-4.94139	0.0896808	1	5	3789259	3790573	+	961	-	GO:0003674;GO:0008150;	-	-	NOG71444	-	AT5g11760/T22P22_150[Source:UniProtKB/TrEMBL;Acc:Q9LYF4]	831048	Q9LYF4
AT1G62660	1524.12	221.909	2826.32	12.7364	3.67089	0.0897487	1	1	23199612	23203808	+	3693	BFRUCT3	GO:0004553;GO:0004553;GO:0005975;GO:0005975;GO:0008152;GO:0016787;GO:0016798;GO:0000325;GO:0000325;GO:0004553;GO:0004553;GO:0004564;GO:0004564;GO:0004564;GO:0004575;GO:0004575;GO:0004575;GO:0005773;GO:0005773;GO:0005773;GO:0005775;GO:0005775;GO:0005975;GO:0005975;GO:0005985;GO:0005985;GO:0008152;GO:0009414;GO:0009617;GO:0009617;GO:0009651;GO:0009737;GO:0009738;GO:0009738;GO:0016020;GO:0016021;GO:…	K01193	EC:3.2.1.26	COG1621	G	Acid beta-fructofuranosidase 3, vacuolar[Source:UniProtKB/Swiss-Prot;Acc:Q43348]	842563	Q43348
AT5G28237	157.542	11.3384	303.746	26.7892	4.74358	0.0899384	1	5	10207287	10213598	-	2171	-	GO:0000162;GO:0000162;GO:0000162;GO:0000162;GO:0004834;GO:0004834;GO:0004834;GO:0004834;GO:0005737;GO:0005737;GO:0006568;GO:0006568;GO:0008652;GO:0009073;GO:0016829;GO:0000162;GO:0000162;GO:0000162;GO:0004834;GO:0004834;GO:0004834;GO:0006568;GO:0006568;GO:0008652;GO:0009073;GO:0016829;	K01696	EC:4.2.1.20	-	-	Tryptophan synthase[Source:UniProtKB/TrEMBL;Acc:F4K727]	2746023	A0A1P8BBQ3
AT3G27820	3194.24	5875.45	513.035	0.0873183	-3.51757	0.0901257	1	3	10315010	10318154	+	1979	MDAR4	GO:0005777;GO:0005778;GO:0005778;GO:0005778;GO:0009941;GO:0009941;GO:0016020;GO:0016021;GO:0016021;GO:0016491;GO:0016491;GO:0016491;GO:0016656;GO:0016656;GO:0016656;GO:0042744;GO:0042744;GO:0050660;GO:0050660;GO:0055114;GO:0055114;GO:0055114;	K08232	EC:1.6.5.4	COG0446	C	MDAR4 [Source:UniProtKB/TrEMBL;Acc:A0A178VES2]"	822402	Q9LK94;A0A178VES2
AT5G56940	117.512	229.468	5.55634	0.024214	-5.36801	0.0903235	1	5	23030747	23032411	+	751	RPS16-2	GO:0003735;GO:0003735;GO:0003735;GO:0005622;GO:0005622;GO:0005739;GO:0005739;GO:0005739;GO:0005840;GO:0005840;GO:0005840;GO:0006412;GO:0006412;GO:0009507;GO:0009507;GO:0009536;GO:0009536;GO:0009536;GO:0015935;GO:0030529;GO:0032543;	K02959	-	-	-	30S ribosomal protein S16-2,chloroplastic/mitochondrial [Source:UniProtKB/Swiss-Prot;Acc:Q9LTS6]	835796	Q9LTS6;A0A178UPP3
AT2G16740	502.416	940.008	64.8239	0.068961	-3.85807	0.0904969	1	2	7267722	7269055	+	923	UBC29	GO:0000166;GO:0004842;GO:0004842;GO:0005524;GO:0005524;GO:0006511;GO:0006511;GO:0016567;GO:0016740;GO:0016740;GO:0061631;GO:0061631;	K06689	EC:2.3.2.23	COG5078	O	UBC29 [Source:UniProtKB/TrEMBL;Acc:A0A178VQZ9]"	816175	Q9SLE4;A0A178VQZ9
AT5G45630	380.251	43.7339	716.767	16.3893	4.03468	0.0905745	1	5	18505536	18506382	-	847	-	-	-	-	NOG243304	-	Putative uncharacterized protein[Source:UniProtKB/TrEMBL;Acc:Q9FK78]	834603	Q9FK78;A0A178UNK0
AT2G04170	546.345	1020.46	72.2324	0.0707843	-3.82043	0.0908481	1	2	1417178	1419621	-	2042	-	GO:0005515;GO:0005515;GO:0005515;GO:0005515;GO:0005515;GO:0005515;GO:0005515;	-	-	-	-	TRAF-like family protein[Source:UniProtKB/TrEMBL;Acc:Q6RF45]	814954	Q6RF45
AT1G09590	669.375	1246.15	92.6056	0.0743137	-3.75023	0.0909121	1	1	3106367	3107801	+	872	RPL21A	GO:0003735;GO:0003735;GO:0003735;GO:0003735;GO:0005622;GO:0005622;GO:0005730;GO:0005730;GO:0005840;GO:0005840;GO:0005840;GO:0006412;GO:0006412;GO:0006412;GO:0009507;GO:0009507;GO:0022625;GO:0022625;GO:0022625;GO:0022626;GO:0022626;GO:0030529;	K02889	-	COG2139	J	60S ribosomal protein L21-1[Source:UniProtKB/Swiss-Prot;Acc:Q43291]	837486	Q43291;A0A178WPH9
AT1G22160	1423.18	2627.81	218.549	0.0831678	-3.58783	0.0909327	1	1	7823066	7823971	+	813	FLZ5	GO:0005634;GO:0005634;GO:0005737;GO:0005829;GO:0005829;GO:0008150;GO:0009744;GO:0009744;GO:0009749;GO:0009749;GO:0019900;GO:0019900;GO:0042594;GO:0042594;GO:0046872;GO:0046872;GO:1905582;GO:1905582;	-	-	NOG321842	-	FCS-Like Zinc finger 5 [Source:UniProtKB/Swiss-Prot;Acc:Q8VY80]	838821	Q8VY80;A0A178WCZ5
AT1G15270	375.876	707.301	44.4507	0.0628455	-3.99205	0.0909357	1	1	5250650	5252121	-	479	-	GO:0002181;GO:0002181;GO:0005886;GO:0005886;GO:0008150;	-	-	NOG321488	-	F9L1.21 protein[Source:UniProtKB/TrEMBL;Acc:Q9XI42]	838094	Q9XI42;A0A178W7A2
AT5G25460	704.743	94.4867	1315	13.9173	3.79881	0.0911211	1	5	8863224	8865677	+	1599	-	GO:0009505;GO:0009505;GO:0009505;GO:0009506;GO:0009506;GO:0010015;GO:0010015;GO:0080167;GO:0080167;	-	-	-	-	At5g25460 [Source:UniProtKB/TrEMBL;Acc:Q94F20]"	832620	Q94F20;A0A178UH27
AT5G01880	145.55	281.84	9.26056	0.0328575	-4.92764	0.0912129	1	5	338896	340253	+	1358	ATL74	GO:0016020;GO:0016021;GO:0016021;GO:0016567;GO:0016567;GO:0016740;GO:0016740;GO:0043161;GO:0046872;GO:0046872;GO:0061630;	-	-	COG5540	O	RING-H2 finger protein ATL74[Source:UniProtKB/Swiss-Prot;Acc:Q9LZV8]	831691	Q9LZV8;Q0WP64
AT4G36350	53.0552	0.539924	105.57	195.528	7.61123	0.0912806	1	4	17173737	17175857	-	1401	PAP25	GO:0003993;GO:0003993;GO:0003993;GO:0003993;GO:0004721;GO:0004721;GO:0005576;GO:0005576;GO:0005618;GO:0005618;GO:0006470;GO:0006796;GO:0006796;GO:0016311;GO:0016787;GO:0016787;GO:0016787;GO:0046872;GO:0046872;GO:0046872;	K22390	-	COG1409	R	Purple acid phosphatase 25 [Source:UniProtKB/Swiss-Prot;Acc:O23244]	829787	O23244;A0A178UWT1
AT5G17220	257.82	489.711	25.9296	0.0529487	-4.23926	0.0917273	1	5	5658416	5659661	+	1096	GSTF12	GO:0004364;GO:0004364;GO:0004364;GO:0005515;GO:0005634;GO:0005634;GO:0005737;GO:0005737;GO:0005737;GO:0005737;GO:0005829;GO:0005829;GO:0006749;GO:0006749;GO:0009407;GO:0009407;GO:0009636;GO:0009705;GO:0009705;GO:0016740;GO:0043169;GO:0043169;GO:0043295;GO:0046283;GO:0046283;GO:1900384;GO:1900384;	K00799	EC:2.5.1.18	COG0625	O	Glutathione S-transferase F12[Source:UniProtKB/Swiss-Prot;Acc:Q9FE46]	831586	Q9FE46
AT2G27730	531.65	992.921	70.3803	0.0708821	-3.81844	0.0918308	1	2	11819728	11822036	-	1839	-	GO:0005507;GO:0005507;GO:0005730;GO:0005730;GO:0005739;GO:0005739;GO:0005739;GO:0005747;GO:0005747;GO:0005747;GO:0005773;GO:0005773;GO:0009853;GO:0009853;GO:0031966;GO:0031966;GO:0045271;GO:0045271;GO:0005507;GO:0005507;GO:0005730;GO:0005730;GO:0005739;GO:0005739;GO:0005739;GO:0005747;GO:0005747;GO:0005747;GO:0005773;GO:0005773;GO:0009853;GO:0009853;GO:0031966;GO:0031966;GO:0045271;GO:0045271;GO:…	-	-	NOG270646	-	Uncharacterized protein At2g27730, mitochondrial[Source:UniProtKB/Swiss-Prot;Acc:Q9ZUX4]	817319	Q9ZUX4
AT2G06850	315.468	34.5551	596.38	17.2588	4.10926	0.0924636	1	2	2763449	2765743	+	1615	XTH4	GO:0004553;GO:0004553;GO:0005576;GO:0005576;GO:0005576;GO:0005618;GO:0005618;GO:0005618;GO:0005618;GO:0005737;GO:0005737;GO:0005975;GO:0005975;GO:0006073;GO:0006073;GO:0008152;GO:0009505;GO:0009505;GO:0009506;GO:0009506;GO:0009507;GO:0009507;GO:0009612;GO:0009612;GO:0009645;GO:0009645;GO:0009733;GO:0009733;GO:0009826;GO:0009826;GO:0010411;GO:0010411;GO:0016020;GO:0016020;GO:0016740;GO:0016762;GO:…	K08235	EC:2.4.1.207	COG2273	G	Xyloglucan endotransglucosylase/hydrolase protein 4[Source:UniProtKB/Swiss-Prot;Acc:Q39099]	815247	Q39099;A0A178VUP5
AT3G21810	170.889	328.814	12.9648	0.0394289	-4.6646	0.0924682	1	3	7684356	7688616	+	3103	-	GO:0003677;GO:0003677;GO:0005515;GO:0008150;GO:0046872;GO:0046872;GO:0046872;	-	-	NOG237616	-	Zinc finger CCCH domain-containing protein 40[Source:UniProtKB/Swiss-Prot;Acc:Q93XW7]	821735	Q93XW7
AT1G22630	506.582	946.487	66.676	0.0704458	-3.82734	0.0926439	1	1	8003223	8004304	+	734	-	GO:0009507;GO:0009507;	-	-	NOG309889	-	At1g22630/F12K8_2[Source:UniProtKB/TrEMBL;Acc:Q9SKA5]	838869	Q9SKA5;A0A178W515
AT4G13520	130.316	253.224	7.40845	0.0292564	-5.0951	0.0928327	1	4	7864271	7865709	+	912	SMAP1	GO:0005515;GO:0005575;GO:0009733;GO:0009733;GO:0009734;GO:0009734;GO:0040029;GO:0040029;GO:0005515;GO:0005575;GO:0009733;GO:0009733;GO:0009734;GO:0009734;GO:0040029;GO:0040029;	-	-	NOG327561	-	SMAP1 [Source:UniProtKB/TrEMBL;Acc:A0A178UU77]"	826984	Q9T0H2;A0A178UU77
AT1G29600	170.349	327.734	12.9648	0.0395589	-4.65986	0.0929976	1	1	10343785	10346364	+	1639	-	GO:0046872;GO:0046872;GO:0046872;GO:0003677;GO:0008150;GO:0046872;GO:0046872;GO:0046872;			NOG138022	S	Zinc finger C-x8-C-x5-C-x3-H type family protein[Source:TAIR;Acc:AT1G29600]	839837	A0A2H1ZED0
AT1G77122	82.7246	163.597	1.85211	0.0113212	-6.46483	0.0931854	1	1	28977357	28978750	-	1118	-	-	-	-	NOG113194	S	At1g77122 [Source:UniProtKB/TrEMBL;Acc:Q56XE2]"	844048	Q56XE2
AT5G52050	7558.32	1207.27	13909.4	11.5213	3.52624	0.0933811	1	5	21138703	21140876	+	2174	DTX50	GO:0005768;GO:0005770;GO:0005770;GO:0005886;GO:0005886;GO:0006855;GO:0006855;GO:0006855;GO:0009737;GO:0009737;GO:0010015;GO:0010015;GO:0015238;GO:0015238;GO:0015238;GO:0015297;GO:0015297;GO:0016020;GO:0016020;GO:0016020;GO:0016021;GO:0016021;GO:0031902;GO:0031902;GO:0055085;GO:0055085;GO:0080168;GO:0080168;GO:0090440;GO:0090440;GO:2000070;GO:2000070;	K03327	-	-	-	Protein DETOXIFICATION 50 [Source:UniProtKB/Swiss-Prot;Acc:Q9FJ87]	835280	Q9FJ87;A0A178UM67
AT1G09930	60.7336	1.07985	120.387	111.485	6.80071	0.0937298	1	1	3227490	3230257	-	2419	OPT2	GO:0005886;GO:0005886;GO:0005887;GO:0005887;GO:0015031;GO:0015031;GO:0015833;GO:0016020;GO:0016020;GO:0016020;GO:0016021;GO:0035672;GO:0035673;GO:0035673;GO:0055085;GO:0055085;	-	-	NOG315478	-	Oligopeptide transporter 2 [Source:UniProtKB/Swiss-Prot;Acc:O04514]	837525	O04514
AT5G66030	1211.44	2235.83	187.063	0.0836663	-3.57921	0.0938376	1	5	26404893	26410355	-	3084	GRIP	GO:0000795;GO:0005515;GO:0005515;GO:0005794;GO:0005802;GO:0005802;GO:0007131;GO:0007131;GO:0048193;GO:0048193;	-	-	NOG12793	-	Protein GRIP [Source:UniProtKB/Swiss-Prot;Acc:Q8S2T0]	836733	Q8S2T0
AT3G04790	896.27	1659.19	133.352	0.0803719	-3.63716	0.093899	1	3	1313297	1314288	+	992	RPI3	GO:0004751;GO:0004751;GO:0004751;GO:0006098;GO:0009052;GO:0009052;GO:0009507;GO:0009507;GO:0009507;GO:0009535;GO:0009535;GO:0009536;GO:0009570;GO:0009570;GO:0009579;GO:0009579;GO:0009735;GO:0009735;GO:0009941;GO:0009941;GO:0016853;GO:0019253;GO:0019253;GO:0042742;GO:0042742;	K01807	EC:5.3.1.6	-	-	EMB3119 [Source:UniProtKB/TrEMBL;Acc:A0A178V804]"	819639	Q9S726;A0A178V804
AT5G14350	61.0114	122.023	0	0	-Inf	0.0941956	1	5	4627140	4628703	-	726	-	GO:0003674;GO:0003723;GO:0004519;GO:0005515;GO:0005739;GO:0005739;GO:0008150;GO:0009451;GO:0043231;GO:0090305;	-	-	-	-	Pentatricopeptide repeat (PPR) superfamily protein[Source:UniProtKB/TrEMBL;Acc:F4K6R8]	831286	F4K6R8
AT2G37990	253.231	480.533	25.9296	0.0539601	-4.21196	0.0946495	1	2	15900635	15903218	+	1225	-	GO:0000055;GO:0000055;GO:0000447;GO:0000447;GO:0005634;GO:0005634;GO:0005634;GO:0005730;GO:0005730;GO:0005730;GO:0030687;GO:0030687;GO:0042254;GO:0042254;GO:0042254;GO:0042273;GO:0042273;	K14852	-	COG5225	J	Ribosome biogenesis regulatory protein homolog[Source:UniProtKB/Swiss-Prot;Acc:Q9SH88]	818377	Q9SH88;Q0WWN4
AT5G59220	285.796	30.7757	540.817	17.5729	4.13528	0.0949475	1	5	23894404	23896939	-	2084	SAG113	GO:0003824;GO:0003824;GO:0004722;GO:0004722;GO:0006470;GO:0006470;GO:0003824;GO:0003824;GO:0004721;GO:0004722;GO:0004722;GO:0004722;GO:0004722;GO:0004724;GO:0005515;GO:0005634;GO:0005634;GO:0005634;GO:0005634;GO:0005794;GO:0005794;GO:0005794;GO:0005829;GO:0005829;GO:0005829;GO:0006470;GO:0006470;GO:0009414;GO:0009414;GO:0009658;GO:0009658;GO:0009737;GO:0009737;GO:0009788;GO:0009788;GO:0009788;GO:…	K14497	EC:3.1.3.16	COG0631	T	Probable protein phosphatase 2C 78[Source:UniProtKB/Swiss-Prot;Acc:Q9FIF5]	836040	Q9FIF5
AT1G14350	287.325	543.164	31.4859	0.0579676	-4.10861	0.0949827	1	1	4907887	4911168	+	2343	MYB124	GO:0000981;GO:0001135;GO:0003677;GO:0003677;GO:0003677;GO:0003700;GO:0003700;GO:0003700;GO:0005515;GO:0005634;GO:0005634;GO:0006351;GO:0006355;GO:0006355;GO:0006357;GO:0007049;GO:0007275;GO:0009553;GO:0009553;GO:0009554;GO:0009554;GO:0009629;GO:0009629;GO:0009733;GO:0009733;GO:0009734;GO:0009734;GO:0009737;GO:0009737;GO:0009926;GO:0009926;GO:0010052;GO:0010052;GO:0010052;GO:0010235;GO:0010235;GO:…	K09422	-	COG5147	K	MYB124 [Source:UniProtKB/TrEMBL;Acc:A0A178W3Z3]"	837997	Q94FL6;A0A178W3Z3
AT1G75260	60.7415	121.483	0	0	-Inf	0.0949913	1	1	28247641	28249485	+	1845	-	-	-	-	NOG12793	-	Oxidoreductases, acting on NADH or NADPH[Source:UniProtKB/TrEMBL;Acc:Q0WVV5]	843863	Q0WVV5;A0A178W2L2
AT2G16600	476.923	890.875	62.9718	0.0706854	-3.82244	0.095045	1	2	7200423	7201755	+	1333	CYP19-1	GO:0000413;GO:0000413;GO:0001932;GO:0001932;GO:0003755;GO:0003755;GO:0003755;GO:0003755;GO:0003755;GO:0005737;GO:0005774;GO:0005774;GO:0005794;GO:0005794;GO:0005794;GO:0005829;GO:0005829;GO:0005829;GO:0005886;GO:0005886;GO:0005886;GO:0006457;GO:0006457;GO:0006457;GO:0007165;GO:0007165;GO:0009506;GO:0009506;GO:0009506;GO:0009507;GO:0009507;GO:0009507;GO:0009704;GO:0009704;GO:0009735;GO:0009735;GO:…	K01802	EC:5.2.1.8	COG0652	O	Peptidyl-prolyl cis-trans isomerase[Source:UniProtKB/TrEMBL;Acc:A0A178VVJ7]	816161	Q38900;A0A178VVJ7
AT4G17790	1069.44	157.118	1981.76	12.6132	3.65686	0.0951512	1	4	9891051	9893057	+	1551	-	GO:0008150;GO:0016020;GO:0016021;GO:0016021;	-	-	COG0398	S	SNARE associated Golgi protein family[Source:UniProtKB/TrEMBL;Acc:O23619]	827501	O23619;A0A178UZQ7
AT3G15590	398.901	747.795	50.007	0.0668726	-3.90244	0.0953437	1	3	5275387	5278019	-	2375	-	GO:0003723;GO:0004519;GO:0005515;GO:0005739;GO:0005739;GO:0005739;GO:0005739;GO:0009451;GO:0009507;GO:0090305;GO:0003723;GO:0004519;GO:0005515;GO:0005739;GO:0005739;GO:0005739;GO:0005739;GO:0009451;GO:0009507;GO:0090305;	-	-	NOG326358	-	Pentatricopeptide repeat-containing proteinAt3g15590, mitochondrial [Source:UniProtKB/Swiss-Prot;Acc:Q9LRP6]	820799	Q9LRP6
AT3G58220	263.336	498.89	27.7817	0.055687	-4.16652	0.0956011	1	3	21564388	21566497	-	1903	-	GO:0005515;GO:0005515;GO:0005515;GO:0005515;GO:0005515;	-	-	NOG295058	-	TRAF-like family protein[Source:TAIR;Acc:AT3G58220]	824991	F4J4P8
AT2G31690	40.7465	0	81.4929	Inf	Inf	0.0956101	1	2	13476093	13477547	-	1455	-	GO:0004620;GO:0004620;GO:0004806;GO:0004806;GO:0006629;GO:0006629;GO:0006629;GO:0008970;GO:0008970;GO:0008970;GO:0009507;GO:0009507;GO:0009507;GO:0009536;GO:0009570;GO:0009570;GO:0009695;GO:0009695;GO:0010027;GO:0010027;GO:0010150;GO:0010150;GO:0010287;GO:0010287;GO:0016042;GO:0016787;GO:0019433;GO:0019433;GO:0047714;GO:0047714;	-	-	NOG291559	-	Phospholipase A1-Ialpha2, chloroplastic[Source:UniProtKB/Swiss-Prot;Acc:Q9SIN9]	817725	Q9SIN9
ATCG00220	589.762	79.3689	1100.15	13.8613	3.79299	0.0956213	1	Pt	28707	28811	-	105	PSBM	GO:0009507;GO:0009523;GO:0009523;GO:0009523;GO:0009535;GO:0009535;GO:0009536;GO:0009579;GO:0015979;GO:0015979;GO:0015979;GO:0016020;GO:0016021;GO:0016021;GO:0016021;GO:0019684;GO:0019684;	-	-	NOG315236	-	Photosystem II reaction center protein M[Source:UniProtKB/Swiss-Prot;Acc:P62109]	-	-
AT2G27385	516.22	67.4905	964.95	14.2976	3.8377	0.0956307	1	2	11716001	11717437	-	1169	-	GO:0008150;GO:0008150;	-	-	NOG303754	-	Pollen Ole e 1 allergen and extensin family protein[Source:UniProtKB/TrEMBL;Acc:F4IFT4]	817283	Q6NLE8
ATCG00590	109.466	5.93917	212.993	35.8624	5.1644	0.0959519	1	Pt	65712	65807	+	96	ORF31	GO:0009055;GO:0009055;GO:0009507;GO:0009512;GO:0009512;GO:0009535;GO:0009535;GO:0009536;GO:0009579;GO:0015979;GO:0015979;GO:0016020;GO:0016021;GO:0016021;GO:0022900;GO:0045158;GO:0045158;GO:0055114;	-	-	-	-	Cytochrome b6-f complex subunit 6[Source:UniProtKB/TrEMBL;Acc:A0A1B1W4V9]	-	-
AT3G52920	884.391	1635.43	133.352	0.0815394	-3.61636	0.095958	1	3	19624278	19626347	+	1232	-	GO:0005886;GO:0005886;	-	-	NOG285358	-	Transcriptional activator (DUF662)[Source:UniProtKB/TrEMBL;Acc:Q8L9S7]	824458	Q8L9S7;A0A384L4Z9
AT3G54760	958.904	1771.49	146.317	0.0825953	-3.5978	0.0960407	1	3	20269024	20272504	-	3011	-	GO:0003676;GO:0003676;GO:0003676;GO:0003676;GO:0005829;GO:0005829;GO:0008150;	-	-	NOG327668	-	Dentin sialophosphoprotein-like protein[Source:UniProtKB/TrEMBL;Acc:Q9M1S4]	824641	F4JE18
AT5G37780	238.807	453.536	24.0775	0.0530883	-4.23546	0.0965399	1	5	15004466	15006267	-	1138	CAM1	GO:0005509;GO:0005509;GO:0005515;GO:0005634;GO:0005634;GO:0005737;GO:0005737;GO:0005886;GO:0005886;GO:0016020;GO:0019722;GO:0019722;GO:0046872;GO:0005509;GO:0005509;GO:0005509;GO:0005509;GO:0005513;GO:0005513;GO:0005515;GO:0005634;GO:0005634;GO:0009612;GO:0009612;GO:0005509;GO:0005509;	K02183	-	-	-	Calmodulin 1 [Source:UniProtKB/TrEMBL;Acc:F4K8M2]"	833756	P0DH95;P0DH96;A0A178WBP5
AT5G53150	426.786	798.008	55.5634	0.0696276	-3.8442	0.0973275	1	5	21553355	21557592	+	4238	-	-	-	-	COG0484	O	DnaJ heat shock amino-terminal domain protein[Source:UniProtKB/TrEMBL;Acc:Q9FGM2]	835396	Q6NMG4
AT1G12320	59.9316	119.863	0	0	-Inf	0.0974312	1	1	4186624	4190342	+	3572	-	GO:0003674;GO:0008150;GO:0016020;GO:0016021;	-	-	NOG321787	-	Ankyrin repeat/KH domain protein (DUF1442)[Source:UniProtKB/TrEMBL;Acc:Q9LNB3]	837786	Q9LNB3;A0A178WGP8
AT5G11500	1362.98	2507.41	218.549	0.0871614	-3.52017	0.0974653	1	5	3676548	3679738	+	1639	-	GO:0008150;	-	-	-	-	Coiled-coil protein[Source:UniProtKB/TrEMBL;Acc:Q9LYE1]	831022	F4JXW2
AT1G62740	1108.59	2043.07	174.099	0.085214	-3.55276	0.0975452	1	1	23230922	23233543	+	1983	HOP2	GO:0005515;GO:0005634;GO:0005634;GO:0005634;GO:0005737;GO:0005829;GO:0005829;GO:0005886;GO:0005886;GO:0046686;GO:0046686;GO:0051131;GO:0051131;GO:0051879;GO:0051879;GO:0051879;GO:0070678;GO:0070678;	K09553	-	COG0457	R	Hsp70-Hsp90 organizing protein 2[Source:UniProtKB/Swiss-Prot;Acc:Q5XEP2]	842572	Q5XEP2
AT4G36260	59.3917	118.783	0	0	-Inf	0.0991033	1	4	17155556	17157645	-	1757	SRS2	GO:0003677;GO:0003677;GO:0003677;GO:0005515;GO:0005634;GO:0005634;GO:0005634;GO:0005634;GO:0007275;GO:0009555;GO:0009555;GO:0009734;GO:0009734;GO:0009851;GO:0009851;GO:0045893;GO:0045893;GO:0046872;GO:0046872;GO:0048653;GO:0048653;	-	-	NOG125435	S	Protein SHI RELATED SEQUENCE 2[Source:UniProtKB/Swiss-Prot;Acc:O65517]	829783	O65517;A0A178V2T1
AT2G38940	1602.75	253.224	2952.27	11.6587	3.54333	0.0998417	1	2	16257157	16260253	+	1999	PHT1-4	GO:0005315;GO:0005315;GO:0005315;GO:0005515;GO:0005634;GO:0005634;GO:0005773;GO:0005773;GO:0005794;GO:0005794;GO:0005886;GO:0005886;GO:0005886;GO:0005887;GO:0006817;GO:0006817;GO:0006817;GO:0009506;GO:0009506;GO:0009737;GO:0009737;GO:0015293;GO:0015293;GO:0016020;GO:0016020;GO:0016020;GO:0016021;GO:0016021;GO:0016021;GO:0022857;GO:0022857;GO:0055085;GO:0055085;	K08176	-	COG0477	G	PHT1 [Source:UniProtKB/TrEMBL;Acc:A0A178VRB1]"	818479	Q96303;A0A178VRB1
ATMG00240	39.8204	0	79.6408	Inf	Inf	0.0999155	1	Mt	68918	69253	-	336	ORF111A	GO:0000943;GO:0000943;GO:0003674;GO:0003676;GO:0005739;GO:0005739;GO:0008150;GO:0008270;GO:0015074;	-	-	KOG0017	R	Uncharacterized mitochondrial protein AtMg00240[Source:UniProtKB/Swiss-Prot;Acc:P93290]	-	-
ATMG01010	39.8204	0	79.6408	Inf	Inf	0.0999155	1	Mt	261105	261461	-	357	ORF118	GO:0003674;GO:0005739;GO:0005739;GO:0008150;	-	-	NOG285860	-	Uncharacterized mitochondrial protein AtMg01010[Source:UniProtKB/Swiss-Prot;Acc:P92535]	-	-
AT5G53460	8546.86	1437.82	15655.9	10.8887	3.44475	0.10023	1	5	21700187	21710296	+	7625	GLT1	GO:0003824;GO:0003824;GO:0005506;GO:0005506;GO:0006537;GO:0006537;GO:0006537;GO:0006537;GO:0006537;GO:0006541;GO:0006807;GO:0006807;GO:0006807;GO:0008152;GO:0008652;GO:0009507;GO:0009507;GO:0009507;GO:0009536;GO:0009536;GO:0009536;GO:0009570;GO:0009570;GO:0009735;GO:0009735;GO:0010181;GO:0010181;GO:0015930;GO:0015930;GO:0016040;GO:0016040;GO:0016040;GO:0016040;GO:0016040;GO:0016491;GO:0016491;GO:…	K00264	EC:1.4.1.14	COG0493	E	Glutamate synthase 1 [NADH], chloroplastic[Source:UniProtKB/Swiss-Prot;Acc:Q9LV03]	835427	Q9LV03
AT4G17680	58.8517	117.703	0	0	-Inf	0.100813	1	4	9842589	9844334	-	1649	-	GO:0004842;GO:0004842;GO:0016567;GO:0031347;GO:0031347;	K19042	EC:2.3.2.27	NOG247999	-	SBP (S-ribonuclease binding protein) family protein[Source:UniProtKB/TrEMBL;Acc:Q8L7G9]	827488	A8MRQ8
AT5G44430	50.277	0.539924	100.014	185.237	7.53323	0.101198	1	5	17908850	17909507	-	548	PDF1.2C	GO:0003674;GO:0005576;GO:0005576;GO:0006952;GO:0006952;GO:0006952;GO:0006952;GO:0031640;GO:0031640;GO:0050832;GO:0050832;	K20727	-	-	-	PDF1.2c [Source:UniProtKB/TrEMBL;Acc:A0A178UR42]"	834470	Q9FI22;A0A178UR42
AT3G15356	5299.55	890.335	9708.77	10.9046	3.44687	0.10124	1	3	5174402	5175523	-	1122	LEC	GO:0005576;GO:0005618;GO:0005618;GO:0005622;GO:0005622;GO:0006952;GO:0009611;GO:0009611;GO:0009817;GO:0009817;GO:0009873;GO:0009873;GO:0030246;GO:0030246;GO:0030246;GO:0048046;GO:0048046;GO:0048046;GO:0071323;GO:0071323;GO:0071369;GO:0071369;GO:0071395;GO:0071395;	-	-	NOG121870	K	Lectin-like protein LEC [Source:UniProtKB/Swiss-Prot;Acc:Q9LJR2]	820768	Q9LJR2;A0A178VCY2
AT1G02330	186.24	355.81	16.669	0.0468481	-4.41587	0.101394	1	1	461946	463618	-	1193	CSU2	GO:0005515;GO:0005634;GO:0005634;GO:0005634;GO:0005681;GO:0005681;GO:0008150;GO:0010099;GO:0010099;GO:0016607;GO:0016607;GO:0016607;GO:0048024;GO:0048024;GO:0055121;GO:0055121;GO:0080022;GO:0080022;GO:1904667;GO:1904667;	-	-	-	-	CONTAINS InterPro DOMAIN/s: Hepatocellularcarcinoma-associated antigen 59 (InterPro:IPR010756); Has1239 Blast hits to 998 proteins in 204 species: Archae -4; Bacteria - 71; Metazoa - 421; Fungi - 109; Plants - 87;Viruses - 5; Other Eukaryotes - /.../ource: NCBI BLink).[Source:TAIR;Acc:AT1G02330]	839367	F4HVZ5;A0A178WFW1
AT5G56130	149.986	288.859	11.1127	0.0384709	-4.70009	0.101406	1	5	22722482	22725099	-	1255	THO3	GO:0000346;GO:0000346;GO:0000347;GO:0000347;GO:0000445;GO:0000445;GO:0003723;GO:0003723;GO:0005515;GO:0005634;GO:0006397;GO:0006397;GO:0006406;GO:0006406;GO:0006406;GO:0008380;GO:0008380;GO:0010267;GO:0010267;GO:0031047;GO:0031047;GO:0031047;GO:0051028;GO:0080008;GO:0080008;	K12880	-	COG2319	R	THO complex subunit 3 [Source:UniProtKB/Swiss-Prot;Acc:Q9FKT5]	835712	Q9FKT5
AT2G02570	719.554	1329.83	109.275	0.0821717	-3.60522	0.101507	1	2	697943	700975	-	1502	-	GO:0003723;GO:0003723;GO:0005634;GO:0005634;GO:0005737;GO:0005737;GO:0006397;GO:0006397;GO:0003723;GO:0003723;GO:0005634;GO:0005634;GO:0005737;GO:0005737;GO:0006397;GO:0006397;GO:0003723;GO:0003723;GO:0005634;GO:0005634;GO:0005737;GO:0005737;GO:0006397;GO:0006397;GO:0003723;GO:0003723;GO:0005634;GO:0005634;GO:0005737;GO:0005737;GO:0006397;GO:0006397;	K12839	-	-	-	Nucleic acid binding/RNA binding protein[Source:UniProtKB/TrEMBL;Acc:Q84K41]	814787	F4IR82
AT5G57815	174.245	333.673	14.8169	0.0444054	-4.49312	0.101543	1	5	23426647	23427911	+	617	COX6B-2	GO:0005739;GO:0005739;GO:0005739;	K02267	-	NOG279294	-	Cytochrome c oxidase subunit[Source:UniProtKB/TrEMBL;Acc:A0A178UHL9]	835891	Q945L0;A0A178UHL9
AT1G13260	1589.8	2912.89	266.704	0.0915599	-3.44914	0.102173	1	1	4542168	4543970	+	1803	RAV1	GO:0003677;GO:0003677;GO:0003677;GO:0003677;GO:0003700;GO:0003700;GO:0003700;GO:0005634;GO:0005634;GO:0005634;GO:0006351;GO:0006355;GO:0006355;GO:0006355;GO:0009741;GO:0009741;GO:0009873;GO:0009873;GO:0009910;GO:0009910;GO:0045892;GO:0045892;GO:0048366;GO:0048366;GO:0048527;GO:0048527;	K09287	-	NOG266118	-	AP2/ERF and B3 domain-containing transcriptionfactor RAV1 [Source:UniProtKB/Swiss-Prot;Acc:Q9ZWM9]	837886	Q9ZWM9
AT1G12940	123.567	239.726	7.40845	0.0309038	-5.01607	0.102307	1	1	4416315	4418590	+	1852	NRT2.5	GO:0005886;GO:0005886;GO:0005886;GO:0005886;GO:0005886;GO:0009705;GO:0009705;GO:0015112;GO:0015112;GO:0015706;GO:0015706;GO:0015706;GO:0016020;GO:0016021;GO:0016021;GO:0016021;GO:0042128;GO:0042128;GO:0055085;GO:0055085;GO:0071249;GO:0071249;	K02575	-	COG2223	P	High affinity nitrate transporter 2.5[Source:UniProtKB/Swiss-Prot;Acc:Q9LPV5]	837852	Q9LPV5;A0A178WLN1
AT5G46730	57.9554	1.07985	114.831	106.34	6.73254	0.102416	1	5	18963977	18965222	+	1246	-	GO:0003674;GO:0008150;	-	-	NOG296302	-	Glycine-rich protein[Source:UniProtKB/TrEMBL;Acc:Q7Y218]	834716	B3H4R1
ATMG01030	57.9554	1.07985	114.831	106.34	6.73254	0.102416	1	Mt	264113	264433	-	321	ORF106E	GO:0003674;GO:0005739;GO:0005739;GO:0008150;	-	-	NOG308453	-	Uncharacterized mitochondrial protein AtMg01030[Source:UniProtKB/Swiss-Prot;Acc:P92537]	-	-
AT1G30370	288.998	33.4753	544.521	16.2663	4.02382	0.102664	1	1	10719065	10720843	-	1779	-	GO:0004620;GO:0004620;GO:0005739;GO:0005739;GO:0006629;GO:0006629;GO:0006629;GO:0008970;GO:0008970;GO:0010214;GO:0010214;GO:0016787;GO:0016787;	-	-	NOG277116	-	DLAH [Source:UniProtKB/TrEMBL;Acc:A0A178W2K8]"	839917	Q9C8G6;A0A178W2K8
AT5G23760	306.841	576.639	37.0422	0.0642382	-3.96043	0.102817	1	5	8013085	8014350	-	767	-	GO:0005737;GO:0030001;GO:0030001;GO:0030001;GO:0046872;GO:0046872;GO:0046914;GO:0046916;	-	-	NOG259881	-	At5g23760 [Source:UniProtKB/TrEMBL;Acc:Q2HIM4]"	832441	A0A1P8BA56
AT2G31560	692.055	1278.54	105.57	0.082571	-3.59822	0.10312	1	2	13436485	13438011	+	1374	-	GO:0008150;GO:0008150;GO:0008150;	-	-	NOG312826	-	AT2G31560 protein[Source:UniProtKB/TrEMBL;Acc:Q8VZ71]	817714	Q8VZ71
AT1G80790	763.869	1409.2	118.535	0.0841151	-3.57149	0.103139	1	1	30359649	30363427	+	2741	FDM5	GO:0005655;GO:0031047;GO:0031047;GO:0031047;GO:0080188;GO:0080188;GO:0031047;GO:0031047;GO:0005655;GO:0031047;GO:0031047;GO:0031047;GO:0080188;GO:0080188;	-	-	-	-	Factor of DNA methylation 5[Source:UniProtKB/Swiss-Prot;Acc:Q9SAI1]	844418	Q9SAI1
AT1G54460	316.945	594.996	38.8943	0.065369	-3.93525	0.103167	1	1	20340572	20343554	-	1517	WDL2	GO:0005737;GO:0005737;GO:0005856;GO:0005874;GO:0005874;GO:0008150;	-	-	-	-	Protein WVD2-like 2 [Source:UniProtKB/Swiss-Prot;Acc:Q9ASW8]	841888	Q9ASW8;A0A178W9C2
AT2G39350	104.836	5.93917	203.732	34.3032	5.10027	0.103646	1	2	16430085	16432751	-	2667	ABCG1	GO:0000166;GO:0005524;GO:0005524;GO:0005524;GO:0005886;GO:0005886;GO:0005886;GO:0009624;GO:0009624;GO:0010208;GO:0010208;GO:0016020;GO:0016020;GO:0016020;GO:0016021;GO:0016021;GO:0016021;GO:0016887;GO:0016887;GO:0042626;GO:0042626;GO:0055085;GO:0055085;GO:0055085;	-	-	COG1131	V	ABC transporter G family member 1[Source:UniProtKB/Swiss-Prot;Acc:O80946]	818520	O80946
AT3G11340	81.2606	3.23955	159.282	49.1679	5.61964	0.103837	1	3	3556554	3558361	+	1730	UGT76B1	GO:0002239;GO:0002239;GO:0006952;GO:0006952;GO:0006952;GO:0008152;GO:0008194;GO:0008194;GO:0010150;GO:0010150;GO:0016740;GO:0016757;GO:0016758;GO:0016758;GO:0043231;GO:0043231;GO:0046527;GO:0046527;GO:0052640;GO:0052640;GO:0080043;GO:0080043;GO:0080044;GO:0080044;	-	-	-	-	UDP-glycosyltransferase 76B1[Source:UniProtKB/Swiss-Prot;Acc:Q9C768]	820307	Q9C768
AT2G45070	512.985	951.886	74.0845	0.0778291	-3.68355	0.104309	1	2	18586974	18588452	-	869	SEC61 BETA	GO:0005086;GO:0005086;GO:0005515;GO:0005783;GO:0005784;GO:0005784;GO:0005784;GO:0005789;GO:0005789;GO:0005789;GO:0006616;GO:0006616;GO:0006886;GO:0006886;GO:0015031;GO:0015450;GO:0016020;GO:0016021;GO:0016021;GO:0031204;GO:0031204;GO:0031205;GO:0031205;GO:0065009;GO:0005086;GO:0005086;GO:0005515;GO:0005783;GO:0005784;GO:0005784;GO:0005784;GO:0005789;GO:0005789;GO:0005789;GO:0006616;GO:0006616;GO:…	K09481	-	NOG320639	-	Protein transport protein Sec61 subunit beta[Source:UniProtKB/Swiss-Prot;Acc:P38389]	819114	P38389;B9DGF7;A0A384KFJ4
AT3G49890	57.7719	115.544	0	0	-Inf	0.104348	1	3	18499164	18500722	+	1100	-	GO:0008150;	-	-	-	-	unknown protein; Has 27 Blast hits to 27 proteinsin 13 species: Archae - 0; Bacteria - 0; Metazoa - 3;Fungi - 0; Plants - 21; Viruses - 0; Other Eukaryotes - 3(source: NCBI BLink). [Source:TAIR;Acc:AT3G49890]	824151	A0A1I9LR96
AT3G09210	293.226	551.263	35.1901	0.0638355	-3.9695	0.104514	1	3	2825142	2826922	-	1354	PTAC13	GO:0006355;GO:0006355;GO:0006355;GO:0009295;GO:0009295;GO:0009508;GO:0009508;	-	-	-	-	AT3g09210/F3L24_8[Source:UniProtKB/TrEMBL;Acc:Q94AA3]	820077	Q94AA3
AT3G62250	614.843	1137.08	92.6056	0.0814416	-3.61809	0.104532	1	3	23037018	23038009	+	992	RPS27AC	GO:0003729;GO:0003729;GO:0003735;GO:0003735;GO:0003735;GO:0005515;GO:0005634;GO:0005634;GO:0005634;GO:0005737;GO:0005737;GO:0005737;GO:0005794;GO:0005794;GO:0005840;GO:0005840;GO:0005840;GO:0006412;GO:0006412;GO:0016567;GO:0016567;GO:0019941;GO:0019941;GO:0022627;GO:0022627;GO:0030529;GO:0031386;GO:0031386;GO:0031625;GO:0031625;GO:0046872;GO:0046872;	K02977	-	COG5272	O	Ubiquitin-40S ribosomal protein S27a-3[Source:UniProtKB/Swiss-Prot;Acc:P59233]	825398	P59233;A0A178V9X1
AT3G55840	814.049	124.183	1503.91	12.1105	3.59819	0.104707	1	3	20716995	20718866	-	1872	HSPRO1	GO:0005515;GO:0005737;GO:0005737;GO:0006952;GO:0006952;GO:0006952;GO:0019441;GO:0019441;GO:0020037;GO:0020037;GO:0046872;GO:0046872;	-	-	NOG286983	-	Nematode resistance protein-like HSPRO1[Source:UniProtKB/Swiss-Prot;Acc:Q9LY61]	824750	Q9LY61
AT5G44200	227.468	430.859	24.0775	0.0558824	-4.16146	0.105046	1	5	17801737	17804203	-	1427	CBP20	GO:0000339;GO:0000339;GO:0000339;GO:0000339;GO:0000394;GO:0000394;GO:0000398;GO:0000398;GO:0003676;GO:0003676;GO:0003723;GO:0005515;GO:0005634;GO:0005634;GO:0005737;GO:0005737;GO:0005845;GO:0005845;GO:0005846;GO:0005846;GO:0005846;GO:0006397;GO:0008380;GO:0016070;GO:0016070;GO:0031047;GO:0031053;GO:0031053;GO:0045292;GO:0045292;GO:0000339;GO:0000339;GO:0000339;GO:0000339;GO:0000394;GO:0000394;GO:…	K12883	-	COG0724	R	Nuclear cap-binding protein subunit 2[Source:UniProtKB/Swiss-Prot;Acc:Q9XFD1]	834443	Q9XFD1
AT2G25200	268.201	30.7757	505.627	16.4294	4.03821	0.105225	1	2	10736261	10737800	-	1540	-	GO:0008150;	-	-	NOG269097	-	At2g25200 [Source:UniProtKB/TrEMBL;Acc:Q9SIS2]"	817058	Q9SIS2
AT1G30250	249.028	470.274	27.7817	0.0590755	-4.0813	0.105275	1	1	10646842	10647650	-	809	-	GO:0008150;	-	-	NOG302072	-	At1g30250 [Source:UniProtKB/TrEMBL;Acc:Q66GS7]"	839905	Q66GS7
AT2G35795	146.477	281.84	11.1127	0.0394289	-4.6646	0.105783	1	2	15042175	15043575	+	726	TIM14-1	GO:0001405;GO:0001405;GO:0001671;GO:0001671;GO:0005739;GO:0005743;GO:0008565;GO:0016020;GO:0016021;GO:0016021;GO:0030150;GO:0030150;GO:0032781;	K09539	-	COG2214	O	Mitochondrial import inner membrane translocasesubunit TIM14-1 [Source:UniProtKB/Swiss-Prot;Acc:Q8RV04]	818152	Q8RV04;A0A178VR72
AT1G64370	6758.27	12284.9	1231.65	0.100258	-3.31822	0.105919	1	1	23888832	23890132	+	1301	-	GO:0008150;	-	-	NOG329841	-	Filaggrin-like protein[Source:UniProtKB/TrEMBL;Acc:Q9C7W1]	842744	Q9C7W1;A0A178WCN7
AT1G14980	332.566	622.533	42.5986	0.0684279	-3.86927	0.106172	1	1	5165489	5166939	-	1281	CPN10	GO:0005507;GO:0005507;GO:0005524;GO:0005524;GO:0005737;GO:0005737;GO:0005739;GO:0005739;GO:0005739;GO:0005759;GO:0005759;GO:0006457;GO:0006457;GO:0006986;GO:0009408;GO:0009408;GO:0046872;GO:0046872;GO:0051082;GO:0051082;GO:0051085;GO:0051085;GO:0051087;GO:0051087;GO:0005524;GO:0005524;GO:0005737;GO:0005737;GO:0006457;GO:0006457;	K04078	-	COG0234	O	10 kDa chaperonin, mitochondrial[Source:UniProtKB/Swiss-Prot;Acc:P34893]	838063	P34893
AT5G64120	772.185	118.243	1426.13	12.0609	3.59227	0.106283	1	5	25659257	25661007	-	1342	PER71	GO:0004601;GO:0004601;GO:0004601;GO:0004601;GO:0004601;GO:0005576;GO:0005576;GO:0005618;GO:0005618;GO:0006979;GO:0006979;GO:0006979;GO:0009505;GO:0009505;GO:0009506;GO:0009506;GO:0009664;GO:0009808;GO:0009808;GO:0016020;GO:0016020;GO:0016491;GO:0020037;GO:0020037;GO:0020037;GO:0042744;GO:0042744;GO:0042744;GO:0045730;GO:0045730;GO:0046872;GO:0046872;GO:0048046;GO:0048046;GO:0048511;GO:0048511;GO:…	K00430	EC:1.11.1.7	NOG297594	-	Peroxidase[Source:UniProtKB/TrEMBL;Acc:A0A178UAR8]	836533	Q43387;A0A178UAR8
AT3G45600	985.554	156.038	1815.07	11.6322	3.54005	0.106441	1	3	16733755	16735951	-	1266	TET3	GO:0005886;GO:0005886;GO:0005886;GO:0005886;GO:0009506;GO:0009506;GO:0009506;GO:0016020;GO:0016021;GO:0016021;GO:0016021;GO:0016020;GO:0016021;GO:0016021;GO:0016021;	-	-	NOG329121	-	Tetraspanin-3 [Source:UniProtKB/Swiss-Prot;Acc:Q9M1E7]	823702	Q9M1E7
AT1G76060	93.0993	182.494	3.70422	0.0202977	-5.62254	0.106453	1	1	28543100	28543850	-	751	EMB1793	-	-	-	NOG77282	S	At1g76060 [Source:UniProtKB/TrEMBL;Acc:Q63Z96]"	843938	Q63Z96
AT4G31560	526.446	975.103	77.7887	0.0797748	-3.64792	0.106639	1	4	15295138	15296310	+	777	HCF153	GO:0010190;GO:0010190;GO:0042651;GO:0042651;	-	-	NOG315256	-	AT4g31560/F3L17_130[Source:UniProtKB/TrEMBL;Acc:Q9SV14]	829283	Q9SV14;A0A178UXQ3
AT4G18975	279.072	524.806	33.338	0.0635244	-3.97654	0.106718	1	4	10391884	10393923	-	1408	-	GO:0003723;GO:0004519;GO:0005515;GO:0009451;GO:0009507;GO:0009507;GO:0009536;GO:0043231;GO:0090305;GO:0003723;GO:0004519;GO:0005515;GO:0009451;GO:0009507;GO:0009507;GO:0009536;GO:0043231;GO:0090305;GO:0003723;GO:0004519;GO:0005515;GO:0009451;GO:0009507;GO:0009507;GO:0009536;GO:0043231;GO:0090305;GO:0005515;	-	-	NOG293136	-	Pentatricopeptide repeat-containing proteinAt4g18975, chloroplastic [Source:UniProtKB/Swiss-Prot;Acc:Q2V3H0]	827633	Q2V3H0
AT5G48400	310.875	38.3346	583.415	15.219	3.9278	0.1068	1	5	19616066	19619508	+	3134	GLR1.2	GO:0004970;GO:0004970;GO:0005262;GO:0005262;GO:0005515;GO:0005622;GO:0005622;GO:0005886;GO:0005886;GO:0005886;GO:0006811;GO:0006816;GO:0006816;GO:0008066;GO:0008066;GO:0016020;GO:0016020;GO:0016020;GO:0016021;GO:0016021;GO:0019722;GO:0019722;GO:0035235;GO:0070588;GO:0071230;GO:0071230;GO:0004970;GO:0016020;	K05387	-	NOG313824	-	Glutamate receptor 1.2 [Source:UniProtKB/Swiss-Prot;Acc:Q9LV72]	834895	Q9LV72
AT1G20450	2728.55	4970	487.105	0.0980091	-3.35094	0.106853	1	1	7087903	7089606	-	1624	ERD10	GO:0001786;GO:0001786;GO:0003779;GO:0003779;GO:0005507;GO:0005507;GO:0005634;GO:0005634;GO:0005737;GO:0005737;GO:0005829;GO:0005829;GO:0005829;GO:0006950;GO:0009409;GO:0009409;GO:0009414;GO:0009414;GO:0009414;GO:0009415;GO:0009415;GO:0009506;GO:0009506;GO:0009631;GO:0009631;GO:0009631;GO:0009737;GO:0009737;GO:0009737;GO:0010029;GO:0010029;GO:0016020;GO:0016020;GO:0016020;GO:0016151;GO:0016151;GO:…	-	-	NOG281319	-	Dehydrin ERD10 [Source:UniProtKB/Swiss-Prot;Acc:P42759]	838633	P42759
AT4G37120	1403.52	2566.26	240.775	0.0938231	-3.41391	0.107181	1	4	17486516	17489354	+	2005	SMP2	GO:0000375;GO:0000375;GO:0000386;GO:0000386;GO:0000386;GO:0000398;GO:0000398;GO:0003727;GO:0003727;GO:0005634;GO:0005681;GO:0005681;GO:0005681;GO:0006397;GO:0006397;GO:0008284;GO:0008284;GO:0008380;GO:0008380;GO:0008380;GO:0030628;GO:0030628;GO:0046872;GO:0046872;	K12819	-	NOG251791	-	SMP2 [Source:UniProtKB/TrEMBL;Acc:A0A178UW38]"	829866	O23174;A0A178UW38
AT1G16370	242.234	26.9962	457.472	16.9458	4.08285	0.107208	1	1	5596633	5598447	+	1815	OCT6	GO:0000166;GO:0005524;GO:0005524;GO:0005773;GO:0005774;GO:0006811;GO:0006811;GO:0008514;GO:0009705;GO:0009705;GO:0015711;GO:0016020;GO:0016021;GO:0016021;GO:0016021;GO:0016021;GO:0022857;GO:0022857;GO:0042631;GO:0042631;GO:0055085;GO:0055085;GO:0071472;GO:0071472;	-	-	COG0477	G	Organic cation/carnitine transporter 6[Source:UniProtKB/Swiss-Prot;Acc:Q9SA36]	838207	Q9SA36
AT5G13100	1566.39	2860.52	272.26	0.0951787	-3.39322	0.107833	1	5	4156501	4158554	+	1672	-	-	-	-	NOG246843	-	AT5g13100/T19L5_60[Source:UniProtKB/TrEMBL;Acc:Q9FYA0]	831149	Q9FYA0;A0A178UH97
AT3G46430	213.044	403.863	22.2253	0.0550318	-4.18359	0.107928	1	3	17087538	17088753	+	573	-	GO:0005739;GO:0005739;GO:0005750;GO:0005750;GO:0005753;GO:0005753;GO:0008150;	-	-	NOG262966	-	AT3g46430/F18L15_150[Source:UniProtKB/TrEMBL;Acc:Q9SN96]	823793	Q9SN96;A0A384KW84
AT2G27470	56.692	113.384	0	0	-Inf	0.108046	1	2	11744981	11746455	-	1123	NF-YB11	GO:0003700;GO:0003700;GO:0005515;GO:0005634;GO:0006355;GO:0006355;GO:0008622;GO:0008622;GO:0046982;GO:0046982;GO:0070869;GO:0070869;	K02326	EC:2.7.7.7	NOG301039	-	Nuclear factor Y, subunit B11[Source:UniProtKB/TrEMBL;Acc:Q9ZQH2]	817292	Q9ZQH2
AT3G13190	56.692	113.384	0	0	-Inf	0.108046	1	3	4240139	4242008	+	1627	-	GO:0005829;GO:0005829;GO:0008150;GO:0009903;GO:0009903;GO:0009904;GO:0009904;GO:0005829;GO:0005829;GO:0008150;GO:0009903;GO:0009903;GO:0009904;GO:0009904;GO:0005829;GO:0005829;GO:0008150;GO:0009903;GO:0009903;GO:0009904;GO:0009904;GO:0005829;GO:0005829;GO:0008150;GO:0009903;GO:0009903;GO:0009904;GO:0009904;	-	-	NOG330285	-	WEB family protein (DUF827)[Source:UniProtKB/TrEMBL;Acc:A0A178VAA6]	820509	Q9LK53;A0A178VAA6
AT5G02020	1125.92	183.034	2068.81	11.3028	3.49861	0.108138	1	5	385878	388231	-	1668	SIS	GO:0009651;GO:0009651;GO:0016874;GO:0016874;GO:0016874;GO:0016874;	-	-	NOG285266	-	AT5g02020/T7H20_70[Source:UniProtKB/TrEMBL;Acc:Q9LZM9]	831782	Q9LZM9;A0A178UAJ1
AT3G22235	1204.25	197.072	2211.42	11.2214	3.48818	0.108144	1	3	7854419	7855814	-	687	-	GO:0008150;GO:0008150;	-	-	-	-	Cysteine-rich TM module stress tolerance protein[Source:UniProtKB/TrEMBL;Acc:Q8W472]	821791	Q8W472
AT5G67070	420.608	57.7719	783.443	13.561	3.76139	0.108319	1	5	26767599	26768956	+	1358	RALFL34	GO:0004871;GO:0004871;GO:0005179;GO:0005179;GO:0005515;GO:0005576;GO:0005622;GO:0005622;GO:0007267;GO:0007267;GO:0009506;GO:0009506;GO:0010469;GO:0019722;GO:0019722;GO:0019722;GO:0048046;GO:0048046;	-	-	NOG243154	-	Protein RALF-like 34 [Source:UniProtKB/Swiss-Prot;Acc:Q9FHA6]	836842	Q9FHA6;A0A178UD98
AT4G32480	916.527	145.78	1687.27	11.5741	3.53283	0.108332	1	4	15676240	15677977	+	1313	-	-	-	-	NOG291919	-	AT4g32480/F8B4_180[Source:UniProtKB/TrEMBL;Acc:Q9SUU4]	829383	Q9SUU4
AT2G07675	48.4249	0.539924	96.3098	178.377	7.47878	0.108574	1	2	3270410	3270787	+	378	-	GO:0003735;GO:0003735;GO:0003735;GO:0005622;GO:0005622;GO:0005739;GO:0005739;GO:0005840;GO:0005840;GO:0005840;GO:0006412;GO:0006412;GO:0015935;GO:0015935;GO:0030529;	K02950	-	COG0048	J	Ribosomal protein S12/S23 family protein[Source:TAIR;Acc:AT2G07675]	815348	P92532;A0A2P2CLH1
AT1G14330	964.641	154.958	1774.32	11.4503	3.51732	0.108859	1	1	4890069	4892332	-	2264	-	GO:0005515;GO:0005634;GO:0005634;GO:0005634;GO:0005737;GO:0008150;GO:0019005;GO:0030162;GO:0031625;GO:0042787;GO:0043161;	-	-	NOG291394	-	At1g14330/F14L17_7[Source:UniProtKB/TrEMBL;Acc:Q9M9S9]	837994	Q9M9S9;A0A178WKY8
AT1G69690	244.169	460.555	27.7817	0.0603221	-4.05117	0.108887	1	1	26216009	26218071	+	2063	TCP15	GO:0003677;GO:0003677;GO:0003700;GO:0003700;GO:0003700;GO:0005515;GO:0005515;GO:0005515;GO:0005634;GO:0005634;GO:0005634;GO:0006351;GO:0006351;GO:0006355;GO:0006355;GO:0006355;GO:0007275;GO:0007623;GO:0007623;GO:0008283;GO:0008283;GO:0009735;GO:0009735;GO:0010229;GO:0010229;GO:0010252;GO:0010252;GO:0031540;GO:0031540;GO:0042023;GO:0042023;GO:0043565;GO:0043565;GO:0048467;GO:0048467;	-	-	NOG311108	-	TCP15 [Source:UniProtKB/TrEMBL;Acc:A0A178WLV7]"	843305	Q9C9L2;A0A178WLV7
AT4G08310	398.17	740.776	55.5634	0.075007	-3.73683	0.109274	1	4	5248806	5252327	-	1944	-	GO:0008150;GO:0016874;GO:0016874;	-	-	-	-	DNA ligase [Source:UniProtKB/TrEMBL;Acc:Q9SUE9]"	826385	Q9SUE9
AT1G76430	37.9683	0	75.9366	Inf	Inf	0.109275	1	1	28678935	28682062	-	1967	PHT1-9	GO:0005215;GO:0005215;GO:0005886;GO:0005886;GO:0005887;GO:0006817;GO:0006817;GO:0006817;GO:0015114;GO:0015114;GO:0015293;GO:0015293;GO:0015415;GO:0015415;GO:0016020;GO:0016021;GO:0016021;GO:0016021;GO:0022857;GO:0022857;GO:0035435;GO:0055085;GO:0055085;GO:0099133;GO:1901684;GO:1901684;	K08176	-	COG0477	G	Putative phosphate transporter[Source:UniProtKB/TrEMBL;Acc:Q0WRM8]	843976	Q9S735;A0A384KTV4;Q0WRM8
AT5G46440	105.904	206.251	5.55634	0.0269397	-5.21412	0.109328	1	5	18834643	18835162	+	520	-	GO:0008150;	-	-	KOG4197	R	At5g46440 [Source:UniProtKB/TrEMBL;Acc:Q9FHG1]"	834687	Q9FHG1;A0A178UAQ8
AT5G13970	211.425	400.624	22.2253	0.0554768	-4.17197	0.109358	1	5	4506191	4507864	-	1467	-	GO:0005515;GO:0008150;	-	-	NOG247728	-	AT5g13970/MAC12_6[Source:UniProtKB/TrEMBL;Acc:Q9FFX8]	831245	Q9FFX8
AT1G03910	745.627	1370.87	120.387	0.0878183	-3.50933	0.10959	1	1	996076	1000629	+	2697	CTN	GO:0005515;GO:0005515;GO:0005515;GO:0005634;GO:0005634;GO:0005634;GO:0005681;GO:0005681;GO:0006397;GO:0006397;GO:0008380;GO:0008380;GO:0009793;GO:0009793;GO:0016607;GO:0016607;	-	-	NOG290728	-	Cactin [Source:UniProtKB/Swiss-Prot;Acc:F4I2J8]"	839371	F4I2J8
AT5G52780	477.658	884.936	70.3803	0.0795315	-3.65233	0.109652	1	5	21390412	21391561	-	1150	-	GO:0008150;GO:0009507;GO:0009507;GO:0009535;GO:0009535;GO:0016020;GO:0016021;GO:0016021;	-	-	NOG289720	-	Uncharacterized protein PAM68-like[Source:UniProtKB/Swiss-Prot;Acc:Q9LTD9]	835355	Q9LTD9;A0A178UE33
AT5G25630	1696.63	3093.23	300.042	0.0969998	-3.36588	0.109658	1	5	8947223	8949741	+	2519	-	GO:0005515;GO:0008150;GO:0005515;GO:0003723;GO:0004519;GO:0005515;GO:0005739;GO:0005739;GO:0009451;GO:0043231;GO:0090305;	-	-	NOG293185	-	Tetratricopeptide repeat (TPR)-like superfamilyprotein [Source:UniProtKB/TrEMBL;Acc:F4JY71]	832639	Q8GZ63;A0A178USB5
AT4G02330	88.2829	4.31939	172.246	39.8775	5.3175	0.109858	1	4	1032350	1035055	+	1978	PME41	GO:0004857;GO:0004857;GO:0005576;GO:0005576;GO:0005618;GO:0005618;GO:0005618;GO:0009409;GO:0009409;GO:0009620;GO:0009620;GO:0009741;GO:0009741;GO:0016787;GO:0030599;GO:0030599;GO:0030599;GO:0030599;GO:0030599;GO:0042545;GO:0042545;GO:0042545;GO:0043086;GO:0045330;GO:0045330;GO:0045490;GO:0045490;GO:0046910;GO:0046910;GO:0071555;GO:0071944;	K01051	EC:3.1.1.11	COG4677	G	Probable pectinesterase/pectinesterase inhibitor 41[Source:UniProtKB/Swiss-Prot;Acc:Q8RXK7]	828064	Q8RXK7
AT2G18120	56.1521	112.304	0	0	-Inf	0.109959	1	2	7876544	7878072	-	1238	SRS4	GO:0003677;GO:0003677;GO:0003677;GO:0005515;GO:0005634;GO:0005634;GO:0005634;GO:0007275;GO:0007275;GO:0009734;GO:0009734;GO:0009851;GO:0009851;GO:0045893;GO:0045893;GO:0046872;GO:0046872;	-	-	NOG262123	-	Protein SHI RELATED SEQUENCE 4[Source:UniProtKB/Swiss-Prot;Acc:Q9SI19]	816325	Q9SI19
AT2G32140	859.326	1576.04	142.613	0.090488	-3.46613	0.110521	1	2	13655627	13657369	-	1485	-	GO:0005515;GO:0007165;GO:0007165;GO:0009639;GO:0009959;GO:0016020;GO:0016021;GO:0016021;	-	-	-	-	Transmembrane receptor[Source:UniProtKB/TrEMBL;Acc:F4ISS7]	817773	F4ISS7
AT5G16650	1603.47	273.202	2933.75	10.7384	3.42471	0.110613	1	5	5463177	5465398	-	1096	-	GO:0005737;GO:0016020;GO:0016021;GO:0016021;	-	-	COG2214	O	Chaperone DnaJ-domain superfamily protein[Source:TAIR;Acc:AT5G16650]	831527	A0A1P8BDW0
AT3G55580	188.245	357.97	18.5211	0.0517393	-4.27259	0.11065	1	3	20612693	20615932	+	1742	-	GO:0005515;GO:0005634;GO:0005634;GO:0009631;GO:0009631;GO:0042393;GO:0042393;GO:0071497;GO:0071497;GO:1901141;GO:1901141;	-	-	-	-	Regulator of chromosome condensation (RCC1) familyprotein [Source:UniProtKB/TrEMBL;Acc:Q9M2S1]	824723	Q9M2S1;A0A384L9U9
AT1G78020	4277.17	7759.79	794.556	0.102394	-3.2878	0.110784	1	1	29338530	29339760	+	1015	FLZ6	GO:0005515;GO:0005634;GO:0005634;GO:0005634;GO:0005737;GO:0005737;GO:0005737;GO:0005783;GO:0005783;GO:0005829;GO:0005829;GO:0019900;GO:0019900;GO:0042594;GO:0042594;GO:0046872;GO:0046872;GO:0090351;GO:0090351;	-	-	-	-	FCS-Like Zinc finger 6 [Source:UniProtKB/Swiss-Prot;Acc:Q9SGZ8]	844137	Q9SGZ8;A0A178WHS6
AT3G14240	786.537	124.722	1448.35	11.6126	3.53762	0.110822	1	3	4741287	4744263	-	2977	SBT1.5	GO:0004252;GO:0004252;GO:0004252;GO:0005576;GO:0005576;GO:0006508;GO:0006508;GO:0006508;GO:0008233;GO:0008236;GO:0016020;GO:0016485;GO:0016787;	-	-	-	-	Subtilisin-like protease SBT1.5[Source:UniProtKB/Swiss-Prot;Acc:Q9LUM3]	820644	Q9LUM3
AT4G24090	220.449	416.821	24.0775	0.0577644	-4.11367	0.110866	1	4	12512665	12514657	+	1194	-	GO:0008150;GO:0016020;GO:0016021;GO:0016021;	-	-	NOG09619	I	At4g24090 [Source:UniProtKB/TrEMBL;Acc:Q5XEV6]"	828509	Q5XEV6
AT5G53940	153.882	294.799	12.9648	0.0439784	-4.50706	0.111435	1	5	21896987	21898631	-	609	-	GO:0000151;GO:0046872;GO:0046872;	-	-	NOG279233	-	Protein yippee-like[Source:UniProtKB/TrEMBL;Acc:Q67YD0]	835477	Q9FN32;Q67YD0;A0A384LPQ9
AT1G80820	232.703	26.4563	438.951	16.5915	4.05238	0.111877	1	1	30370474	30372799	+	2099	CCR2	GO:0003824;GO:0003824;GO:0016491;GO:0016491;GO:0016616;GO:0016616;GO:0050662;GO:0050662;GO:0055114;GO:0003824;GO:0003824;GO:0005575;GO:0006952;GO:0006952;GO:0007623;GO:0007623;GO:0009409;GO:0009409;GO:0009699;GO:0009699;GO:0016491;GO:0016491;GO:0016491;GO:0016616;GO:0016616;GO:0016621;GO:0016621;GO:0016621;GO:0042754;GO:0042754;GO:0050662;GO:0050662;GO:0055114;	K09753	EC:1.2.1.44	-	-	Cinnamoyl-CoA reductase 2 [Source:UniProtKB/Swiss-Prot;Acc:Q9SAH9]	844421	Q9SAH9
AT1G32520	422.275	783.43	61.1197	0.0780155	-3.6801	0.111922	1	1	11758211	11759324	-	983	-	GO:0008150;GO:0009507;GO:0009507;	-	-	-	-	TLDc domain protein[Source:UniProtKB/TrEMBL;Acc:Q682Q6]	840146	Q682Q6
AT1G63980	995.239	1820.08	170.394	0.0936189	-3.41706	0.112432	1	1	23740493	23743302	+	1577	-	GO:0003676;GO:0003676;GO:0008150;GO:0003676;GO:0003676;	K11135	-	NOG241107	-	At1g63980/F22C12_9[Source:UniProtKB/TrEMBL;Acc:Q940M0]	842701	F4I583
AT2G42975	321.227	599.856	42.5986	0.0710147	-3.81574	0.11253	1	2	17873869	17874936	+	809	-	GO:0008150;GO:0009507;GO:0009507;GO:0009507;GO:0009535;GO:0009535;GO:0016020;GO:0016021;GO:0016021;	-	-	NOG281865	-	Myosin-G heavy chain-like protein[Source:UniProtKB/TrEMBL;Acc:Q8RXT7]	818899	Q8RXT7;A0A178VND4
AT3G17170	218.02	411.962	24.0775	0.0584458	-4.09676	0.112989	1	3	5853059	5854906	-	1125	RFC3	GO:0003735;GO:0003735;GO:0003735;GO:0003746;GO:0003746;GO:0005840;GO:0005840;GO:0005840;GO:0006412;GO:0006412;GO:0006414;GO:0019843;GO:0019843;GO:0070181;	-	-	-	-	AT3g17170/K14A17_29[Source:UniProtKB/TrEMBL;Acc:Q948R9]	820974	Q948R9;A0A384KEQ6
AT1G42550	3287.41	5958.06	616.753	0.103516	-3.27208	0.113874	1	1	15976805	15979952	+	3076	PMI1	GO:0005623;GO:0005737;GO:0005829;GO:0005829;GO:0005886;GO:0005886;GO:0006970;GO:0006970;GO:0009637;GO:0009637;GO:0009738;GO:0009738;GO:0009787;GO:0009787;GO:0009902;GO:0009902;GO:0009902;GO:0009902;GO:0009903;GO:0009903;GO:0010029;GO:0010029;GO:0030048;GO:0030048;GO:0031022;GO:0031022;GO:1902265;GO:1902265;	-	-	-	-	Protein PLASTID MOVEMENT IMPAIRED 1[Source:UniProtKB/Swiss-Prot;Acc:Q9C8E6]	840860	Q9C8E6
AT1G64690	55.0723	110.145	0	0	-Inf	0.113918	1	1	24037475	24039177	+	1703	BLT	GO:0010090;GO:0010090;GO:0010090;GO:0010091;GO:0010091;GO:0010091;GO:0010091;GO:0010091;GO:0010090;GO:0010090;GO:0010090;GO:0010091;GO:0010091;GO:0010091;GO:0010090;GO:0010091;GO:0010091;GO:0010091;	-	-	NOG330778	-	branchless trichome [Source:TAIR;Acc:AT1G64690]"	842777	F4I878
AT1G72930	3675.25	6657.81	692.69	0.104042	-3.26477	0.114017	1	1	27439240	27440464	+	1127	TIR	GO:0005515;GO:0005737;GO:0005737;GO:0006952;GO:0006952;GO:0007165;GO:0007165;GO:0009506;GO:0009506;GO:0005515;GO:0007165;GO:0007165;	-	-	NOG251914	-	Toll/interleukin-1 receptor-like protein[Source:UniProtKB/Swiss-Prot;Acc:Q9SSN3]	843624	Q9SSN3
AT4G02400	328.362	612.274	44.4507	0.0725993	-3.7839	0.114205	1	4	1054199	1057998	+	2726	-	GO:0005730;GO:0005730;GO:0006364;GO:0006364;GO:0019013;GO:0030490;GO:0030529;GO:0032040;GO:0032040;GO:0032040;	K14567	-	-	-	U3 ribonucleoprotein (Utp) family protein[Source:UniProtKB/TrEMBL;Acc:F4JHI1]	828039	F4JHI1
AT4G34250	107.228	7.01901	207.437	29.5535	4.88526	0.114228	1	4	16394600	16396703	+	2104	KCS16	GO:0003824;GO:0003824;GO:0006633;GO:0006633;GO:0006633;GO:0008152;GO:0009416;GO:0009416;GO:0016020;GO:0016020;GO:0016020;GO:0016021;GO:0016021;GO:0016740;GO:0016746;GO:0016747;GO:0016747;GO:0102336;GO:0102336;GO:0102337;GO:0102337;GO:0102338;GO:0102338;GO:0102756;GO:0102756;	K15397	EC:2.3.1.199	COG3424	Q	3-ketoacyl-CoA synthase 16 [Source:UniProtKB/Swiss-Prot;Acc:Q9SYZ0]	829574	Q9SYZ0;A4VCL7
AT3G13580	572.343	1053.93	90.7535	0.0861094	-3.53768	0.1143	1	3	4433047	4435305	+	1693	RPL7D	GO:0000463;GO:0000463;GO:0002181;GO:0003723;GO:0003729;GO:0003729;GO:0003735;GO:0003735;GO:0003735;GO:0005840;GO:0009507;GO:0009507;GO:0016020;GO:0016020;GO:0022625;GO:0022625;GO:0022625;GO:0022626;GO:0022626;GO:0030529;GO:0042788;GO:0042788;GO:0000463;GO:0000463;GO:0002181;GO:0003723;GO:0003729;GO:0003729;GO:0003735;GO:0003735;GO:0003735;GO:0005840;GO:0009507;GO:0009507;GO:0016020;GO:0016020;GO:…	K02937	-	-	-	Ribosomal protein L30/L7 family protein[Source:UniProtKB/TrEMBL;Acc:A0A178VHA2]	820560	Q9LHP1;A0A178VHA2
AT4G01430	154.262	14.038	294.486	20.9777	4.39079	0.114586	1	4	585598	588126	+	1655	-	GO:0005886;GO:0005886;GO:0005886;GO:0006868;GO:0015186;GO:0015186;GO:0016020;GO:0016020;GO:0016020;GO:0016021;GO:0016021;GO:0016021;GO:0022857;GO:0022857;GO:0044746;GO:0048316;GO:0048316;GO:0055085;GO:0016020;GO:0016020;GO:0016020;GO:0016021;GO:0016021;GO:0016021;GO:0022857;GO:0022857;GO:0055085;GO:0016020;GO:0016020;GO:0016020;GO:0016021;GO:0016021;GO:0016021;GO:0022857;GO:0022857;GO:0055085;	-	-	NOG266757	-	WAT1-related protein At4g01430[Source:UniProtKB/Swiss-Prot;Acc:Q9M131]	826685	Q9M131
AT3G03000	162.637	310.456	14.8169	0.0477262	-4.38908	0.114599	1	3	677240	678180	+	941	CML18	GO:0000325;GO:0000325;GO:0005509;GO:0005509;GO:0005509;GO:0005515;GO:0005634;GO:0005634;GO:0005773;GO:0019722;GO:0019722;GO:0030234;GO:0030234;GO:0043269;GO:0043269;GO:0046872;GO:0050790;GO:0051300;GO:0051300;	K13448	-	COG5126	DTZ	Probable calcium-binding protein CML18[Source:UniProtKB/Swiss-Prot;Acc:Q9M8U1]	821161	Q9M8U1;A0A178V6U2
AT1G04680	366.165	50.7529	681.577	13.4293	3.74732	0.114837	1	1	1303467	1307973	-	2074	-	GO:0016020;GO:0016020;GO:0016829;GO:0030570;GO:0030570;GO:0045490;GO:0045490;GO:0046872;GO:0046872;	K01728	EC:4.2.2.2	COG3866	G	Pectate lyase[Source:UniProtKB/TrEMBL;Acc:A0A178W464]	839452	Q940Q1;A0A178W464
AT4G01060	54.8023	109.605	0	0	-Inf	0.114937	1	4	460395	461246	+	652	ETC3	GO:0000981;GO:0001135;GO:0003677;GO:0003677;GO:0003677;GO:0003700;GO:0003700;GO:0005634;GO:0005634;GO:0005634;GO:0006351;GO:0006355;GO:0006355;GO:0006357;GO:0007275;GO:0009651;GO:0009651;GO:0009737;GO:0009737;GO:0009751;GO:0009751;GO:0009753;GO:0009753;GO:0010026;GO:0010026;GO:0010228;GO:0010228;GO:0030154;GO:0043565;GO:0044212;GO:0048765;GO:0048765;GO:0003677;GO:0003677;GO:0005634;GO:0005634;GO:…	K09422	-	-	-	CAPRICE-like MYB3 [Source:TAIR;Acc:AT4G01060]"	827917	Q9M157
AT2G45180	971.906	1775.27	168.542	0.0949389	-3.39686	0.114964	1	2	18626188	18627157	+	970	-	GO:0009535;GO:0009535;GO:0019904;GO:0019904;	-	-	NOG282210	-	At2g45180/T14P1.1[Source:UniProtKB/TrEMBL;Acc:Q42044]	819126	Q42044;A0A178VQF0
AT3G28540	828.164	1515.57	140.761	0.0928765	-3.42854	0.115127	1	3	10694175	10696249	+	2075	-	GO:0000166;GO:0005524;GO:0005524;GO:0005524;GO:0016020;GO:0016021;GO:0016021;GO:0016787;GO:0016887;GO:0016887;GO:0005524;	-	-	COG0465	O	AAA-ATPase At3g28540 [Source:UniProtKB/Swiss-Prot;Acc:Q9LH82]	822484	Q9LH82
AT1G25370	306.803	572.86	40.7465	0.0711282	-3.81343	0.115203	1	1	8897564	8899111	-	1451	-	GO:0008150;GO:0008150;	-	-	NOG259564	-	Putative uncharacterized protein[Source:UniProtKB/TrEMBL;Acc:Q8LFI6]	839122	Q8LFI6;A0A384L7R1
AT3G05880	202.762	22.1369	383.387	17.3189	4.11428	0.11556	1	3	1755497	1756924	-	879	RCI2A	GO:0003674;GO:0009409;GO:0009409;GO:0009737;GO:0009737;GO:0016020;GO:0016021;GO:0016021;GO:0016021;GO:0016021;GO:0042538;GO:0042538;	-	-	COG0401	S	RCI2A [Source:UniProtKB/TrEMBL;Acc:A0A178V7D5]"	819757	Q9ZNQ7;A0A178V7D5
AT2G36950	825.464	1510.17	140.761	0.0932085	-3.42339	0.11573	1	2	15514923	15517002	+	1702	HIPP05	GO:0005507;GO:0005507;GO:0005737;GO:0030001;GO:0030001;GO:0030001;GO:0046872;GO:0046872;GO:0046872;GO:0046914;GO:0046916;	-	-	-	-	Heavy metal-associated isoprenylated plant protein5 [Source:UniProtKB/Swiss-Prot;Acc:Q9SJL2]	818269	Q9SJL2
AT1G08810	183.386	348.251	18.5211	0.0531832	-4.23288	0.115762	1	1	2819065	2820478	-	1317	MYB60	GO:0003677;GO:0003677;GO:0000981;GO:0001135;GO:0003677;GO:0003677;GO:0003677;GO:0003700;GO:0003700;GO:0005634;GO:0005634;GO:0005634;GO:0006355;GO:0006357;GO:0009409;GO:0009411;GO:0009414;GO:0009414;GO:0009416;GO:0009416;GO:0009416;GO:0009637;GO:0009646;GO:0009733;GO:0009737;GO:0009737;GO:0009737;GO:0009751;GO:0009751;GO:0009753;GO:0009753;GO:0010118;GO:0010118;GO:0030154;GO:0030154;GO:0043565;GO:…	K09422	-	-	-	MYB60 [Source:UniProtKB/TrEMBL;Acc:A0A178WD25]"	837403	Q3E6Y6
AT4G13530	1127.76	2055.49	200.028	0.097314	-3.36121	0.115925	1	4	7866328	7869176	+	1914	-	GO:0008150;GO:0016020;GO:0016021;GO:0016021;GO:0008150;GO:0016020;GO:0016021;GO:0016021;	-	-	NOG304971	-	Transmembrane protein[Source:UniProtKB/TrEMBL;Acc:Q67ZR8]	826985	Q67ZR8;A0A178V012
AT3G45970	339.928	46.4335	633.422	13.6415	3.76993	0.116021	1	3	16896166	16897308	+	1065	EXLA1	GO:0005576;GO:0005576;GO:0005576;GO:0005576;GO:0005618;GO:0005618;GO:0005794;GO:0005794;GO:0009505;GO:0009505;GO:0009505;GO:0009506;GO:0009506;GO:0009506;GO:0016020;GO:0016020;GO:0016020;GO:0016021;GO:0016021;	-	-	NOG284361	-	Expansin-like A1 [Source:UniProtKB/Swiss-Prot;Acc:Q9LZT4]	823740	Q9LZT4
AT1G54010	121.272	9.17871	233.366	25.4247	4.66816	0.116233	1	1	20158589	20160864	-	1543	GLL23	GO:0005773;GO:0005773;GO:0005774;GO:0005774;GO:0005783;GO:0005783;GO:0009506;GO:0009506;GO:0016020;GO:0016020;GO:0016788;GO:0016788;	-	-	NOG277995	-	Inactive GDSL esterase/lipase-like protein 23[Source:UniProtKB/Swiss-Prot;Acc:Q8W4H8]	841839	Q8W4H8
AT4G22570	1011.36	1844.92	177.803	0.0963742	-3.37521	0.116442	1	4	11882066	11885533	-	1146	APT3	GO:0003999;GO:0003999;GO:0003999;GO:0003999;GO:0003999;GO:0005737;GO:0005737;GO:0005737;GO:0005829;GO:0005829;GO:0005829;GO:0006166;GO:0006166;GO:0006168;GO:0006168;GO:0006168;GO:0006168;GO:0009116;GO:0009116;GO:0016740;GO:0016757;GO:0044209;GO:0044209;GO:0009116;GO:0009116;GO:0016020;GO:0016021;GO:0016740;GO:0016740;	K00759	EC:2.4.2.7	-	-	Adenine phosphoribosyltransferase 3[Source:UniProtKB/Swiss-Prot;Acc:Q9SUW2]	828353	Q9SUW2;A0A178V1I0
AT4G18440	1863.64	334.213	3393.07	10.1524	3.34375	0.116989	1	4	10186073	10188981	-	2072	-	GO:0003824;GO:0003824;GO:0004018;GO:0004018;GO:0004018;GO:0006164;GO:0006188;GO:0006188;GO:0006189;GO:0006189;GO:0009152;GO:0009152;GO:0009507;GO:0009507;GO:0009570;GO:0009570;GO:0016829;GO:0044208;GO:0044208;GO:0070626;GO:0070626;	K01756	EC:4.3.2.2	COG0015	F	Adenylosuccinate lyase[Source:UniProtKB/TrEMBL;Acc:Q8RY94]	827575	Q8RY94
AT5G67420	1001.18	170.616	1831.74	10.736	3.42439	0.116997	1	5	26903866	26906524	-	2572	LBD37	GO:0006807;GO:0006807;GO:0060776;GO:0060776;GO:0006807;GO:0006807;GO:0060776;GO:0060776;	-	-	NOG269376	-	LOB domain-containing protein 37[Source:UniProtKB/Swiss-Prot;Acc:Q9FN11]	836878	Q9FN11
AT4G30750	361.492	671.126	51.8591	0.0772719	-3.69391	0.117617	1	4	14980853	14982404	-	1337	-	GO:0008150;	-	-	NOG286587	-	AT4g30750/T10C21_100[Source:UniProtKB/TrEMBL;Acc:Q9SUH1]	829198	Q9SUH1
AT1G65660	618.933	1136	101.866	0.0896709	-3.47922	0.117684	1	1	24418071	24421361	-	1962	SMP1	GO:0000375;GO:0000375;GO:0000386;GO:0000386;GO:0000386;GO:0000398;GO:0000398;GO:0003727;GO:0003727;GO:0005634;GO:0005681;GO:0005681;GO:0005681;GO:0006397;GO:0006397;GO:0008284;GO:0008284;GO:0008380;GO:0008380;GO:0008380;GO:0030628;GO:0030628;GO:0046872;GO:0046872;	K12819	-	NOG251791	-	SMP1 [Source:UniProtKB/TrEMBL;Acc:A0A178W8X4]"	842877	Q9SHY8;A0A178W8X4
AT5G47890	351.388	652.768	50.007	0.0766076	-3.70637	0.117845	1	5	19388704	19390937	+	924	-	GO:0005739;GO:0005739;GO:0005739;GO:0005743;GO:0005747;GO:0005747;GO:0005747;GO:0008137;GO:0016020;GO:0055114;GO:0055114;GO:0070469;	K03946	-	NOG252949	-	NADH dehydrogenase [ubiquinone] 1 alpha subcomplexsubunit 2 [Source:UniProtKB/Swiss-Prot;Acc:Q9FIJ2]	834840	Q9FIJ2;A0A178UNC1
AT5G38150	740.577	1355.21	125.944	0.0929329	-3.42767	0.11794	1	5	15222867	15225192	-	2100	PMI15	GO:0005829;GO:0005829;GO:0009637;GO:0009637;GO:0009903;GO:0009903;GO:0009903;GO:0009904;GO:0009904;	-	-	NOG317260	-	PMI15 [Source:UniProtKB/TrEMBL;Acc:A0A178UJM4]"	-	-
AT1G65860	2530.37	463.795	4596.94	9.91158	3.30912	0.117981	1	1	24498954	24502776	-	1734	FMOGS-OX1	GO:0004497;GO:0004497;GO:0004497;GO:0004499;GO:0004499;GO:0016491;GO:0033506;GO:0033506;GO:0050660;GO:0050660;GO:0050661;GO:0050661;GO:0055114;GO:0055114;GO:0055114;GO:0080102;GO:0080102;GO:0080103;GO:0080103;GO:0080104;GO:0080104;GO:0080105;GO:0080105;GO:0080106;GO:0080106;GO:0080107;GO:0080107;	K22324	EC:1.14.13.237	COG2072	P	Flavin-containing monooxygenase FMO GS-OX1[Source:UniProtKB/Swiss-Prot;Acc:Q9SS04]	842897	Q9SS04
AT3G51760	53.9924	107.985	0	0	-Inf	0.118063	1	3	19197337	19199516	-	1659	-	GO:0008150;GO:0008150;GO:0008150;	-	-	NOG243006	-	Putative uncharacterized protein[Source:UniProtKB/TrEMBL;Acc:Q5Q0C5]	824339	Q5Q0C5
AT5G17900	446.766	825.004	68.5281	0.083064	-3.58963	0.118178	1	5	5924372	5927041	+	2161	-	GO:0003674;GO:0008150;	K13110	-	-	-	Microfibril-associated protein-like[Source:UniProtKB/TrEMBL;Acc:Q9FKN6]	831658	Q9FKN6
AT3G16840	598.184	1098.21	98.1619	0.0893839	-3.48384	0.118265	1	3	5737886	5743335	-	2911	-	GO:0000166;GO:0003676;GO:0003676;GO:0003723;GO:0004004;GO:0004386;GO:0005524;GO:0005524;GO:0005524;GO:0005730;GO:0005737;GO:0010501;GO:0016787;GO:0016787;GO:0000166;GO:0003676;GO:0003676;GO:0003723;GO:0003723;GO:0004004;GO:0004386;GO:0004386;GO:0005524;GO:0005524;GO:0005524;GO:0005730;GO:0005737;GO:0010501;GO:0016787;	K14805	EC:3.6.4.13	COG0513	L	P-loop containing nucleoside triphosphatehydrolases superfamily protein[Source:UniProtKB/TrEMBL;Acc:A0A178VJW0]	820937	Q93Y39;A0A178VI73
AT5G55860	503.345	927.05	79.6408	0.0859078	-3.54107	0.118367	1	5	22609433	22612486	+	2661	-	GO:0003674;GO:0005829;GO:0005829;GO:0005886;GO:0005886;GO:0009903;GO:0009903;GO:0009904;GO:0009904;	-	-	NOG12793	-	WEB family protein At5g55860[Source:UniProtKB/Swiss-Prot;Acc:Q9LVQ4]	835681	Q9LVQ4
AT4G39210	2081.2	3769.75	392.648	0.104157	-3.26316	0.118407	1	4	18259547	18263468	+	2103	APL3	GO:0000166;GO:0003824;GO:0005524;GO:0005524;GO:0005978;GO:0005978;GO:0008152;GO:0008878;GO:0008878;GO:0008878;GO:0008878;GO:0009058;GO:0009058;GO:0009507;GO:0009507;GO:0009536;GO:0016740;GO:0016779;GO:0016779;GO:0016779;GO:0019252;GO:0019252;GO:0019252;GO:0000166;GO:0003824;GO:0005524;GO:0005524;GO:0005978;GO:0005978;GO:0008152;GO:0008878;GO:0008878;GO:0008878;GO:0008878;GO:0009058;GO:0009058;GO:…	K00975	EC:2.7.7.27	COG0448	G	Glucose-1-phosphate adenylyltransferase[Source:UniProtKB/TrEMBL;Acc:A0A178US50]	830076	P55231;A0A178US50
AT2G47550	84.5787	4.31939	164.838	38.1623	5.25408	0.118448	1	2	19508929	19511792	+	1966	PME20	GO:0004857;GO:0004857;GO:0005576;GO:0005576;GO:0005618;GO:0005618;GO:0005618;GO:0016787;GO:0030599;GO:0030599;GO:0030599;GO:0030599;GO:0042545;GO:0042545;GO:0042545;GO:0043086;GO:0045330;GO:0045330;GO:0045490;GO:0045490;GO:0046910;GO:0046910;GO:0071555;GO:0071944;	K01051	EC:3.1.1.11	COG4677	G	Probable pectinesterase/pectinesterase inhibitor 20[Source:UniProtKB/Swiss-Prot;Acc:O22256]	819368	O22256;A0A178VWW1
AT4G18040	252.23	472.974	31.4859	0.0665701	-3.90898	0.118589	1	4	10016530	10018232	-	983	EIF4E1	GO:0000340;GO:0000932;GO:0000932;GO:0003723;GO:0003723;GO:0003723;GO:0003743;GO:0003743;GO:0003743;GO:0003743;GO:0005515;GO:0005634;GO:0005634;GO:0005730;GO:0005730;GO:0005737;GO:0005737;GO:0005737;GO:0005845;GO:0005845;GO:0006412;GO:0006413;GO:0006413;GO:0006413;GO:0006417;GO:0006417;GO:0009615;GO:0009615;GO:0010494;GO:0010494;GO:0016281;	K03259	-	COG5053	J	Eukaryotic translation initiation factor 4E-1[Source:UniProtKB/Swiss-Prot;Acc:O23252]	827529	O23252;A0A384LDT9;Q54A13
AT5G47640	271.899	508.609	35.1901	0.069189	-3.85331	0.118706	1	5	19309227	19310272	+	1046	NFYB2	GO:0003677;GO:0003700;GO:0003700;GO:0003712;GO:0003712;GO:0005515;GO:0005634;GO:0005634;GO:0005634;GO:0006351;GO:0006355;GO:0006355;GO:0006355;GO:0043565;GO:0043565;GO:0045893;GO:0045893;GO:0046982;GO:0046982;GO:0048574;GO:0048574;	-	-	COG2036	B	Nuclear transcription factor Y subunit B-2[Source:UniProtKB/Swiss-Prot;Acc:Q9FGJ3]	834815	Q9FGJ3;A0A178UPH7
AT2G32830	517.143	80.4487	953.838	11.8565	3.5676	0.118726	1	2	13927606	13929763	-	1883	PHT1-5	GO:0005315;GO:0005315;GO:0005315;GO:0005887;GO:0006817;GO:0006817;GO:0006817;GO:0006817;GO:0015293;GO:0015293;GO:0016020;GO:0016021;GO:0016021;GO:0016021;GO:0022857;GO:0022857;GO:0055085;GO:0055085;	K08176	-	COG0477	G	Probable inorganic phosphate transporter 1-5[Source:UniProtKB/Swiss-Prot;Acc:Q8GYF4]	817844	Q8GYF4
AT1G11700	388.027	718.639	57.4155	0.0798947	-3.64576	0.118837	1	1	3945584	3946757	+	1174	-	GO:0003674;GO:0008150;GO:0009507;GO:0009507;	-	-	NOG243759	-	At1g11700 [Source:UniProtKB/TrEMBL;Acc:Q9SAA7]"	837714	Q9SAA7;A0A178W9R3
AT1G11930	631.584	1157.6	105.57	0.0911978	-3.45486	0.119564	1	1	4028595	4030656	+	1320	-	GO:0030170;GO:0030170;GO:0030170;GO:0005622;GO:0005622;GO:0030170;GO:0030170;GO:0030170;GO:0030170;	K06997	-	-	-	Pyridoxal phosphate homeostasis protein[Source:UniProtKB/TrEMBL;Acc:Q944L8]	837744	Q944L8
AT1G62440	36.1162	0	72.2324	Inf	Inf	0.119748	1	1	23112933	23115293	+	2361	LRX2	GO:0005515;GO:0005576;GO:0005576;GO:0005618;GO:0005618;GO:0007275;GO:0007275;GO:0071555;GO:0071555;	-	-	COG4886	S	Leucine-rich repeat extensin-like protein 2[Source:UniProtKB/Swiss-Prot;Acc:O48809]	842542	O48809
AT2G07738	36.1162	0	72.2324	Inf	Inf	0.119748	1	2	3492339	3492786	-	448	-	GO:0005575;GO:0008150;	-	-	-	-	At2g07738 [Source:UniProtKB/TrEMBL;Acc:Q8S8J1]"	815411	Q8S8J1
AT1G55080	169.232	321.795	16.669	0.0518001	-4.2709	0.119786	1	1	20552905	20554272	-	1128	MED9	GO:0005515;GO:0005634;GO:0006351;GO:0006355;GO:0016020;GO:0016021;GO:0016592;GO:0016592;GO:0016592;GO:0016592;GO:0016020;GO:0016021;GO:0016021;GO:0016592;GO:0016592;	-	-	NOG319262	-	Mediator of RNA polymerase II transcription subunit9 [Source:UniProtKB/Swiss-Prot;Acc:Q8RWA2]	841951	Q8RWA2
AT1G68810	169.232	321.795	16.669	0.0518001	-4.2709	0.119786	1	1	25861094	25863534	+	1954	BHLH30	GO:0003677;GO:0003677;GO:0003700;GO:0003700;GO:0005634;GO:0005634;GO:0006351;GO:0006355;GO:0006355;GO:0006355;GO:0006355;GO:0046983;GO:0046983;	-	-	NOG328059	-	Transcription factor bHLH30[Source:UniProtKB/Swiss-Prot;Acc:Q9S7Y1]	843213	Q9S7Y1
AT3G09860	357.443	663.027	51.8591	0.0782157	-3.6764	0.119822	1	3	3025993	3027250	+	694	-	GO:0005575;GO:0008150;GO:0016020;GO:0016021;	-	-	NOG275953	-	Actin T1-like protein[Source:UniProtKB/TrEMBL;Acc:Q6IDB3]	820144	Q6IDB3;A0A384LLH7
AT5G49690	64.9777	2.1597	127.796	59.173	5.88687	0.119889	1	5	20189655	20191604	-	1950	UGT91C1	GO:0005829;GO:0005829;GO:0008152;GO:0008194;GO:0008194;GO:0016740;GO:0016757;GO:0016758;GO:0016758;GO:0043231;GO:0043231;GO:0080043;GO:0080043;GO:0080044;GO:0080044;	-	-	NOG271171	-	UDP-glycosyltransferase 91C1[Source:UniProtKB/Swiss-Prot;Acc:Q9LTA3]	835032	Q9LTA3;A0A178UU93
AT5G02960	871.901	1590.08	153.725	0.0966779	-3.37067	0.119999	1	5	693079	694515	-	749	RPS23B	GO:0003735;GO:0003735;GO:0003735;GO:0003735;GO:0005622;GO:0005622;GO:0005840;GO:0005840;GO:0005840;GO:0006412;GO:0006412;GO:0006412;GO:0015935;GO:0015935;GO:0022626;GO:0022626;GO:0022627;GO:0022627;GO:0022627;GO:0030529;GO:0042788;GO:0042788;	K02973	-	COG0048	J	40S ribosomal protein S23-2[Source:UniProtKB/Swiss-Prot;Acc:P49201]	831724	P49201;A0A178UNB4
AT5G63700	147.403	281.84	12.9648	0.0460004	-4.44221	0.120111	1	5	25493707	25497764	-	2338	-	GO:0003677;GO:0003677;GO:0005515;GO:0046872;GO:0046872;GO:0003677;GO:0003677;GO:0005515;GO:0046872;GO:0046872;	-	-	-	-	Zinc ion binding / DNA binding protein[Source:UniProtKB/TrEMBL;Acc:F4KAT5]	836490	A0A1P8BGI4
AT2G45690	136.218	261.323	11.1127	0.0425246	-4.55556	0.120198	1	2	18823167	18825763	-	1564	PEX16	GO:0005777;GO:0005777;GO:0005777;GO:0005778;GO:0005778;GO:0005778;GO:0005783;GO:0005789;GO:0005789;GO:0005789;GO:0006633;GO:0006633;GO:0007031;GO:0007031;GO:0007031;GO:0007031;GO:0016020;GO:0016021;GO:0016021;	K13335	-	NOG289038	-	Peroxisome biogenesis protein 16[Source:UniProtKB/Swiss-Prot;Acc:Q8S8S1]	819177	Q8S8S1
AT4G13560	779.86	131.742	1427.98	10.8392	3.43819	0.120435	1	4	7879558	7883926	-	4151	UNE15	GO:0005829;GO:0005829;GO:0009567;GO:0009567;GO:0048046;GO:0048046;GO:0005829;GO:0005829;GO:0009567;GO:0009567;GO:0048046;GO:0048046;	-	-	NOG238150	-	UNE15 [Source:UniProtKB/TrEMBL;Acc:A0A384KL48]"	826989	Q9T0H6;A0A384KL48
AT3G51880	990.035	1802.27	177.803	0.0986551	-3.34146	0.120448	1	3	19246936	19249200	-	1119	HMGB1	GO:0000785;GO:0000785;GO:0003677;GO:0003677;GO:0003677;GO:0003682;GO:0003682;GO:0003700;GO:0003700;GO:0005634;GO:0005634;GO:0006333;GO:0006333;GO:0006355;GO:0030527;GO:0030527;GO:0000785;GO:0003677;GO:0003677;GO:0003682;GO:0003700;GO:0005634;GO:0006333;GO:0006355;GO:0030527;GO:0000785;GO:0000785;GO:0003677;GO:0003677;GO:0003677;GO:0003682;GO:0003682;GO:0003700;GO:0003700;GO:0005634;GO:0005634;GO:…	K10802	-	NOG241905	-	high mobility group B1 [Source:TAIR;Acc:AT3G51880]"	824351	O49595
AT3G09440	13610.3	24498	2722.6	0.111136	-3.1696	0.120552	1	3	2902355	2905947	-	3222	HSP70-3	GO:0000166;GO:0002020;GO:0002020;GO:0005515;GO:0005524;GO:0005524;GO:0005524;GO:0005618;GO:0005618;GO:0005634;GO:0005737;GO:0005737;GO:0005737;GO:0005773;GO:0005773;GO:0005774;GO:0005774;GO:0005794;GO:0005794;GO:0005829;GO:0005829;GO:0005886;GO:0005886;GO:0006986;GO:0006986;GO:0009408;GO:0009408;GO:0009408;GO:0009506;GO:0009506;GO:0009507;GO:0009507;GO:0009615;GO:0009615;GO:0016363;GO:0016363;GO:…	K03283	-	-	-	Heat shock protein 70 (Hsp 70) family protein[Source:UniProtKB/TrEMBL;Acc:A0A178VI76]	820102	O65719;A0A178VI76
AT1G24070	69.878	2.69962	137.056	50.7687	5.66587	0.120644	1	1	8516166	8519984	-	2607	CSLA10	GO:0000139;GO:0000139;GO:0005794;GO:0016020;GO:0016021;GO:0016021;GO:0016740;GO:0016740;GO:0016757;GO:0047259;GO:0047259;GO:0071555;GO:0071555;GO:0097502;GO:0016020;GO:0016021;GO:0016021;	-	-	COG1215	M	Probable glucomannan 4-beta-mannosyltransferase 10[Source:UniProtKB/Swiss-Prot;Acc:Q9LR87]	839019	Q9LR87;A0A068FJK1
AT2G38540	627.3	102.586	1152.01	11.2298	3.48926	0.12066	1	2	16130290	16131240	+	832	LTP1	GO:0005516;GO:0005516;GO:0005576;GO:0005618;GO:0005886;GO:0005886;GO:0006869;GO:0006869;GO:0006869;GO:0008289;GO:0008289;GO:0008289;GO:0009505;GO:0009505;GO:0009534;GO:0009534;GO:0048046;GO:0048046;GO:0071555;GO:0071555;	-	-	NOG254538	-	Non-specific lipid-transfer protein[Source:UniProtKB/TrEMBL;Acc:A0A178VZQ3]	818436	Q42589;A0A178VZQ3
AT3G17609	673.469	1232.11	114.831	0.0931988	-3.42354	0.120943	1	3	6023844	6024710	+	775	HYH	GO:0000977;GO:0003677;GO:0003677;GO:0003677;GO:0003700;GO:0003700;GO:0003700;GO:0005515;GO:0005515;GO:0005634;GO:0005634;GO:0005634;GO:0006351;GO:0006355;GO:0006355;GO:0006355;GO:0006355;GO:0009585;GO:0009585;GO:0010017;GO:0010017;GO:0010099;GO:0010114;GO:0010218;GO:0010224;GO:0010224;GO:0043565;GO:0080167;GO:0080167;GO:0003700;GO:0003700;GO:0006355;GO:0006355;GO:0003677;GO:0003700;GO:0003700;GO:…	-	-	NOG274083	-	HYH [Source:UniProtKB/TrEMBL;Acc:A0A178VIU6]"	821027	Q8W191;A0A178VIU6
AT5G22920	946.349	164.677	1728.02	10.4934	3.39141	0.121235	1	5	7664871	7667288	+	1506	RZPF34	GO:0005634;GO:0005634;GO:0005737;GO:0005783;GO:0005783;GO:0008270;GO:0008270;GO:0016567;GO:0016567;GO:0016740;GO:0016740;GO:0046872;GO:1902456;GO:1902456;GO:0008270;GO:0008270;	K10144	EC:2.3.2.27	-	-	E3 ubiquitin-protein ligase RZFP34[Source:UniProtKB/Swiss-Prot;Acc:Q9FFB6]	832356	Q9FFB6
AT2G07655	87.6268	4.85932	170.394	35.0655	5.13198	0.121386	1	2	3245323	3246203	+	678	-	-	-	-	-	-	-	28717831	A0A1P8B2W4
AT3G24820	52.9126	105.825	0	0	-Inf	0.122406	1	3	9062354	9064476	-	941	-	-	-	-	NOG284828	-	At3g24820 [Source:UniProtKB/TrEMBL;Acc:Q9LRX9]"	822080	Q9LRX9;A0A384KPK5
AT5G57685	52.9126	105.825	0	0	-Inf	0.122406	1	5	23365805	23367063	-	1259	GDU3	GO:0006865;GO:0006865;GO:0009615;GO:0009615;GO:0016020;GO:0016021;GO:0016021;GO:0016021;GO:0019048;GO:0019048;GO:0032940;GO:0032940;GO:0080143;GO:0080143;GO:0080143;	-	-	NOG319435	-	Protein GLUTAMINE DUMPER 3 [Source:UniProtKB/Swiss-Prot;Acc:Q9FHH5]	835875	Q9FHH5
AT2G28120	302.308	41.5742	563.042	13.5431	3.75948	0.122426	1	2	11985687	11987836	+	2150	-	GO:0005886;GO:0005886;GO:0016020;GO:0016021;GO:0016021;	-	-	NOG147152	S	At2g28120/F24D13.9[Source:UniProtKB/TrEMBL;Acc:Q9ZUV4]	817358	Q9ZUV4;A0A178VZ10
AT3G23050	399.058	736.997	61.1197	0.0829308	-3.59195	0.122801	1	3	8194606	8197161	+	1908	IAA7	GO:0003700;GO:0003700;GO:0005515;GO:0005515;GO:0005634;GO:0005634;GO:0005634;GO:0005634;GO:0006351;GO:0006355;GO:0006355;GO:0006355;GO:0009414;GO:0009414;GO:0009611;GO:0009611;GO:0009630;GO:0009630;GO:0009733;GO:0009733;GO:0009734;GO:0009734;GO:0009753;GO:0009753;GO:0005515;GO:0005634;GO:0005634;GO:0005634;GO:0006351;GO:0006351;GO:0006355;GO:0006355;GO:0006355;GO:0009734;GO:0009734;GO:0005515;GO:…	K14484	-	NOG281606	-	Auxin-responsive protein IAA7[Source:UniProtKB/Swiss-Prot;Acc:Q38825]	821879	Q38825
AT5G10070	134.328	257.544	11.1127	0.0431487	-4.53454	0.123148	1	5	3148424	3150434	-	1275	-	GO:0005634;GO:0005634;GO:0005829;GO:0005829;GO:0006364;GO:0006364;GO:0030490;GO:0030490;GO:0042254;GO:0006364;GO:0006364;GO:0042254;	K09140	-	COG2042	S	Probable ribosome biogenesis proteinAXX17_At5g09690 [Source:UniProtKB/TrEMBL;Acc:A0A178UQA3]	830871	F4KFG1
AT2G23120	1303.59	2362.71	244.479	0.103474	-3.27266	0.123155	1	2	9841842	9842634	+	793	-	GO:0005829;GO:0005829;GO:0005886;GO:0005886;GO:0008150;	-	-	NOG256762	-	Expressed protein[Source:UniProtKB/TrEMBL;Acc:Q8S8R1]	816844	Q8S8R1;A0A178VRM3
AT2G38860	1491.5	2699.62	283.373	0.104968	-3.25198	0.123516	1	2	16232859	16235367	-	2127	DJ1E	GO:0006541;GO:0006541;GO:0016740;GO:0016740;	K18881	EC:4.2.1.130	COG0693	R	DJ-1 protein homolog E [Source:UniProtKB/Swiss-Prot;Acc:Q9ZV19]	818470	Q9ZV19
AT5G41080	1869.62	349.871	3389.36	9.68747	3.27612	0.123868	1	5	16441655	16444023	+	1599	GDPD2	GO:0005623;GO:0006071;GO:0006071;GO:0006629;GO:0006629;GO:0008081;GO:0008081;GO:0008889;GO:0008889;GO:0008889;GO:0016787;GO:0030643;GO:0046475;GO:0046475;GO:0006629;GO:0006629;GO:0008081;GO:0008081;	K18696	EC:3.1.4.46	-	-	Glycerophosphodiester phosphodiesterase GDPD2[Source:UniProtKB/Swiss-Prot;Acc:Q9FLM1]	834110	Q9FLM1
AT4G06634	235.376	441.118	29.6338	0.0671788	-3.89585	0.124454	1	4	3764241	3766671	-	1743	YY1	GO:0003676;GO:0000122;GO:0000790;GO:0000790;GO:0000978;GO:0000978;GO:0000980;GO:0000980;GO:0001078;GO:0001078;GO:0001103;GO:0001103;GO:0001227;GO:0003676;GO:0003676;GO:0003677;GO:0003677;GO:0003677;GO:0005515;GO:0005634;GO:0005634;GO:0005634;GO:0005634;GO:0005667;GO:0005667;GO:0006351;GO:0006355;GO:0006355;GO:0006952;GO:0006952;GO:0006970;GO:0006970;GO:0009414;GO:0009414;GO:0009416;GO:0009416;GO:…	-	-	COG5048	R	Zinc finger transcription factor YY1[Source:UniProtKB/Swiss-Prot;Acc:Q2V3L3]	826093	Q2V3L3;A0A178V3M9
AT5G02120	165.452	314.236	16.669	0.0530462	-4.23661	0.12451	1	5	419091	419773	+	526	OHP1	GO:0007623;GO:0007623;GO:0009507;GO:0009507;GO:0009507;GO:0009523;GO:0009523;GO:0009535;GO:0009535;GO:0009535;GO:0009535;GO:0009536;GO:0009579;GO:0009644;GO:0009644;GO:0015979;GO:0015979;GO:0016020;GO:0016021;GO:0016021;GO:0016168;GO:0016168;GO:0018298;GO:0018298;GO:0055085;	-	-	NOG146316	S	Light-harvesting complex-like protein OHP1,chloroplastic [Source:UniProtKB/Swiss-Prot;Acc:O81208]	831799	O81208;A0A178ULM8
AT3G48710	506.007	928.67	83.345	0.0897467	-3.478	0.124589	1	3	18040675	18044368	+	2111	-	GO:0003682;GO:0005634;GO:0005634;GO:0006338;GO:0042393;GO:0042393;GO:2000779;GO:2000779;	K17046	-	-	-	At3g48710 [Source:UniProtKB/TrEMBL;Acc:Q9SMM8]"	824032	Q9SMM8;A0A384L6D6
AT1G15690	29493.2	5851.16	53135.2	9.08115	3.18287	0.124618	1	1	5398926	5402733	+	3050	AVP1	GO:0000325;GO:0000325;GO:0004427;GO:0004427;GO:0004427;GO:0005739;GO:0005739;GO:0005768;GO:0005773;GO:0005773;GO:0005773;GO:0005774;GO:0005774;GO:0005774;GO:0005794;GO:0005794;GO:0005886;GO:0005886;GO:0005886;GO:0006811;GO:0009414;GO:0009414;GO:0009507;GO:0009507;GO:0009651;GO:0009651;GO:0009678;GO:0009678;GO:0009678;GO:0009705;GO:0009705;GO:0009926;GO:0009926;GO:0009941;GO:0009941;GO:0010008;GO:…	K23025	EC:7.1.3.1	COG3808	C	VHP1 [Source:UniProtKB/TrEMBL;Acc:A0A178WA14]"	838138	P31414;A0A178WA14
AT1G69060	282.93	526.966	38.8943	0.0738081	-3.76008	0.12478	1	1	25964319	25967450	+	2458	-	GO:0005774;GO:0005774;GO:0008150;	-	-	-	-	Chaperone DnaJ-domain superfamily protein[Source:UniProtKB/TrEMBL;Acc:Q8RWZ0]	843238	Q8RWZ0
AT5G64560	273.095	509.149	37.0422	0.0727533	-3.78084	0.125029	1	5	25806698	25809711	-	1829	MRS2-2	GO:0005886;GO:0005886;GO:0005886;GO:0006811;GO:0009555;GO:0009555;GO:0015095;GO:0015095;GO:0015095;GO:0015693;GO:0015693;GO:0016020;GO:0016020;GO:0016020;GO:0016021;GO:0016021;GO:0030001;GO:0030001;GO:0046873;GO:0046873;GO:0055085;GO:0055085;GO:1903830;GO:0016020;GO:0030001;GO:0046873;GO:0055085;	K16075	-	NOG284534	-	Magnesium transporter MRS2-2[Source:UniProtKB/Swiss-Prot;Acc:Q9FLG2]	836577	Q9FLG2;A0A178UMK2
AT5G44680	215.166	404.403	25.9296	0.0641181	-3.96312	0.1251	1	5	18023985	18026077	-	1722	-	GO:0003824;GO:0003824;GO:0006281;GO:0006281;GO:0006284;GO:0006284;GO:0008725;GO:0008725;	K01246	EC:3.2.2.20	-	-	DNA glycosylase superfamily protein[Source:UniProtKB/TrEMBL;Acc:Q9FIZ5]	834497	Q9FIZ5;A0A178UI06
AT5G22950	320.11	593.917	46.3028	0.0779618	-3.68109	0.125137	1	5	7681234	7682949	+	1065	VPS24-1	GO:0000815;GO:0000815;GO:0000815;GO:0000920;GO:0000920;GO:0005515;GO:0005622;GO:0005768;GO:0005770;GO:0005770;GO:0005771;GO:0005771;GO:0005829;GO:0005829;GO:0007034;GO:0007034;GO:0015031;GO:0015031;GO:0015031;GO:0032509;GO:0032509;GO:0045324;GO:0045324;GO:0070676;GO:0070676;	K12193	-	COG5491	N	VPS24.1 [Source:UniProtKB/TrEMBL;Acc:A0A178UMV9]"	832359	Q9FFB3;A0A178UMV9
AT1G50660	513.682	942.168	85.1971	0.0904267	-3.46711	0.125169	1	1	18770937	18774759	+	3001	-	-	-	-	NOG282009	-	Actin cytoskeleton-regulatory complex pan-likeprotein [Source:UniProtKB/TrEMBL;Acc:Q9LPT5]	841488	Q9LPT5;A0A178WG93
AT4G13100	328.865	609.574	48.1549	0.0789976	-3.66205	0.125513	1	4	7635765	7639037	-	1734	-	-	-	-	NOG288941	-	RING/U-box superfamily protein[Source:UniProtKB/TrEMBL;Acc:F4JS86]	826924	A8MR29
AT3G03100	711.691	1297.44	125.944	0.097071	-3.36482	0.125677	1	3	705381	707697	-	786	-	GO:0005739;GO:0005739;GO:0005739;GO:0005743;GO:0005743;GO:0005747;GO:0005747;GO:0005747;GO:0006979;GO:0006979;GO:0008137;GO:0008137;GO:0009055;GO:0009055;GO:0009735;GO:0009735;GO:0016020;GO:0016020;GO:0016020;GO:0022900;GO:0050897;GO:0050897;GO:0055114;GO:0070469;GO:0070469;GO:0005739;GO:0005743;GO:0005743;GO:0008137;GO:0008137;GO:0009055;GO:0009055;GO:0016020;GO:0016020;GO:0016020;GO:0022900;GO:…	K11352	-	NOG146832	S	NADH dehydrogenase [ubiquinone] 1 alpha subcomplexsubunit 12 [Source:UniProtKB/TrEMBL;Acc:A0A178V630]	821104	Q9M9M9;A0A178V630
AT5G17510	510.983	936.768	85.1971	0.0909479	-3.45882	0.126235	1	5	5769318	5772481	-	2210	-	GO:0003674;GO:0008150;GO:0003674;GO:0008150;	-	-	NOG312702	-	Glutamine-rich protein[Source:UniProtKB/TrEMBL;Acc:Q9LF51]	831617	Q9LF51;A0A384LHN8
AT1G20693	1827.66	3297.86	357.458	0.108391	-3.20568	0.126278	1	1	7176747	7178895	+	1057	HMGB2	GO:0000785;GO:0000785;GO:0003677;GO:0003677;GO:0003677;GO:0003682;GO:0003682;GO:0003700;GO:0003700;GO:0005634;GO:0005634;GO:0005634;GO:0005737;GO:0005829;GO:0005829;GO:0006333;GO:0006333;GO:0006355;GO:0030527;GO:0030527;GO:0000785;GO:0003677;GO:0003677;GO:0003682;GO:0003700;GO:0005634;GO:0005634;GO:0005737;GO:0005829;GO:0006333;GO:0006355;GO:0030527;GO:0003677;GO:0005634;	-	-	COG5648	B	High mobility group B protein 2[Source:UniProtKB/Swiss-Prot;Acc:O49596]	838658	O49596
AT2G40660	252.346	471.354	33.338	0.0707282	-3.82157	0.126394	1	2	16965909	16969119	+	1525	-	GO:0000049;GO:0000049;GO:0000049;GO:0000049;GO:0003723;GO:0004812;GO:0004812;GO:0005829;GO:0005829;GO:0006418;GO:0006418;GO:0009506;GO:0009506;GO:0017101;GO:0017101;GO:0017102;GO:0017102;	K15437	-	-	-	Nucleic acid-binding, OB-fold-like protein[Source:UniProtKB/TrEMBL;Acc:Q93VB0]	818661	Q93VB0
AT5G28030	132.169	253.224	11.1127	0.0438847	-4.51014	0.126645	1	5	10029632	10032962	-	2527	DES1	GO:0004123;GO:0004123;GO:0004124;GO:0004124;GO:0004124;GO:0004124;GO:0005737;GO:0005737;GO:0005737;GO:0006535;GO:0006535;GO:0006535;GO:0006979;GO:0008652;GO:0016740;GO:0016829;GO:0019344;GO:0030170;GO:0030170;GO:0030170;GO:0044540;GO:0044540;GO:0080145;GO:0080145;GO:0080145;GO:0080146;GO:0080146;GO:0080146;GO:1990170;GO:0004123;GO:0004123;GO:0004124;GO:0004124;GO:0004124;GO:0004124;GO:0005737;GO:…	K01738	EC:2.5.1.47	-	-	Bifunctional cystathionine gamma-lyase/cysteinesynthase [Source:UniProtKB/Swiss-Prot;Acc:F4K5T2]	832873	F4K5T2
AT1G09310	2616.03	4709.76	522.296	0.110896	-3.17271	0.126685	1	1	3008910	3009898	+	989	-	GO:0008150;GO:0048046;GO:0048046;	-	-	NOG293145	-	T31J12.3 protein[Source:UniProtKB/TrEMBL;Acc:Q9ZPZ4]	837452	Q9ZPZ4;A0A178W8C5
AT4G00870	51.8327	103.665	0	0	-Inf	0.126956	1	4	361933	363709	-	1639	BHLH14	GO:0003677;GO:0003677;GO:0003700;GO:0003700;GO:0005515;GO:0005515;GO:0005634;GO:0005634;GO:0005634;GO:0005737;GO:0005737;GO:0006351;GO:0006355;GO:0006355;GO:0006355;GO:0010629;GO:0010629;GO:0046983;GO:0046983;	-	-	NOG285642	-	Transcription factor bHLH14[Source:UniProtKB/Swiss-Prot;Acc:O23090]	827990	O23090
AT5G17490	184.627	21.057	348.197	16.5359	4.04753	0.127557	1	5	5763989	5766246	-	2258	RGL3	GO:0000989;GO:0003700;GO:0003700;GO:0003700;GO:0003712;GO:0003712;GO:0005515;GO:0005634;GO:0005634;GO:0005634;GO:0005634;GO:0005634;GO:0006351;GO:0006355;GO:0006355;GO:0007275;GO:0007275;GO:0009723;GO:0009723;GO:0009737;GO:0009737;GO:0009739;GO:0009739;GO:0009740;GO:0009740;GO:0009740;GO:0009863;GO:0009863;GO:0009867;GO:0009867;GO:0009938;GO:0009938;GO:0010187;GO:0010187;GO:0042538;GO:0042538;GO:…	K14494	-	NOG300920	-	DELLA protein RGL3 [Source:UniProtKB/Swiss-Prot;Acc:Q9LF53]	831615	Q9LF53
AT1G20696	1086.8	1968.02	205.584	0.104462	-3.25894	0.127814	1	1	7179273	7181574	+	1692	HMGB3	GO:0003677;GO:0003677;GO:0005634;GO:0005634;GO:0000785;GO:0000785;GO:0003677;GO:0003677;GO:0003677;GO:0003682;GO:0003682;GO:0003700;GO:0003700;GO:0005634;GO:0005634;GO:0005737;GO:0005829;GO:0005829;GO:0006333;GO:0006333;GO:0006355;GO:0030527;GO:0030527;GO:0003677;GO:0003677;GO:0005634;GO:0005634;GO:0016020;GO:0016021;GO:0016021;GO:0003677;GO:0003677;GO:0005634;GO:0005634;	-	-	KOG0381	K	high mobility group B3 [Source:TAIR;Acc:AT1G20696]"	838659	P93047;A0A178W6Y6
AT3G53740	352.7	651.688	53.7112	0.0824186	-3.60089	0.127885	1	3	19913651	19915066	-	862	RPL36B	GO:0002181;GO:0002181;GO:0003723;GO:0003735;GO:0003735;GO:0003735;GO:0003735;GO:0005622;GO:0005622;GO:0005774;GO:0005774;GO:0005829;GO:0005829;GO:0005840;GO:0005840;GO:0005840;GO:0006412;GO:0006412;GO:0016020;GO:0016020;GO:0022625;GO:0022625;GO:0022625;GO:0022626;GO:0022626;GO:0030529;GO:0002181;GO:0002181;GO:0003723;GO:0003735;GO:0003735;GO:0003735;GO:0003735;GO:0005622;GO:0005622;GO:0005774;GO:…	K02920	-	COG5051	J	60S ribosomal protein L36[Source:UniProtKB/TrEMBL;Acc:A0A178VA59]	824541	Q9M352;A0A178VA59
AT1G23710	4502.51	8082.66	922.352	0.114115	-3.13144	0.128198	1	1	8385188	8386522	+	1335	-	GO:0008150;	-	-	-	-	At1g23710 [Source:UniProtKB/TrEMBL;Acc:Q9ZUC4]"	838981	Q9ZUC4
AT2G47110	613.613	1119.8	107.422	0.0959298	-3.38188	0.128204	1	2	19344635	19345345	+	711	RPS27AB	GO:0003735;GO:0003735;GO:0003735;GO:0005515;GO:0005634;GO:0005634;GO:0005634;GO:0005737;GO:0005737;GO:0005737;GO:0005794;GO:0005794;GO:0005840;GO:0005840;GO:0005840;GO:0006412;GO:0006412;GO:0006511;GO:0006511;GO:0016567;GO:0016567;GO:0019941;GO:0019941;GO:0022627;GO:0022627;GO:0030529;GO:0031386;GO:0031386;GO:0031625;GO:0031625;GO:0046872;GO:0046872;GO:0003735;GO:0003735;GO:0003735;GO:0005515;GO:…	K02977	-	COG5272	O	UBQ6 [Source:UniProtKB/TrEMBL;Acc:A0A178VYW3]"	819323	P59232;A0A178VYW3
AT4G28750	1054.46	193.833	1915.08	9.88008	3.30452	0.128258	1	4	14202758	14204061	-	798	PSAE1	GO:0009507;GO:0009507;GO:0009507;GO:0009522;GO:0009522;GO:0009522;GO:0009534;GO:0009534;GO:0009535;GO:0009535;GO:0009535;GO:0009536;GO:0009538;GO:0009538;GO:0009579;GO:0009579;GO:0009579;GO:0009735;GO:0009735;GO:0009941;GO:0009941;GO:0010287;GO:0010287;GO:0015979;GO:0015979;GO:0015979;GO:0016020;GO:0016020;GO:0016020;GO:0019904;GO:0019904;	K02693	-	NOG08807	-	Photosystem I reaction center subunit IV A,chloroplastic [Source:UniProtKB/Swiss-Prot;Acc:Q9S831]	828996	Q9S831;A0A178V4E9
AT5G20130	108.719	210.031	7.40845	0.0352732	-4.82528	0.128398	1	5	6797361	6798899	+	932	-	GO:0016740;GO:0016779;GO:0016779;GO:0008150;GO:0016740;GO:0016779;GO:0016779;	-	-	NOG244737	-	unknown protein; Has 30201 Blast hits to 17322proteins in 780 species: Archae - 12; Bacteria - 1396;Metazoa - 17338; Fungi - 3422; Plants - 5037; Viruses - 0;Other Eukaryotes - 2996 (source: NCBI BLink).[Source:TAIR;Acc:AT5G20130]	832135	A0A1R7T3A2
AT3G18640	505.584	925.97	85.1971	0.0920085	-3.44209	0.12841	1	3	6413270	6416599	-	3127	-	GO:0003677;GO:0003677;GO:0046872;GO:0046872;GO:0046872;GO:0003677;GO:0003677;GO:0046872;GO:0046872;GO:0046872;GO:0003677;GO:0003677;GO:0046872;GO:0046872;GO:0046872;	-	-	NOG292381	-	Zinc finger CCCH domain-containing protein 38[Source:UniProtKB/Swiss-Prot;Acc:Q9LIH5]	821395	Q9LIH5
AT5G04750	495.749	908.152	83.345	0.0917743	-3.44577	0.128766	1	5	1372134	1373619	+	611	-	GO:0005739;GO:0005739;GO:0032780;GO:0032780;GO:0042030;GO:0042030;	-	-	NOG291726	-	At5g04750 [Source:UniProtKB/TrEMBL;Acc:Q84W11]"	830353	F4JXP8
AT4G38710	1000.18	1811.45	188.915	0.10429	-3.26133	0.129163	1	4	18077790	18080228	-	1975	-	GO:0003729;GO:0003729;GO:0003743;GO:0003743;GO:0003743;GO:0005515;GO:0005634;GO:0005634;GO:0006412;GO:0006413;GO:0006413;GO:0042803;GO:0042803;GO:0003743;	-	-	NOG270768	-	glycine-rich protein [Source:TAIR;Acc:AT4G38710]"	830027	Q9SZP8
AT5G35480	51.2928	102.586	0	0	-Inf	0.129313	1	5	13687847	13689596	-	883	-	GO:0005575;GO:0008150;GO:0005575;GO:0008150;	-	-	-	-	At5g35480 [Source:UniProtKB/TrEMBL;Acc:Q9FJB1]"	833512	Q9FJB1
AT5G53420	1807.8	3256.28	359.31	0.110344	-3.17993	0.129425	1	5	21673432	21675803	+	2267	-	GO:0005515;GO:0005634;GO:0005634;GO:0005515;GO:0005634;GO:0005634;GO:0005515;GO:0005634;GO:0005634;GO:0008150;GO:0005515;GO:0005634;GO:0005634;	-	-	NOG261973	-	CCT motif family protein[Source:UniProtKB/TrEMBL;Acc:Q8L602]	835423	F4KJ52;A0A384L2D3
AT4G34670	1956.36	3521.93	390.796	0.110961	-3.17188	0.129498	1	4	16548600	16550549	+	1240	RPS3AB	GO:0002181;GO:0003729;GO:0003729;GO:0003735;GO:0003735;GO:0003735;GO:0003735;GO:0003735;GO:0005618;GO:0005618;GO:0005622;GO:0005622;GO:0005730;GO:0005730;GO:0005737;GO:0005829;GO:0005829;GO:0005829;GO:0005840;GO:0005840;GO:0005840;GO:0005886;GO:0005886;GO:0006412;GO:0006412;GO:0006412;GO:0009506;GO:0009506;GO:0016020;GO:0016020;GO:0022626;GO:0022626;GO:0022627;GO:0022627;GO:0022627;GO:0030529;GO:…	K02984	-	COG1890	J	40S ribosomal protein S3a[Source:UniProtKB/TrEMBL;Acc:A0A178UZT1]	829619	Q42262;A0A178UZT1
AT5G24380	1827.98	353.65	3302.32	9.3378	3.22308	0.129741	1	5	8323895	8326705	+	2378	YSL2	GO:0005886;GO:0005886;GO:0005886;GO:0005886;GO:0006811;GO:0006811;GO:0010039;GO:0010039;GO:0010039;GO:0010043;GO:0010043;GO:0015688;GO:0016020;GO:0016021;GO:0016021;GO:0033214;GO:0048316;GO:0048316;GO:0051980;GO:0051980;GO:0055072;GO:0055072;GO:0055085;GO:0055085;	-	-	COG1297	S	Metal-nicotianamine transporter YSL2[Source:UniProtKB/Swiss-Prot;Acc:Q6R3K9]	832509	Q6R3K9
AT3G47540	576.329	98.8061	1053.85	10.6659	3.41493	0.130419	1	3	17520958	17522624	+	1358	-	GO:0004568;GO:0004568;GO:0005975;GO:0005975;GO:0006032;GO:0006032;GO:0016998;GO:0016998;GO:0004568;GO:0004568;GO:0004568;GO:0005975;GO:0005975;GO:0006032;GO:0006032;GO:0016998;GO:0016998;GO:0030247;	K01183	EC:3.2.1.14	-	-	Chitinase family protein[Source:UniProtKB/TrEMBL;Acc:F4JBK4]	823908	F4JBK4
AT4G37925	1011.48	1830.34	192.62	0.105237	-3.24829	0.13044	1	4	17830533	17831619	-	1003	NDHM	GO:0009507;GO:0009507;GO:0009507;GO:0009535;GO:0009535;GO:0009535;GO:0009536;GO:0009579;GO:0010258;GO:0010258;GO:0010598;GO:0010598;GO:0016020;GO:0016491;GO:0016655;GO:0016655;GO:0048038;GO:0048038;GO:0055114;GO:0055114;GO:0055114;	-	-	NOG08035	S	NAD(P)H-quinone oxidoreductase subunit M,chloroplastic [Source:UniProtKB/Swiss-Prot;Acc:Q2V2S7]	3770591	Q2V2S7;A0A178UUC1
AT1G80980	219.332	410.882	27.7817	0.0676147	-3.88652	0.130486	1	1	30422050	30424152	-	1491	-	GO:0008150;GO:0016020;GO:0016021;GO:0016021;GO:0008150;GO:0016020;GO:0016021;GO:0016021;	-	-	NOG259168	-	At1g80980 [Source:UniProtKB/TrEMBL;Acc:Q9SAG2]"	844438	Q9SAG2
AT1G15400	447.115	820.145	74.0845	0.090331	-3.46864	0.130494	1	1	5295756	5297075	-	1318	-	GO:0005886;GO:0005886;GO:0008150;GO:0005886;GO:0008150;	-	-	NOG290209	-	Uncharacterized protein At1g15400[Source:UniProtKB/Swiss-Prot;Acc:Q9XI29]	838110	Q9XI29
AT1G66480	51.0228	102.046	0	0	-Inf	0.130513	1	1	24805418	24807557	-	1182	-	GO:0005886;GO:0005886;GO:0005886;	-	-	NOG275238	-	Uncharacterized protein At1g66480[Source:UniProtKB/Swiss-Prot;Acc:Q6NLC8]	842966	Q6NLC8
AT1G32350	1087.1	203.551	1970.65	9.68132	3.2752	0.130865	1	1	11666886	11668690	-	1526	AOX3	GO:0005739;GO:0005739;GO:0005739;GO:0005743;GO:0005743;GO:0009916;GO:0009916;GO:0009916;GO:0009916;GO:0010230;GO:0010230;GO:0016020;GO:0016021;GO:0016021;GO:0016491;GO:0046872;GO:0046872;GO:0055114;GO:0055114;GO:0055114;GO:0070469;GO:0070469;GO:0102721;GO:0102721;GO:0009916;GO:0009916;GO:0009916;GO:0016020;GO:0016021;GO:0016021;GO:0016491;GO:0046872;GO:0046872;GO:0055114;GO:0055114;GO:0055114;GO:…	K17893	EC:1.10.3.11	NOG80852	S	AOX1D [Source:UniProtKB/TrEMBL;Acc:A0A384LFI3]"	840127	Q8LEE7;A0A384LFI3;Q08A65
AT2G38170	15356.5	3146.14	27566.8	8.76212	3.13128	0.130889	1	2	15989083	15993326	-	2710	CAX1	GO:0005773;GO:0005774;GO:0005774;GO:0006811;GO:0006812;GO:0006812;GO:0006816;GO:0006816;GO:0006816;GO:0008324;GO:0008324;GO:0015297;GO:0015369;GO:0015369;GO:0015369;GO:0016020;GO:0016021;GO:0016021;GO:0016021;GO:0055085;GO:0055085;GO:0055114;GO:0070588;GO:0070588;GO:0098655;GO:0005515;GO:0005773;GO:0005773;GO:0005773;GO:0005774;GO:0005774;GO:0006811;GO:0006812;GO:0006812;GO:0006816;GO:0006816;GO:…	K07300	-	COG0387	P	Vacuolar cation/proton exchanger[Source:UniProtKB/TrEMBL;Acc:B9DFT4]	818395	Q39253;M5BFB1;A0A384LBU8
AT3G46130	170.428	322.335	18.5211	0.0574593	-4.12132	0.131155	1	3	16945230	16946699	+	1367	ATMYB48	GO:0000981;GO:0001135;GO:0003677;GO:0003677;GO:0003677;GO:0003700;GO:0005634;GO:0005634;GO:0005634;GO:0006351;GO:0006355;GO:0006355;GO:0006357;GO:0009751;GO:0030154;GO:0043565;GO:0044212;GO:0003677;GO:0003677;GO:0003677;GO:0005634;GO:0003677;GO:0003677;GO:0003677;GO:0003677;GO:0005634;	-	-	COG5147	K	myb domain protein 48 [Source:TAIR;Acc:AT3G46130]"	823756	Q9LX82
AT3G28900	139.844	266.723	12.9648	0.0486078	-4.36267	0.131477	1	3	10902003	10904458	-	1267	RPL34C	GO:0003723;GO:0003735;GO:0003735;GO:0003735;GO:0003735;GO:0005622;GO:0005622;GO:0005840;GO:0005840;GO:0005840;GO:0006412;GO:0006412;GO:0006412;GO:0022625;GO:0022625;GO:0022625;GO:0022626;GO:0022626;GO:0030529;GO:0042254;GO:0042254;GO:0042788;GO:0042788;	K02915	-	COG2174	J	60S ribosomal protein L34-3[Source:UniProtKB/Swiss-Prot;Acc:Q9LJW6]	822524	Q9LJW6;A0A178V7H9
AT1G65610	34.2641	0	68.5281	Inf	Inf	0.131494	1	1	24391672	24395503	-	2265	KOR2	GO:0000272;GO:0003824;GO:0003824;GO:0004553;GO:0004553;GO:0004553;GO:0005975;GO:0005975;GO:0005975;GO:0008152;GO:0008810;GO:0008810;GO:0016020;GO:0016021;GO:0016021;GO:0016787;GO:0016798;GO:0030245;GO:0030245;GO:0071555;GO:0071555;	-	-	NOG307789	-	Endoglucanase 7 [Source:UniProtKB/Swiss-Prot;Acc:O04478]	842872	O04478
AT1G76470	34.2641	0	68.5281	Inf	Inf	0.131494	1	1	28689766	28691659	-	1421	-	GO:0003824;GO:0003824;GO:0016491;GO:0016491;GO:0016616;GO:0016616;GO:0050662;GO:0050662;GO:0055114;	-	-	-	-	NAD(P)-binding Rossmann-fold superfamily protein[Source:UniProtKB/TrEMBL;Acc:F4I2E5]	843980	F4I2E5;A0A178WB81
ATMG00040	115.986	9.71864	222.253	22.8688	4.51531	0.131527	1	Mt	16844	17791	-	948	ORF315	GO:0000276;GO:0000276;GO:0005739;GO:0015078;GO:0015078;GO:0015986;GO:0015986;GO:0015986;GO:0015991;GO:0015991;GO:0016020;GO:0016021;GO:0016021;GO:0031966;GO:0033177;GO:0033177;GO:0045263;GO:0045263;GO:0045263;GO:0046933;GO:0046933;	-	-	NOG242582	-	Uncharacterized ATP synthase C chain-like protein[Source:UniProtKB/Swiss-Prot;Acc:P93278]	-	-
AT3G22810	95.3752	185.194	5.55634	0.0300028	-5.05876	0.131587	1	3	8068418	8071795	+	2426	-	GO:0009734;GO:0009734;GO:0010087;GO:0010087;GO:0010305;GO:0010305;GO:0016020;GO:0016021;GO:0016021;	-	-	NOG245645	-	Auxin canalization protein (DUF828)[Source:UniProtKB/TrEMBL;Acc:Q9LUI0]	821852	A0A1I9LN80
AT2G32150	1482.16	286.16	2678.15	9.35894	3.22635	0.131718	1	2	13658888	13660948	+	1592	-	GO:0016787;GO:0016787;GO:0016787;GO:0016787;GO:0016787;GO:0016787;	-	-	COG1011	R	At2g32150/F22D22.10[Source:UniProtKB/TrEMBL;Acc:Q9SKY5]	817774	A0A1P8B2T3
AT4G21990	725.923	1318.49	133.352	0.10114	-3.30558	0.131734	1	4	11657008	11659167	-	1827	APR3	GO:0000103;GO:0000103;GO:0003824;GO:0003824;GO:0004604;GO:0005623;GO:0008152;GO:0008652;GO:0009507;GO:0009507;GO:0009507;GO:0009536;GO:0009973;GO:0009973;GO:0016491;GO:0016671;GO:0016671;GO:0019344;GO:0019344;GO:0019419;GO:0019419;GO:0033741;GO:0033741;GO:0045454;GO:0045454;GO:0046872;GO:0046872;GO:0051536;GO:0051539;GO:0051539;GO:0055114;GO:0055114;GO:0055114;GO:0003824;GO:0003824;GO:0008152;GO:…	K05907	EC:1.8.4.9	COG0175	P	5'-adenylylsulfate reductase 3, chloroplastic[Source:UniProtKB/Swiss-Prot;Acc:P92980]	828288	P92980
AT4G25810	259.788	36.1749	483.401	13.3629	3.74016	0.132333	1	4	13128394	13129927	+	1373	XTH23	GO:0004553;GO:0004553;GO:0005576;GO:0005618;GO:0005618;GO:0005618;GO:0005618;GO:0005794;GO:0005794;GO:0005975;GO:0005975;GO:0006073;GO:0006073;GO:0008152;GO:0010411;GO:0010411;GO:0016740;GO:0016762;GO:0016762;GO:0016762;GO:0016787;GO:0016798;GO:0042546;GO:0042546;GO:0048046;GO:0048046;GO:0048046;GO:0071555;GO:0071555;	K08235	EC:2.4.1.207	COG2273	G	Probable xyloglucan endotransglucosylase/hydrolaseprotein 23 [Source:UniProtKB/Swiss-Prot;Acc:Q38910]	828686	Q38910
AT5G44340	3886.03	787.749	6984.31	8.86616	3.14831	0.132616	1	5	17859136	17861150	-	1797	TUBB4	GO:0000166;GO:0000226;GO:0000226;GO:0000278;GO:0000278;GO:0003924;GO:0003924;GO:0003924;GO:0005200;GO:0005200;GO:0005200;GO:0005200;GO:0005515;GO:0005525;GO:0005525;GO:0005525;GO:0005525;GO:0005618;GO:0005618;GO:0005737;GO:0005737;GO:0005737;GO:0005794;GO:0005794;GO:0005829;GO:0005829;GO:0005856;GO:0005874;GO:0005874;GO:0005874;GO:0005874;GO:0005886;GO:0005886;GO:0007010;GO:0007017;GO:0007017;GO:…	K07375	-	COG5023	Z	Tubulin beta-4 chain [Source:UniProtKB/Swiss-Prot;Acc:P24636]	834459	P24636;A0A178UGW7
AT1G56650	178.913	337.453	20.3732	0.0603736	-4.04994	0.132819	1	1	21233555	21235292	-	1109	MYB75	GO:0000981;GO:0001135;GO:0002239;GO:0002239;GO:0003677;GO:0003677;GO:0003677;GO:0003700;GO:0003700;GO:0005515;GO:0005515;GO:0005634;GO:0005634;GO:0005634;GO:0006351;GO:0006355;GO:0006355;GO:0006357;GO:0009651;GO:0009651;GO:0009718;GO:0009718;GO:0009723;GO:0009723;GO:0009733;GO:0009733;GO:0009745;GO:0009745;GO:0009753;GO:0009753;GO:0009867;GO:0009867;GO:0019430;GO:0019430;GO:0030154;GO:0030154;GO:…	K16166	-	COG5147	K	Transcription factor MYB75 [Source:UniProtKB/Swiss-Prot;Acc:Q9FE25]	842120	Q9FE25
AT2G01400	50.4829	100.966	0	0	-Inf	0.132955	1	2	174168	175617	+	1125	-	GO:0008150;	-	-	-	-	Expressed protein[Source:UniProtKB/TrEMBL;Acc:Q9ZNU8]	814668	A0A1P8AYA3
AT4G21140	50.4829	100.966	0	0	-Inf	0.132955	1	4	11277185	11278318	-	1134	-	GO:0005761;GO:0005761;GO:0005762;GO:0005762;GO:0008150;	-	-	-	-	BEST Arabidopsis thaliana protein match is: copperion binding (TAIR:AT4G05400.2); Has 41 Blast hits to 41proteins in 16 species: Archae - 0; Bacteria - 0; Metazoa- 0; Fungi - 0; Plants - 40; Viruses - 0; Other Eukaryotes- 1 (source: NCBI BLink). [Source:TAIR;Acc:AT4G21140]	827862	A0A178UUZ5;F4JIM4
AT4G00040	886.598	1604.65	168.542	0.105033	-3.25108	0.132964	1	4	14627	16079	+	1366	-	GO:0003824;GO:0003824;GO:0005783;GO:0005783;GO:0007275;GO:0007275;GO:0008152;GO:0009058;GO:0009058;GO:0009813;GO:0009813;GO:0016740;GO:0016746;GO:0016747;GO:0016747;	-	-	COG3424	Q	Type III polyketide synthase C[Source:UniProtKB/Swiss-Prot;Acc:O81305]	828224	O81305
AT2G07667	191.263	23.2167	359.31	15.4763	3.95199	0.133174	1	2	3364296	3366661	+	1341	-	GO:0003674;GO:0008150;	-	-	-	-	unknown protein; FUNCTIONS IN: molecular_functionunknown; INVOLVED IN: biological_process unknown; LOCATEDIN: mitochondrion; BEST Arabidopsis thaliana protein matchis: unknown protein (TAIR:ATMG01180.1); Has 3 Blast hitsto 3 proteins in 1 specie /.../hae - 0; Bacteria - 0;Metazoa - 0; Fungi - 0; Plants - 3; Viruses - 0; OtherEukaryotes - 0 (source: NCBI BLink).[Source:TAIR;Acc:AT2G07667]	7922538	F4IMB6
AT2G04495	148.599	282.38	14.8169	0.0524714	-4.25232	0.133785	1	2	1564056	1565137	+	1082	-	GO:0003674;GO:0008150;GO:0016020;GO:0016021;GO:0016021;	-	-	NOG238896	-	At2g04495 [Source:UniProtKB/TrEMBL;Acc:Q6NLT2]"	814990	Q6NLT2
AT1G74650	127.849	244.586	11.1127	0.0454347	-4.46006	0.134063	1	1	28041146	28043022	+	1877	ATY13	GO:0000981;GO:0001135;GO:0003677;GO:0003677;GO:0003677;GO:0003700;GO:0003700;GO:0005634;GO:0005634;GO:0005634;GO:0006355;GO:0006357;GO:0009739;GO:0009739;GO:0009751;GO:0009751;GO:0010200;GO:0010200;GO:0030154;GO:0030154;GO:0043565;GO:0043565;GO:0044212;GO:0044212;GO:0003677;GO:0003677;GO:0003677;GO:0003677;GO:0003677;GO:0005634;	K09422	-	-	-	At1g74650 [Source:UniProtKB/TrEMBL;Acc:Q9CA52]"	843804	A0A178W7D2;A0A384KT80
AT5G42890	106.02	204.631	7.40845	0.0362039	-4.78771	0.134096	1	5	17194170	17196093	-	843	ATSCP2	GO:0005777;GO:0005777;GO:0005829;GO:0005829;GO:0006635;GO:0006635;GO:0009735;GO:0009735;GO:0009845;GO:0009845;GO:0032365;GO:0032365;GO:0046487;GO:0046487;	-	-	NOG87475	-	SCP2 [Source:UniProtKB/TrEMBL;Acc:A0A178UHV6]"	834300	Q9FMN0;A0A178UHV6
AT3G01500	13244.1	2759.01	23729.3	8.60063	3.10444	0.13413	1	3	194426	198664	-	3266	BCA1	GO:0004089;GO:0004089;GO:0004089;GO:0004089;GO:0005737;GO:0005737;GO:0005886;GO:0005886;GO:0008270;GO:0008270;GO:0008270;GO:0008270;GO:0009409;GO:0009409;GO:0009507;GO:0009507;GO:0009507;GO:0009535;GO:0009535;GO:0009536;GO:0009570;GO:0009570;GO:0009570;GO:0009579;GO:0009579;GO:0009817;GO:0009817;GO:0009941;GO:0009941;GO:0010037;GO:0010037;GO:0010037;GO:0010119;GO:0010119;GO:0010119;GO:0010319;GO:…	K01673	EC:4.2.1.1	COG0288	P	Beta carbonic anhydrase 1, chloroplastic[Source:UniProtKB/Swiss-Prot;Acc:P27140]	821134	P27140;A0A178VK19
AT3G50630	137.954	262.943	12.9648	0.0493064	-4.34208	0.134552	1	3	18800306	18801595	+	1130	KRP2	GO:0004861;GO:0004861;GO:0005634;GO:0005634;GO:0007050;GO:0007050;GO:0045736;GO:0071901;GO:0004860;GO:0004861;GO:0004861;GO:0004861;GO:0004861;GO:0005515;GO:0005515;GO:0005634;GO:0005634;GO:0005634;GO:0005654;GO:0005654;GO:0006469;GO:0007049;GO:0007050;GO:0007050;GO:0007050;GO:0019210;GO:0019210;GO:0042023;GO:0042023;GO:0045736;GO:0045736;GO:0045736;GO:0071901;	-	-	NOG241912	-	Cyclin-dependent kinase inhibitor 2[Source:UniProtKB/Swiss-Prot;Acc:Q9SCR2]	824226	Q9SCR2;A0A178VKK7
AT1G16730	403.186	739.696	66.676	0.0901398	-3.47169	0.134782	1	1	5726368	5727406	-	952	UP6	GO:0005777;GO:0005777;GO:0008150;	-	-	-	-	F17F16.6 protein[Source:UniProtKB/TrEMBL;Acc:Q9FWQ7]	838244	Q9FWQ7
AT3G23530	259.132	36.7148	481.549	13.1159	3.71325	0.135015	1	3	8436436	8442847	+	3413	-	GO:0016491;GO:0016491;GO:0016740;GO:0055114;GO:0055114;	-	-	-	-	AT3g23510/MEE5_5[Source:UniProtKB/TrEMBL;Acc:Q8VZH1]	821932	Q8VZH1
AT2G02100	97.0412	7.01901	187.063	26.6509	4.73611	0.135182	1	2	528179	529186	+	753	PDF2.2	GO:0005576;GO:0005576;GO:0005618;GO:0005618;GO:0005886;GO:0005886;GO:0006952;GO:0006952;GO:0006952;GO:0006952;GO:0009505;GO:0009505;GO:0031640;GO:0031640;GO:0050832;GO:0050832;	-	-	NOG286151	-	PDF2.2 [Source:UniProtKB/TrEMBL;Acc:A0A178VVN9]"	814741	Q39182;A0A178VVN9
AT3G17020	721.99	1308.78	135.204	0.103306	-3.27501	0.13541	1	3	5802493	5804282	-	1308	-	GO:0006950;GO:0016787;GO:0016787;GO:0005886;GO:0005886;GO:0006950;GO:0009409;GO:0009409;GO:0016787;GO:0016787;	-	-	NOG302561	-	AT3g17020/K14A17_14[Source:UniProtKB/TrEMBL;Acc:Q9LSP5]	820958	A0A1I9LPQ2
AT5G63530	557.536	1015.06	100.014	0.0985304	-3.34329	0.135729	1	5	25432890	25435834	+	1776	HIPP07	GO:0005737;GO:0005886;GO:0005886;GO:0030001;GO:0030001;GO:0030001;GO:0046872;GO:0046872;GO:0046872;GO:0046914;GO:0046914;GO:0046916;GO:0046916;GO:0005737;GO:0005886;GO:0030001;GO:0030001;GO:0030001;GO:0046872;GO:0046872;GO:0046872;GO:0046914;GO:0046916;	-	-	-	-	Heavy metal-associated isoprenylated plant protein7 [Source:UniProtKB/Swiss-Prot;Acc:Q9C5D3]	836472	Q9C5D3
AT1G73480	2784.62	568.54	5000.7	8.79569	3.1368	0.135839	1	1	27628678	27632840	+	2334	-	GO:0006629;GO:0009507;GO:0009507;GO:0016020;GO:0016020;GO:0016020;GO:0016021;GO:0016021;GO:0016787;GO:0047372;GO:0047372;	K01054	EC:3.1.1.23	-	-	Alpha/beta-Hydrolases superfamily protein[Source:UniProtKB/TrEMBL;Acc:Q94AM5]	843683	Q94AM5
AT5G02380	5589.68	9981.04	1198.32	0.120059	-3.05818	0.136322	1	5	506498	507244	-	571	MT2B	GO:0005507;GO:0005507;GO:0008150;GO:0046872;GO:0046872;GO:0046872;	-	-	NOG259977	-	Metallothionein-like protein 2B[Source:UniProtKB/Swiss-Prot;Acc:Q38805]	831816	Q38805
AT1G08180	49.673	99.346	0	0	-Inf	0.136731	1	1	2564361	2565318	-	958	SMR2	GO:0004860;GO:0004860;GO:0005515;GO:0005515;GO:0005634;GO:0005634;GO:0005634;GO:0006469;GO:0007049;GO:0007049;GO:0032875;GO:0045786;GO:0045786;GO:0045839;GO:0045839;	-	-	-	-	Cyclin-dependent protein kinase inhibitor SMR2[Source:UniProtKB/Swiss-Prot;Acc:Q9SGE2]	837339	Q9SGE2;A0A178WJ85
AT3G05360	913.896	173.856	1653.94	9.51327	3.24994	0.13674	1	3	1530668	1533361	-	2694	RLP30	GO:0002237;GO:0002237;GO:0002238;GO:0002238;GO:0002240;GO:0002240;GO:0005515;GO:0005886;GO:0005886;GO:0006952;GO:0009620;GO:0009620;GO:0009651;GO:0009651;GO:0010204;GO:0010204;GO:0010555;GO:0010555;GO:0016020;GO:0016021;GO:0016021;GO:0032491;GO:0032491;GO:0050832;GO:0050832;	-	-	COG4886	S	Receptor-like protein 30 [Source:UniProtKB/Swiss-Prot;Acc:Q9MA83]	819700	Q9MA83
AT4G18580	136.604	260.243	12.9648	0.0498179	-4.32719	0.13681	1	4	10234667	10236057	-	706	-	GO:0008150;GO:0008150;	-	-	-	-	At4g18580 [Source:UniProtKB/TrEMBL;Acc:Q8LBN4]"	827590	Q8LBN4
AT4G29950	4641.76	967.544	8315.98	8.59494	3.10349	0.136923	1	4	14656954	14660573	+	3365	-	GO:0005096;GO:0005096;GO:0005622;GO:0005622;GO:0005622;GO:0005623;GO:0006886;GO:0006886;GO:0012505;GO:0017137;GO:0017137;GO:0031338;GO:0090630;GO:0090630;	K18469	-	-	-	Ypt/Rab-GAP domain of gyp1p superfamily protein[Source:UniProtKB/TrEMBL;Acc:Q9SZR5]	829118	A0A1P8B6U2
AT1G50010	1583.4	316.396	2850.4	9.00898	3.17136	0.137029	1	1	18517586	18520000	+	1775	TUBA4	GO:0000166;GO:0003924;GO:0003924;GO:0003924;GO:0005200;GO:0005200;GO:0005525;GO:0005525;GO:0005525;GO:0005737;GO:0005737;GO:0005856;GO:0005874;GO:0005874;GO:0005874;GO:0007010;GO:0007017;GO:0007017;	K07374	-	COG5023	Z	Tubulin alpha-2 chain [Source:UniProtKB/Swiss-Prot;Acc:B9DGT7]	841425	B9DGT7;Q0WV25;A0A178W5L2
AT3G28030	337.852	621.993	53.7112	0.0863535	-3.5336	0.13714	1	3	10424179	10431364	+	5030	UVH3	GO:0003677;GO:0003677;GO:0003697;GO:0003697;GO:0003824;GO:0003824;GO:0004518;GO:0004518;GO:0004519;GO:0004519;GO:0004527;GO:0004527;GO:0005634;GO:0005634;GO:0005634;GO:0006281;GO:0006281;GO:0006289;GO:0006289;GO:0016788;GO:0016788;GO:0090305;GO:0003677;GO:0003677;GO:0003697;GO:0003697;GO:0003824;GO:0003824;GO:0004518;GO:0004518;GO:0004518;GO:0004519;GO:0004519;GO:0004519;GO:0004527;GO:0004527;GO:…	K10846	-	COG0258	L	5'-3' exonuclease family protein[Source:UniProtKB/TrEMBL;Acc:A0A1I9LM66]	822427	A0A2H1ZEJ7
AT3G20640	184.698	347.171	22.2253	0.0640184	-3.96537	0.137485	1	3	7210310	7213474	-	2450	BHLH123	GO:0001046;GO:0001228;GO:0001228;GO:0003677;GO:0003677;GO:0003700;GO:0003700;GO:0005515;GO:0005634;GO:0005634;GO:0005634;GO:0006351;GO:0006355;GO:0006355;GO:0006366;GO:0045944;GO:0046983;GO:0046983;GO:0003677;GO:0003677;GO:0046983;GO:0046983;GO:0003677;GO:0003677;GO:0046983;GO:0046983;GO:0003677;GO:0003677;GO:0046983;GO:0046983;	-	-	NOG253493	-	Transcription factor bHLH123[Source:UniProtKB/Swiss-Prot;Acc:Q8GXT3]	821611	Q8GXT3;A0A178VHE4
AT1G64500	4107.85	7335.95	879.753	0.119924	-3.05981	0.137537	1	1	23953099	23954610	+	1512	-	GO:0005623;GO:0005884;GO:0005884;GO:0009055;GO:0009055;GO:0009902;GO:0009902;GO:0015035;GO:0015035;GO:0022900;GO:0045454;GO:0045454;GO:0051017;GO:0051017;GO:0055114;	K17479	-	-	-	F1N19.7 [Source:UniProtKB/TrEMBL;Acc:Q9SGW5]"	842758	Q9SGW5
AT3G62410	2654.64	4748.09	561.19	0.118193	-3.08079	0.137796	1	3	23090944	23091580	+	637	CP12-2	GO:0005507;GO:0005507;GO:0005515;GO:0005515;GO:0006461;GO:0009416;GO:0009416;GO:0009416;GO:0009507;GO:0009507;GO:0009507;GO:0009507;GO:0009536;GO:0009570;GO:0009570;GO:0009744;GO:0009744;GO:0016151;GO:0016151;GO:0018316;GO:0018316;GO:0019253;GO:0019253;GO:0019253;GO:0019899;GO:0019899;GO:0030674;GO:0030674;GO:0032403;GO:0032991;GO:0032991;GO:0034605;GO:0034605;GO:0043234;GO:0044877;GO:0044877;GO:…	-	-	NOG08802	S	Calvin cycle protein CP12-2, chloroplastic[Source:UniProtKB/Swiss-Prot;Acc:Q9LZP9]	825414	Q9LZP9
ATMG01250	33.338	0	66.676	Inf	Inf	0.137901	1	Mt	310514	310882	+	369	ORF102	GO:0003676;GO:0003964;GO:0004523;GO:0005739;GO:0005739;GO:0006278;GO:0090502;	-	-	KOG1075	R	Uncharacterized mitochondrial protein AtMg01250[Source:UniProtKB/Swiss-Prot;Acc:P92555]	-	-
AT1G16960	49.4031	98.8061	0	0	-Inf	0.138019	1	1	5799741	5800887	+	865	-	GO:0043130;	-	-	NOG278278	-	At1g16960 [Source:UniProtKB/TrEMBL;Acc:Q9FZ55]"	838267	Q9FZ55;A0A178W8B5
AT3G55240	80.1411	156.578	3.70422	0.0236574	-5.40157	0.1389	1	3	20473335	20475332	-	1456	-	GO:0032502;GO:0032502;GO:0032502;	-	-	-	-	Uncharacterized protein At3g55240[Source:UniProtKB/TrEMBL;Acc:Q9M3C7]	824690	Q9M3C7
AT2G36830	6061.25	1283.94	10838.6	8.44164	3.07752	0.138972	1	2	15445294	15446621	+	1237	TIP1-1	GO:0000326;GO:0000326;GO:0005773;GO:0005773;GO:0005773;GO:0005774;GO:0005774;GO:0005774;GO:0005887;GO:0006833;GO:0006833;GO:0009705;GO:0009705;GO:0009941;GO:0009941;GO:0015204;GO:0015204;GO:0015250;GO:0015250;GO:0015250;GO:0015267;GO:0015267;GO:0015840;GO:0015840;GO:0016020;GO:0016020;GO:0016020;GO:0016021;GO:0016021;GO:0034220;GO:0042807;GO:0042807;GO:0055085;GO:0055085;GO:0071918;GO:0080170;GO:…	K09873	-	COG0580	G	Aquaporin TIP1-1 [Source:UniProtKB/Swiss-Prot;Acc:P25818]	818255	P25818
AT1G18730	201.938	377.947	25.9296	0.0686064	-3.86551	0.139047	1	1	6460403	6462344	+	1560	PNSB4	GO:0009507;GO:0009507;GO:0009507;GO:0009535;GO:0009535;GO:0009535;GO:0009535;GO:0009536;GO:0009579;GO:0009773;GO:0009773;GO:0009773;GO:0010598;GO:0010598;GO:0010598;GO:0010598;GO:0016020;GO:0016021;GO:0016021;GO:0009535;GO:0009535;GO:0009773;GO:0009773;GO:0010598;GO:0010598;GO:0016020;GO:0016021;GO:0016021;GO:0009535;GO:0009535;GO:0009773;GO:0009773;GO:0010598;GO:0010598;GO:0009535;GO:0009535;GO:…	-	-	NOG315778	-	Photosynthetic NDH subunit of subcomplex B 4,chloroplastic [Source:UniProtKB/Swiss-Prot;Acc:Q8RXS1]	838455	Q8RXS1
AT2G41800	54.5211	1.61977	107.422	66.3195	6.05136	0.139219	1	2	17436443	17438168	-	1504	-	GO:0005618;GO:0005618;GO:0009505;GO:0009505;GO:0009506;GO:0009506;GO:0051511;GO:0051511;GO:1902066;GO:1902066;	-	-	NOG287828	-	At2g41800/T11A7.10[Source:UniProtKB/TrEMBL;Acc:O22940]	818779	O22940
AT3G49601	598.997	1086.87	111.127	0.102245	-3.2899	0.13942	1	3	18387267	18389571	-	2142	-	GO:0003674;GO:0008150;	K13172	-	NOG12793	-	Pre-mRNA-splicing factor[Source:UniProtKB/TrEMBL;Acc:B3H6J5]	6241216	B3H6J5
AT3G14440	5196.09	1101.99	9290.19	8.43042	3.0756	0.139729	1	3	4831286	4834015	-	2730	NCED3	GO:0006970;GO:0006970;GO:0009414;GO:0009414;GO:0009507;GO:0009507;GO:0009507;GO:0009535;GO:0009535;GO:0009536;GO:0009570;GO:0009570;GO:0009570;GO:0009570;GO:0009688;GO:0009688;GO:0009688;GO:0010436;GO:0010436;GO:0016121;GO:0016121;GO:0016491;GO:0016702;GO:0016702;GO:0042538;GO:0042538;GO:0045549;GO:0045549;GO:0045549;GO:0045549;GO:0046872;GO:0046872;GO:0051213;GO:0055114;GO:0055114;GO:0055114;	K09840	EC:1.13.11.51	COG3670	Q	9-cis-epoxycarotenoid dioxygenase NCED3,chloroplastic [Source:UniProtKB/Swiss-Prot;Acc:Q9LRR7]	820667	Q9LRR7
AT4G31310	402.762	736.997	68.5281	0.092983	-3.42689	0.139755	1	4	15191220	15192596	+	883	-	GO:0005575;GO:0008150;GO:0016740;GO:0016746;GO:0005575;GO:0008150;GO:0016740;GO:0016746;GO:0016746;	-	-	NOG17290	U	AIG2-like (avirulence induced gene) family protein[Source:TAIR;Acc:AT4G31310]	829258	A2RVS4
AT1G74020	1390.94	279.681	2502.2	8.94664	3.16135	0.139795	1	1	27835123	27837443	-	1340	SSL12	GO:0005773;GO:0005773;GO:0005773;GO:0005774;GO:0005774;GO:0005783;GO:0005783;GO:0005794;GO:0005794;GO:0005886;GO:0005886;GO:0009058;GO:0009058;GO:0009506;GO:0009506;GO:0009611;GO:0009611;GO:0009753;GO:0009753;GO:0009820;GO:0009820;GO:0016020;GO:0016020;GO:0016788;GO:0016829;GO:0016829;GO:0016844;GO:0016844;GO:0051365;GO:0051365;	K01757	EC:4.3.3.2	COG3386	G	Protein STRICTOSIDINE SYNTHASE-LIKE 12[Source:UniProtKB/Swiss-Prot;Acc:P94111]	843740	P94111
AT5G22270	124.61	238.107	11.1127	0.046671	-4.42133	0.140027	1	5	7372109	7373259	-	927	-	GO:0008150;	-	-	-	-	AT5G22270 protein[Source:UniProtKB/TrEMBL;Acc:Q9FMS4]	832287	Q9FMS4;A0A178UAZ0
AT1G49700	108.308	9.17871	207.437	22.5997	4.49823	0.140179	1	1	18388792	18390523	-	1147	-	GO:0008150;	-	-	-	-	Plant protein 1589 of unknown function[Source:TAIR;Acc:AT1G49700]	841393	F4I3C5
AT5G06160	375.418	687.863	62.9718	0.091547	-3.44934	0.140721	1	5	1862325	1866433	-	1948	ATO	GO:0000398;GO:0000398;GO:0000398;GO:0003676;GO:0003676;GO:0003723;GO:0003723;GO:0003723;GO:0005515;GO:0005634;GO:0005634;GO:0005634;GO:0005681;GO:0005681;GO:0005681;GO:0005681;GO:0005829;GO:0005829;GO:0006397;GO:0008270;GO:0008270;GO:0008380;GO:0045694;GO:0045694;GO:0046872;	K12827	-	-	-	Splicing factor SF3a60 homolog[Source:UniProtKB/Swiss-Prot;Acc:Q9FG01]	830503	Q9FG01;A0A178UIC7
AT4G11211	153.844	291.019	16.669	0.057278	-4.12587	0.140781	1	4	6836106	6836588	+	483	-	-	-	-	-	-	At4g11211 [Source:UniProtKB/TrEMBL;Acc:Q3EA55]"	2745699	-
AT2G01008	181.733	22.6768	340.789	15.0281	3.90959	0.140849	1	2	1025	3173	+	1602	-	GO:0003674;GO:0008150;GO:0016020;GO:0016021;GO:0016021;	-	-	-	-	FUNCTIONS IN: molecular_function unknown; INVOLVEDIN: biological_process unknown; LOCATED IN:cellular_component unknown; BEST Arabidopsis thalianaprotein match is: maternal effect embryo arrest 38(TAIR:AT3G43160.1). [Source:TAIR;Acc:AT2G01008]	6241151	F4IM67
AT3G48120	209.073	390.365	27.7817	0.0711684	-3.81262	0.141249	1	3	17772057	17774739	+	1265	-	GO:0000380;GO:0000380;GO:0000398;GO:0000398;GO:0000380;GO:0000380;GO:0000398;GO:0000398;	-	-	NOG262232	-	At3g48120 [Source:UniProtKB/TrEMBL;Acc:Q6NQC3]"	823967	A0A1I9LLY3
AT1G73600	1400.98	2511.19	290.782	0.115794	-3.11036	0.141373	1	1	27669152	27673572	+	1971	-	GO:0000234;GO:0000234;GO:0006656;GO:0006656;GO:0008152;GO:0008168;GO:0008168;GO:0008168;GO:0016740;GO:0032259;GO:0032259;GO:0000234;GO:0000234;GO:0000234;GO:0005737;GO:0005737;GO:0005737;GO:0006629;GO:0006656;GO:0006656;GO:0006656;GO:0008152;GO:0008168;GO:0008168;GO:0008168;GO:0008654;GO:0008757;GO:0016740;GO:0032259;GO:0032259;	K05929	EC:2.1.1.103	COG0500	Q	S-adenosyl-L-methionine-dependentmethyltransferases superfamily protein[Source:TAIR;Acc:AT1G73600]	843694	Q9C6B9
AT3G51750	133.904	254.844	12.9648	0.0508734	-4.29695	0.141488	1	3	19196362	19197356	-	726	-	GO:0008150;GO:0008150;	-	-	NOG247300	-	Uncharacterized protein At3g51750[Source:UniProtKB/TrEMBL;Acc:Q9SCT3]	824338	Q9SCT3;A0A384LB52
AT1G75250	153.304	289.939	16.669	0.0574914	-4.12051	0.141609	1	1	28244317	28245581	-	1244	ATRL6	GO:0003677;GO:0003677;GO:0003700;GO:0003700;GO:0005634;GO:0005634;GO:0006351;GO:0006355;GO:0006355;GO:0006355;GO:0003677;	-	-	NOG253755	-	RAD-like 6 [Source:TAIR;Acc:AT1G75250]"	843862	Q1A173;A0A178W926
AT1G29990	190.484	356.89	24.0775	0.0674647	-3.88972	0.141768	1	1	10507533	10509151	+	853	PFD6	GO:0005737;GO:0005737;GO:0005737;GO:0005829;GO:0005829;GO:0006457;GO:0006457;GO:0006457;GO:0016272;GO:0016272;GO:0016272;GO:0016272;GO:0043622;GO:0043622;GO:0051082;GO:0051082;GO:0051087;GO:0051087;GO:0051131;GO:0051131;	K04798	-	NOG267177	-	At1g29990 [Source:UniProtKB/TrEMBL;Acc:Q2HIK4]"	839878	Q2HIK4;A0A178WBU1
AT2G42680	784.433	1415.14	153.725	0.108629	-3.20252	0.141802	1	2	17774832	17776320	+	773	MBF1A	GO:0003677;GO:0003677;GO:0003677;GO:0003713;GO:0003713;GO:0003729;GO:0003729;GO:0005634;GO:0005634;GO:0005634;GO:0005730;GO:0005730;GO:0005730;GO:0006351;GO:0006355;GO:0043565;GO:0043565;GO:0045893;GO:0045893;	K03627	-	COG1813	K	MBF1A [Source:UniProtKB/TrEMBL;Acc:A0A178VSD5]"	818868	Q9SJI8;A0A178VSD5
AT1G66410	441.408	805.027	77.7887	0.0966287	-3.3714	0.141813	1	1	24774113	24775984	-	1872	CAM4	GO:0005509;GO:0005509;GO:0004871;GO:0005509;GO:0005509;GO:0005509;GO:0005515;GO:0005634;GO:0005634;GO:0005737;GO:0005737;GO:0005886;GO:0005886;GO:0005886;GO:0007165;GO:0016020;GO:0019722;GO:0019722;GO:0046872;GO:0005509;GO:0005509;GO:0004871;GO:0005509;GO:0005509;GO:0005509;GO:0005886;GO:0005886;GO:0007165;	K02183	-	-	-	Calmodulin 4 [Source:UniProtKB/TrEMBL;Acc:F4IEU4]"	842959	P0DH95;P0DH96;A0A178WBP5
AT5G16180	356.288	653.308	59.2676	0.0907192	-3.46245	0.141993	1	5	5279884	5283102	+	2458	CRS1	GO:0000373;GO:0000373;GO:0003723;GO:0003723;GO:0003723;GO:0006397;GO:0006397;GO:0006417;GO:0006417;GO:0008380;GO:0009507;GO:0009536;GO:0009570;GO:0009570;GO:0030529;GO:0003723;GO:0003723;GO:0003723;	-	-	NOG322716	-	Chloroplastic group IIA intron splicing facilitatorCRS1, chloroplastic [Source:UniProtKB/Swiss-Prot;Acc:Q9LF10]	831476	Q9LF10
AT1G24440	382.175	64.251	700.098	10.8963	3.44577	0.142013	1	1	8661838	8664007	+	1751	-	GO:0016020;GO:0016021;GO:0016020;GO:0016021;GO:0016021;	-	-	NOG314445	-	F21J9.10 [Source:UniProtKB/TrEMBL;Acc:Q9FYL9]"	839060	A0A1P8ATM4
AT2G42190	216.749	403.863	29.6338	0.0733758	-3.76855	0.142658	1	2	17582673	17584492	+	1820	-	GO:0003674;GO:0008150;GO:0003674;GO:0008150;GO:0003674;GO:0008150;	-	-	NOG267022	-	Expressed protein[Source:UniProtKB/TrEMBL;Acc:O48526]	818819	O48526
AT5G63450	116.526	10.7985	222.253	20.5819	4.36331	0.142823	1	5	25408821	25410725	-	1905	CYP94B1	GO:0004497;GO:0005506;GO:0005506;GO:0016020;GO:0016021;GO:0016021;GO:0016705;GO:0016705;GO:0020037;GO:0020037;GO:0046872;GO:0055114;GO:0055114;GO:0004497;GO:0004497;GO:0005506;GO:0005506;GO:0009611;GO:0009611;GO:0009694;GO:0009694;GO:0016020;GO:0016021;GO:0016021;GO:0016491;GO:0016705;GO:0016705;GO:0020037;GO:0020037;GO:0046872;GO:0052694;GO:0052694;GO:0055114;GO:0055114;GO:0055114;	K20665	EC:1.14.14.48	-	-	cytochrome P450, family 94, subfamily B,polypeptide 1 [Source:TAIR;Acc:AT5G63450]	836464	Q9FMV7
AT2G20690	312.243	574.479	50.007	0.0870476	-3.52205	0.142903	1	2	8923305	8924974	+	1206	-	GO:0004746;GO:0004746;GO:0004746;GO:0009231;GO:0009231;GO:0009231;GO:0009507;GO:0009507;	K00793	EC:2.5.1.9	-	-	At2g20690/F5H14.34[Source:UniProtKB/TrEMBL;Acc:Q9SKU8]	816597	Q9SKU8
AT3G14020	921.119	1657.03	185.211	0.111773	-3.16135	0.142914	1	3	4641930	4644571	+	2088	NFYA6	GO:0003677;GO:0003677;GO:0003677;GO:0003700;GO:0003700;GO:0003700;GO:0005515;GO:0005634;GO:0006351;GO:0006355;GO:0006355;GO:0006355;GO:0009793;GO:0009793;GO:0010262;GO:0010262;GO:0016602;GO:0016602;GO:0048316;GO:0048316;GO:0003677;GO:0003677;GO:0003677;GO:0003700;GO:0003700;GO:0003700;GO:0005515;GO:0005634;GO:0006351;GO:0006355;GO:0006355;GO:0006355;GO:0009793;GO:0009793;GO:0010262;GO:0010262;GO:…	K08064	-	COG5224	K	Nuclear transcription factor Y subunit A-6[Source:UniProtKB/Swiss-Prot;Acc:Q9LVJ7]	820616	Q9LVJ7
AT3G49990	396.553	724.578	68.5281	0.0945766	-3.40237	0.143271	1	3	18532301	18534415	-	1925	-	GO:0000056;GO:0000056;GO:0005634;GO:0005634;GO:0008150;GO:0030688;GO:0030688;GO:0031902;GO:0031902;GO:0034448;GO:0034448;GO:0042274;GO:0042274;	K14798	-	NOG122772	S	At3g49990 [Source:UniProtKB/TrEMBL;Acc:Q9SN19]"	824161	Q9SN19
AT1G76800	48.3232	96.6464	0	0	-Inf	0.143334	1	1	28829243	28830278	+	1036	-	GO:0005381;GO:0005381;GO:0005384;GO:0005384;GO:0005773;GO:0005774;GO:0005774;GO:0006811;GO:0006880;GO:0006880;GO:0010039;GO:0010039;GO:0016020;GO:0016020;GO:0016020;GO:0016021;GO:0016021;GO:0030026;GO:0030026;GO:0034755;GO:0055072;GO:0071281;GO:0071281;GO:0071369;GO:0071369;GO:0071421;GO:0071421;GO:0071732;GO:0071732;	K22736	-	COG1814	S	Vacuolar iron transporter homolog 2[Source:UniProtKB/Swiss-Prot;Acc:Q9SRD3]	844014	Q9SRD3
AT5G20140	421.468	768.852	74.0845	0.0963573	-3.37546	0.143446	1	5	6798832	6800977	-	1507	-	GO:0005515;GO:0006979;GO:0006979;GO:0006979;GO:0009507;GO:0009507;GO:0009534;GO:0009534;GO:0009535;GO:0009535;GO:0009535;GO:0009941;GO:0009941;GO:0009941;GO:0020037;GO:0020037;GO:0020037;	-	-	NOG249715	-	SOUL heme-binding family protein[Source:UniProtKB/TrEMBL;Acc:F4K452]	832136	F4K452
AT1G68110	211.828	29.1559	394.5	13.5307	3.75816	0.143672	1	1	25524718	25526150	+	1433	-	GO:0004016;GO:0004016;GO:0005484;GO:0005484;GO:0005543;GO:0005543;GO:0005545;GO:0005545;GO:0005794;GO:0005794;GO:0005905;GO:0005905;GO:0006897;GO:0006897;GO:0016020;GO:0016192;GO:0016192;GO:0030136;GO:0030136;GO:0030136;GO:0030276;GO:0030276;GO:0031410;GO:0048268;GO:0048268;GO:0050832;GO:0050832;GO:0061025;	-	-	NOG317717	-	Putative clathrin assembly protein At1g68110[Source:UniProtKB/Swiss-Prot;Acc:Q9C9X5]	843139	Q9C9X5;A0A178W783
AT3G57530	13711.3	24342.5	3080.06	0.12653	-2.98244	0.143841	1	3	21296457	21299704	-	2505	CPK32	GO:0000166;GO:0004672;GO:0004672;GO:0004674;GO:0004683;GO:0004683;GO:0004698;GO:0004698;GO:0005509;GO:0005509;GO:0005515;GO:0005515;GO:0005516;GO:0005524;GO:0005524;GO:0005524;GO:0005634;GO:0005634;GO:0005634;GO:0005634;GO:0005737;GO:0005737;GO:0005737;GO:0005886;GO:0005886;GO:0005886;GO:0006468;GO:0006468;GO:0009506;GO:0009506;GO:0009651;GO:0009651;GO:0009737;GO:0009737;GO:0009738;GO:0009738;GO:…	K13412	EC:2.7.11.1	COG0515	T	Calcium-dependent protein kinase 32[Source:UniProtKB/Swiss-Prot;Acc:Q6NLQ6]	824920	Q6NLQ6;A0A178VB71
AT4G19370	344.833	632.251	57.4155	0.0908112	-3.46099	0.143929	1	4	10566068	10567838	-	1152	-	GO:0008150;GO:0009808;GO:0009808;GO:0016020;GO:0016020;GO:0016020;GO:0016021;GO:0016021;	-	-	NOG252757	-	Chitin synthase, putative (DUF1218)[Source:UniProtKB/TrEMBL;Acc:O65708]	827678	O65708;A0A178USN0
AT1G01590	90.5158	175.475	5.55634	0.0316645	-4.98099	0.143947	1	1	214150	217734	+	2624	FRO1	GO:0000293;GO:0000293;GO:0000293;GO:0006811;GO:0006811;GO:0016020;GO:0016021;GO:0016021;GO:0016491;GO:0016491;GO:0016491;GO:0046872;GO:0046872;GO:0055114;GO:0055114;GO:0055114;	K00521	EC:1.16.1.7	NOG287712	-	Probable ferric reduction oxidase 1[Source:UniProtKB/Swiss-Prot;Acc:Q9LMM2]	837194	Q9LMM2;A0A178W4T7
AT5G66540	206.644	385.506	27.7817	0.0720655	-3.79455	0.143985	1	5	26556275	26559452	-	2017	-	GO:0005634;GO:0005634;GO:0005634;GO:0005634;GO:0005730;GO:0005730;GO:0005730;GO:0005732;GO:0005732;GO:0005732;GO:0005829;GO:0005829;GO:0006364;GO:0006364;GO:0006364;GO:0019013;GO:0030490;GO:0030529;GO:0032040;GO:0032040;GO:0034457;GO:0034457;GO:0034457;GO:0034457;GO:0042254;GO:0005634;GO:0005634;GO:0005634;GO:0005634;GO:0005730;GO:0005730;GO:0005730;GO:0005732;GO:0005732;GO:0005732;GO:0005829;GO:…	K14559	-	COG5384	J	U3 small nucleolar ribonucleoprotein protein MPP10[Source:UniProtKB/TrEMBL;Acc:Q9FJY5]	836786	Q9FJY5
AT3G12800	874.915	1573.88	175.951	0.111794	-3.16108	0.144162	1	3	4063320	4064859	-	1142	SDRB	GO:0005774;GO:0005774;GO:0005777;GO:0005777;GO:0005777;GO:0006629;GO:0006631;GO:0006631;GO:0008670;GO:0008670;GO:0016491;GO:0055114;	K13237	EC:1.3.1.34	COG1028	IQ	Uncharacterized protein At3g12790[Source:UniProtKB/TrEMBL;Acc:Q0WMN4]	820462	Q9LTV6;Q0WMN4
AT4G25500	503.079	913.552	92.6056	0.101369	-3.30232	0.144362	1	4	13024498	13027484	+	2536	RS40	GO:0000381;GO:0000381;GO:0000398;GO:0000398;GO:0000398;GO:0003676;GO:0003676;GO:0003723;GO:0003723;GO:0003723;GO:0005515;GO:0005515;GO:0005634;GO:0005681;GO:0005681;GO:0005681;GO:0005681;GO:0006397;GO:0008380;GO:0008380;GO:0008380;GO:0010445;GO:0010445;GO:0016607;GO:0016607;GO:0016607;GO:0016607;GO:0031053;GO:0031053;GO:0045292;GO:0045292;GO:0000398;GO:0000398;GO:0003676;GO:0003676;GO:0003723;GO:…	K12893	-	NOG298768	-	Serine/arginine-rich splicing factor RS40[Source:UniProtKB/Swiss-Prot;Acc:P92965]	828654	P92965
AT3G10525	184.125	23.7567	344.493	14.5009	3.85807	0.144589	1	3	3281306	3282131	-	826	SMR1	GO:0004860;GO:0004860;GO:0005515;GO:0005634;GO:0005634;GO:0005634;GO:0006469;GO:0007049;GO:0007049;GO:0032875;GO:0032877;GO:0032877;GO:0042742;GO:0042742;GO:0045786;GO:0045786;GO:0045839;GO:0045839;GO:0090393;GO:0090393;	-	-	-	-	SMR1 [Source:UniProtKB/TrEMBL;Acc:A0A178V8H0]"	820217	Q9LPP4;A0A178V8H0
AT1G43160	32.412	0	64.8239	Inf	Inf	0.144697	1	1	16263805	16264945	+	1045	RAP2-6	GO:0003677;GO:0003677;GO:0003677;GO:0003700;GO:0003700;GO:0003700;GO:0005634;GO:0005634;GO:0005634;GO:0006351;GO:0006355;GO:0006355;GO:0006355;GO:0006952;GO:0006952;GO:0006970;GO:0006970;GO:0009409;GO:0009409;GO:0009414;GO:0009414;GO:0009611;GO:0009611;GO:0009651;GO:0009651;GO:0009658;GO:0009658;GO:0009737;GO:0009737;GO:0009751;GO:0009751;GO:0009753;GO:0009753;GO:0009873;GO:0009873;GO:0034605;GO:…	K09286	-	-	-	Ethylene-responsive transcription factor RAP2-6[Source:UniProtKB/Swiss-Prot;Acc:Q7G1L2]	840915	Q7G1L2
AT1G53100	32.412	0	64.8239	Inf	Inf	0.144697	1	1	19786900	19789150	-	1652	-	GO:0008375;GO:0008375;GO:0016020;GO:0016020;GO:0016020;GO:0016021;GO:0016021;GO:0016740;GO:0016757;GO:0008375;GO:0008375;GO:0016020;GO:0016020;GO:0016020;GO:0016021;GO:0016021;GO:0016740;GO:0016757;	-	-	NOG262412	-	At1g53100 [Source:UniProtKB/TrEMBL;Acc:Q6DBE8]"	841744	F4HPR0
AT1G56345	48.0533	96.1065	0	0	-Inf	0.144704	1	1	21092993	21094518	-	1449	-	GO:0001522;GO:0001522;GO:0003723;GO:0003723;GO:0003723;GO:0005739;GO:0009451;GO:0009451;GO:0009982;GO:0009982;GO:0009982;GO:0009982;GO:0016853;GO:0019239;GO:0031119;	-	-	COG0564	J	RNA pseudouridine synthase 1[Source:UniProtKB/Swiss-Prot;Acc:Q7XA65]	842088	Q7XA65;A0A178W7M0
AT3G49420	48.0533	96.1065	0	0	-Inf	0.144704	1	3	18329330	18331431	+	1309	-	GO:0016020;GO:0016021;GO:0016021;GO:0016192;GO:0016192;GO:0016020;GO:0016021;GO:0016021;GO:0016192;GO:0016192;GO:0016020;GO:0016021;GO:0016021;GO:0016192;GO:0016192;	-	-	-	-	At3g49420 [Source:UniProtKB/TrEMBL;Acc:Q9SCL4]"	824104	Q9SCL4;A0A384KRW6
AT4G03400	485.299	881.696	88.9014	0.10083	-3.31	0.144911	1	4	1497536	1501599	-	3518	DFL2	GO:0009416;GO:0009416;GO:0009507;GO:0009507;GO:0016874;GO:0016874;GO:0009416;GO:0009416;GO:0009507;GO:0009507;GO:0016874;GO:0016874;	K14487	-	-	-	Indole-3-acetic acid-amido synthetase GH3.10[Source:UniProtKB/Swiss-Prot;Acc:Q9ZNS2]	827938	Q9ZNS2;A0A178UXE0
AT3G15950	164.64	19.9772	309.303	15.4828	3.95259	0.144973	1	3	5397541	5402653	-	2604	NAI2	GO:0005515;GO:0005777;GO:0005777;GO:0005783;GO:0005788;GO:0005788;GO:0009506;GO:0009506;GO:0009651;GO:0009651;GO:0010168;GO:0010168;GO:0016020;GO:0016020;GO:0080119;GO:0080119;GO:0016853;GO:0016853;GO:0016853;GO:0016853;GO:0016853;GO:0016853;	-	-	-	-	TSA1-like protein [Source:UniProtKB/Swiss-Prot;Acc:Q9LSB4]	820839	Q9LSB4
AT2G25450	7485.39	1642.99	13327.8	8.11192	3.02004	0.14522	1	2	10829854	10831655	-	1604	GSL-OH	GO:0009506;GO:0009506;GO:0009815;GO:0009815;GO:0010439;GO:0010439;GO:0010439;GO:0016491;GO:0016491;GO:0016491;GO:0019761;GO:0019761;GO:0019761;GO:0046872;GO:0046872;GO:0051213;GO:0051213;GO:0051213;GO:0055114;GO:0055114;GO:0055114;	-	-	COG3491	R	Probable 2-oxoacid dependent dioxygenase[Source:UniProtKB/Swiss-Prot;Acc:Q9SKK4]	817083	Q9SKK4
AT1G33520	434.389	790.989	77.7887	0.0983436	-3.34602	0.145475	1	1	12157054	12159125	-	2072	MOS2	GO:0003676;GO:0003676;GO:0003723;GO:0003723;GO:0005634;GO:0005634;GO:0005634;GO:0006952;GO:0009870;GO:0009870;GO:0042742;GO:0042742;	K13101	-	NOG81508	-	Protein MOS2 [Source:UniProtKB/Swiss-Prot;Acc:Q9C801]	840246	Q9C801
AT3G60160	939.706	188.434	1690.98	8.97387	3.16573	0.145708	1	3	22223264	22229487	-	5541	ABCC9	GO:0000166;GO:0000325;GO:0000325;GO:0005524;GO:0005524;GO:0005524;GO:0005774;GO:0005774;GO:0006855;GO:0008559;GO:0008559;GO:0009506;GO:0009506;GO:0009624;GO:0009624;GO:0016020;GO:0016020;GO:0016020;GO:0016021;GO:0016021;GO:0016021;GO:0016787;GO:0016887;GO:0016887;GO:0042626;GO:0042626;GO:0042626;GO:0042626;GO:0042908;GO:0055085;GO:0055085;GO:0055085;GO:0000166;GO:0005524;GO:0005524;GO:0005524;GO:…	-	-	COG1132	V	ABC transporter C family member 9[Source:UniProtKB/Swiss-Prot;Acc:Q9M1C7]	825186	Q9M1C7
AT5G62280	47.7833	95.5666	0	0	-Inf	0.14609	1	5	25016860	25018265	+	1296	-	GO:0005575;GO:0008150;	-	-	NOG325450	-	At5g62280 [Source:UniProtKB/TrEMBL;Acc:Q9LVA8]"	836349	Q9LVA8;A0A178UK59
AT3G56710	1890.84	3372.37	409.317	0.121374	-3.04247	0.146098	1	3	21006638	21008068	-	1431	SIB1	GO:0005515;GO:0005515;GO:0005515;GO:0005634;GO:0005634;GO:0006952;GO:0009507;GO:0009507;GO:0009507;GO:0009536;GO:0009816;GO:0009816;GO:0051091;GO:0051091;GO:0051091;GO:0071482;GO:0071482;GO:0005515;GO:0005515;GO:0005515;GO:0005634;GO:0005634;GO:0006952;GO:0009507;GO:0009507;GO:0009507;GO:0009536;GO:0009816;GO:0009816;GO:0051091;GO:0051091;GO:0051091;GO:0071482;GO:0071482;	-	-	NOG272467	-	SIB1 [Source:UniProtKB/TrEMBL;Acc:A0A178VMX5]"	824838	Q9LDH1;A0A178VMX5
AT2G39170	265.499	490.251	40.7465	0.0831134	-3.58877	0.146113	1	2	16334546	16336297	-	1126	-	GO:0008150;	-	-	NOG269707	-	MEF2BNB-like protein[Source:UniProtKB/TrEMBL;Acc:O80964]	818502	O80964;A0A178VQL7
AT1G49975	111.265	213.27	9.26056	0.0434218	-4.52544	0.146289	1	1	18504757	18506184	+	1231	-	GO:0009522;GO:0009522;GO:0015979;GO:0015979;	-	-	-	-	At1g49975 [Source:UniProtKB/TrEMBL;Acc:Q8LFL5]"	841421	Q8LFL5;A0A178W8U9
AT1G54570	727.574	142	1313.15	9.24751	3.20907	0.146405	1	1	20380435	20385380	-	2756	-	GO:0004144;GO:0004144;GO:0009507;GO:0009507;GO:0009507;GO:0009536;GO:0010287;GO:0010287;GO:0010287;GO:0016740;GO:0016746;GO:0016747;GO:0016747;GO:0019432;GO:0019432;GO:0033306;GO:0033306;	-	-	COG0204	I	Acyltransferase-like protein At1g54570,chloroplastic [Source:UniProtKB/Swiss-Prot;Acc:Q9ZVN2]	841899	Q9ZVN2;A0A178WM80
AT2G45135	203.879	28.0761	379.683	13.5234	3.75738	0.146484	1	2	18608824	18610574	+	1183	-	GO:0005575;GO:0008150;GO:0016036;GO:0046872;GO:0046872;GO:0046872;GO:0005575;GO:0008150;GO:0016036;GO:0046872;GO:0046872;GO:0046872;	-	-	-	-	RING/U-box superfamily protein[Source:UniProtKB/TrEMBL;Acc:F4IW24]	819121	F4IW24
AT1G20440	3755.31	6673.46	837.155	0.125445	-2.99487	0.146557	1	1	7084409	7086873	-	2320	COR47	GO:0003674;GO:0005507;GO:0005507;GO:0005829;GO:0005829;GO:0005829;GO:0006950;GO:0006970;GO:0006970;GO:0009409;GO:0009409;GO:0009414;GO:0009414;GO:0009414;GO:0009415;GO:0009415;GO:0009631;GO:0009631;GO:0009631;GO:0009737;GO:0009737;GO:0009737;GO:0010286;GO:0010286;GO:0016020;GO:0016020;GO:0016151;GO:0016151;GO:0050832;GO:0050832;	-	-	NOG325504	-	RD17 [Source:UniProtKB/TrEMBL;Acc:A0A384KK16]"	838632	P31168;A0A384KK16;Q0WL48
AT4G00360	3013.14	653.308	5372.98	8.22426	3.03989	0.146705	1	4	160643	163023	+	2215	CYP86A2	GO:0004497;GO:0005506;GO:0005506;GO:0005515;GO:0006631;GO:0006631;GO:0006952;GO:0006952;GO:0016020;GO:0016021;GO:0016021;GO:0016491;GO:0016705;GO:0016705;GO:0018685;GO:0018685;GO:0020037;GO:0020037;GO:0046872;GO:0055114;GO:0055114;GO:0055114;GO:0070330;GO:0070330;	K15398	EC:1.14.-.-	COG2124	Q	Cytochrome P450 86A2 [Source:UniProtKB/Swiss-Prot;Acc:O23066]	828019	O23066
AT2G37180	621.778	119.323	1124.23	9.42173	3.23599	0.147554	1	2	15617635	15619155	+	1220	PIP2-3	GO:0005515;GO:0005773;GO:0005773;GO:0005886;GO:0005886;GO:0005886;GO:0005886;GO:0005887;GO:0006833;GO:0009414;GO:0009414;GO:0009414;GO:0009506;GO:0009506;GO:0015250;GO:0015250;GO:0015250;GO:0015267;GO:0015267;GO:0016020;GO:0016020;GO:0016020;GO:0016021;GO:0016021;GO:0034220;GO:0055085;GO:0055085;	K09872	-	-	-	Aquaporin PIP2-3 [Source:UniProtKB/Swiss-Prot;Acc:P30302]	818294	P30302
AT1G01460	52.669	1.61977	103.718	64.0326	6.00073	0.147592	1	1	168559	171386	+	1837	PIP5K10	GO:0000166;GO:0005524;GO:0005524;GO:0016301;GO:0016307;GO:0016307;GO:0016307;GO:0016308;GO:0016308;GO:0016310;GO:0016740;GO:0046488;GO:0046488;GO:0046488;GO:0046854;	K00889	EC:2.7.1.68	COG5253	T	Phosphatidylinositol 4-phosphate 5-kinase 10[Source:UniProtKB/Swiss-Prot;Acc:Q9LMN1]	839469	Q9LMN1;Q08AA6
AT1G68910	487.845	884.936	90.7535	0.102554	-3.28555	0.147618	1	1	25908046	25911277	-	2364	WIT2	GO:0005515;GO:0016020;GO:0016021;GO:0016021;GO:2000769;GO:2000769;	-	-	NOG146982	S	WPP domain-interacting tail-anchored protein 2[Source:UniProtKB/Swiss-Prot;Acc:A8MQR0]	843224	A8MQR0
AT4G08300	577.4	1043.67	111.127	0.106477	-3.23139	0.147729	1	4	5244865	5248394	+	1522	-	GO:0003333;GO:0005886;GO:0005886;GO:0015171;GO:0016020;GO:0016020;GO:0016020;GO:0016021;GO:0016021;GO:0016021;GO:0022857;GO:0022857;GO:0032973;GO:0043090;GO:0055085;GO:0080144;	-	-	NOG286484	-	WAT1-related protein At4g08300[Source:UniProtKB/Swiss-Prot;Acc:Q501F8]	826384	Q501F8
AT1G62630	478.82	868.738	88.9014	0.102334	-3.28864	0.148024	1	1	23185760	23189224	+	3465	-	GO:0000166;GO:0005515;GO:0005524;GO:0005524;GO:0005886;GO:0006952;GO:0006952;GO:0006952;GO:0007165;GO:0043531;GO:0043531;	-	-	NOG277177	-	Probable disease resistance protein At1g62630[Source:UniProtKB/Swiss-Prot;Acc:Q9SI85]	842560	Q9SI85
AT5G49400	176.599	330.974	22.2253	0.0671514	-3.89644	0.148055	1	5	20030652	20032283	+	1295	-	GO:0003676;GO:0005575;GO:0008150;GO:0008270;	-	-	NOG271131	-	At5g49400 [Source:UniProtKB/TrEMBL;Acc:Q6NMK2]"	835000	Q6NMK2;A0A178URC4
AT1G21160	584.535	1056.09	112.979	0.106978	-3.22461	0.148129	1	1	7407931	7413295	-	4186	-	GO:0003690;GO:0003743;GO:0003743;GO:0003743;GO:0003924;GO:0003924;GO:0005525;GO:0005525;GO:0006355;GO:0006413;	K03243	-	COG0532	J	Eukaryotic translation initiation factor 2 (eIF-2)family protein (Fragment)[Source:UniProtKB/TrEMBL;Acc:C0SUW8]	838712	C0SUW8
AT4G36640	624.801	1127.36	122.239	0.10843	-3.20517	0.148256	1	4	17276882	17279428	-	2036	-	GO:0008526;GO:0015914;GO:0008526;GO:0015914;	-	-	NOG242743	-	At4g36640 [Source:UniProtKB/TrEMBL;Acc:O23217]"	829816	A8MQS3
AT5G21274	338.354	619.293	57.4155	0.0927113	-3.43111	0.148366	1	5	7214474	7216052	-	818	CAM6	GO:0005509;GO:0005509;GO:0005509;GO:0005515;GO:0005622;GO:0005622;GO:0005634;GO:0019722;GO:0019722;GO:0019722;GO:0046872;	K02183	-	COG5126	DTZ	CAM6 [Source:UniProtKB/TrEMBL;Acc:A0A178UHI2]"	832245	Q03509;A0A178UHI2
AT4G12610	485.955	881.156	90.7535	0.102994	-3.27937	0.148525	1	4	7454722	7458422	+	2711	RAP74	GO:0003677;GO:0003677;GO:0005634;GO:0005634;GO:0006367;GO:0006367;GO:0032968;GO:0032968;GO:0003677;GO:0003677;GO:0003677;GO:0005515;GO:0005634;GO:0005634;GO:0005634;GO:0006351;GO:0006355;GO:0006367;GO:0006367;GO:0008022;GO:0008022;GO:0032968;GO:0032968;	K03138	-	NOG244830	-	Transcription initiation factor IIF subunit alpha[Source:UniProtKB/Swiss-Prot;Acc:Q9SU25]	826874	Q9SU25
AT5G28300	607.831	1097.13	118.535	0.108042	-3.21034	0.148541	1	5	10292279	10295283	-	2552	-	GO:0001158;GO:0001158;GO:0003677;GO:0003700;GO:0003700;GO:0003700;GO:0005516;GO:0005516;GO:0005634;GO:0005634;GO:0005634;GO:0005634;GO:0006351;GO:0006355;GO:0006355;GO:0006355;GO:0043565;GO:0043565;GO:0045893;GO:0045893;	-	-	NOG280506	-	Trihelix transcription factor GTL2[Source:UniProtKB/Swiss-Prot;Acc:Q8H181]	832914	Q8H181
AT5G25980	3517.19	774.251	6260.14	8.08541	3.01532	0.148771	1	5	9072708	9075777	+	1970	TGG2	GO:0002213;GO:0002213;GO:0004553;GO:0004553;GO:0005773;GO:0005773;GO:0005777;GO:0005777;GO:0005975;GO:0005975;GO:0006952;GO:0008152;GO:0008422;GO:0008422;GO:0009506;GO:0009506;GO:0009507;GO:0009507;GO:0009651;GO:0009651;GO:0009737;GO:0009737;GO:0009738;GO:0009738;GO:0010119;GO:0010119;GO:0016787;GO:0016798;GO:0019137;GO:0019137;GO:0019137;GO:0019762;GO:0019762;GO:0019762;GO:0022626;GO:0022626;GO:…	K01237	EC:3.2.1.147	COG2723	G	Myrosinase 2 [Source:UniProtKB/Swiss-Prot;Acc:Q9C5C2]	832667	Q9C5C2
AT5G20290	1836.11	3270.32	401.908	0.122896	-3.02449	0.148836	1	5	6851341	6853106	-	1117	RPS8A	GO:0000462;GO:0000462;GO:0003729;GO:0003729;GO:0003735;GO:0003735;GO:0003735;GO:0003735;GO:0005618;GO:0005618;GO:0005622;GO:0005622;GO:0005730;GO:0005730;GO:0005829;GO:0005829;GO:0005840;GO:0005840;GO:0005840;GO:0005886;GO:0005886;GO:0006412;GO:0006412;GO:0009506;GO:0009506;GO:0009507;GO:0009507;GO:0016020;GO:0016020;GO:0022626;GO:0022626;GO:0022627;GO:0022627;GO:0022627;GO:0030529;GO:0042788;GO:…	K02995	-	COG2007	J	40S ribosomal protein S8[Source:UniProtKB/TrEMBL;Acc:A0A178UCD3]	832151	Q93VG5;A0A178UCD3
AT1G69510	1353.74	2416.7	290.782	0.120322	-3.05503	0.149078	1	1	26126304	26128068	+	1232	-	GO:0003674;GO:0004864;GO:0004864;GO:0005737;GO:0005737;GO:0008150;GO:0032515;GO:0035308;GO:0035308;GO:0043086;GO:0003674;GO:0004864;GO:0004864;GO:0005737;GO:0005737;GO:0008150;GO:0032515;GO:0035308;GO:0035308;GO:0043086;GO:0003674;GO:0004864;GO:0004864;GO:0005737;GO:0005737;GO:0008150;GO:0032515;GO:0035308;GO:0035308;GO:0043086;	-	-	NOG305581	-	cAMP-regulated phosphoprotein 19-related protein[Source:UniProtKB/TrEMBL;Acc:Q9C787]	843284	Q9C787
AT5G39570	2984.79	5300.98	668.612	0.12613	-2.98702	0.149176	1	5	15843881	15846467	+	1926	-	GO:0016020;GO:0016021;GO:0016021;GO:0016020;GO:0016021;GO:0016021;	-	-	-	-	Transmembrane protein[Source:UniProtKB/TrEMBL;Acc:Q8L7C5]	833953	A0A2H1ZE89
AT4G11600	3026.49	665.187	5387.79	8.09967	3.01786	0.149367	1	4	7009769	7011406	-	1027	GPX6	GO:0004601;GO:0004602;GO:0004602;GO:0004602;GO:0005739;GO:0005739;GO:0005739;GO:0005829;GO:0005829;GO:0005886;GO:0005886;GO:0006979;GO:0006979;GO:0009507;GO:0009507;GO:0009651;GO:0009651;GO:0016491;GO:0046686;GO:0046686;GO:0047066;GO:0047066;GO:0048046;GO:0048046;GO:0055114;GO:0055114;GO:0055114;GO:0098869;	K00432	EC:1.11.1.9	COG0386	O	Probable phospholipid hydroperoxide glutathioneperoxidase 6, mitochondrial [Source:UniProtKB/Swiss-Prot;Acc:O48646]	826765	O48646
AT5G17650	1163.57	243.506	2083.63	8.55678	3.09707	0.14997	1	5	5816678	5818472	-	1138	-	-	-	-	-	-	At5g17650 [Source:UniProtKB/TrEMBL;Acc:Q9LF59]"	831631	Q9LF59;A0A178UL52
AT5G61340	183.465	342.852	24.0775	0.070227	-3.83183	0.150777	1	5	24661679	24663217	-	1539	-	GO:0016020;GO:0016021;GO:0016021;GO:0008150;GO:0016020;GO:0016021;GO:0016021;	-	-	NOG322093	-	Transmembrane protein[Source:UniProtKB/TrEMBL;Acc:Q9FLJ9]	836255	Q9FLJ9
AT3G23100	98.7309	190.053	7.40845	0.0389809	-4.68109	0.151307	1	3	8220682	8226400	+	1246	XRCC4	GO:0003677;GO:0003677;GO:0005515;GO:0005515;GO:0005524;GO:0005524;GO:0005634;GO:0005634;GO:0005634;GO:0005634;GO:0006281;GO:0006302;GO:0006302;GO:0006303;GO:0006303;GO:0006310;GO:0006310;GO:0006310;GO:0006974;GO:0003677;GO:0003677;GO:0005515;GO:0005515;GO:0005524;GO:0005524;GO:0005634;GO:0005634;GO:0005634;GO:0005634;GO:0006281;GO:0006302;GO:0006302;GO:0006303;GO:0006303;GO:0006310;GO:0006310;GO:…	K10886	-	NOG272983	-	DNA repair protein XRCC4 [Source:UniProtKB/Swiss-Prot;Acc:Q682V0]	821885	Q682V0
AT2G07665	124.088	12.9582	235.218	18.1521	4.18206	0.151319	1	2	3500130	3500612	-	380	-	-	-	-	-	-	-	28717837	A0A1P8AZS3
AT4G29100	775.873	1392.46	159.282	0.114388	-3.12799	0.15148	1	4	14340951	14345013	+	2345	BHLH68	GO:0003677;GO:0003677;GO:0046983;GO:0046983;GO:0001046;GO:0001228;GO:0001228;GO:0003677;GO:0003677;GO:0003700;GO:0003700;GO:0005515;GO:0005634;GO:0005634;GO:0005634;GO:0006351;GO:0006355;GO:0006355;GO:0006355;GO:0006366;GO:0045944;GO:0046983;GO:0046983;	-	-	NOG272582	-	Transcription factor bHLH68[Source:UniProtKB/Swiss-Prot;Acc:Q8S3D1]	829031	Q8S3D1;A0A178V0M1
AT4G15610	464.549	86.3879	842.711	9.75497	3.28614	0.151517	1	4	8908763	8910945	+	1819	-	GO:0005768;GO:0005768;GO:0005794;GO:0005794;GO:0005802;GO:0005802;GO:0005886;GO:0005886;GO:0005886;GO:0005886;GO:0016020;GO:0016021;GO:0016021;GO:0051536;GO:0051539;GO:0051539;GO:0005886;GO:0005886;GO:0016020;GO:0016021;GO:0016021;	-	-	NOG246037	-	CASP-like protein 1D1 [Source:UniProtKB/Swiss-Prot;Acc:Q9FE29]	827238	Q9FE29
AT3G29020	40.0904	0.539924	79.6408	147.504	7.20461	0.151519	1	3	11008079	11009456	-	1225	MYB110	GO:0000981;GO:0001135;GO:0003677;GO:0003677;GO:0003677;GO:0003700;GO:0003700;GO:0005634;GO:0005634;GO:0006355;GO:0006355;GO:0006357;GO:0016020;GO:0016021;GO:0030154;GO:0043565;GO:0044212;GO:0003677;GO:0003677;GO:0003677;GO:0005634;	K09422	-	COG5147	K	MYB110 [Source:UniProtKB/TrEMBL;Acc:A0A384K8V5]"	822542	A0A384K8V5;F4J1R5
AT2G34930	1833.06	399.004	3267.13	8.1882	3.03355	0.15165	1	2	14737066	14740146	-	3081	-	GO:0002239;GO:0002239;GO:0005515;GO:0005618;GO:0005618;GO:0050832;GO:0050832;	-	-	COG4886	S	Disease resistance family protein / LRR familyprotein [Source:UniProtKB/TrEMBL;Acc:O64757]	818058	O64757
AT4G33930	56.6432	2.1597	111.127	51.4548	5.68523	0.151657	1	4	16264269	16265420	-	1152	-	GO:0009055;GO:0009055;GO:0022900;	-	-	NOG251775	-	Cupredoxin superfamily protein[Source:UniProtKB/TrEMBL;Acc:O81761]	829538	O81761
AT1G73500	7275.1	1648.39	12901.8	7.82692	2.96845	0.151681	1	1	27639091	27640643	-	1553	MKK9	GO:0000165;GO:0000166;GO:0000187;GO:0000187;GO:0000187;GO:0004672;GO:0004672;GO:0004674;GO:0004674;GO:0004674;GO:0004674;GO:0004708;GO:0004708;GO:0004708;GO:0005515;GO:0005524;GO:0005524;GO:0005524;GO:0005634;GO:0005634;GO:0005737;GO:0005737;GO:0005737;GO:0006468;GO:0006468;GO:0007346;GO:0009611;GO:0009611;GO:0009620;GO:0009620;GO:0009651;GO:0009651;GO:0009693;GO:0009693;GO:0009693;GO:0009873;GO:…	K20604	EC:2.7.12.2	COG0515	T	Mitogen-activated protein kinase kinase 9[Source:UniProtKB/Swiss-Prot;Acc:Q9FX43]	843685	Q9FX43;A0A178W135
AT1G65845	137.8	260.783	14.8169	0.0568169	-4.13754	0.151754	1	1	24493011	24493923	-	777	-	GO:0008150;GO:0016020;GO:0016021;GO:0016021;	-	-	-	-	At1g65844 [Source:UniProtKB/TrEMBL;Acc:Q9SHX3]"	842895	Q9SHX3
AT1G53830	31.4859	0	62.9718	Inf	Inf	0.151911	1	1	20098522	20100978	+	2037	PME2	GO:0004857;GO:0004857;GO:0005576;GO:0005576;GO:0005576;GO:0005618;GO:0005618;GO:0005618;GO:0009505;GO:0009505;GO:0016787;GO:0030599;GO:0030599;GO:0030599;GO:0030599;GO:0030599;GO:0042545;GO:0042545;GO:0042545;GO:0043086;GO:0045330;GO:0045330;GO:0045490;GO:0045490;GO:0046910;GO:0046910;GO:0071555;	K01051	EC:3.1.1.11	COG4677	G	Pectinesterase 2 [Source:UniProtKB/Swiss-Prot;Acc:Q42534]	841820	Q42534
AT3G56360	2337.93	4149.86	526	0.126751	-2.97993	0.152248	1	3	20896332	20897747	+	1416	-	GO:0008150;GO:0009536;GO:0009536;	-	-	NOG288610	-	At3g56360 [Source:UniProtKB/TrEMBL;Acc:Q9LY04]"	824803	Q9LY04;A0A384L752
AT2G04795	87.5463	169.536	5.55634	0.0327737	-4.93132	0.152277	1	2	1682856	1683614	+	759	-	GO:0006979;GO:0006979;	-	-	NOG302939	-	AT2g04793 [Source:UniProtKB/TrEMBL;Acc:Q94JV8]"	815023	Q94JV8
AT1G07135	1484.18	2642.39	325.972	0.123362	-3.01902	0.152457	1	1	2189877	2190784	-	908	-	GO:0008150;GO:0031225;GO:0031225;	-	-	-	-	At1g07135 [Source:UniProtKB/TrEMBL;Acc:Q9LMK6]"	837224	Q9LMK6
AT5G16200	851.814	1525.83	177.803	0.116529	-3.10124	0.152493	1	5	5289401	5290506	-	1106	-	GO:0005840;GO:0005840;GO:0008150;GO:0005840;GO:0005840;GO:0008150;	-	-	NOG311753	-	50S ribosomal protein-like protein[Source:UniProtKB/TrEMBL;Acc:Q9LF08]	831478	Q9LF08
AT4G00400	177.642	23.7567	331.528	13.9552	3.80273	0.15274	1	4	173953	176870	-	1998	GPAT8	GO:0004366;GO:0004366;GO:0005783;GO:0005783;GO:0006629;GO:0008152;GO:0008654;GO:0010143;GO:0010143;GO:0010143;GO:0016020;GO:0016020;GO:0016020;GO:0016021;GO:0016021;GO:0016024;GO:0016024;GO:0016311;GO:0016740;GO:0016746;GO:0016746;GO:0016746;GO:0016791;GO:0016791;GO:0016791;GO:0090447;GO:0090447;GO:0090447;GO:0102420;GO:0102420;	K13508	-	NOG305926	-	Probable glycerol-3-phosphate acyltransferase 8[Source:UniProtKB/Swiss-Prot;Acc:Q5XF03]	828140	Q5XF03
AT4G15940	164.335	308.297	20.3732	0.0660832	-3.91957	0.152895	1	4	9038193	9040370	+	1044	-	GO:0003824;GO:0003824;GO:0005507;GO:0005507;GO:0005739;GO:0005739;GO:0005996;GO:0008152;GO:0016491;GO:0016787;GO:0016787;GO:0016829;GO:0016853;GO:0019516;GO:0046872;GO:0047621;GO:0048029;GO:0051536;	K01557	EC:3.7.1.5	COG0179	Q	-	827276	Q93ZE5
AT4G32240	315.445	577.179	53.7112	0.0930582	-3.42572	0.153111	1	4	15568264	15569564	+	1023	-	GO:0008150;	-	-	-	-	At4g32240 [Source:UniProtKB/TrEMBL;Acc:Q8LBW4]"	829357	Q8LBW4;A0A178V1E6
AT1G75220	1000.51	210.031	1790.99	8.5273	3.09209	0.15323	1	1	28229026	28233134	-	2378	-	GO:0005215;GO:0005215;GO:0005351;GO:0005351;GO:0005355;GO:0005355;GO:0005774;GO:0005774;GO:0005794;GO:0005794;GO:0005887;GO:0005887;GO:0008643;GO:0008645;GO:0008645;GO:0009705;GO:0009705;GO:0010030;GO:0010030;GO:0015992;GO:0016020;GO:0016020;GO:0016020;GO:0016021;GO:0016021;GO:0016021;GO:0022857;GO:0022857;GO:0034219;GO:0035428;GO:0042593;GO:0042593;GO:0046323;GO:0055085;GO:0055085;GO:1902600;GO:…	K08145	-	COG0477	G	Sugar transporter ERD6-like 6[Source:UniProtKB/Swiss-Prot;Acc:Q9FRL3]	843859	Q9FRL3
AT4G16260	948.269	198.152	1698.39	8.57112	3.09948	0.153378	1	4	9199972	9201643	-	1445	-	GO:0002215;GO:0002215;GO:0004553;GO:0004553;GO:0004553;GO:0005576;GO:0005576;GO:0005618;GO:0005618;GO:0005774;GO:0005774;GO:0005975;GO:0005975;GO:0006952;GO:0008152;GO:0009651;GO:0009651;GO:0009817;GO:0009817;GO:0016787;GO:0016798;GO:0030247;GO:0042973;GO:0042973;GO:0046658;GO:0046658;GO:0004553;GO:0004553;GO:0005975;GO:0005975;GO:0008152;GO:0016787;GO:0016798;	-	-	-	-	Probable glucan endo-1,3-beta-glucosidase At4g16260[Source:UniProtKB/Swiss-Prot;Acc:Q8VZJ2]	827320	Q8VZJ2
AT5G02490	2805.03	4971.08	638.979	0.128539	-2.95972	0.153417	1	5	550035	552827	-	2485	MED37D	GO:0000166;GO:0005515;GO:0005524;GO:0005524;GO:0005524;GO:0005618;GO:0005618;GO:0005634;GO:0005634;GO:0005634;GO:0005737;GO:0005737;GO:0005737;GO:0005794;GO:0005794;GO:0005829;GO:0005829;GO:0005886;GO:0005886;GO:0006351;GO:0006355;GO:0006986;GO:0006986;GO:0009408;GO:0009408;GO:0009408;GO:0009615;GO:0009615;GO:0009617;GO:0009617;GO:0016887;GO:0016887;GO:0031072;GO:0031072;GO:0034605;GO:0034605;GO:…	K03283	-	COG0443	O	Probable mediator of RNA polymerase IItranscription subunit 37c [Source:UniProtKB/Swiss-Prot;Acc:P22954]	831856	P22954;A0A178UTH3
AT3G45900	224	414.662	33.338	0.0803981	-3.63669	0.153632	1	3	16873869	16876083	-	1966	-	GO:0005655;	-	-	NOG253158	-	At3g45900 [Source:UniProtKB/TrEMBL;Acc:Q6IDC0]"	823733	Q6IDC0
AT5G63030	339.01	618.753	59.2676	0.0957855	-3.38405	0.153722	1	5	25286177	25287694	+	730	GRXC1	GO:0004362;GO:0004362;GO:0005623;GO:0005737;GO:0005737;GO:0009055;GO:0009055;GO:0015035;GO:0015035;GO:0022900;GO:0034599;GO:0034599;GO:0045454;GO:0045454;GO:0055114;GO:0055114;GO:0098869;	K03676	-	COG0695	O	Glutaredoxin-C1 [Source:UniProtKB/Swiss-Prot;Acc:Q8L8T2]	836423	Q8L8T2
AT4G31290	378.508	68.0304	688.986	10.1276	3.34022	0.153904	1	4	15185775	15188484	+	1386	GGCT2;2	GO:0003839;GO:0003839;GO:0003839;GO:0003839;GO:0005737;GO:0005737;GO:0005737;GO:0006751;GO:0006751;GO:0006751;GO:0006751;GO:0016829;	K22596	EC:4.3.2.9	COG3703	P	Gamma-glutamylcyclotransferase 2-2[Source:UniProtKB/Swiss-Prot;Acc:Q84MC1]	829256	Q84MC1;A0A178UTF7
AT4G37400	330.255	603.095	57.4155	0.0952013	-3.39287	0.154203	1	4	17583992	17586442	+	1855	CYP81F3	GO:0004497;GO:0004497;GO:0004497;GO:0005506;GO:0005506;GO:0016020;GO:0016020;GO:0016020;GO:0016021;GO:0016021;GO:0016491;GO:0016705;GO:0016705;GO:0016709;GO:0016709;GO:0020037;GO:0020037;GO:0042343;GO:0042343;GO:0042343;GO:0044550;GO:0046872;GO:0055114;GO:0055114;GO:0055114;GO:0098542;	K00517	EC:1.14.-.-	COG2124	Q	Cytochrome P450 81F3 [Source:UniProtKB/Swiss-Prot;Acc:Q0WTF4]	829894	Q0WTF4
AT5G11950	418.461	759.133	77.7887	0.10247	-3.28672	0.154333	1	5	3854388	3857243	+	1908	LOG8	GO:0005634;GO:0005634;GO:0005634;GO:0005634;GO:0005737;GO:0005829;GO:0005829;GO:0005829;GO:0009691;GO:0009691;GO:0009691;GO:0016787;GO:0016787;GO:0016799;GO:0016799;GO:0042803;GO:0042803;GO:0005634;GO:0005634;GO:0005634;GO:0005634;GO:0005737;GO:0005829;GO:0005829;GO:0005829;GO:0009691;GO:0009691;GO:0009691;GO:0016787;GO:0016787;GO:0016799;GO:0016799;GO:0042803;GO:0042803;GO:0009691;GO:0009691;GO:…	K22522	EC:3.2.2.-	COG1611	S	Cytokinin riboside 5'-monophosphatephosphoribohydrolase[Source:UniProtKB/TrEMBL;Acc:A0A178UJ28]	831068	Q84MC2;A0A178UJ28
AT5G56980	1845.84	3276.8	414.873	0.126609	-2.98155	0.154613	1	5	23056080	23057742	-	1663	A70	GO:0008150;GO:0009611;GO:0009611;GO:0009617;GO:0009617;GO:0009753;GO:0009753;GO:0016020;GO:0016021;GO:0016021;GO:0042742;GO:0042742;	-	-	-	-	unknown protein; FUNCTIONS IN: molecular_functionunknown; INVOLVED IN: biological_process unknown; LOCATEDIN: endomembrane system; EXPRESSED IN: 18 plantstructures; EXPRESSED DURING: 12 growth stages; BESTArabidopsis thaliana protein match is: u /.../ protein(TAIR:AT4G26130.1); Has 30201 Blast hits to 17322 proteinsin 780 species: Archae - 12; Bacteria - 1396; Metazoa -17338; Fungi - 3422; Plants…	835800	F4K956
AT3G51080	119.188	12.4183	225.958	18.1956	4.18552	0.155325	1	3	18973126	18974892	+	1384	GATA6	GO:0000977;GO:0001085;GO:0001228;GO:0003677;GO:0003677;GO:0003677;GO:0003682;GO:0003700;GO:0003700;GO:0003700;GO:0005634;GO:0005634;GO:0005634;GO:0005634;GO:0005667;GO:0006351;GO:0006355;GO:0006355;GO:0006355;GO:0006366;GO:0008270;GO:0008270;GO:0009416;GO:0009416;GO:0030154;GO:0043565;GO:0043565;GO:0045893;GO:0045893;GO:0045944;GO:0046872;	-	-	NOG296453	-	GATA transcription factor[Source:UniProtKB/TrEMBL;Acc:A0A178VKT0]	824272	Q9SD38;A0A178VKT0
AT1G26880	213.895	396.304	31.4859	0.0794488	-3.65383	0.155581	1	1	9315305	9318277	-	1739	RPL34A	GO:0003723;GO:0003735;GO:0003735;GO:0003735;GO:0005622;GO:0005622;GO:0005730;GO:0005730;GO:0005840;GO:0005840;GO:0005840;GO:0006412;GO:0006412;GO:0006412;GO:0009507;GO:0009507;GO:0022625;GO:0022625;GO:0030529;GO:0042254;GO:0042254;GO:0003735;GO:0003735;GO:0005622;GO:0005622;GO:0005840;GO:0005840;GO:0005840;GO:0006412;GO:0006412;	K02915	-	COG2174	J	60S ribosomal protein L34-1[Source:UniProtKB/Swiss-Prot;Acc:Q42351]	838331	Q42351;A0A178WBL9
AT5G03455	188.44	350.951	25.9296	0.0738838	-3.7586	0.155706	1	5	862556	864176	+	1006	CDC25	GO:0004721;GO:0004725;GO:0004725;GO:0004725;GO:0004725;GO:0005515;GO:0005634;GO:0005634;GO:0005634;GO:0005737;GO:0005737;GO:0005739;GO:0005739;GO:0006468;GO:0006468;GO:0006470;GO:0007049;GO:0007049;GO:0008794;GO:0008794;GO:0009507;GO:0009507;GO:0016491;GO:0016787;GO:0035335;GO:0046685;GO:0046685;GO:0046872;GO:0046872;GO:0051301;GO:0051301;GO:0055114;	K18065	-	NOG294009	-	Dual specificity phosphatase Cdc25[Source:UniProtKB/Swiss-Prot;Acc:Q8GY31]	831832	Q8GY31
AT4G22010	143.843	17.2776	270.408	15.6508	3.96817	0.155736	1	4	11663186	11666716	+	2122	sks4	GO:0005507;GO:0005507;GO:0009505;GO:0009505;GO:0009505;GO:0009506;GO:0009506;GO:0009506;GO:0016020;GO:0016020;GO:0016491;GO:0016491;GO:0016722;GO:0016722;GO:0055114;GO:0055114;	-	-	COG2132	Q	At4g22010 [Source:UniProtKB/TrEMBL;Acc:O65449]"	828290	O65449
AT1G54575	222.11	410.882	33.338	0.0811376	-3.62349	0.155743	1	1	20386809	20387710	+	902	-	GO:0003674;GO:0008150;GO:0003674;GO:0008150;	-	-	NOG304877	-	unknown protein; Has 35333 Blast hits to 34131proteins in 2444 species: Archae - 798; Bacteria - 22429;Metazoa - 974; Fungi - 991; Plants - 531; Viruses - 0;Other Eukaryotes - 9610 (source: NCBI BLink).[Source:TAIR;Acc:AT1G54575]	2745830	A0A1P8AWH6
AT2G47240	222.11	410.882	33.338	0.0811376	-3.62349	0.155743	1	2	19392497	19397907	+	3101	LACS1	GO:0000166;GO:0001676;GO:0003824;GO:0003824;GO:0004467;GO:0004467;GO:0004467;GO:0005524;GO:0005524;GO:0005783;GO:0005783;GO:0006629;GO:0006631;GO:0006631;GO:0008152;GO:0010025;GO:0010025;GO:0010143;GO:0010143;GO:0016874;GO:0031957;GO:0031957;GO:0102391;GO:0102391;GO:0000166;GO:0001676;GO:0003824;GO:0003824;GO:0004467;GO:0004467;GO:0004467;GO:0005524;GO:0005524;GO:0005783;GO:0005783;GO:0006629;GO:…	K01897	EC:6.2.1.3	COG1022	I	Long chain acyl-CoA synthetase 1[Source:UniProtKB/Swiss-Prot;Acc:O22898]	819337	O22898
AT3G49120	12552.8	2920.99	22184.6	7.59489	2.92503	0.156046	1	3	18207651	18210333	+	1522	PER34	GO:0004601;GO:0004601;GO:0004601;GO:0004601;GO:0005576;GO:0005576;GO:0005618;GO:0005618;GO:0005773;GO:0005773;GO:0005773;GO:0005774;GO:0005774;GO:0005794;GO:0005794;GO:0006952;GO:0006952;GO:0006979;GO:0006979;GO:0006979;GO:0009416;GO:0009416;GO:0009505;GO:0009505;GO:0009735;GO:0009735;GO:0009826;GO:0009826;GO:0016491;GO:0020037;GO:0020037;GO:0020037;GO:0042742;GO:0042742;GO:0042744;GO:0042744;GO:…	K00430	EC:1.11.1.7	NOG271864	-	Peroxidase 34 [Source:UniProtKB/Swiss-Prot;Acc:Q9SMU8]	824073	Q9SMU8;A0A178VGZ7
AT1G07840	230.055	424.92	35.1901	0.0828158	-3.59395	0.156144	1	1	2424045	2426728	+	1592	-	GO:0000462;GO:0000462;GO:0003674;GO:0005730;GO:0005730;GO:0032040;GO:0032040;GO:0000462;GO:0000462;GO:0003674;GO:0005730;GO:0005730;GO:0032040;GO:0032040;	K14765	-	-	-	AT1G07840 protein[Source:UniProtKB/TrEMBL;Acc:Q93ZQ9]	837299	Q9LQQ6
AT1G52570	170.93	319.635	22.2253	0.0695335	-3.84615	0.156156	1	1	19583617	19587531	-	3195	PLDALPHA2	GO:0003824;GO:0003824;GO:0004630;GO:0004630;GO:0004630;GO:0005509;GO:0005509;GO:0005737;GO:0005773;GO:0005773;GO:0006629;GO:0009738;GO:0009738;GO:0009873;GO:0009873;GO:0009941;GO:0009941;GO:0016020;GO:0016020;GO:0016020;GO:0016042;GO:0016042;GO:0016787;GO:0030136;GO:0030136;GO:0031410;GO:0046470;GO:0046470;GO:0070290;GO:0070290;GO:0003824;GO:0003824;GO:0004630;GO:0004630;GO:0004630;GO:0005509;GO:…	K01115	EC:3.1.4.4	COG1502	I	Phospholipase D alpha 2 [Source:UniProtKB/Swiss-Prot;Acc:Q9SSQ9]	841689	Q9SSQ9
AT5G62470	1328.87	2363.25	294.486	0.124611	-3.0045	0.156203	1	5	25078991	25081141	-	1789	MYB96	GO:0003677;GO:0003677;GO:0000981;GO:0001135;GO:0003677;GO:0003677;GO:0003677;GO:0003700;GO:0003700;GO:0005634;GO:0005634;GO:0005634;GO:0005634;GO:0006351;GO:0006355;GO:0006355;GO:0006355;GO:0006357;GO:0006952;GO:0006952;GO:0009409;GO:0009409;GO:0009414;GO:0009414;GO:0009651;GO:0009651;GO:0009737;GO:0009737;GO:0009738;GO:0009738;GO:0009751;GO:0009751;GO:0009787;GO:0009787;GO:0010025;GO:0010025;GO:…	K09422	-	COG5147	K	Transcription factor MYB96 [Source:UniProtKB/Swiss-Prot;Acc:Q24JK1]	836367	Q24JK1
AT5G01350	405.657	735.377	75.9366	0.103262	-3.27562	0.157226	1	5	145387	147356	-	952	-	GO:0008150;	-	-	-	-	AT5g01350/T10O8_60[Source:UniProtKB/TrEMBL;Acc:Q93W37]	830568	Q93W37;A0A178UNS0
AT1G36380	45.6236	91.2472	0	0	-Inf	0.157817	1	1	13700765	13701632	+	693	-	GO:0016020;GO:0016021;GO:0016021;	-	-	-	-	unknown protein; LOCATED IN: endomembrane system;EXPRESSED IN: 23 plant structures; EXPRESSED DURING: 15growth stages; Has 14 Blast hits to 14 proteins in 6species: Archae - 0; Bacteria - 0; Metazoa - 0; Fungi - 0;Plants - 14; Viruses - 0; Other /.../yotes - 0 (source:NCBI BLink). [Source:TAIR;Acc:AT1G36380]	840544	F4I1M5
AT1G01350	212.005	392.525	31.4859	0.0802138	-3.64001	0.157819	1	1	136090	138162	+	1434	-	GO:0003677;GO:0003677;GO:0005684;GO:0005684;GO:0034247;GO:0034247;GO:0045292;GO:0046872;GO:0046872;GO:0046872;	K13127	-	COG5152	R	Zinc finger CCCH domain-containing protein 1[Source:UniProtKB/Swiss-Prot;Acc:Q8GX84]	838964	Q8GX84;C0SUR6
AT2G36130	178.335	332.593	24.0775	0.0723931	-3.788	0.157887	1	2	15166720	15168497	+	876	CYP18-2	GO:0000413;GO:0000413;GO:0000413;GO:0003755;GO:0003755;GO:0003755;GO:0003755;GO:0005634;GO:0005634;GO:0005737;GO:0005829;GO:0005829;GO:0006457;GO:0006457;GO:0016853;	K12733	EC:5.2.1.8	COG0652	O	Peptidyl-prolyl cis-trans isomerase CYP18-2[Source:UniProtKB/Swiss-Prot;Acc:Q9SIH1]	818186	Q9SIH1
AT1G23390	1576.87	351.491	2802.25	7.97246	2.99503	0.158198	1	1	8308965	8310916	-	1952	-	GO:0005515;GO:0005515;GO:0005634;GO:0005634;GO:0005829;GO:0005829;GO:0043161;GO:0043161;	-	-	NOG284463	-	F-box/Kelch repeat-containing F-box family protein[Source:UniProtKB/TrEMBL;Acc:C4PVQ8]	838947	Q9LDE3;C4PVQ8
AT4G06744	136.821	16.1977	257.444	15.8938	3.99039	0.158566	1	4	4070549	4072470	-	1922	-	GO:0005576;GO:0005576;	-	-	NOG293579	-	Uncharacterized protein At4g06744[Source:UniProtKB/Swiss-Prot;Acc:Q8W3M4]	826147	Q8W3M4;A0A178U6V9
AT3G23170	1084.85	1930.77	238.922	0.123745	-3.01456	0.158607	1	3	8267920	8268961	-	1042	-	GO:0005515;GO:0005634;GO:0005634;GO:0005737;GO:0005737;GO:0009814;GO:0009814;	-	-	-	-	At3g23170 [Source:UniProtKB/TrEMBL;Acc:Q9LTD3]"	821893	Q9LTD3
AT2G15090	106.069	10.2586	201.88	19.6792	4.2986	0.15878	1	2	6542166	6544118	+	1953	KCS8	GO:0003824;GO:0003824;GO:0005783;GO:0005783;GO:0005783;GO:0005789;GO:0005789;GO:0006633;GO:0006633;GO:0006633;GO:0008152;GO:0016020;GO:0016020;GO:0016020;GO:0016021;GO:0016021;GO:0016740;GO:0016746;GO:0016747;GO:0016747;GO:0102336;GO:0102336;GO:0102337;GO:0102337;GO:0102338;GO:0102338;GO:0102756;GO:0102756;	K15397	EC:2.3.1.199	COG3424	Q	3-ketoacyl-CoA synthase 8 [Source:UniProtKB/Swiss-Prot;Acc:Q4V3C9]	815998	Q4V3C9
AT3G12700	106.069	10.2586	201.88	19.6792	4.2986	0.15878	1	3	4036945	4039185	+	1897	NANA	GO:0004190;GO:0004190;GO:0004190;GO:0004190;GO:0004190;GO:0005975;GO:0005975;GO:0006508;GO:0006508;GO:0006508;GO:0006508;GO:0007623;GO:0007623;GO:0008233;GO:0009507;GO:0009507;GO:0009507;GO:0009536;GO:0009744;GO:0009744;GO:0010019;GO:0010019;GO:0010492;GO:0010492;GO:0016787;GO:0030163;GO:0030163;GO:0004190;GO:0006508;GO:0004190;GO:0004190;GO:0004190;GO:0006508;GO:0006508;GO:0006508;GO:0008233;GO:…	-	-	-	-	Aspartic proteinase NANA, chloroplast[Source:UniProtKB/Swiss-Prot;Acc:Q9LTW4]	820452	Q9LTW4
AT2G17990	652.07	1168.94	135.204	0.115664	-3.11198	0.158824	1	2	7826811	7828827	+	1740	-	GO:0009639;GO:0009639;GO:0009959;GO:0009959;GO:0005515;GO:0007034;GO:0007034;GO:0009639;GO:0009639;GO:0009959;GO:0009959;GO:0080171;GO:0080171;GO:0009639;GO:0009639;GO:0009959;GO:0009959;	-	-	-	-	BEST Arabidopsis thaliana protein match is:kinectin-related (TAIR:AT5G66250.3); Has 7578 Blast hitsto 6129 proteins in 783 species: Archae - 220; Bacteria -1045; Metazoa - 3605; Fungi - 575; Plants - 442; Viruses -38; Other Eukaryotes - 1653 (so /.../NCBI BLink).[Source:TAIR;Acc:AT2G17990]	816311	A0A1P8B2U2
AT4G18170	87.7806	7.01901	168.542	24.0122	4.5857	0.158997	1	4	10061214	10062893	+	1453	WRKY28	GO:0003677;GO:0003700;GO:0003700;GO:0003700;GO:0003700;GO:0005634;GO:0005634;GO:0006351;GO:0006351;GO:0006355;GO:0006355;GO:0006355;GO:0042659;GO:0042659;GO:0043565;GO:0043565;GO:0043565;	-	-	NOG280063	-	WRKY transcription factor[Source:UniProtKB/TrEMBL;Acc:A0A178V3M3]	827542	Q8VWJ2;A0A178V3M3
AT2G05790	254.153	41.5742	466.732	11.2265	3.48884	0.159003	1	2	2199151	2201603	+	2028	-	GO:0004553;GO:0004553;GO:0004553;GO:0005975;GO:0005975;GO:0008152;GO:0016787;GO:0016798;GO:0030247;GO:0046658;GO:0046658;	-	-	-	-	O-Glycosyl hydrolases family 17 protein[Source:UniProtKB/TrEMBL;Acc:F4IHD3]	815130	F4IHD3
AT4G26190	851.893	1520.43	183.359	0.120597	-3.05173	0.159102	1	4	13262139	13267020	-	4246	-	GO:0004721;GO:0004721;GO:0006470;GO:0008150;GO:0016787;GO:0004721;GO:0004721;GO:0006470;GO:0008150;GO:0016787;GO:0004721;GO:0004721;GO:0006470;GO:0008150;GO:0016787;GO:0004721;GO:0004721;GO:0006470;GO:0008150;GO:0016787;GO:0004721;GO:0004721;GO:0006470;GO:0008150;GO:0016787;	-	-	-	-	Haloacid dehalogenase-like hydrolase (HAD)superfamily protein [Source:UniProtKB/TrEMBL;Acc:F4JU71]	828725	F4JU71
AT5G66920	162.672	21.597	303.746	14.0643	3.81397	0.159155	1	5	26722701	26725657	+	2190	sks17	GO:0005507;GO:0005507;GO:0005618;GO:0005618;GO:0009505;GO:0009505;GO:0009505;GO:0009506;GO:0009506;GO:0016491;GO:0016491;GO:0016722;GO:0016722;GO:0055114;GO:0055114;GO:0080167;GO:0080167;	-	-	-	-	Sks17 [Source:UniProtKB/TrEMBL;Acc:A0A178UJS3]"	836826	Q8LPS9;A0A178UJS3
AT5G41780	45.3536	90.7073	0	0	-Inf	0.159366	1	5	16722239	16725040	+	2332	-	GO:0008150;GO:0008150;GO:0008150;GO:0008150;	-	-	-	-	Myosin heavy chain-like[Source:UniProtKB/TrEMBL;Acc:Q9FJ36]	834183	Q9FJ36
AT2G26610	30.5598	0	61.1197	Inf	Inf	0.159572	1	2	11318771	11324213	+	3789	-	GO:0005515;GO:0005737;GO:0005737;	-	-	-	-	Transducin family protein / WD-40 repeat familyprotein [Source:TAIR;Acc:AT2G26610]	817202	F4IUN0
AT5G56260	518.624	933.529	103.718	0.111103	-3.17002	0.159577	1	5	22775189	22777355	-	2167	-	GO:0008428;GO:0008428;GO:0008948;GO:0008948;GO:0016829;GO:0043086;GO:0046872;GO:0046872;GO:0047443;GO:0047443;GO:0051252;GO:0051252;GO:0008168;GO:0008168;GO:0008428;GO:0008428;GO:0008948;GO:0008948;GO:0016740;GO:0016829;GO:0032259;GO:0043086;GO:0046872;GO:0046872;GO:0047443;GO:0047443;GO:0051252;GO:0051252;GO:0008168;GO:0008168;GO:0008428;GO:0008428;GO:0008948;GO:0008948;GO:0016740;GO:0016829;GO:…	-	-	COG0684	H	Ribonuclease E inhibitor RraA/Dimethylmenaquinonemethyltransferase [Source:TAIR;Acc:AT5G56260]	835725	Q9FH13;A0A178U8P6
AT3G47120	176.716	329.354	24.0775	0.0731051	-3.77388	0.160232	1	3	17350898	17352853	-	1579	-	GO:0003676;GO:0003676;GO:0003723;GO:0003723;GO:0046872;GO:0046872;GO:0046872;GO:0000384;GO:0000398;GO:0000398;GO:0003676;GO:0003676;GO:0003677;GO:0003677;GO:0003723;GO:0003723;GO:0003723;GO:0005515;GO:0005686;GO:0005686;GO:0006406;GO:0006406;GO:0016607;GO:0016607;GO:0046872;GO:0046872;GO:0046872;GO:0070274;GO:0070274;GO:0071011;GO:0071013;	K13107	-	COG0724	R	Zinc finger CCCH domain-containing protein 42[Source:UniProtKB/Swiss-Prot;Acc:Q9SD61]	823865	Q9SD61
AT4G14450	234.491	431.939	37.0422	0.085758	-3.54359	0.160245	1	4	8309384	8310058	+	675	-	GO:0005515;GO:0005634;GO:0005634;GO:0005737;GO:0005737;GO:0009507;GO:0009507;GO:0009536;	-	-	NOG248185	-	Uncharacterized protein At4g14450, chloroplastic[Source:UniProtKB/Swiss-Prot;Acc:Q6NN02]	827090	Q6NN02;A0A178V376
AT4G28085	193.416	359.05	27.7817	0.0773756	-3.69198	0.160309	1	4	13959872	13960750	+	879	-	GO:0008150;GO:0016020;GO:0016021;GO:0016021;GO:0031225;GO:0031225;GO:0008150;GO:0016020;GO:0016021;GO:0016021;GO:0031225;GO:0031225;	-	-	NOG272849	-	Transmembrane protein[Source:UniProtKB/TrEMBL;Acc:Q94AQ4]	828924	Q94AQ4;A0A178UWL3
AT1G55460	298.321	544.783	51.8591	0.0951922	-3.39301	0.16048	1	1	20707307	20709027	+	1721	KIN17	GO:0003690;GO:0003690;GO:0005515;GO:0005634;GO:0005634;GO:0005634;GO:0006260;GO:0006260;GO:0006974;GO:0006974;GO:0016607;GO:0016607;GO:0035874;GO:0035874;GO:0046872;GO:0046872;GO:0048638;GO:0048638;	K13102	-	NOG330286	-	KIN17-like protein [Source:UniProtKB/Swiss-Prot;Acc:Q9ZVU5]	841993	Q9ZVU5
AT5G55180	151.405	19.4373	283.373	14.5789	3.86581	0.16063	1	5	22388521	22390763	+	1913	-	GO:0004553;GO:0004553;GO:0005975;GO:0005975;GO:0008152;GO:0016787;GO:0016798;GO:0004553;GO:0004553;GO:0004553;GO:0005975;GO:0005975;GO:0008152;GO:0016787;GO:0016798;GO:0030247;GO:0046658;GO:0046658;	-	-	NOG293895	-	O-Glycosyl hydrolases family 17 protein[Source:UniProtKB/TrEMBL;Acc:F4K3D8]	835611	F4K3D8
AT1G10370	261.715	43.7339	479.697	10.9685	3.4553	0.160822	1	1	3396883	3398358	-	1160	GSTU17	GO:0004364;GO:0004364;GO:0004364;GO:0004364;GO:0005515;GO:0005737;GO:0005737;GO:0005737;GO:0005737;GO:0005829;GO:0005829;GO:0006749;GO:0006749;GO:0006749;GO:0009407;GO:0009407;GO:0009507;GO:0009507;GO:0009636;GO:0009651;GO:0009651;GO:0009704;GO:0009704;GO:0016740;GO:0040008;GO:0040008;GO:0048527;GO:0048527;GO:0060416;GO:0060416;GO:0080148;GO:0080148;GO:0080167;GO:0080167;	K00799	EC:2.5.1.18	NOG288793	-	Glutathione S-transferase U17[Source:UniProtKB/Swiss-Prot;Acc:Q9FUS8]	837576	Q9FUS8;A0A178WC98
AT1G51650	383.557	694.882	72.2324	0.103949	-3.26605	0.161296	1	1	19152508	19154051	+	795	-	GO:0000275;GO:0000275;GO:0005739;GO:0005739;GO:0005739;GO:0005743;GO:0005743;GO:0005743;GO:0005753;GO:0005753;GO:0006754;GO:0006811;GO:0015986;GO:0015986;GO:0015992;GO:0016020;GO:0016887;GO:0045261;GO:0046933;GO:0046933;GO:0099132;	K02135	-	NOG328846	-	ATP synthase subunit epsilon, mitochondrial[Source:UniProtKB/Swiss-Prot;Acc:Q96253]	841590	Q96253;A0A178W6M8
AT1G77380	134.969	16.1977	253.739	15.6651	3.96948	0.161906	1	1	29074879	29077390	-	1891	AAP3	GO:0003333;GO:0003333;GO:0005634;GO:0005886;GO:0005886;GO:0005886;GO:0006865;GO:0012505;GO:0015171;GO:0015171;GO:0015171;GO:0015293;GO:0015293;GO:0015802;GO:0015802;GO:0016020;GO:0016021;GO:0016021;GO:0031965;GO:0031965;	-	-	NOG126188	S	ATAAP3 [Source:UniProtKB/TrEMBL;Acc:A0A178W3U1]"	844074	Q39134;A0A178W3U1
AT2G27020	513.764	923.81	103.718	0.112272	-3.15493	0.161936	1	2	11528230	11531178	-	1355	PAG1	GO:0000502;GO:0004175;GO:0004175;GO:0004298;GO:0004298;GO:0004298;GO:0005634;GO:0005634;GO:0005737;GO:0005737;GO:0005839;GO:0005839;GO:0006508;GO:0006511;GO:0006511;GO:0008233;GO:0016787;GO:0019773;GO:0019773;GO:0019773;GO:0051603;GO:0051603;GO:0000502;GO:0000502;GO:0000502;GO:0004175;GO:0004175;GO:0004175;GO:0004298;GO:0004298;GO:0004298;GO:0005634;GO:0005634;GO:0005634;GO:0005634;GO:0005737;GO:…	K02727	EC:3.4.25.1	COG0638	O	20S proteasome alpha subunit G1[Source:TAIR;Acc:AT2G27020]	817244	O23715;A0A178VXR9
AT3G16230	398.098	720.259	75.9366	0.10543	-3.24565	0.16194	1	3	5500054	5503573	+	2425	-	GO:0003676;GO:0003676;GO:0003723;GO:0003723;GO:0003676;GO:0003676;GO:0003723;GO:0003723;GO:0003676;GO:0003676;GO:0003723;GO:0003723;GO:0003676;GO:0003676;GO:0003723;GO:0003723;GO:0005739;GO:0005739;GO:0003676;GO:0003676;GO:0003723;GO:0003723;GO:0003676;GO:0003676;GO:0003723;GO:0003723;GO:0005739;GO:0005739;GO:0003676;GO:0003676;GO:0003723;GO:0003723;GO:0003676;GO:0003676;GO:0003723;GO:0003723;GO:…	K18666	-	-	-	Putative eukaryotic LigT[Source:UniProtKB/TrEMBL;Acc:F4J1H2]	820869	F4J1H2;A0A384KSP6
AT1G52190	1200.72	267.802	2133.63	7.96719	2.99407	0.162222	1	1	19434480	19439031	+	2373	NPF1.2	GO:0005886;GO:0005886;GO:0005886;GO:0015333;GO:0015333;GO:0015706;GO:0015706;GO:0015706;GO:0016020;GO:0016020;GO:0016020;GO:0016021;GO:0016021;GO:0016021;GO:0022857;GO:0022857;GO:0035672;GO:0035673;GO:0035673;GO:0042886;GO:0055085;GO:0055085;GO:0080054;GO:0080054;GO:1902600;GO:1904680;GO:1904680;	-	-	COG3104	E	Protein NRT1/ PTR FAMILY 1.2[Source:UniProtKB/Swiss-Prot;Acc:Q9M817]	841649	Q9M817
AT1G77230	104.516	199.772	9.26056	0.0463557	-4.43111	0.162285	1	1	29016120	29019768	+	2561	-	GO:0005515;	-	-	-	-	At1g77230 [Source:UniProtKB/TrEMBL;Acc:Q8VZL0]"	844059	Q8VZL0
AT4G33740	520.36	935.149	105.57	0.112892	-3.14699	0.162461	1	4	16186791	16189123	+	2319	-	GO:0005768;GO:0005768;GO:0005794;GO:0005794;GO:0005802;GO:0005802;GO:0008150;GO:0016020;GO:0016021;GO:0016021;GO:0005768;GO:0005768;GO:0005794;GO:0005794;GO:0005802;GO:0005802;GO:0008150;GO:0016020;GO:0016021;GO:0016021;GO:0005768;GO:0005768;GO:0005794;GO:0005794;GO:0005802;GO:0005802;GO:0008150;GO:0016020;GO:0016021;GO:0016021;GO:0005768;GO:0005768;GO:0005794;GO:0005794;GO:0005802;GO:0005802;GO:…	-	-	-	-	Myb-like protein X[Source:UniProtKB/TrEMBL;Acc:Q67YL8]	829516	Q67YL8;A0A384KK38
AT1G76240	44.8137	89.6274	0	0	-Inf	0.162523	1	1	28602705	28603932	-	1228	-	-	-	-	NOG291975	-	At1g76240 [Source:UniProtKB/TrEMBL;Acc:Q501A3]"	843957	Q501A3
AT2G34210	358.372	650.069	66.676	0.102568	-3.28535	0.162571	1	2	14445938	14450522	+	2970	-	GO:0003677;GO:0003729;GO:0003729;GO:0003735;GO:0003735;GO:0005622;GO:0005622;GO:0005634;GO:0005840;GO:0005840;GO:0006351;GO:0006355;GO:0006355;GO:0006355;GO:0006357;GO:0006357;GO:0006357;GO:0006368;GO:0006368;GO:0006397;GO:0006412;GO:0006412;GO:0032044;GO:0032044;GO:0032784;GO:0032784;GO:0003735;GO:0003735;GO:0003746;GO:0003746;GO:0005622;GO:0005622;GO:0005634;GO:0005634;GO:0005840;GO:0005840;GO:…	K15172	-	COG5164	K	Putative transcription elongation factor SPT5homolog 2 [Source:UniProtKB/Swiss-Prot;Acc:O80770]	817982	O80770
AT2G05070	7149.14	1713.18	12585.1	7.34605	2.87697	0.163593	1	2	1799234	1800472	-	1143	LHCB2.2	GO:0005774;GO:0005774;GO:0009269;GO:0009269;GO:0009409;GO:0009409;GO:0009416;GO:0009416;GO:0009416;GO:0009507;GO:0009507;GO:0009507;GO:0009517;GO:0009517;GO:0009522;GO:0009522;GO:0009523;GO:0009523;GO:0009534;GO:0009534;GO:0009535;GO:0009535;GO:0009535;GO:0009535;GO:0009536;GO:0009579;GO:0009579;GO:0009579;GO:0009644;GO:0009644;GO:0009645;GO:0009645;GO:0009765;GO:0009765;GO:0009768;GO:0009768;GO:…	K08913	-	NOG312402	-	Chlorophyll a-b binding protein 2.2, chloroplastic[Source:UniProtKB/Swiss-Prot;Acc:Q9S7J7]	815055	Q9S7J7
AT3G22230	325.782	592.297	59.2676	0.100064	-3.32101	0.163705	1	3	7843536	7844597	-	1062	RPL27B	GO:0003735;GO:0003735;GO:0003735;GO:0003735;GO:0005622;GO:0005622;GO:0005829;GO:0005829;GO:0005840;GO:0005840;GO:0005840;GO:0006412;GO:0006412;GO:0022625;GO:0022625;GO:0022625;GO:0022626;GO:0022626;GO:0030529;GO:0042788;GO:0042788;	K02901	-	COG2163	J	60S ribosomal protein L27-2[Source:UniProtKB/Swiss-Prot;Acc:Q8LCL3]	821787	Q8LCL3;A0A178VE56
AT5G46500	1333.34	2361.09	305.598	0.129431	-2.94974	0.163832	1	5	18855955	18858552	+	2325	-	GO:0008150;GO:0008150;GO:0008150;	-	-	COG4886	S	Protein VARIATION IN COMPOUND TRIGGERED ROOT growthprotein [Source:UniProtKB/TrEMBL;Acc:Q9FHF5]	834693	Q9FHF5
AT2G37170	3039.44	717.019	5361.86	7.47799	2.90265	0.164055	1	2	15613368	15615022	-	1345	PIP2B	GO:0003729;GO:0005515;GO:0005886;GO:0005886;GO:0005887;GO:0006833;GO:0006833;GO:0009414;GO:0009506;GO:0009507;GO:0009737;GO:0015250;GO:0015267;GO:0015267;GO:0016020;GO:0016020;GO:0016020;GO:0016021;GO:0016021;GO:0034220;GO:0055085;GO:0055085;GO:0003729;GO:0003729;GO:0005773;GO:0005773;GO:0005886;GO:0005886;GO:0005886;GO:0005886;GO:0005887;GO:0006833;GO:0006833;GO:0009414;GO:0009414;GO:0009414;GO:…	K09872	-	COG0580	G	plasma membrane intrinsic protein 2[Source:TAIR;Acc:AT2G37170]	818293	P43287
AT5G28490	72.5822	141.46	3.70422	0.0261856	-5.25508	0.164106	1	5	10454388	10455681	-	1294	LSH1	GO:0003677;GO:0003677;GO:0005634;GO:0005634;GO:0005634;GO:0005634;GO:0006351;GO:0006355;GO:0007275;GO:0007275;GO:0009299;GO:0009299;GO:0009299;GO:0009416;GO:0009416;GO:0009416;GO:0009637;GO:0009637;GO:0009826;GO:0009826;GO:0010114;GO:0010114;GO:0010218;GO:0010218;GO:0090698;GO:0090698;	-	-	NOG323153	-	Protein LIGHT-DEPENDENT SHORT HYPOCOTYLS 1[Source:UniProtKB/Swiss-Prot;Acc:Q6NNI3]	832941	Q6NNI3;A0A178UNT3
AT4G18593	60.0478	118.243	1.85211	0.0156636	-5.99644	0.164419	1	4	10237453	10238928	+	1360	-	-	K14819	-	COG2453	T	Probable inactive dual specificity proteinphosphatase-like At4g18593 [Source:UniProtKB/Swiss-Prot;Acc:Q570P7]	827592	Q570P7
AT4G39960	773.484	1378.43	168.542	0.122271	-3.03184	0.164459	1	4	18533734	18536618	+	2023	-	GO:0005524;GO:0005524;GO:0005737;GO:0006457;GO:0006457;GO:0009408;GO:0009408;GO:0009507;GO:0009507;GO:0009535;GO:0009535;GO:0009535;GO:0009941;GO:0009941;GO:0031072;GO:0031072;GO:0042026;GO:0046872;GO:0046872;GO:0051082;GO:0051082;GO:0051082;GO:0051085;GO:0005524;GO:0005524;GO:0005737;GO:0006457;GO:0006457;GO:0009408;GO:0009408;GO:0009507;GO:0009507;GO:0009535;GO:0009535;GO:0009535;GO:0009941;GO:…	K03686	-	COG0484	O	AT4g39960/T5J17_130[Source:UniProtKB/TrEMBL;Acc:Q940V1]	830157	Q940V1
AT2G03760	944.138	208.411	1679.87	8.06036	3.01084	0.16449	1	2	1149295	1150663	-	1369	SOT12	GO:0005737;GO:0005794;GO:0005794;GO:0006952;GO:0006952;GO:0008146;GO:0008146;GO:0008146;GO:0009651;GO:0009651;GO:0009751;GO:0009751;GO:0016131;GO:0016131;GO:0016740;GO:0080118;GO:0080118;GO:1990135;GO:1990135;	-	-	NOG260792	-	Cytosolic sulfotransferase 12[Source:UniProtKB/Swiss-Prot;Acc:P52839]	814903	P52839
AT3G11580	317.815	57.7719	577.859	10.0024	3.32228	0.164575	1	3	3648902	3651726	-	2825	-	GO:0003677;GO:0003677;GO:0003677;GO:0005634;GO:0006351;GO:0006355;GO:0016020;GO:0016021;GO:0003677;GO:0003677;GO:0003677;GO:0003700;GO:0003700;GO:0005634;GO:0005634;GO:0005634;GO:0006351;GO:0006355;GO:0006355;GO:0019760;GO:0019760;GO:0043565;GO:0043565;GO:0044212;GO:0044212;GO:0080113;GO:0080113;GO:0003677;GO:0003677;GO:0003677;GO:0005634;GO:0005634;GO:0006351;GO:0006351;GO:0006355;GO:0006355;GO:…	-	-	NOG285931	-	AP2/B3-like transcriptional factor family protein[Source:UniProtKB/TrEMBL;Acc:A0A1I9LT60]	820331	Q8RYD3
AT1G13750	1390.12	316.935	2463.31	7.77227	2.95834	0.164594	1	1	4715394	4718269	-	2116	PAP1	GO:0003993;GO:0003993;GO:0003993;GO:0005576;GO:0005576;GO:0016311;GO:0016787;GO:0016787;GO:0016787;GO:0046872;GO:0046872;GO:0046872;	K22390	-	COG1409	R	Probable inactive purple acid phosphatase 1[Source:UniProtKB/Swiss-Prot;Acc:Q9LMX4]	837935	Q9LMX4;A0A178WDI0
AT2G33020	53.865	2.1597	105.57	48.882	5.61123	0.164614	1	2	14013797	14016516	-	2672	AtRLP24	GO:0005515;GO:0005886;GO:0005886;GO:0016020;GO:0016021;GO:0016021;	-	-	COG4886	S	Receptor like protein 24 [Source:UniProtKB/Swiss-Prot;Acc:O49329]	817864	O49329
AT2G07671	65.7876	3.77947	127.796	33.8131	5.07951	0.164675	1	2	3251566	3252341	-	776	-	GO:0000166;GO:0000276;GO:0000276;GO:0004129;GO:0005524;GO:0005739;GO:0005739;GO:0005739;GO:0005753;GO:0005753;GO:0006811;GO:0008289;GO:0008289;GO:0015002;GO:0015078;GO:0015078;GO:0015986;GO:0015986;GO:0015986;GO:0015991;GO:0015991;GO:0015992;GO:0016020;GO:0016020;GO:0016021;GO:0016021;GO:0019646;GO:0022904;GO:0031966;GO:0033177;GO:0033177;GO:0045263;GO:0045263;GO:0045263;GO:0045263;GO:0046933;GO:…	K02128	-	NOG242582	-	ATP synthase subunit 9, mitochondrial[Source:UniProtKB/TrEMBL;Acc:Q304C3]	815343	P60112;Q304C3
AT2G33220	493.015	886.016	100.014	0.112881	-3.14713	0.164695	1	2	14078850	14080743	+	1144	-	GO:0016020;GO:0016021;GO:0016021;GO:0005739;GO:0005739;GO:0005739;GO:0005743;GO:0005747;GO:0005747;GO:0005747;GO:0008137;GO:0009853;GO:0009853;GO:0016020;GO:0016021;GO:0016021;GO:0031966;GO:0031966;GO:0045271;GO:0045271;GO:0055114;GO:0055114;GO:0070469;	K11353	-	-	-	GRIM-19 protein [Source:TAIR;Acc:AT2G33220]"	817884	O49313;A0A178VSY7
AT2G47470	907.587	1613.29	201.88	0.125135	-2.99844	0.16488	1	2	19481254	19484015	+	1680	PDIL2-1	GO:0003756;GO:0003756;GO:0003756;GO:0003756;GO:0005774;GO:0005774;GO:0005783;GO:0005783;GO:0005783;GO:0005783;GO:0006457;GO:0009505;GO:0009505;GO:0009553;GO:0009553;GO:0009567;GO:0009567;GO:0009793;GO:0009793;GO:0016853;GO:0016853;GO:0016853;GO:0034976;GO:0034976;GO:0045454;GO:0045454;GO:0046686;GO:0046686;GO:0048868;GO:0048868;GO:0005623;GO:0005623;GO:0016853;GO:0016853;GO:0045454;GO:0045454;GO:…	K09584	EC:5.3.4.1	COG0526	O	UNE5 [Source:UniProtKB/TrEMBL;Acc:A0A178W1F8]"	819360	O22263;A0A178W1F8
AT4G38560	899.642	1599.26	200.028	0.125076	-2.99913	0.165001	1	4	18029196	18031333	+	1793	-	GO:0003682;GO:0003682;GO:0010468;GO:0010468;GO:0000228;GO:0000228;GO:0000785;GO:0000785;GO:0000790;GO:0000790;GO:0003682;GO:0003682;GO:0003682;GO:0005634;GO:0005634;GO:0006302;GO:0006302;GO:0007064;GO:0007064;GO:0007076;GO:0007076;GO:0010468;GO:0010468;GO:0034087;GO:0034087;GO:0070550;GO:0070550;GO:0071169;GO:0071169;GO:0071733;GO:0071733;GO:0090694;GO:0090694;GO:1905406;GO:1905406;GO:1990414;GO:…	-	-	NOG328515	-	Phospholipase like protein[Source:UniProtKB/TrEMBL;Acc:Q0WV01]	830013	Q0WV01
AT5G60670	139.536	262.403	16.669	0.0635244	-3.97654	0.165266	1	5	24380504	24381599	-	1096	RPL12C	GO:0000027;GO:0000027;GO:0003723;GO:0003735;GO:0003735;GO:0003735;GO:0003735;GO:0005829;GO:0005829;GO:0005840;GO:0005840;GO:0005840;GO:0006412;GO:0006412;GO:0006412;GO:0015934;GO:0019843;GO:0019843;GO:0019843;GO:0022625;GO:0022625;GO:0022625;GO:0030529;GO:0070180;	K02870	-	-	-	60S ribosomal protein L12-3[Source:UniProtKB/Swiss-Prot;Acc:Q9FF52]	836188	Q9FF52;A0A178UAV0
AT5G16410	168.382	23.7567	313.007	13.1755	3.71979	0.165575	1	5	5365597	5367612	-	1760	-	GO:0016740;GO:0016747;GO:0016747;	-	-	NOG248880	-	HXXXD-type acyl-transferase family protein[Source:UniProtKB/TrEMBL;Acc:Q9FFE4]	831502	Q9FFE4
AT4G35770	833.288	183.034	1483.54	8.10527	3.01886	0.16619	1	4	16944878	16946266	+	1297	STR15	GO:0003674;GO:0006979;GO:0006979;GO:0007568;GO:0007568;GO:0009507;GO:0009507;GO:0009536;GO:0009579;GO:0009579;GO:0009611;GO:0009611;GO:0009753;GO:0009753;	-	-	NOG320755	-	SEN1 [Source:UniProtKB/TrEMBL;Acc:A0A178UYD5]"	829730	Q38853;A0A178UYD5
AT3G61220	1489.08	2629.97	348.197	0.132396	-2.91707	0.166754	1	3	22662849	22664493	+	1337	-	GO:0005737;GO:0005737;GO:0006952;GO:0006952;GO:0016491;GO:0047501;GO:0047501;GO:0055114;GO:0055114;GO:0055114;GO:0005829;GO:0005829;GO:0005886;GO:0005886;GO:0006952;GO:0006952;GO:0008106;GO:0008106;GO:0047501;GO:0047501;GO:0047504;GO:0047504;GO:0055114;GO:0055114;GO:0080167;GO:0080167;	K15095	EC:1.1.1.208	COG1028	IQ	NAD(P)-binding Rossmann-fold superfamily protein[Source:UniProtKB/TrEMBL;Acc:A0A1I9LNT2]	825294	Q9M2E2
AT5G46910	969.757	217.05	1722.46	7.93581	2.98838	0.166835	1	5	19046339	19051379	+	3497	-	GO:0000122;GO:0001227;GO:0001227;GO:0003682;GO:0003682;GO:0003700;GO:0003700;GO:0005634;GO:0005634;GO:0005634;GO:0006355;GO:0006355;GO:0010200;GO:0010200;GO:0016577;GO:0032452;GO:0032452;GO:0034647;GO:0034647;GO:0034721;GO:0035064;GO:0035064;GO:0035097;GO:0035097;GO:0005634;GO:0005634;	-	-	-	-	Transcription factor jumonji (Jmj) family protein /zinc finger (C5HC2 type) family protein[Source:UniProtKB/TrEMBL;Acc:F4KIX0]	834736	A0A1P8BAS6
AT3G22910	286.794	51.2928	522.296	10.1826	3.34804	0.167369	1	3	8116292	8119490	-	3199	ACA13	GO:0000166;GO:0000166;GO:0000166;GO:0005388;GO:0005388;GO:0005388;GO:0005388;GO:0005388;GO:0005516;GO:0005516;GO:0005524;GO:0005524;GO:0005524;GO:0005887;GO:0005887;GO:0006811;GO:0006816;GO:0016020;GO:0016020;GO:0016020;GO:0016021;GO:0016021;GO:0016021;GO:0016787;GO:0043231;GO:0046872;GO:0046872;GO:0070588;GO:0070588;GO:0099132;	K01537	EC:3.6.3.8	COG0474	P	Putative calcium-transporting ATPase 13, plasmamembrane-type [Source:UniProtKB/Swiss-Prot;Acc:Q9LIK7]	821863	Q9LIK7
AT1G67785	146.941	275.361	18.5211	0.0672611	-3.89408	0.167448	1	1	25415771	25417222	-	759	-	GO:0005739;GO:0005739;GO:0005747;GO:0005747;GO:0005747;GO:0008150;	-	-	NOG288451	-	Putative uncharacterized protein[Source:UniProtKB/TrEMBL;Acc:Q8VZ65]	843104	Q8VZ65;A0A178W854
AT3G21055	838.897	1490.73	187.063	0.125484	-2.99442	0.167469	1	3	7376432	7377226	-	795	PSBTN	GO:0005515;GO:0009507;GO:0009523;GO:0009523;GO:0009535;GO:0009535;GO:0009536;GO:0009579;GO:0015979;GO:0015979;GO:0016020;	-	-	NOG313712	-	Photosystem II subunit T[Source:UniProtKB/TrEMBL;Acc:A0A1I9LS90]	821657	Q39195;A0A178VNK7
AT2G37080	465.13	835.803	94.4577	0.113014	-3.14542	0.167491	1	2	15581386	15585302	-	2867	ICR2	GO:0009507;GO:0009507;GO:0009507;GO:0009536;GO:0009507;GO:0009507;GO:0009507;GO:0009536;	-	-	NOG286207	-	Interactor of constitutive active ROPs 2,chloroplastic [Source:UniProtKB/Swiss-Prot;Acc:Q9ZQC5]	818284	Q9ZQC5
AT4G14320	412.214	742.936	81.4929	0.10969	-3.18849	0.167557	1	4	8241732	8243923	-	984	-	GO:0003735;GO:0003735;GO:0005622;GO:0005622;GO:0005840;GO:0005840;GO:0005840;GO:0006412;GO:0006412;GO:0022625;GO:0022625;GO:0030529;GO:0003735;GO:0003735;GO:0003735;GO:0005622;GO:0005622;GO:0005840;GO:0005840;GO:0005840;GO:0006412;GO:0006412;GO:0022625;GO:0022625;GO:0022625;GO:0030529;	K02929	-	COG1631	J	Zinc-binding ribosomal protein family protein[Source:UniProtKB/TrEMBL;Acc:F4JUQ4]	827074	O23290;A0A178VAG2
AT1G77450	986.077	221.909	1750.25	7.88723	2.97952	0.167651	1	1	29099839	29101759	+	1730	NAC032	GO:0003677;GO:0003677;GO:0003677;GO:0003700;GO:0003700;GO:0005634;GO:0005634;GO:0005634;GO:0006351;GO:0006355;GO:0006355;GO:0006355;GO:0009793;GO:0009793;GO:0045893;GO:0045893;GO:1900057;GO:1900057;	-	-	-	-	NAC032 [Source:UniProtKB/TrEMBL;Acc:A0A178WMH1]"	844081	Q9CAR0;A0A178WMH1
AT4G34700	592.098	1058.25	125.944	0.119011	-3.07083	0.167744	1	4	16556738	16559034	+	1021	CIB22	GO:0005739;GO:0005739;GO:0005739;GO:0005743;GO:0005747;GO:0005747;GO:0005747;GO:0005774;GO:0005774;GO:0005975;GO:0005975;GO:0006120;GO:0006120;GO:0009853;GO:0009853;GO:0016020;GO:0031966;GO:0031966;GO:0045271;GO:0045271;GO:0055114;GO:0070469;	K03965	-	NOG244364	-	NADH dehydrogenase [ubiquinone] 1 beta subcomplexsubunit 9 [Source:UniProtKB/Swiss-Prot;Acc:Q945M1]	829622	Q945M1
AT4G16760	8402.35	2058.19	14746.5	7.16479	2.84093	0.168028	1	4	9424534	9428895	-	2597	ACX1	GO:0001676;GO:0001676;GO:0001676;GO:0003995;GO:0003997;GO:0003997;GO:0003997;GO:0003997;GO:0003997;GO:0005504;GO:0005504;GO:0005777;GO:0005777;GO:0005777;GO:0005777;GO:0005777;GO:0006629;GO:0006631;GO:0006631;GO:0006631;GO:0006635;GO:0006635;GO:0006635;GO:0008152;GO:0009506;GO:0009506;GO:0009611;GO:0009611;GO:0009620;GO:0009620;GO:0009695;GO:0009695;GO:0016491;GO:0016627;GO:0016627;GO:0033539;GO:…	K00232	EC:1.3.3.6	COG1960	I	Peroxisomal acyl-coenzyme A oxidase 1[Source:UniProtKB/Swiss-Prot;Acc:O65202]	827381	O65202
AT3G62940	350.813	634.951	66.676	0.10501	-3.2514	0.168093	1	3	23262795	23264731	-	1796	-	GO:0005829;GO:0005829;GO:0005829;GO:0005829;GO:0005829;GO:0005829;	K18342	EC:3.4.19.12	-	-	Cysteine proteinases superfamily protein[Source:UniProtKB/TrEMBL;Acc:Q9LYC7]	825469	Q9LYC7;A0A384LMN3
AT2G29980	1561.12	364.449	2757.79	7.56703	2.91973	0.168097	1	2	12781524	12785190	-	1746	FAD3	GO:0005783;GO:0005783;GO:0005783;GO:0005789;GO:0005789;GO:0006629;GO:0006629;GO:0006629;GO:0006631;GO:0006633;GO:0006636;GO:0006636;GO:0006636;GO:0016020;GO:0016021;GO:0016021;GO:0016491;GO:0016717;GO:0016717;GO:0042389;GO:0042389;GO:0055114;GO:0055114;GO:0055114;GO:0080167;GO:0080167;GO:0006629;GO:0006629;GO:0016020;GO:0016021;GO:0016021;GO:0016717;GO:0016717;GO:0055114;GO:0055114;	K10257	-	COG3239	I	FAD3 [Source:UniProtKB/TrEMBL;Acc:A0A178VX43]"	817548	P48623;A0A178VX43
AT3G01420	99.317	9.71864	188.915	19.4385	4.28084	0.168351	1	3	159450	162905	-	2338	DOX1	GO:0001561;GO:0001561;GO:0004601;GO:0004601;GO:0004601;GO:0006629;GO:0006629;GO:0006629;GO:0006631;GO:0006633;GO:0006952;GO:0006979;GO:0006979;GO:0006979;GO:0008219;GO:0008219;GO:0009626;GO:0009626;GO:0009627;GO:0009627;GO:0009737;GO:0009737;GO:0009751;GO:0009751;GO:0012511;GO:0012511;GO:0016491;GO:0016491;GO:0016491;GO:0016702;GO:0016702;GO:0020037;GO:0020037;GO:0031408;GO:0031408;GO:0034614;GO:…	K10529	EC:1.-.-.-	NOG305065	-	Alpha-dioxygenase 1 [Source:UniProtKB/Swiss-Prot;Acc:Q9SGH6]	821135	Q9SGH6
AT1G15040	64.8615	3.77947	125.944	33.3231	5.05845	0.168418	1	1	5179887	5181402	-	1516	GAT1_2.1	GO:0005575;GO:0006541;GO:0006541;GO:0016740;GO:0016740;GO:0016787;GO:0016787;GO:2000032;GO:2000032;GO:0016787;	-	-	COG2071	R	Putative glutamine amidotransferase GAT1_2.1[Source:UniProtKB/Swiss-Prot;Acc:Q8H0Z4]	838069	Q8H0Z4
AT1G69750	227.202	417.361	37.0422	0.0887534	-3.49405	0.168494	1	1	26235071	26238542	+	2929	COX19-2	GO:0008150;GO:0008150;GO:0008150;GO:0008150;	K18183	-	-	-	At1g66590 [Source:UniProtKB/TrEMBL;Acc:Q9C9L6]"	843311	Q9C9L6
AT3G48670	234.877	430.859	38.8943	0.0902715	-3.46958	0.168678	1	3	18030669	18034065	+	2513	IDN2	GO:0003723;GO:0003723;GO:0005515;GO:0005515;GO:0005655;GO:0006306;GO:0006306;GO:0006342;GO:0006342;GO:0010569;GO:0010569;GO:0031047;GO:0031047;GO:0031047;GO:0046686;GO:0046686;GO:0003723;GO:0003723;GO:0005515;GO:0005515;GO:0005655;GO:0006306;GO:0006306;GO:0006342;GO:0006342;GO:0010569;GO:0010569;GO:0031047;GO:0031047;GO:0031047;GO:0046686;GO:0046686;GO:0003723;GO:0003723;GO:0005515;GO:0005515;GO:…	-	-	NOG244769	-	Protein INVOLVED IN DE NOVO 2[Source:UniProtKB/Swiss-Prot;Acc:Q8VZ79]	824027	Q8VZ79
AT2G07621	52.939	2.1597	103.718	48.0245	5.5857	0.169245	1	2	3263619	3264412	-	567	-	-	-	-	-	-	-	28717809	A0A1P8AZ85
AT5G27690	186.937	346.091	27.7817	0.0802727	-3.63895	0.169287	1	5	9803647	9805266	+	1438	HIPP36	GO:0005737;GO:0030001;GO:0030001;GO:0030001;GO:0046872;GO:0046872;GO:0046872;GO:0046914;GO:0046916;	-	-	NOG248445	-	Heavy metal-associated isoprenylated plant protein36 [Source:UniProtKB/Swiss-Prot;Acc:Q84J88]	832831	Q84J88
AT4G38060	625.344	1115.48	135.204	0.121207	-3.04446	0.169444	1	4	17873001	17875268	-	2268	-	GO:0008150;GO:0008150;GO:0008150;	-	-	NOG311490	-	AT4G38060 protein[Source:UniProtKB/TrEMBL;Acc:Q93VQ7]	829962	Q9SZK6
AT1G70130	81.0282	6.47909	155.577	24.0122	4.5857	0.170047	1	1	26409601	26411828	-	2140	LECRK52	GO:0000166;GO:0002229;GO:0002229;GO:0004672;GO:0004672;GO:0004674;GO:0004675;GO:0004675;GO:0005524;GO:0005524;GO:0005524;GO:0005886;GO:0005886;GO:0005886;GO:0006468;GO:0006468;GO:0006952;GO:0006952;GO:0007178;GO:0016020;GO:0016021;GO:0016021;GO:0016301;GO:0016310;GO:0016740;GO:0030246;GO:0030246;GO:0030246;GO:0042742;GO:0042742;	-	-	COG0515	T	Putative L-type lectin-domain containing receptorkinase V.2 [Source:UniProtKB/Swiss-Prot;Acc:O04533]	843349	O04533
AT3G10520	333.034	603.095	62.9718	0.104414	-3.25961	0.170121	1	3	3276163	3277930	-	995	AHB2	GO:0005344;GO:0005344;GO:0005344;GO:0006631;GO:0006631;GO:0006810;GO:0015671;GO:0015671;GO:0019432;GO:0019432;GO:0019825;GO:0019825;GO:0020037;GO:0020037;GO:0046872;GO:0046872;	-	-	KOG3378	C	Non-symbiotic hemoglobin 2 [Source:UniProtKB/Swiss-Prot;Acc:O24521]	820216	O24521;A0A384LCX8;Q0IGL1
AT1G21010	1065.02	244.586	1885.45	7.70875	2.9465	0.170501	1	1	7346156	7347283	+	1128	-	-	-	-	NOG324882	-	At1g21010 [Source:UniProtKB/TrEMBL;Acc:Q7XJ58]"	838695	Q7XJ58
AT1G45249	761.722	1353.05	170.394	0.125933	-2.98927	0.170909	1	1	17165125	17167924	-	2583	ABF2	GO:0003677;GO:0003677;GO:0003677;GO:0003700;GO:0003700;GO:0005515;GO:0005515;GO:0005634;GO:0005634;GO:0005634;GO:0006351;GO:0006355;GO:0006355;GO:0006355;GO:0009738;GO:0009738;GO:0003677;GO:0003700;GO:0003700;GO:0006355;GO:0006355;GO:0003700;GO:0003700;GO:0006355;GO:0006355;GO:0003677;GO:0003700;GO:0003700;GO:0006355;GO:0006355;GO:0003677;GO:0003677;GO:0003700;GO:0003700;GO:0005515;GO:0005515;GO:…	K14432	-	NOG299181	-	abscisic acid responsive elements-binding factor 2[Source:TAIR;Acc:AT1G45249]	841095	Q9M7Q4
AT3G44550	43.1385	1.07985	85.1971	78.8973	6.3019	0.170966	1	3	16137576	16142270	+	2971	FAR5	GO:0006629;GO:0006629;GO:0009611;GO:0009611;GO:0009651;GO:0009651;GO:0010345;GO:0010345;GO:0010345;GO:0016491;GO:0035336;GO:0035336;GO:0043231;GO:0050062;GO:0050062;GO:0055114;GO:0080019;GO:0080019;GO:0080019;GO:0102965;GO:0102965;GO:0006629;GO:0006629;GO:0016491;GO:0055114;GO:0080019;GO:0080019;GO:0102965;GO:0102965;	K13356	EC:1.2.1.84	COG3320	Q	Probable fatty acyl-CoA reductase 5[Source:UniProtKB/Swiss-Prot;Acc:Q0WRB0]	823580	Q0WRB0
AT5G67080	539.707	114.464	964.95	8.43017	3.07556	0.171358	1	5	26772644	26773979	+	1336	MAPKKK19	GO:0000166;GO:0004672;GO:0004672;GO:0004674;GO:0004674;GO:0004674;GO:0005524;GO:0005524;GO:0005524;GO:0005737;GO:0005737;GO:0006468;GO:0006468;GO:0007346;GO:0016301;GO:0016310;GO:0023014;GO:0023014;GO:0031098;GO:0031098;GO:0032147;GO:0032147;	-	-	COG0515	T	Mitogen-activated protein kinase kinase kinase 19[Source:UniProtKB/TrEMBL;Acc:Q9FHA5]	836843	Q9FHA5;A0A178UB74
AT5G27060	144.923	19.4373	270.408	13.9118	3.79824	0.171561	1	5	9521978	9525478	-	3267	AtRLP53	GO:0005515;GO:0016020;GO:0016021;GO:0005515;GO:0005886;GO:0005886;GO:0016020;GO:0016021;GO:0016021;GO:0005515;GO:0005886;GO:0005886;GO:0016020;GO:0016021;GO:0016021;	-	-	COG4886	S	receptor like protein 53[Source:TAIR;Acc:AT5G27060]	832764	Q9S9U3
AT2G46450	4008.81	7021.17	996.436	0.141919	-2.81686	0.17181	1	2	19065536	19069569	+	3434	CNGC12	GO:0000166;GO:0005216;GO:0005216;GO:0005249;GO:0005261;GO:0005261;GO:0005515;GO:0005516;GO:0005516;GO:0005886;GO:0005886;GO:0005886;GO:0005887;GO:0006811;GO:0006811;GO:0006811;GO:0006952;GO:0006952;GO:0009617;GO:0009617;GO:0009620;GO:0009620;GO:0016020;GO:0016020;GO:0016020;GO:0016021;GO:0016021;GO:0030552;GO:0030552;GO:0030553;GO:0030553;GO:0034220;GO:0042391;GO:0055085;GO:0055085;GO:0071805;GO:…	K05391	-	-	-	Probable cyclic nucleotide-gated ion channel 12[Source:UniProtKB/Swiss-Prot;Acc:Q8GWD2]	819253	Q8GWD2
AT3G22600	92.2947	8.63879	175.951	20.3675	4.3482	0.171961	1	3	8006249	8007836	-	1414	-	GO:0006869;GO:0006869;GO:0008289;GO:0008289;GO:0031225;GO:0031225;	-	-	-	-	AT3g22600/F16J14_17[Source:UniProtKB/TrEMBL;Acc:Q9LJ86]	821832	Q9LJ86;A0A384LH21
AT5G42300	1014.15	1793.09	235.218	0.131181	-2.93037	0.172051	1	5	16911579	16913991	-	1425	UBL5	GO:0000398;GO:0000398;GO:0005515;GO:0005634;GO:0005634;GO:0005737;GO:0005737;GO:0005737;GO:0006464;GO:0006464;GO:0006464;GO:0031386;GO:0031386;	K13113	-	NOG326610	-	UBL5 [Source:UniProtKB/TrEMBL;Acc:A0A384KQX3]"	834235	Q9FGZ9;A0A384KQX3;Q570V8
AT5G50020	292.768	531.825	53.7112	0.100994	-3.30766	0.172251	1	5	20351157	20354436	+	1991	-	GO:0016020;GO:0016021;GO:0016740;GO:0016746;GO:0019706;GO:0005783;GO:0005783;GO:0005794;GO:0005794;GO:0005886;GO:0005886;GO:0005886;GO:0006612;GO:0006612;GO:0016020;GO:0016021;GO:0016021;GO:0016740;GO:0016746;GO:0018230;GO:0018230;GO:0019706;GO:0019706;GO:0019706;	K16675	EC:2.3.1.225	COG5273	R	DHHC-type zinc finger family protein[Source:TAIR;Acc:AT5G50020]	835066	Q8VYS8
AT1G11340	43.1939	86.3879	0	0	-Inf	0.172486	1	1	3813907	3817420	-	3076	RKS1	GO:0000166;GO:0004672;GO:0004672;GO:0004674;GO:0004674;GO:0004674;GO:0005524;GO:0005524;GO:0005524;GO:0006468;GO:0006468;GO:0016020;GO:0016021;GO:0016021;GO:0016301;GO:0016310;GO:0016740;GO:0030246;GO:0030246;GO:0048544;GO:0048544;GO:0000166;GO:0004672;GO:0004672;GO:0004674;GO:0004674;GO:0004674;GO:0005524;GO:0005524;GO:0005524;GO:0006468;GO:0006468;GO:0016020;GO:0016021;GO:0016021;GO:0016301;GO:…	-	-	COG0515	T	G-type lectin S-receptor-like serine/threonine-protein kinase RKS1 [Source:UniProtKB/Swiss-Prot;Acc:Q9ZT07]	837676	Q9ZT07
AT1G73890	43.1939	86.3879	0	0	-Inf	0.172486	1	1	27787903	27788658	-	582	-	GO:0031225;GO:0031225;	-	-	NOG277597	-	Bifunctional inhibitor/lipid-transfer protein/seedstorage 2S albumin superfamily protein[Source:UniProtKB/TrEMBL;Acc:Q9C9B1]	843727	Q9C9B1
AT5G06320	1693.69	405.483	2981.9	7.35395	2.87852	0.172621	1	5	1930793	1931782	-	990	NHL3	GO:0004871;GO:0005774;GO:0005774;GO:0005794;GO:0005794;GO:0005886;GO:0005886;GO:0005886;GO:0006952;GO:0007165;GO:0009506;GO:0009506;GO:0009506;GO:0009611;GO:0009611;GO:0009617;GO:0009617;GO:0009617;GO:0009751;GO:0009751;GO:0009816;GO:0009816;GO:0016020;GO:0016021;GO:0016021;GO:0042742;GO:0042742;GO:0046658;GO:0046658;GO:0051607;GO:0051607;	-	-	-	-	NHL3 [Source:UniProtKB/TrEMBL;Acc:A0A178UB58]"	830520	Q9FNH6;A0A178UB58
AT1G70290	6851.3	1708.32	11994.3	7.02109	2.8117	0.172622	1	1	26470795	26474833	-	3349	TPS8	GO:0003824;GO:0003824;GO:0004805;GO:0005737;GO:0005737;GO:0005829;GO:0005992;GO:0005992;GO:0005992;GO:0016311;GO:0016311;GO:0016740;GO:0016740;GO:0016757;GO:0016757;GO:0016791;GO:0070413;GO:0070413;GO:0003824;GO:0003824;GO:0005992;GO:0005992;	K16055	-	COG0380	G	Probable alpha,alpha-trehalose-phosphate synthase[UDP-forming] 8 [Source:UniProtKB/Swiss-Prot;Acc:Q0WUI9]	843365	Q0WUI9;A0A068FL15
AT1G58360	2586.27	631.171	4541.38	7.19516	2.84703	0.172748	1	1	21676388	21680519	+	1899	AAP1	GO:0003333;GO:0003333;GO:0005313;GO:0005313;GO:0005886;GO:0005886;GO:0005886;GO:0005886;GO:0006865;GO:0006868;GO:0009624;GO:0009624;GO:0015171;GO:0015171;GO:0015171;GO:0015180;GO:0015180;GO:0015186;GO:0015186;GO:0015193;GO:0015193;GO:0015194;GO:0015194;GO:0015293;GO:0015293;GO:0015808;GO:0015808;GO:0015825;GO:0016020;GO:0016021;GO:0016021;GO:0035524;GO:0043090;GO:0043090;GO:0089711;GO:0098712;GO:…	-	-	NOG126188	S	NAT2 [Source:UniProtKB/TrEMBL;Acc:A0A178WEG7]"	842205	Q42400;A0A178WEG7
AT5G22630	5936.45	1478.85	10394.1	7.02846	2.81321	0.172884	1	5	7524086	7526270	+	2185	ADT5	GO:0004664;GO:0004664;GO:0008652;GO:0009073;GO:0009094;GO:0009094;GO:0009094;GO:0009094;GO:0009507;GO:0009507;GO:0009507;GO:0009507;GO:0009536;GO:0009570;GO:0009570;GO:0016829;GO:0047769;GO:0047769;GO:0047769;GO:0047769;	K05359	-	COG0077	E	Arogenate dehydratase[Source:UniProtKB/TrEMBL;Acc:A0A178UL55]	832326	Q9FNJ8;A0A178UL55
AT5G23820	217.189	36.1749	398.204	11.0077	3.46045	0.172915	1	5	8031165	8033149	+	1056	ML3	GO:0000325;GO:0000325;GO:0005515;GO:0005515;GO:0005773;GO:0005773;GO:0005773;GO:0005783;GO:0005783;GO:0006952;GO:0006952;GO:0006952;GO:0010168;GO:0010168;	-	-	NOG286082	-	MD-2-related lipid-recognition protein 3[Source:UniProtKB/Swiss-Prot;Acc:Q9FF98]	832447	Q9FF98
AT1G21410	953.242	219.209	1687.27	7.69709	2.94431	0.172968	1	1	7496998	7499616	+	1619	SKP2A	GO:0004842;GO:0004842;GO:0004842;GO:0005515;GO:0005515;GO:0005634;GO:0005634;GO:0005634;GO:0006511;GO:0006511;GO:0009734;GO:0009734;GO:0010311;GO:0010311;GO:0016567;GO:0016567;GO:0019005;GO:0019005;GO:0019005;GO:0019005;GO:0031146;GO:0031146;GO:0031146;GO:0031146;GO:0051781;GO:0051781;GO:0071365;GO:0071365;GO:0004842;GO:0004842;GO:0004842;GO:0005515;GO:0005515;GO:0005634;GO:0005634;GO:0005634;GO:…	K03875	-	NOG257455	-	F-box protein SKP2A [Source:UniProtKB/Swiss-Prot;Acc:Q9LPL4]	838740	Q9LPL4;A0A178W530
AT3G57720	252.995	44.8137	461.176	10.291	3.36331	0.173392	1	3	21387570	21391638	+	4069	-	GO:0004672;GO:0004672;GO:0004674;GO:0004674;GO:0005524;GO:0005524;GO:0005886;GO:0005886;GO:0006468;GO:0006468;GO:0007166;GO:0007166;GO:0016301;GO:0016310;	-	-	COG0515	T	At3g57720 [Source:UniProtKB/TrEMBL;Acc:A1A6H5]"	824941	A1A6H5;A0A384LH69
AT1G59640	143.702	268.882	18.5211	0.0688819	-3.85973	0.173532	1	1	21909070	21911289	-	1856	BPE	GO:0006355;GO:0006355;GO:0046983;GO:0046983;GO:0003677;GO:0003700;GO:0003700;GO:0003700;GO:0005634;GO:0005634;GO:0005634;GO:0006351;GO:0006355;GO:0006355;GO:0006355;GO:0006355;GO:0007275;GO:0043565;GO:0043565;GO:0046983;GO:0046983;GO:0048446;GO:0048446;	-	-	NOG296410	-	Transcription factor BPE [Source:UniProtKB/Swiss-Prot;Acc:Q0JXE7]	842254	Q0JXE7
AT1G77760	2342	572.32	4111.69	7.18425	2.84484	0.173882	1	1	29235721	29239484	-	3155	NIA1	GO:0005515;GO:0005829;GO:0005829;GO:0005829;GO:0006809;GO:0006809;GO:0006809;GO:0006809;GO:0008940;GO:0008940;GO:0008940;GO:0009416;GO:0009416;GO:0009635;GO:0009635;GO:0009703;GO:0009703;GO:0009703;GO:0016491;GO:0016491;GO:0016491;GO:0020037;GO:0020037;GO:0030151;GO:0030151;GO:0042128;GO:0042128;GO:0042128;GO:0042128;GO:0042128;GO:0043546;GO:0043546;GO:0046872;GO:0050464;GO:0050464;GO:0055114;GO:…	K10534	-	COG0543	C	Nitrate reductase[Source:UniProtKB/TrEMBL;Acc:A0A178WBR8]	844112	P11832;A0A178WBR8
AT5G52550	395.091	710.54	79.6408	0.112085	-3.15734	0.173901	1	5	21327712	21330136	-	1739	-	GO:0005515;	-	-	NOG309331	-	AT5g52550/F6N7_3[Source:UniProtKB/TrEMBL;Acc:Q940C2]	835332	Q940C2
[truncated: 20,425 more rows]
