# Supplementary material for: Endophytic bacterium Bacillus aryabhattai induces novel transcriptomic changes to stimulate plant growth
Source: PLoS One. 2022 Aug 3;17(8):e0272500. doi: 10.1371/journal.pone.0272500 (PMC9348713; doi:10.1371/journal.pone.0272500)
Supplement: S4 Table — (XLSX) [file pone.0272500.s004.xlsx]

## Sheet: Sheet1
S4 Table. Plant new gene annotation during Arabidopsis-Bacillus aryabhattai interaction.
Transcript_id	Position	Reference_transcript_id	Class_code	GO	KEGG	eggNOG	eggNOG_Category	Swissprot	NR
MSTRG.3.1	1[+]9758-10975	-	u	-	-	-	-	-	-
MSTRG.6.1	1[+]23110-31178	AT1G01040.1	j	GO:0003677;GO:0005524;GO:0009616;GO:0003725;GO:0005737;GO:0010267;GO:0010228;GO:0008026;GO:0000911;GO:0009880;GO:0005515;GO:2000034;GO:0010445;GO:0010098;GO:0004525;GO:0016075;GO:0048317;GO:0031053;GO:0009908;GO:0046872;GO:0035279;GO:0010599;GO:0090502;GO:0016442	K11592	virNOG02090	A	sp|Q9SP32|DCL1_ARATH Endoribonuclease Dicer homolog 1 OS=Arabidopsis thaliana GN=DCL1 PE=1 SV=2	gi|15223286|ref|NP_171612.1| endoribonuclease Dicer-like 1 [Arabidopsis thaliana] &gt;gi|34922211|sp|Q9SP32.2|DCL1_ARATH RecName: Full=Endoribonuclease Dicer homolog 1; AltName: Full=Dicer-like protein 1; Short=AtDCL1; AltName: Full=Protein ABNORMAL SUSPENSOR 1; AltName: Full=Protein CARPEL FACTORY; AltName: Full=Protein SHORT INTEGUMENTS 1; AltName: Full=Protein SUSPENSOR 1 &gt;gi|11559645|gb|AA…
MSTRG.8.2	1[-]31181-37985	AT1G01060.6	j	GO:0005634;GO:0042754;GO:0009733;GO:0009409;GO:0043433;GO:0009739;GO:0009753;GO:0009723;GO:0044212;GO:0009737;GO:0009751;GO:0046686;GO:0048574;GO:0009651;GO:0003700	K12133	virNOG03487	K	sp|Q6R0H1|LHY_ARATH Protein LHY OS=Arabidopsis thaliana GN=LHY PE=1 SV=2	gi|15223290|ref|NP_171614.1| protein LHY [Arabidopsis thaliana] &gt;gi|30677876|ref|NP_849568.1| protein LHY [Arabidopsis thaliana] &gt;gi|79316217|ref|NP_001030924.1| protein LHY [Arabidopsis thaliana] &gt;gi|269969425|sp|Q6R0H1.2|LHY_ARATH RecName: Full=Protein LHY; AltName: Full=MYB-related transcription factor LHY; AltName: Full=Protein LATE ELONGATED HYPOCOTYL &gt;gi|222422936|dbj|BAH19454.1…
MSTRG.8.10	1[-]33759-37985	AT1G01060.6	j	GO:0005634;GO:0042754;GO:0009733;GO:0009409;GO:0043433;GO:0009739;GO:0009753;GO:0009723;GO:0044212;GO:0009737;GO:0009751;GO:0046686;GO:0048574;GO:0009651;GO:0003700	K12133	virNOG03487	K	sp|Q6R0H1|LHY_ARATH Protein LHY OS=Arabidopsis thaliana GN=LHY PE=1 SV=2	gi|145323696|ref|NP_001077437.1| protein LHY [Arabidopsis thaliana] &gt;gi|332189105|gb|AEE27226.1| myb-related putative transcription factor [Arabidopsis thaliana] &gt;gi|1032299672|gb|OAP13997.1| LHY1 [Arabidopsis thaliana]
MSTRG.8.11	1[-]33759-37985	AT1G01060.6	j	GO:0005634;GO:0042754;GO:0009733;GO:0009409;GO:0043433;GO:0009739;GO:0009753;GO:0009723;GO:0044212;GO:0009737;GO:0009751;GO:0046686;GO:0048574;GO:0009651;GO:0003700	K12133	virNOG03487	K	sp|Q6R0H1|LHY_ARATH Protein LHY OS=Arabidopsis thaliana GN=LHY PE=1 SV=2	gi|145323696|ref|NP_001077437.1| protein LHY [Arabidopsis thaliana] &gt;gi|332189105|gb|AEE27226.1| myb-related putative transcription factor [Arabidopsis thaliana] &gt;gi|1032299672|gb|OAP13997.1| LHY1 [Arabidopsis thaliana]
MSTRG.16.2	1[-]62110-67604	AT1G01140.1	j	GO:0005524;GO:0055075;GO:0035556;GO:0005737;GO:0005515;GO:0009651;GO:0005886;GO:0009611;GO:0005634;GO:0009409;GO:0043266;GO:0010555;GO:0018107;GO:0004674;GO:0018105;GO:0051365	-	KOG0583;virNOG04205	T	sp|Q9MAM1|CIPK9_ARATH CBL-interacting serine/threonine-protein kinase 9 OS=Arabidopsis thaliana GN=CIPK9 PE=1 SV=2	gi|30677901|ref|NP_849571.1| CBL-interacting serine/threonine-protein kinase 9 [Arabidopsis thaliana] &gt;gi|13448037|gb|AAK26845.1|AF339147_1 SOS2-like protein kinase PKS6 [Arabidopsis thaliana] &gt;gi|332189124|gb|AEE27245.1| CBL-interacting serine/threonine-protein kinase 9 [Arabidopsis thaliana]
MSTRG.16.3	1[-]64145-67604	AT1G01140.1	j	GO:0005524;GO:0055075;GO:0035556;GO:0005737;GO:0005515;GO:0009651;GO:0005886;GO:0009611;GO:0005634;GO:0009409;GO:0043266;GO:0010555;GO:0018107;GO:0004674;GO:0018105;GO:0051365	K07198	KOG0583;virNOG04205	T	sp|Q9MAM1|CIPK9_ARATH CBL-interacting serine/threonine-protein kinase 9 OS=Arabidopsis thaliana GN=CIPK9 PE=1 SV=2	gi|15223317|ref|NP_171622.1| CBL-interacting serine/threonine-protein kinase 9 [Arabidopsis thaliana] &gt;gi|259016207|sp|Q9MAM1.2|CIPK9_ARATH RecName: Full=CBL-interacting serine/threonine-protein kinase 9; AltName: Full=SNF1-related kinase 3.12; AltName: Full=SOS2-like protein kinase PKS6 &gt;gi|332189123|gb|AEE27244.1| CBL-interacting serine/threonine-protein kinase 9 [Arabidopsis thaliana] &g…
MSTRG.34.4	1[-]121211-130568	AT1G01320.3	j	GO:0005634;GO:0005829	K03255	virNOG05664	R	sp|F4JKH6|TSS_ARATH Protein TSS OS=Arabidopsis thaliana GN=TSS PE=1 SV=1	gi|1032298311|gb|OAP12636.1| hypothetical protein AXX17_AT1G00370 [Arabidopsis thaliana]
MSTRG.34.5	1[-]121211-130568	AT1G01320.3	j	GO:0005634;GO:0005829	K03255	virNOG05664	R	sp|F4JKH6|TSS_ARATH Protein TSS OS=Arabidopsis thaliana GN=TSS PE=1 SV=1	gi|1032298311|gb|OAP12636.1| hypothetical protein AXX17_AT1G00370 [Arabidopsis thaliana]
MSTRG.34.6	1[-]121211-130568	AT1G01320.3	j	GO:0005634;GO:0005829	K03255	virNOG05664	R	sp|F4JKH6|TSS_ARATH Protein TSS OS=Arabidopsis thaliana GN=TSS PE=1 SV=1	gi|1032298311|gb|OAP12636.1| hypothetical protein AXX17_AT1G00370 [Arabidopsis thaliana]
MSTRG.35.2	1[-]132328-135894	AT1G01340.2	j	GO:0030552;GO:0005249;GO:0005887;GO:0034220;GO:0005516;GO:0042391;GO:0030553	K05391	virNOG15164;KOG0498	P	sp|Q9LNJ0|CNG10_ARATH Probable cyclic nucleotide-gated ion channel 10 OS=Arabidopsis thaliana GN=CNGC10 PE=2 SV=2	gi|18378827|ref|NP_563625.1| cyclic nucleotide gated channel 10 [Arabidopsis thaliana] &gt;gi|9665147|gb|AAF97331.1|AC023628_12 Putative cyclic nucleotide-regulated ion channel protein [Arabidopsis thaliana] &gt;gi|33090209|gb|AAF76224.3|AF272002_1 CaM-regulated potassium ion channel [Arabidopsis thaliana] &gt;gi|332189152|gb|AEE27273.1| cyclic nucleotide gated channel 10 [Arabidopsis thaliana]
MSTRG.35.4	1[-]132444-135312	AT1G01340.2	j	GO:0030552;GO:0005249;GO:0005887;GO:0034220;GO:0005516;GO:0042391;GO:0030553	K05391	virNOG15164;KOG0498	P	sp|Q9LNJ0|CNG10_ARATH Probable cyclic nucleotide-gated ion channel 10 OS=Arabidopsis thaliana GN=CNGC10 PE=2 SV=2	gi|18378827|ref|NP_563625.1| cyclic nucleotide gated channel 10 [Arabidopsis thaliana] &gt;gi|9665147|gb|AAF97331.1|AC023628_12 Putative cyclic nucleotide-regulated ion channel protein [Arabidopsis thaliana] &gt;gi|33090209|gb|AAF76224.3|AF272002_1 CaM-regulated potassium ion channel [Arabidopsis thaliana] &gt;gi|332189152|gb|AEE27273.1| cyclic nucleotide gated channel 10 [Arabidopsis thaliana]
MSTRG.37.1	1[+]138413-139557	AT1G01355.1	j	GO:0005634;GO:0010468;GO:0046872;GO:0005777;GO:0004519	-	KOG0674;virNOG36897	OR	-	gi|186478013|ref|NP_001117206.1| putative endonuclease or glycosyl hydrolase [Arabidopsis thaliana] &gt;gi|332189155|gb|AEE27276.1| putative endonuclease or glycosyl hydrolase [Arabidopsis thaliana]
MSTRG.45.2	1[-]159799-162742	AT1G01440.1	j	GO:0005634	-	virNOG33332;virNOG27450	S	-	gi|15223406|ref|NP_171651.1| uncharacterized protein [Arabidopsis thaliana] &gt;gi|37202012|gb|AAQ89621.1| At1g01440 [Arabidopsis thaliana] &gt;gi|332189165|gb|AEE27286.1| uncharacterized protein AT1G01440 [Arabidopsis thaliana] &gt;gi|1032299267|gb|OAP13592.1| hypothetical protein AXX17_AT1G00490 [Arabidopsis thaliana]
MSTRG.46.4	1[+]163321-166261	AT1G01448.2	j	GO:0005524;GO:0004672;GO:0016021;GO:0006468	-	virNOG05074;COG0515	T	sp|P25848|PHY1_CERPU Light-sensor Protein kinase OS=Ceratodon purpureus GN=PHY1 PE=3 SV=3	gi|8920583|gb|AAF81305.1|AC061957_1 Contains similarity to a photoreceptor from Ceratodon purpureus gb|Y10901 and contains an eukaryotic protein kinase PF|00069 domain. ESTs gb|N96753, gb|AI993724 come from this gene [Arabidopsis thaliana]
MSTRG.46.5	1[+]163321-166261	AT1G01448.2	j	GO:0016020	-	virNOG05074;COG0515	T	sp|P25848|PHY1_CERPU Light-sensor Protein kinase OS=Ceratodon purpureus GN=PHY1 PE=3 SV=3	gi|8920583|gb|AAF81305.1|AC061957_1 Contains similarity to a photoreceptor from Ceratodon purpureus gb|Y10901 and contains an eukaryotic protein kinase PF|00069 domain. ESTs gb|N96753, gb|AI993724 come from this gene [Arabidopsis thaliana]
MSTRG.50.1	1[+]172372-172679	AT1G01470.1	x	GO:0050832;GO:0009611;GO:0009644;GO:0005829;GO:0009793;GO:0009269	-	virNOG19384	S	sp|O03983|LEA14_ARATH Probable desiccation-related protein LEA14 OS=Arabidopsis thaliana GN=LEA14 PE=1 SV=1	gi|15223413|ref|NP_171654.1| putative desiccation-related protein LEA14 [Arabidopsis thaliana] &gt;gi|62286902|sp|O03983.1|LEA14_ARATH RecName: Full=Probable desiccation-related protein LEA14 &gt;gi|56554616|pdb|1XO8|A Chain A, Solution Structure Of At1g01470 From Arabidopsis Thaliana &gt;gi|8920585|gb|AAF81307.1|AC061957_3 Contains similarity to a late embryogenesis abundant protein LEA14-A from…
MSTRG.56.2	1[+]195751-198613	AT1G01540.2	j	GO:0004674;GO:0005524;GO:0016021;GO:0005886;GO:0046777	-	virNOG10166;COG0515	T	sp|Q3EDL4|Y1154_ARATH Probable serine/threonine-protein kinase At1g01540 OS=Arabidopsis thaliana GN=At1g01540 PE=1 SV=2	gi|15223428|ref|NP_171661.1| putative serine/threonine-protein kinase [Arabidopsis thaliana] &gt;gi|158564340|sp|Q3EDL4.2|Y1154_ARATH RecName: Full=Probable serine/threonine-protein kinase At1g01540 &gt;gi|12083266|gb|AAG48792.1|AF332429_1 putative protein serine/threonine kinase [Arabidopsis thaliana] &gt;gi|2505874|emb|CAA73303.1| putative kinase [Arabidopsis thaliana] &gt;gi|332189181|gb|AEE27…
MSTRG.58.1	1[+]201970-204480	AT1G01560.2	j	GO:0000165;GO:0005634;GO:0005515;GO:0005524;GO:0005829;GO:0004707;GO:0009737	K04464	KOG0660;virNOG00799	T	sp|Q9LMM5|MPK11_ARATH Mitogen-activated protein kinase 11 OS=Arabidopsis thaliana GN=MPK11 PE=1 SV=1	gi|186478029|ref|NP_001117210.1| mitogen-activated protein kinase 11 [Arabidopsis thaliana] &gt;gi|75335204|sp|Q9LMM5.1|MPK11_ARATH RecName: Full=Mitogen-activated protein kinase 11; Short=AtMPK11; Short=MAP kinase 11 &gt;gi|8920592|gb|AAF81314.1|AC061957_10 Contains similarity to MAP kinase from Medicago sativa gb|AJ224336 and contains an eukaryotic protein kinase PF|00069 domain [Arabidopsis th…
MSTRG.60.3	1[+]209289-213026	AT1G01580.2	j	GO:0015688;GO:0005634;GO:0055114;GO:0006811;GO:0046872;GO:0055072;GO:0000293;GO:0016021;GO:0009617;GO:0005886	-	virNOG01268	QP	sp|P92949|FRO2_ARATH Ferric reduction oxidase 2 OS=Arabidopsis thaliana GN=FRO2 PE=1 SV=2	gi|15223434|ref|NP_171664.1| ferric reduction oxidase 2 [Arabidopsis thaliana] &gt;gi|75101005|sp|P92949.2|FRO2_ARATH RecName: Full=Ferric reduction oxidase 2; Short=AtFRO2; AltName: Full=Ferric-chelate reductase 2; AltName: Full=Protein FERRIC CHELATE REDUCTASE DEFECTIVE 1 &gt;gi|4049399|emb|CAA70770.1| FRO2 [Arabidopsis thaliana] &gt;gi|31580811|gb|AAP51420.1| ferric-chelate reductase [Arabidop…
MSTRG.66.5	1[-]233016-237810	AT1G01650.1	j	GO:0010008;GO:0005765;GO:0030660;GO:0042500;GO:0006465;GO:0071556;GO:0071458;GO:0033619;GO:0005886	-	NOG19490;virNOG01555	RU	sp|Q0WMJ8|SIPL4_ARATH Signal peptide peptidase-like 4 OS=Arabidopsis thaliana GN=SPPL4 PE=2 SV=1	gi|79316275|ref|NP_001030930.1| signal peptide peptidase-like 4 [Arabidopsis thaliana] &gt;gi|332189197|gb|AEE27318.1| signal peptide peptidase-like 4 [Arabidopsis thaliana]
MSTRG.66.6	1[-]233044-237794	AT1G01650.1	j	GO:0010008;GO:0005765;GO:0030660;GO:0042500;GO:0006465;GO:0071556;GO:0071458;GO:0033619;GO:0005886	-	NOG19490;virNOG01555	RU	sp|Q0WMJ8|SIPL4_ARATH Signal peptide peptidase-like 4 OS=Arabidopsis thaliana GN=SPPL4 PE=2 SV=1	gi|79333554|ref|NP_171671.2| signal peptide peptidase-like 4 [Arabidopsis thaliana] &gt;gi|403377882|sp|Q0WMJ8.1|SIPL4_ARATH RecName: Full=Signal peptide peptidase-like 4; Short=AtSPPL4; Flags: Precursor &gt;gi|110739487|dbj|BAF01653.1| hypothetical protein [Arabidopsis thaliana] &gt;gi|332189196|gb|AEE27317.1| signal peptide peptidase-like 4 [Arabidopsis thaliana] &gt;gi|1032304500|gb|OAP18825.1…
MSTRG.72.1	1[+]258949-267798	AT1G01710.1	j	GO:0047617;GO:0030551;GO:0005777;GO:0006637	K01068	virNOG01200	I	sp|P58137|ACOT8_MOUSE Acyl-coenzyme A thioesterase 8 OS=Mus musculus GN=Acot8 PE=1 SV=1	gi|30678177|ref|NP_563632.2| acyl-CoA thioesterase family protein [Arabidopsis thaliana] &gt;gi|332189204|gb|AEE27325.1| acyl-CoA thioesterase family protein [Arabidopsis thaliana] &gt;gi|1032299296|gb|OAP13621.1| hypothetical protein AXX17_AT1G00800 [Arabidopsis thaliana]
MSTRG.79.2	1[-]272052-274844	AT1G01740.3	j	GO:0005524;GO:0006468;GO:0004675;GO:0009742;GO:0007166;GO:0005886	K14500	virNOG07386	T	sp|B9FDE0|BSK3_ORYSJ Probable serine/threonine-protein kinase BSK3 OS=Oryza sativa subsp. japonica GN=BSK3 PE=1 SV=1	gi|15223469|ref|NP_171679.1| brassinosteroid-signaling kinase 4 [Arabidopsis thaliana] &gt;gi|334182219|ref|NP_001184886.1| brassinosteroid-signaling kinase 4 [Arabidopsis thaliana] &gt;gi|332189208|gb|AEE27329.1| tetratricopeptide repeat domain-containing protein kinase [Arabidopsis thaliana] &gt;gi|332189209|gb|AEE27330.1| tetratricopeptide repeat domain-containing protein kinase [Arabidopsis t…
MSTRG.79.1	1[-]272052-278683	AT1G01740.3	j	GO:0006396;GO:0005634;GO:0003723;GO:0005524;GO:0004000;GO:0006468;GO:0009742;GO:0007166;GO:0004675;GO:0005886	K15440	virNOG07386;virNOG08912	AT	sp|B9FDE0|BSK3_ORYSJ Probable serine/threonine-protein kinase BSK3 OS=Oryza sativa subsp. japonica GN=BSK3 PE=1 SV=1	gi|1032299579|gb|OAP13904.1| TAD1 [Arabidopsis thaliana]
MSTRG.82.2	1[+]278596-284182	AT1G01770.1	j	GO:0005634	-	virNOG18084;virNOG10345	ZS	sp|Q1ECF5|PLI2B_ARATH LIM domain-containing protein PLIM2b OS=Arabidopsis thaliana GN=PLIM2B PE=1 SV=1	gi|30678186|ref|NP_171682.2| uncharacterized protein [Arabidopsis thaliana] &gt;gi|26449408|dbj|BAC41831.1| unknown protein [Arabidopsis thaliana] &gt;gi|332189212|gb|AEE27333.1| uncharacterized protein AT1G01770 [Arabidopsis thaliana]
MSTRG.84.3	1[+]293376-295073	AT1G01800.1	j	GO:0009505;GO:0005737;GO:0016491	-	virNOG01206	Q	sp|Q9M2E2|SDR1_ARATH (+)-neomenthol dehydrogenase OS=Arabidopsis thaliana GN=SDR1 PE=1 SV=1	gi|18378884|ref|NP_563635.1| Rossmann-fold NAD(P)-binding domain-containing protein [Arabidopsis thaliana] &gt;gi|13878161|gb|AAK44158.1|AF370343_1 putative carbonyl reductase [Arabidopsis thaliana] &gt;gi|22136772|gb|AAM91730.1| putative carbonyl reductase [Arabidopsis thaliana] &gt;gi|222423734|dbj|BAH19833.1| AT1G01800 [Arabidopsis thaliana] &gt;gi|332189215|gb|AEE27336.1| Rossmann-fold NAD(P)…
MSTRG.86.1	1[-]295931-302406	AT1G01820.1	j	-	-	virNOG00520;virNOG03104	SU	sp|Q9LQ73|PX11C_ARATH Peroxisomal membrane protein 11C OS=Arabidopsis thaliana GN=PEX11C PE=1 SV=1	gi|18378889|ref|NP_563637.1| armadillo/beta-catenin-like repeat-containing protein [Arabidopsis thaliana] &gt;gi|145323708|ref|NP_001077443.1| armadillo/beta-catenin-like repeat-containing protein [Arabidopsis thaliana] &gt;gi|145323710|ref|NP_001077444.1| armadillo/beta-catenin-like repeat-containing protein [Arabidopsis thaliana] &gt;gi|16604589|gb|AAL24151.1| unknown protein [Arabidopsis thali…
MSTRG.86.3	1[-]296149-298109	AT1G01820.1	j	GO:0005779;GO:0009506;GO:0042802;GO:0044375;GO:0016559	-	virNOG00520	U	sp|Q9LQ73|PX11C_ARATH Peroxisomal membrane protein 11C OS=Arabidopsis thaliana GN=PEX11C PE=1 SV=1	gi|18378887|ref|NP_563636.1| peroxin 11C [Arabidopsis thaliana] &gt;gi|75180079|sp|Q9LQ73.1|PX11C_ARATH RecName: Full=Peroxisomal membrane protein 11C; AltName: Full=Peroxin-11C; Short=AtPEX11c &gt;gi|8671852|gb|AAF78415.1|AC009273_21 Contains similarity to an unknown protein F4I18.28 gi|7486466 from Arabidopsis thaliana BAC F4I18 gb|AC004665. ESTs gb|F14309, gb|AI998750, gb|995247, gb|T14224 and…
MSTRG.99.2	1[-]319891-322872	AT1G01930.1	j	GO:0046872;GO:0005737	-	virNOG10412	R	sp|Q58CQ5|ANKZ1_BOVIN Ankyrin repeat and zinc finger domain-containing protein 1 OS=Bos taurus GN=ANKZF1 PE=2 SV=2	gi|18378900|ref|NP_563641.1| zinc finger protein-like protein [Arabidopsis thaliana] &gt;gi|8570444|gb|AAF76471.1|AC020622_5 Contains similarity to an unnamed protein from Homo sapiens gb|AK001277 and contains an Ank repeat PF|00023 domain [Arabidopsis thaliana] &gt;gi|26452448|dbj|BAC43309.1| unknown protein [Arabidopsis thaliana] &gt;gi|29824279|gb|AAP04100.1| unknown protein [Arabidopsis thali…
MSTRG.101.3	1[+]325363-330470	AT1G01950.3	j	GO:0005524;GO:0005874;GO:0031625;GO:0005829;GO:0016021;GO:0005886;GO:0030705;GO:0008574;GO:0005871;GO:0032886;GO:0007018;GO:0009506;GO:0007178;GO:0048364;GO:0008017;GO:0046777;GO:0030246;GO:0006952;GO:0048544;GO:0034613;GO:0004675	-	virNOG11532	Z	sp|Q9LPC6|KINUB_ARATH Kinesin-like protein KIN-UB OS=Arabidopsis thaliana GN=KINUB PE=1 SV=2	gi|30678214|ref|NP_171697.3| armadillo repeat-containing kinesin-like protein 2 [Arabidopsis thaliana] &gt;gi|193806751|sp|Q9LPC6.2|ARK2_ARATH RecName: Full=Armadillo repeat-containing kinesin-like protein 2 &gt;gi|162958325|dbj|BAF95586.1| armadillo repeat kinesin2 [Arabidopsis thaliana] &gt;gi|332189236|gb|AEE27357.1| armadillo repeat-containing kinesin-like protein 2 [Arabidopsis thaliana] &gt…
MSTRG.107.5	1[+]347896-352536	AT1G02010.1	j	GO:0005634;GO:0009306;GO:0008565;GO:0006904	K15292	virNOG17171	U	sp|Q9C5P7|SEC1A_ARATH Protein transport Sec1a OS=Arabidopsis thaliana GN=SEC1A PE=2 SV=3	gi|145334974|ref|NP_563643.4| protein transporter sec1a [Arabidopsis thaliana] &gt;gi|229470545|sp|Q9C5P7.3|SEC1A_ARATH RecName: Full=Protein transport Sec1a; Short=AtSec1a &gt;gi|332189244|gb|AEE27365.1| protein transport sec1a [Arabidopsis thaliana] &gt;gi|1032303273|gb|OAP17598.1| SEC1A [Arabidopsis thaliana]
MSTRG.108.4	1[-]352696-354820	AT1G02020.3	j	GO:0005634;GO:0046872;GO:0005739;GO:0055114;GO:0016657;GO:0009507	-	virNOG16426;virNOG00549	SK	-	gi|22329282|ref|NP_171704.2| nitroreductase family protein [Arabidopsis thaliana] &gt;gi|2317902|gb|AAC24366.1| hypothetical protein [Arabidopsis thaliana] &gt;gi|17979093|gb|AAL49814.1| unknown protein [Arabidopsis thaliana] &gt;gi|21689753|gb|AAM67520.1| unknown protein [Arabidopsis thaliana] &gt;gi|332189246|gb|AEE27367.1| nitroreductase family protein [Arabidopsis thaliana] &gt;gi|1032304300|…
MSTRG.108.5	1[-]352696-354820	AT1G02020.3	j	GO:0005634;GO:0046872;GO:0005739;GO:0055114;GO:0016657;GO:0009507	-	virNOG16426;virNOG00549	SK	-	gi|22329282|ref|NP_171704.2| nitroreductase family protein [Arabidopsis thaliana] &gt;gi|2317902|gb|AAC24366.1| hypothetical protein [Arabidopsis thaliana] &gt;gi|17979093|gb|AAL49814.1| unknown protein [Arabidopsis thaliana] &gt;gi|21689753|gb|AAM67520.1| unknown protein [Arabidopsis thaliana] &gt;gi|332189246|gb|AEE27367.1| nitroreductase family protein [Arabidopsis thaliana] &gt;gi|1032304300|…
MSTRG.111.4	1[+]373502-386845	AT1G02080.1	j	GO:0016020;GO:0005829	K12604	virNOG03683	K	sp|A5YKK6|CNOT1_HUMAN CCR4-NOT transcription complex subunit 1 OS=Homo sapiens GN=CNOT1 PE=1 SV=2	gi|334182228|ref|NP_171710.4| CCR4-NOT transcription complex subunit 1 domain protein [Arabidopsis thaliana] &gt;gi|332189256|gb|AEE27377.1| CCR4-NOT transcription complex subunit 1 domain protein [Arabidopsis thaliana]
MSTRG.111.5	1[+]373514-386912	AT1G02080.1	j	GO:0016020;GO:0005829	K12604	virNOG03683	K	sp|A1A5H6|CNOT1_DANRE CCR4-NOT transcription complex subunit 1 OS=Danio rerio GN=cnot1 PE=2 SV=1	gi|334182228|ref|NP_171710.4| CCR4-NOT transcription complex subunit 1 domain protein [Arabidopsis thaliana] &gt;gi|332189256|gb|AEE27377.1| CCR4-NOT transcription complex subunit 1 domain protein [Arabidopsis thaliana]
MSTRG.111.6	1[+]373514-386912	AT1G02080.1	j	GO:0016020;GO:0005829	K12604	virNOG03683	K	sp|A1A5H6|CNOT1_DANRE CCR4-NOT transcription complex subunit 1 OS=Danio rerio GN=cnot1 PE=2 SV=1	gi|334182228|ref|NP_171710.4| CCR4-NOT transcription complex subunit 1 domain protein [Arabidopsis thaliana] &gt;gi|332189256|gb|AEE27377.1| CCR4-NOT transcription complex subunit 1 domain protein [Arabidopsis thaliana]
MSTRG.111.7	1[+]373514-386912	AT1G02080.1	j	GO:0016020;GO:0005829	K12604	virNOG03683	K	sp|A0JP85|CNOT1_XENTR CCR4-NOT transcription complex subunit 1 OS=Xenopus tropicalis GN=cnot1 PE=2 SV=1	gi|334182228|ref|NP_171710.4| CCR4-NOT transcription complex subunit 1 domain protein [Arabidopsis thaliana] &gt;gi|332189256|gb|AEE27377.1| CCR4-NOT transcription complex subunit 1 domain protein [Arabidopsis thaliana]
MSTRG.117.2	1[+]408730-413598	AT1G02170.1	j	GO:0003729;GO:0005739;GO:0009507	-	virNOG13552	R	sp|Q8LPS6|PPR3_ARATH Pentatricopeptide repeat-containing protein At1g02150 OS=Arabidopsis thaliana GN=At1g02150 PE=2 SV=2	gi|22329290|ref|NP_171717.2| pentatricopeptide repeat-containing protein [Arabidopsis thaliana] &gt;gi|193806400|sp|Q8LPS6.2|PPR3_ARATH RecName: Full=Pentatricopeptide repeat-containing protein At1g02150 &gt;gi|2317908|gb|AAC24372.1| Unknown protein [Arabidopsis thaliana] &gt;gi|332189272|gb|AEE27393.1| pentatricopeptide repeat-containing protein [Arabidopsis thaliana] &gt;gi|1032303075|gb|OAP174…
MSTRG.117.3	1[+]410737-413598	AT1G02170.1	j	GO:0004198;GO:0006508;GO:0005515;GO:0006952;GO:0043068	-	virNOG10982	OD	sp|Q7XJE6|MCA1_ARATH Metacaspase-1 OS=Arabidopsis thaliana GN=AMC1 PE=1 SV=1	gi|30678252|ref|NP_171719.2| metacaspase 1 [Arabidopsis thaliana] &gt;gi|75232683|sp|Q7XJE6.1|MCA1_ARATH RecName: Full=Metacaspase-1; Short=AtMC1; AltName: Full=Metacaspase 1b; Short=AtMCP1b; AltName: Full=Protein LSD ONE LIKE 3 &gt;gi|32482812|gb|AAP84706.1| metacaspase 1 [Arabidopsis thaliana] &gt;gi|37788545|gb|AAP44514.1| metacaspase 1 [Arabidopsis thaliana] &gt;gi|332189275|gb|AEE27396.1| me…
MSTRG.122.3	1[-]443354-446170	AT1G02270.1	j	GO:0005634;GO:0004527;GO:0005509;GO:0009409;GO:0016021;GO:0090305;GO:0004519	-	virNOG07703;KOG2338	K	sp|O81916|YC22_ARATH Uncharacterized calcium-binding protein At1g02270 OS=Arabidopsis thaliana GN=At1g02270 PE=2 SV=2	gi|18378941|ref|NP_563646.1| calcium-binding endonuclease/exonuclease/phosphatase family protein [Arabidopsis thaliana] &gt;gi|148887024|sp|O81916.2|YC22_ARATH RecName: Full=Uncharacterized calcium-binding protein At1g02270 &gt;gi|15450673|gb|AAK96608.1| At1g02270/T6A9_9 [Arabidopsis thaliana] &gt;gi|17380606|gb|AAL36066.1| At1g02270/T6A9_9 [Arabidopsis thaliana] &gt;gi|332189287|gb|AEE27408.1| c…
MSTRG.123.3	1[-]448460-452742	AT1G02280.1	j	GO:0031011	-	virNOG02283;virNOG13177	SU	sp|O23680|TOC33_ARATH Translocase of chloroplast 33, chloroplastic OS=Arabidopsis thaliana GN=TOC33 PE=1 SV=1	gi|15217706|ref|NP_171731.1| uncharacterized protein [Arabidopsis thaliana] &gt;gi|48958489|gb|AAT47797.1| At1g02290 [Arabidopsis thaliana] &gt;gi|51536560|gb|AAU05518.1| At1g02290 [Arabidopsis thaliana] &gt;gi|62320081|dbj|BAD94249.1| hypothetical protein [Arabidopsis thaliana] &gt;gi|332189290|gb|AEE27411.1| uncharacterized protein AT1G02290 [Arabidopsis thaliana] &gt;gi|1032300377|gb|OAP14702.…
MSTRG.124.2	1[+]453198-455575	AT1G02300.1	j	GO:0005615;GO:0051603;GO:0005829;GO:0004197;GO:0005764;GO:0050790	K01363	NOG10223;virNOG07908	O	sp|F4HVZ1|CATB1_ARATH Cathepsin B-like protease 1 OS=Arabidopsis thaliana GN=CATHB1 PE=2 SV=1	gi|18378945|ref|NP_563647.1| putative cathepsin B-like cysteine protease [Arabidopsis thaliana] &gt;gi|332189291|gb|AEE27412.1| putative cathepsin B-like cysteine protease [Arabidopsis thaliana]
MSTRG.124.3	1[+]453233-454970	AT1G02300.1	j	GO:0005615;GO:0051603;GO:0004197;GO:0005764;GO:0050790	K01363	NOG10223;virNOG07908	O	sp|F4HVZ1|CATB1_ARATH Cathepsin B-like protease 1 OS=Arabidopsis thaliana GN=CATHB1 PE=2 SV=1	gi|18378945|ref|NP_563647.1| putative cathepsin B-like cysteine protease [Arabidopsis thaliana] &gt;gi|332189291|gb|AEE27412.1| putative cathepsin B-like cysteine protease [Arabidopsis thaliana]
MSTRG.138.1	1[+]486792-489581	AT1G02400.1	j	GO:0052634;GO:0045487;GO:0055114;GO:0005737;GO:0009686;GO:0046872;GO:0052635;GO:0009639	K04125	virNOG06503;COG3491	QR	sp|Q9FZ21|G2OX6_ARATH Gibberellin 2-beta-dioxygenase 6 OS=Arabidopsis thaliana GN=GA2OX6 PE=2 SV=1	gi|15217753|ref|NP_171742.1| gibberellin 2-oxidase 6 [Arabidopsis thaliana] &gt;gi|75309951|sp|Q9FZ21.1|G2OX6_ARATH RecName: Full=Gibberellin 2-beta-dioxygenase 6; AltName: Full=GA 2-oxidase 6; AltName: Full=Gibberellin 2-beta-hydroxylase 6; AltName: Full=Gibberellin 2-oxidase 6 &gt;gi|9857536|gb|AAG00891.1|AC064879_9 Unknown protein [Arabidopsis thaliana] &gt;gi|48427658|gb|AAT42378.1| At1g02400…
MSTRG.146.3	1[-]511863-515391	AT1G02475.1	j	GO:0005634	-	virNOG19022	S	-	gi|18378973|ref|NP_563656.1| SRPBCC ligand-binding domain-containing protein [Arabidopsis thaliana] &gt;gi|13878059|gb|AAK44107.1|AF370292_1 unknown protein [Arabidopsis thaliana] &gt;gi|17104651|gb|AAL34214.1| unknown protein [Arabidopsis thaliana] &gt;gi|51970326|dbj|BAD43855.1| unknown protein [Arabidopsis thaliana] &gt;gi|332189314|gb|AEE27435.1| SRPBCC ligand-binding domain-containing protei…
MSTRG.149.4	1[-]553133-555931	AT1G02610.1	j	GO:0008270;GO:0016021;GO:0005737	-	virNOG00936	A	-	gi|334182245|ref|NP_171761.2| RING/FYVE/PHD zinc finger-containing protein [Arabidopsis thaliana] &gt;gi|332189328|gb|AEE27449.1| RING/FYVE/PHD zinc finger-containing protein [Arabidopsis thaliana] &gt;gi|1032297859|gb|OAP12184.1| hypothetical protein AXX17_AT1G01750 [Arabidopsis thaliana]
MSTRG.151.2	1[-]571999-574973	AT1G02660.1	j	GO:0004806;GO:0005576;GO:0016021;GO:0006629	-	NOG21025;virNOG13882	S	-	gi|18378994|ref|NP_563660.1| alpha/beta-Hydrolases superfamily protein [Arabidopsis thaliana] &gt;gi|332189334|gb|AEE27455.1| alpha/beta-Hydrolases superfamily protein [Arabidopsis thaliana]
MSTRG.153.2	1[+]581165-581981	AT1G02680.1	j	GO:0003677;GO:0046982;GO:0005669;GO:0006352;GO:0006413;GO:0003743;GO:0006357;GO:0003712;GO:0005886;GO:0009960;GO:0009793	K03127	virNOG21800	K	sp|Q6NQH4|TAF13_ARATH Transcription initiation factor TFIID subunit 13 OS=Arabidopsis thaliana GN=TAF13 PE=1 SV=1	gi|42561637|ref|NP_171768.2| TBP-associated factor 13 [Arabidopsis thaliana] &gt;gi|75223295|sp|Q6NQH4.1|TAF13_ARATH RecName: Full=Transcription initiation factor TFIID subunit 13; AltName: Full=TBP-associated factor 13; Short=AtTAF13 &gt;gi|34365587|gb|AAQ65105.1| At1g02680 [Arabidopsis thaliana] &gt;gi|39545908|gb|AAR28017.1| TAF13 [Arabidopsis thaliana] &gt;gi|51969954|dbj|BAD43669.1| putative…
MSTRG.167.5	1[+]626768-629821	AT1G02840.4	j	GO:0006397;GO:0003729;GO:0016607;GO:0005681;GO:0005515;GO:0000166;GO:0035061;GO:0008380	K12890	NOG16818;virNOG02259	A	sp|O22315|SR34_ARATH Serine/arginine-rich-splicing factor SR34 OS=Arabidopsis thaliana GN=SR34 PE=1 SV=1	gi|30678395|ref|NP_850934.1| Pre-mRNA-splicing factor SF2 [Arabidopsis thaliana] &gt;gi|22135918|gb|AAM91541.1| SF2/ASF-like splicing modulator Srp30, putative [Arabidopsis thaliana] &gt;gi|30023782|gb|AAP13424.1| At1g02840 [Arabidopsis thaliana] &gt;gi|332189357|gb|AEE27478.1| Pre-mRNA-splicing factor SF2 [Arabidopsis thaliana]
MSTRG.167.7	1[+]626796-629287	AT1G02840.4	j	GO:0006397;GO:0003729;GO:0016607;GO:0005681;GO:0005515;GO:0000166;GO:0035061;GO:0008380	K12890	NOG16818;virNOG02259	A	sp|O22315|SR34_ARATH Serine/arginine-rich-splicing factor SR34 OS=Arabidopsis thaliana GN=SR34 PE=1 SV=1	gi|30678395|ref|NP_850934.1| Pre-mRNA-splicing factor SF2 [Arabidopsis thaliana] &gt;gi|22135918|gb|AAM91541.1| SF2/ASF-like splicing modulator Srp30, putative [Arabidopsis thaliana] &gt;gi|30023782|gb|AAP13424.1| At1g02840 [Arabidopsis thaliana] &gt;gi|332189357|gb|AEE27478.1| Pre-mRNA-splicing factor SF2 [Arabidopsis thaliana]
MSTRG.168.1	1[+]630374-637077	AT1G02850.2	j	GO:0008422;GO:1901657;GO:0005576;GO:0005975;GO:0102483	K01188	virNOG05680;virNOG07220;COG2723	OG	sp|B3H5Q1|BGL11_ARATH Beta-glucosidase 11 OS=Arabidopsis thaliana GN=BGLU11 PE=2 SV=2	gi|18379020|ref|NP_563666.1| beta glucosidase 11 [Arabidopsis thaliana] &gt;gi|15146266|gb|AAK83616.1| At1g02850/F22D16_15 [Arabidopsis thaliana] &gt;gi|17065374|gb|AAL32841.1| Similar to beta-glucosidases [Arabidopsis thaliana] &gt;gi|24797032|gb|AAN64528.1| At1g02850/F22D16_15 [Arabidopsis thaliana] &gt;gi|332189359|gb|AEE27480.1| beta glucosidase 11 [Arabidopsis thaliana]
MSTRG.175.3	1[-]656848-658135	AT1G02910.1	j	GO:0010270;GO:0009507	-	virNOG07951	S	sp|Q9SRY4|LPA1_ARATH Protein LOW PSII ACCUMULATION 1, chloroplastic OS=Arabidopsis thaliana GN=LPA1 PE=1 SV=1	gi|15218638|ref|NP_171790.1| protein LOW PSII ACCUMULATION1 [Arabidopsis thaliana] &gt;gi|75207426|sp|Q9SRY4.1|LPA1_ARATH RecName: Full=Protein LOW PSII ACCUMULATION 1, chloroplastic; Flags: Precursor &gt;gi|6056411|gb|AAF02875.1|AC009525_9 Hypothetical protein [Arabidopsis thaliana] &gt;gi|332189374|gb|AEE27495.1| protein LOW PSII ACCUMULATION1 [Arabidopsis thaliana]
MSTRG.175.4	1[-]656848-658135	AT1G02910.1	j	GO:0009535;GO:0010270;GO:0016021	-	virNOG07951	S	sp|Q9SRY4|LPA1_ARATH Protein LOW PSII ACCUMULATION 1, chloroplastic OS=Arabidopsis thaliana GN=LPA1 PE=1 SV=1	gi|15218638|ref|NP_171790.1| protein LOW PSII ACCUMULATION1 [Arabidopsis thaliana] &gt;gi|75207426|sp|Q9SRY4.1|LPA1_ARATH RecName: Full=Protein LOW PSII ACCUMULATION 1, chloroplastic; Flags: Precursor &gt;gi|6056411|gb|AAF02875.1|AC009525_9 Hypothetical protein [Arabidopsis thaliana] &gt;gi|332189374|gb|AEE27495.1| protein LOW PSII ACCUMULATION1 [Arabidopsis thaliana]
MSTRG.180.7	1[-]666890-669835	AT1G02960.2	j	GO:0005634	-	virNOG14755	S	-	gi|30678444|ref|NP_849582.1| uncharacterized protein [Arabidopsis thaliana] &gt;gi|26452912|dbj|BAC43534.1| unknown protein [Arabidopsis thaliana] &gt;gi|29824301|gb|AAP04111.1| unknown protein [Arabidopsis thaliana] &gt;gi|332189384|gb|AEE27505.1| uncharacterized protein AT1G02960 [Arabidopsis thaliana]
MSTRG.183.2	1[-]687957-692616	AT1G03000.1	j	GO:0006635;GO:0005515;GO:0005524;GO:0016558;GO:0009507;GO:0016887	K13339	virNOG06635	O	sp|Q8RY16|PEX6_ARATH Peroxisome biogenesis protein 6 OS=Arabidopsis thaliana GN=PEX6 PE=1 SV=1	gi|22329309|ref|NP_171799.2| peroxisome biogenesis protein 6 [Arabidopsis thaliana] &gt;gi|75330784|sp|Q8RY16.1|PEX6_ARATH RecName: Full=Peroxisome biogenesis protein 6; AltName: Full=Peroxin-6; Short=AtPEX6 &gt;gi|19310449|gb|AAL84960.1| At1g03000/F22D16.27 [Arabidopsis thaliana] &gt;gi|24797060|gb|AAN64542.1| At1g03000/F22D16.27 [Arabidopsis thaliana] &gt;gi|37223130|gb|AAQ90161.1| AAA family A…
MSTRG.185.3	1[+]702140-703587	AT1G03030.1	j	GO:0016310;GO:0005524;GO:0009058;GO:0016301;GO:0009507	-	virNOG07785	HF	sp|Q9UTC5|YIDE_SCHPO Putative uridine kinase C227.14 OS=Schizosaccharomyces pombe (strain 972 / ATCC 24843) GN=SPAC227.14 PE=3 SV=1	gi|42561642|ref|NP_171802.2| nucleoside/nucleotide kinase domain-containing protein [Arabidopsis thaliana] &gt;gi|63147412|gb|AAY34179.1| At1g03030 [Arabidopsis thaliana] &gt;gi|108385285|gb|ABF85769.1| At1g03030 [Arabidopsis thaliana] &gt;gi|110737366|dbj|BAF00628.1| hypothetical protein [Arabidopsis thaliana] &gt;gi|332189396|gb|AEE27517.1| nucleoside/nucleotide kinase domain-containing protein…
MSTRG.189.5	1[-]712523-726393	AT1G03060.3	j	GO:0005634;GO:0007165;GO:0010090;GO:0000932;GO:0009737;GO:0009825;GO:0005515;GO:0007033;GO:0071472;GO:0033962;GO:1904580	-	virNOG01217	TU	sp|F4HZB2|BCHA1_ARATH Protein SPIRRIG OS=Arabidopsis thaliana GN=SPI PE=1 SV=1	gi|15218699|ref|NP_171805.1| WD/BEACH domain protein SPIRRIG [Arabidopsis thaliana] &gt;gi|939319577|sp|F4HZB2.1|BCHA1_ARATH RecName: Full=Protein SPIRRIG; AltName: Full=BEACH domain-containing protein A1; AltName: Full=BEACH-domain homolog A1 &gt;gi|332189402|gb|AEE27523.1| WD/BEACH domain protein SPIRRIG [Arabidopsis thaliana]
MSTRG.189.6	1[-]715502-727509	AT1G03060.3	j	GO:0005634;GO:0007165;GO:0010090;GO:0000932;GO:0009737;GO:0009825;GO:0005515;GO:0007033;GO:0071472;GO:0033962;GO:1904580	-	virNOG01217	TU	sp|F4HZB2|BCHA1_ARATH Protein SPIRRIG OS=Arabidopsis thaliana GN=SPI PE=1 SV=1	gi|15218699|ref|NP_171805.1| WD/BEACH domain protein SPIRRIG [Arabidopsis thaliana] &gt;gi|939319577|sp|F4HZB2.1|BCHA1_ARATH RecName: Full=Protein SPIRRIG; AltName: Full=BEACH domain-containing protein A1; AltName: Full=BEACH-domain homolog A1 &gt;gi|332189402|gb|AEE27523.1| WD/BEACH domain protein SPIRRIG [Arabidopsis thaliana]
MSTRG.191.4	1[-]731719-738023	AT1G03080.1	j	GO:0006302;GO:0003779;GO:0016310;GO:0003677;GO:0016301;GO:0006310;GO:0005886	-	braNOG12584;virNOG04750	ST	sp|F4HZB5|NET1D_ARATH Protein NETWORKED 1D OS=Arabidopsis thaliana GN=NET1D PE=3 SV=1	gi|186478086|ref|NP_171807.2| kinase interacting (KIP1-like) protein [Arabidopsis thaliana] &gt;gi|754388954|sp|F4HZB5.1|NET1D_ARATH RecName: Full=Protein NETWORKED 1D &gt;gi|332189405|gb|AEE27526.1| kinase interacting (KIP1-like) protein [Arabidopsis thaliana]
MSTRG.192.3	1[+]739684-743972	AT1G03090.2	j	GO:0005759;GO:0004075;GO:0004485;GO:0005524;GO:0006552;GO:0022626;GO:0050897	K01968	virNOG04006	C	sp|Q42523|MCCA_ARATH Methylcrotonoyl-CoA carboxylase subunit alpha, mitochondrial OS=Arabidopsis thaliana GN=MCCA PE=1 SV=2	gi|30678473|ref|NP_849583.1| methylcrotonoyl-CoA carboxylase subunit alpha [Arabidopsis thaliana] &gt;gi|20455046|sp|Q42523.2|MCCA_ARATH RecName: Full=Methylcrotonoyl-CoA carboxylase subunit alpha, mitochondrial; Short=MCCase subunit alpha; AltName: Full=3-methylcrotonyl-CoA carboxylase 1; AltName: Full=3-methylcrotonyl-CoA:carbon dioxide ligase subunit alpha; Flags: Precursor &gt;gi|17979456|gb|…
MSTRG.199.2	1[-]753410-756303	AT1G03140.1	j	GO:0005681;GO:0008380	K12817	virNOG04913	A	sp|Q9SA56|PSAD2_ARATH Photosystem I reaction center subunit II-2, chloroplastic OS=Arabidopsis thaliana GN=PSAD2 PE=1 SV=1	gi|18379060|ref|NP_563676.1| splicing factor Prp18-like protein [Arabidopsis thaliana] &gt;gi|4587563|gb|AAD25794.1|AC006550_2 Similar to gb|U51990 pre-mRNA-splicing factor hPrp18 from Homo sapiens. ESTs gb|T46391 and gb|AA721815 come from this gene [Arabidopsis thaliana] &gt;gi|13430636|gb|AAK25940.1|AF360230_1 unknown protein [Arabidopsis thaliana] &gt;gi|15293173|gb|AAK93697.1| unknown protein…
MSTRG.200.1	1[+]753607-753955	AT1G03130.1	x	GO:0009535;GO:0010287;GO:0009538;GO:0009941;GO:0015979	K02692	virNOG08713	H	sp|Q9S7H1|PSAD1_ARATH Photosystem I reaction center subunit II-1, chloroplastic OS=Arabidopsis thaliana GN=psaD1 PE=1 SV=1	gi|297809853|ref|XP_002872810.1| hypothetical protein ARALYDRAFT_490280 [Arabidopsis lyrata subsp. lyrata] &gt;gi|297318647|gb|EFH49069.1| hypothetical protein ARALYDRAFT_490280 [Arabidopsis lyrata subsp. lyrata]
MSTRG.205.1	1[+]775524-779991	AT1G03190.1	j	GO:0005634;GO:0003677;GO:0005524;GO:0006355;GO:0009411;GO:0009408;GO:0032508;GO:0004003;GO:0006289;GO:0046872;GO:0005515;GO:0051539	K10844	virNOG03307	L	sp|Q8W4M7|ERCC2_ARATH DNA repair helicase XPD OS=Arabidopsis thaliana GN=XPD PE=1 SV=1	gi|1032298337|gb|OAP12662.1| UVH6 [Arabidopsis thaliana]
MSTRG.206.1	1[+]780513-784346	AT1G03210.1	j	GO:0005634;GO:0009058;GO:0003824	-	virNOG07374	R	sp|Q9KG32|Y283_BACHD Uncharacterized isomerase BH0283 OS=Bacillus halodurans (strain ATCC BAA-125 / DSM 18197 / FERM 7344 / JCM 9153 / C-125) GN=BH0283 PE=3 SV=1	gi|15218739|ref|NP_171820.1| Phenazine biosynthesis PhzC/PhzF protein [Arabidopsis thaliana] &gt;gi|12083232|gb|AAG48775.1|AF332412_1 unknown protein [Arabidopsis thaliana] &gt;gi|3850584|gb|AAC72124.1| ESTs gb|H37641 and gb|AA651422 come from this gene [Arabidopsis thaliana] &gt;gi|332189424|gb|AEE27545.1| Phenazine biosynthesis PhzC/PhzF protein [Arabidopsis thaliana]
MSTRG.206.2	1[+]780513-784346	AT1G03210.1	j	GO:0005634;GO:0009058;GO:0003824	-	virNOG07374	R	sp|Q9KG32|Y283_BACHD Uncharacterized isomerase BH0283 OS=Bacillus halodurans (strain ATCC BAA-125 / DSM 18197 / FERM 7344 / JCM 9153 / C-125) GN=BH0283 PE=3 SV=1	gi|15218739|ref|NP_171820.1| Phenazine biosynthesis PhzC/PhzF protein [Arabidopsis thaliana] &gt;gi|12083232|gb|AAG48775.1|AF332412_1 unknown protein [Arabidopsis thaliana] &gt;gi|3850584|gb|AAC72124.1| ESTs gb|H37641 and gb|AA651422 come from this gene [Arabidopsis thaliana] &gt;gi|332189424|gb|AEE27545.1| Phenazine biosynthesis PhzC/PhzF protein [Arabidopsis thaliana]
MSTRG.208.5	1[-]793403-795344	AT1G03250.1	j	GO:0005634;GO:0003676	-	virNOG06785	S	sp|Q2KIL7|R3HD4_BOVIN R3H domain-containing protein 4 OS=Bos taurus GN=R3HDM4 PE=2 SV=1	gi|18379075|ref|NP_563680.1| uncharacterized protein [Arabidopsis thaliana] &gt;gi|21593601|gb|AAM65568.1| unknown [Arabidopsis thaliana] &gt;gi|22022560|gb|AAM83237.1| At1g03250/F15K9_13 [Arabidopsis thaliana] &gt;gi|23308263|gb|AAN18101.1| At1g03250/F15K9_13 [Arabidopsis thaliana] &gt;gi|332189428|gb|AEE27549.1| uncharacterized protein AT1G03250 [Arabidopsis thaliana] &gt;gi|1032305539|gb|OAP19…
MSTRG.210.4	1[+]803107-806516	AT1G03280.2	j	GO:0006413;GO:0003743;GO:0005673;GO:0043565;GO:0006367	K03136	virNOG07618;COG1675;virNOG10643	SK	-	gi|18379079|ref|NP_563681.1| transcription initiation factor TFIIE alpha subunit [Arabidopsis thaliana] &gt;gi|15810381|gb|AAL07078.1| unknown protein [Arabidopsis thaliana] &gt;gi|20465667|gb|AAM20302.1| unknown protein [Arabidopsis thaliana] &gt;gi|39545888|gb|AAR28007.1| TFIIE-alpha 1 [Arabidopsis thaliana] &gt;gi|332189432|gb|AEE27553.1| transcription initiation factor TFIIE alpha subunit [Ar…
MSTRG.213.2	1[+]813413-817733	AT1G03310.2	j	GO:0019252;GO:0005977;GO:0019156;GO:0010021;GO:0004556;GO:0009507	-	virNOG04892	G	sp|Q8L735|ISOA2_ARATH Isoamylase 2, chloroplastic OS=Arabidopsis thaliana GN=ISA2 PE=1 SV=2	gi|15218771|ref|NP_171830.1| Isoamylase 2 [Arabidopsis thaliana] &gt;gi|42571321|ref|NP_973751.1| Isoamylase 2 [Arabidopsis thaliana] &gt;gi|251764780|sp|Q8L735.2|ISOA2_ARATH RecName: Full=Isoamylase 2, chloroplastic; Short=AtISA2; AltName: Full=Protein DEBRANCHING ENZYME 1; Flags: Precursor &gt;gi|3850573|gb|AAC72113.1| Similar to gi|1652733 glycogen operon protein GlgX from Synechocystis sp. ge…
MSTRG.219.3	1[+]826639-829003	AT1G03365.1	j	GO:0005634;GO:0008270;GO:0016567;GO:0016874	-	virNOG15575;virNOG08567	OR	sp|Q9ZVT8|RF4_ARATH Putative E3 ubiquitin-protein ligase RF4 OS=Arabidopsis thaliana GN=RF4 PE=3 SV=1	gi|334182266|ref|NP_001184899.1| putative E3 ubiquitin-protein ligase RF4 [Arabidopsis thaliana] &gt;gi|75217041|sp|Q9ZVT8.1|RF4_ARATH RecName: Full=Putative E3 ubiquitin-protein ligase RF4; AltName: Full=RING finger protein 4 &gt;gi|3850566|gb|AAC72106.1| F15K9.3 [Arabidopsis thaliana] &gt;gi|332189443|gb|AEE27564.1| putative E3 ubiquitin-protein ligase RF4 [Arabidopsis thaliana] &gt;gi|10323013…
MSTRG.225.1	1[-]844436-847766	AT1G03410.1	j	GO:0046872;GO:0051213;GO:0055114;GO:0005737	-	COG3491;virNOG28120;virNOG28659	QR	sp|Q43383|ACCH5_ARATH 1-aminocyclopropane-1-carboxylate oxidase homolog 5 OS=Arabidopsis thaliana GN=2A6 PE=2 SV=2	gi|145335029|ref|NP_171840.2| 1-aminocyclopropane-1-carboxylate oxidase-like 5 [Arabidopsis thaliana] &gt;gi|332310331|sp|Q43383.2|ACCH5_ARATH RecName: Full=1-aminocyclopropane-1-carboxylate oxidase homolog 5 &gt;gi|332189448|gb|AEE27569.1| 1-aminocyclopropane-1-carboxylate oxidase-like 5 [Arabidopsis thaliana]
MSTRG.225.4	1[-]844574-847766	AT1G03410.1	j	GO:0046872;GO:0051213;GO:0055114;GO:0005737	-	COG3491;virNOG28120;virNOG28659	QR	sp|Q43383|ACCH5_ARATH 1-aminocyclopropane-1-carboxylate oxidase homolog 5 OS=Arabidopsis thaliana GN=2A6 PE=2 SV=2	gi|145335029|ref|NP_171840.2| 1-aminocyclopropane-1-carboxylate oxidase-like 5 [Arabidopsis thaliana] &gt;gi|332310331|sp|Q43383.2|ACCH5_ARATH RecName: Full=1-aminocyclopropane-1-carboxylate oxidase homolog 5 &gt;gi|332189448|gb|AEE27569.1| 1-aminocyclopropane-1-carboxylate oxidase-like 5 [Arabidopsis thaliana]
MSTRG.227.3	1[+]847893-849482	AT1G03430.1	j	GO:0005634;GO:0080036;GO:0016310;GO:0000160;GO:0043424;GO:0005737;GO:0009927	K14490	virNOG28270;KOG4747;virNOG20909	T	sp|Q8L9T7|AHP5_ARATH Histidine-containing phosphotransfer protein 5 OS=Arabidopsis thaliana GN=AHP5 PE=1 SV=2	gi|18379097|ref|NP_563684.1| histidine-containing phosphotransfer protein 5 [Arabidopsis thaliana] &gt;gi|56749792|sp|Q8L9T7.2|AHP5_ARATH RecName: Full=Histidine-containing phosphotransfer protein 5 &gt;gi|7630189|dbj|BAA94764.1| HPt phosphotransmitter [Arabidopsis thaliana] &gt;gi|51970654|dbj|BAD44019.1| HPt phosphotransmitter (AHP5) [Arabidopsis thaliana] &gt;gi|51971731|dbj|BAD44530.1| HPt ph…
MSTRG.227.4	1[+]847893-849482	AT1G03430.1	j	GO:0005634;GO:0080036;GO:0016310;GO:0000160;GO:0043424;GO:0005829;GO:0009927	K14490	virNOG28270;KOG4747;virNOG20909	T	sp|Q8L9T7|AHP5_ARATH Histidine-containing phosphotransfer protein 5 OS=Arabidopsis thaliana GN=AHP5 PE=1 SV=2	gi|567155996|ref|XP_006418236.1| hypothetical protein EUTSA_v10009010mg [Eutrema salsugineum] &gt;gi|557096007|gb|ESQ36589.1| hypothetical protein EUTSA_v10009010mg [Eutrema salsugineum]
MSTRG.233.3	1[-]877870-880232	AT1G03520.2	j	GO:0008375;GO:0005634;GO:0016051;GO:0005794;GO:0016021	-	virNOG11976	G	sp|Q9FLD7|GT14A_ARATH Beta-glucuronosyltransferase GlcAT14A OS=Arabidopsis thaliana GN=GLCAT14A PE=2 SV=1	gi|15218824|ref|NP_171851.1| core-2/I-branching beta-1,6-N-acetylglucosaminyltransferase family protein [Arabidopsis thaliana] &gt;gi|9280665|gb|AAF86534.1|AC002560_27 F21B7.14 [Arabidopsis thaliana] &gt;gi|15292807|gb|AAK92772.1| putative glycosylation enzyme [Arabidopsis thaliana] &gt;gi|20465791|gb|AAM20384.1| putative glycosylation enzyme [Arabidopsis thaliana] &gt;gi|332189460|gb|AEE27581.1|…
MSTRG.236.1	1[-]885528-890027	AT1G03550.1	j	GO:0030658;GO:0016021;GO:0015031;GO:0005886;GO:0022857	K19995	virNOG11372;virNOG32994	U	sp|Q9LR68|SCAM2_ARATH Secretory carrier-associated membrane protein 2 OS=Arabidopsis thaliana GN=SCAMP2 PE=2 SV=1	gi|18379111|ref|NP_563686.1| secretory carrier-associated membrane protein 2 [Arabidopsis thaliana] &gt;gi|75180298|sp|Q9LR68.1|SCAM2_ARATH RecName: Full=Secretory carrier-associated membrane protein 2; Short=AtSC2; Short=Secretory carrier membrane protein 2 &gt;gi|9280663|gb|AAF86532.1|AC002560_25 F21B7.17 [Arabidopsis thaliana] &gt;gi|21592580|gb|AAM64529.1| putative secretory carrier-associate…
MSTRG.236.2	1[-]885528-890027	AT1G03550.1	j	GO:0030658;GO:0016021;GO:0015031;GO:0005886;GO:0022857	K19995	virNOG11372;virNOG32994	U	sp|Q9LR68|SCAM2_ARATH Secretory carrier-associated membrane protein 2 OS=Arabidopsis thaliana GN=SCAMP2 PE=2 SV=1	gi|18379111|ref|NP_563686.1| secretory carrier-associated membrane protein 2 [Arabidopsis thaliana] &gt;gi|75180298|sp|Q9LR68.1|SCAM2_ARATH RecName: Full=Secretory carrier-associated membrane protein 2; Short=AtSC2; Short=Secretory carrier membrane protein 2 &gt;gi|9280663|gb|AAF86532.1|AC002560_25 F21B7.17 [Arabidopsis thaliana] &gt;gi|21592580|gb|AAM64529.1| putative secretory carrier-associate…
MSTRG.239.1	1[+]892829-894124	-	u	GO:0016021	-	virNOG33465;virNOG32806;KOG1987	D	sp|P0DKG4|MCC07_ARATH MATH domain and coiled-coil domain-containing protein At2g42465 OS=Arabidopsis thaliana GN=At2g42465 PE=4 SV=1	gi|9280646|gb|AAF86515.1|AC002560_8 F21B7.19 [Arabidopsis thaliana]
MSTRG.240.2	1[-]894323-895859	AT1G03590.1	j	GO:0046872;GO:0006470;GO:0005886;GO:0004722	-	virNOG02311;COG0631;virNOG03399	T	sp|Q9LR65|P2C01_ARATH Probable protein phosphatase 2C 1 OS=Arabidopsis thaliana GN=PPC6-6 PE=1 SV=1	gi|18652941|dbj|BAB84699.1| protein phosphatase 2C [Arabidopsis thaliana]
MSTRG.242.3	1[+]901031-902960	AT1G03610.1	j	-	-	virNOG00289	S	-	gi|18379117|ref|NP_563688.1| uncharacterized protein [Arabidopsis thaliana] &gt;gi|21537189|gb|AAM61530.1| unknown [Arabidopsis thaliana] &gt;gi|332189468|gb|AEE27589.1| uncharacterized protein AT1G03610 [Arabidopsis thaliana] &gt;gi|1032301811|gb|OAP16136.1| hypothetical protein AXX17_AT1G02880 [Arabidopsis thaliana]
MSTRG.243.6	1[-]904172-907689	AT1G03620.8	j	GO:0005737	-	KOG2998;virNOG01334	S	sp|Q54YW1|ELMOA_DICDI ELMO domain-containing protein A OS=Dictyostelium discoideum GN=elmoA PE=1 SV=1	gi|15218859|ref|NP_171859.1| ELMO/CED-12 family protein [Arabidopsis thaliana] &gt;gi|124300970|gb|ABN04737.1| At1g03620 [Arabidopsis thaliana] &gt;gi|332189469|gb|AEE27590.1| ELMO/CED-12 family protein [Arabidopsis thaliana] &gt;gi|1032304822|gb|OAP19147.1| hypothetical protein AXX17_AT1G02890 [Arabidopsis thaliana]
MSTRG.251.3	1[+]933531-937114	AT1G03740.1	j	GO:0005634;GO:0016310;GO:0000166;GO:0004672	-	virNOG31562;virNOG00695;virNOG31607	TL	sp|Q9ZVM9|Y1461_ARATH Probable serine/threonine-protein kinase At1g54610 OS=Arabidopsis thaliana GN=At1g54610 PE=1 SV=1	gi|240254006|ref|NP_171870.4| protein kinase [Arabidopsis thaliana] &gt;gi|9280653|gb|AAF86522.1|AC002560_15 F21B7.34 [Arabidopsis thaliana] &gt;gi|13430452|gb|AAK25848.1|AF360138_1 putative protein kinase [Arabidopsis thaliana] &gt;gi|14532736|gb|AAK64069.1| putative protein kinase [Arabidopsis thaliana] &gt;gi|332189483|gb|AEE27604.1| protein kinase domain-containing protein [Arabidopsis thalia…
MSTRG.251.4	1[+]933531-937114	AT1G03740.1	j	GO:0005634;GO:0016310;GO:0016301	-	virNOG31562;virNOG00695;virNOG31607	TL	sp|Q9ZVM9|Y1461_ARATH Probable serine/threonine-protein kinase At1g54610 OS=Arabidopsis thaliana GN=At1g54610 PE=1 SV=1	gi|240254008|ref|NP_001030950.4| protein kinase [Arabidopsis thaliana] &gt;gi|332189484|gb|AEE27605.1| protein kinase domain-containing protein [Arabidopsis thaliana]
MSTRG.255.2	1[+]938237-940552	AT1G03750.1	j	GO:0016020;GO:0005634;GO:0003677;GO:0006281;GO:0005524;GO:0004386	K20098	virNOG00695	L	sp|F4I2H2|CHR9_ARATH Switch 2 OS=Arabidopsis thaliana GN=SWI2 PE=3 SV=1	gi|42561667|ref|NP_171871.2| protein CHROMATIN REMODELING 9 [Arabidopsis thaliana] &gt;gi|704000320|sp|F4I2H2.1|CHR9_ARATH RecName: Full=Switch 2; AltName: Full=Protein CHROMATIN REMODELING 9; Short=AtCHR9 &gt;gi|332189485|gb|AEE27606.1| switch 2 [Arabidopsis thaliana] &gt;gi|1032302911|gb|OAP17236.1| CHR9 [Arabidopsis thaliana]
MSTRG.260.4	1[-]979335-981858	AT1G03860.3	j	GO:0005774;GO:0005747;GO:0005618;GO:0016021;GO:0009507	K17081	COG0330;virNOG11952	O	sp|Q9ZNT7|PHB2_ARATH Prohibitin-2, mitochondrial OS=Arabidopsis thaliana GN=PHB2 PE=1 SV=1	gi|15219569|ref|NP_171882.1| prohibitin 2 [Arabidopsis thaliana] &gt;gi|42571331|ref|NP_973756.1| prohibitin 2 [Arabidopsis thaliana] &gt;gi|75215971|sp|Q9ZNT7.1|PHB2_ARATH RecName: Full=Prohibitin-2, mitochondrial; Short=Atphb2 &gt;gi|13878109|gb|AAK44132.1|AF370317_1 putative prohibitin 2 protein [Arabidopsis thaliana] &gt;gi|4097690|gb|AAD00156.1| prohibitin 2 [Arabidopsis thaliana] &gt;gi|409…
MSTRG.264.3	1[+]996148-1000258	AT1G03910.2	j	GO:0006397;GO:0005515;GO:0005681;GO:0016607;GO:0008380;GO:0009793	-	virNOG09297	T	sp|F4I2J8|CATIN_ARATH Cactin OS=Arabidopsis thaliana GN=CTN PE=1 SV=1	gi|334182281|ref|NP_001184904.1| uncharacterized protein [Arabidopsis thaliana] &gt;gi|667467017|sp|F4I2J8.1|CATIN_ARATH RecName: Full=Cactin &gt;gi|332189512|gb|AEE27633.1| uncharacterized protein AT1G03910 [Arabidopsis thaliana]
MSTRG.265.2	1[+]1004930-1008272	AT1G03930.1	j	GO:0048046;GO:0004017;GO:0005507;GO:0005829;GO:0006897;GO:0005739;GO:0005886;GO:0009507;GO:0006169;GO:0005634;GO:0004712;GO:0019200;GO:0009506;GO:0080094;GO:0008360;GO:0046835;GO:0005774;GO:0046686;GO:0018105;GO:0004674;GO:0005794;GO:0016055;GO:0004001	K08960	virNOG30816;virNOG07441	T	sp|Q9ZWB3|CKL9_ARATH Casein kinase 1-like protein 9 OS=Arabidopsis thaliana GN=CKL9 PE=1 SV=1	gi|30678728|ref|NP_563695.2| dual specificity kinase 1 [Arabidopsis thaliana] &gt;gi|4204297|gb|AAD10678.1| ADK1 [Arabidopsis thaliana] &gt;gi|17529246|gb|AAL38850.1| putative protein kinase ADK1 [Arabidopsis thaliana] &gt;gi|18700077|gb|AAL77651.1| At1g03930/F21M11_14 [Arabidopsis thaliana] &gt;gi|20465967|gb|AAM20169.1| putative protein kinase ADK1 [Arabidopsis thaliana] &gt;gi|20855979|gb|AAM2…
MSTRG.265.3	1[+]1004930-1008272	AT1G03930.1	j	GO:0048046;GO:0005524;GO:0004017;GO:0005507;GO:0005829;GO:0006897;GO:0005739;GO:0005886;GO:0009507;GO:0006169;GO:0005634;GO:0004712;GO:0019200;GO:0009506;GO:0080094;GO:0044209;GO:0016032;GO:0008360;GO:0046835;GO:0005774;GO:0046686;GO:0018105;GO:0004674;GO:0005794;GO:0016055;GO:0004001	-	virNOG30816;virNOG07441;KOG1164	T	sp|Q9ZWB3|CKL9_ARATH Casein kinase 1-like protein 9 OS=Arabidopsis thaliana GN=CKL9 PE=1 SV=1	gi|30678728|ref|NP_563695.2| dual specificity kinase 1 [Arabidopsis thaliana] &gt;gi|4204297|gb|AAD10678.1| ADK1 [Arabidopsis thaliana] &gt;gi|17529246|gb|AAL38850.1| putative protein kinase ADK1 [Arabidopsis thaliana] &gt;gi|18700077|gb|AAL77651.1| At1g03930/F21M11_14 [Arabidopsis thaliana] &gt;gi|20465967|gb|AAM20169.1| putative protein kinase ADK1 [Arabidopsis thaliana] &gt;gi|20855979|gb|AAM2…
MSTRG.272.5	1[+]1013673-1017867	AT1G03960.2	j	GO:0005634;GO:0005509	K11583	virNOG07023	A	sp|Q84JI6|2AB2E_ARATH Probable serine/threonine protein phosphatase 2A regulatory subunit B&apos;&apos;epsilon OS=Arabidopsis thaliana GN=B&apos;&apos;EPSILON PE=2 SV=1	gi|42561672|ref|NP_171892.2| calcium-binding EF-hand-containing protein [Arabidopsis thaliana] &gt;gi|75327836|sp|Q84JI6.1|2AB2E_ARATH RecName: Full=Probable serine/threonine protein phosphatase 2A regulatory subunit B&apos;&apos;epsilon; Short=AtB&apos;&apos;epsilon &gt;gi|28393301|gb|AAO42077.1| putative protein phosphatase 2A [Arabidopsis thaliana] &gt;gi|28827268|gb|AAO50478.1| putative prote…
MSTRG.277.1	1[+]1024524-1027676	AT1G03990.1	j	GO:0046577;GO:0016021;GO:0050660;GO:0055114	K17756	virNOG01712	R	sp|Q9ZWB9|FAO1_ARATH Long-chain-alcohol oxidase FAO1 OS=Arabidopsis thaliana GN=FAO1 PE=3 SV=2	gi|42561674|ref|NP_171895.2| long-chain-alcohol oxidase FAO1 [Arabidopsis thaliana] &gt;gi|374095386|sp|Q9ZWB9.2|FAO1_ARATH RecName: Full=Long-chain-alcohol oxidase FAO1; AltName: Full=Long-chain fatty alcohol oxidase 1 &gt;gi|332189522|gb|AEE27643.1| long-chain-alcohol oxidase FAO1 [Arabidopsis thaliana]
MSTRG.279.2	1[-]1031179-1036225	AT1G04010.1	j	GO:0005783;GO:0010150;GO:0031090;GO:0004648;GO:0016127;GO:0080096;GO:0005829;GO:0009735;GO:0016021;GO:0006564;GO:0004607;GO:0080095;GO:0034434;GO:0009570	-	virNOG03637	I	sp|Q4VCM1|LCAT2_ARATH Phospholipid--sterol O-acyltransferase OS=Arabidopsis thaliana GN=PSAT PE=2 SV=2	gi|1032300177|gb|OAP14502.1| PSAT1 [Arabidopsis thaliana]
MSTRG.284.1	1[+]1051230-1056829	AT1G04080.3	j	GO:0005685;GO:0071004;GO:0048510;GO:0005829;GO:0000395;GO:0030627;GO:0000243	K13217	virNOG00139	A	sp|Q86UA1|PRP39_HUMAN Pre-mRNA-processing factor 39 OS=Homo sapiens GN=PRPF39 PE=1 SV=3	gi|238478338|ref|NP_001154302.1| pre-mRNA-processing factor 39 [Arabidopsis thaliana] &gt;gi|332189532|gb|AEE27653.1| pre-mRNA-processing factor 39 [Arabidopsis thaliana]
MSTRG.284.4	1[+]1051348-1056767	AT1G04080.3	j	GO:0005685;GO:0071004;GO:0048510;GO:0005829;GO:0000395;GO:0030627;GO:0000243	K13217	virNOG00139	A	sp|Q86UA1|PRP39_HUMAN Pre-mRNA-processing factor 39 OS=Homo sapiens GN=PRPF39 PE=1 SV=3	gi|334182285|ref|NP_001184905.1| pre-mRNA-processing factor 39 [Arabidopsis thaliana] &gt;gi|332189533|gb|AEE27654.1| pre-mRNA-processing factor 39 [Arabidopsis thaliana]
MSTRG.288.4	1[-]1064629-1070932	AT1G04120.3	j	GO:0055085;GO:0005524;GO:1990069;GO:1901527;GO:0008281;GO:0005774;GO:0030007;GO:0016021;GO:0009651;GO:0008559;GO:0005886;GO:0000325	-	virNOG02690	Q	sp|Q7GB25|AB5C_ARATH ABC transporter C family member 5 OS=Arabidopsis thaliana GN=ABCC5 PE=2 SV=2	gi|15219648|ref|NP_171908.1| inositol hexakisphosphate transporter [Arabidopsis thaliana] &gt;gi|90103511|sp|Q7GB25.2|AB5C_ARATH RecName: Full=ABC transporter C family member 5; Short=ABC transporter ABCC.5; Short=AtABCC5; AltName: Full=ATP-energized glutathione S-conjugate pump 5; AltName: Full=Glutathione S-conjugate-transporting ATPase 5; AltName: Full=Multidrug resistance-associated protein 5…
MSTRG.288.5	1[-]1064629-1070932	AT1G04120.3	j	GO:0055085;GO:0005524;GO:1990069;GO:1901527;GO:0008281;GO:0005774;GO:0030007;GO:0016021;GO:0009651;GO:0008559;GO:0005886;GO:0000325	-	virNOG02690	Q	sp|Q7GB25|AB5C_ARATH ABC transporter C family member 5 OS=Arabidopsis thaliana GN=ABCC5 PE=2 SV=2	gi|110738796|dbj|BAF01321.1| multi-drug resistance protein [Arabidopsis thaliana]
MSTRG.288.6	1[-]1064649-1070905	AT1G04120.3	j	GO:0055085;GO:0005524;GO:1990069;GO:1901527;GO:0008281;GO:0005774;GO:0030007;GO:0016021;GO:0009651;GO:0008559;GO:0005886;GO:0000325	-	virNOG02690	Q	sp|Q7GB25|AB5C_ARATH ABC transporter C family member 5 OS=Arabidopsis thaliana GN=ABCC5 PE=2 SV=2	gi|15219648|ref|NP_171908.1| inositol hexakisphosphate transporter [Arabidopsis thaliana] &gt;gi|90103511|sp|Q7GB25.2|AB5C_ARATH RecName: Full=ABC transporter C family member 5; Short=ABC transporter ABCC.5; Short=AtABCC5; AltName: Full=ATP-energized glutathione S-conjugate pump 5; AltName: Full=Glutathione S-conjugate-transporting ATPase 5; AltName: Full=Multidrug resistance-associated protein 5…
MSTRG.289.1	1[+]1073072-1076277	AT1G04130.1	j	GO:0005634;GO:0010072;GO:0051879;GO:0006355;GO:0005737	-	virNOG03550	O	sp|Q54M20|TTC4_DICDI Tetratricopeptide repeat protein 4 homolog OS=Dictyostelium discoideum GN=ttc4 PE=3 SV=1	gi|18379248|ref|NP_563702.1| carboxylate clamp-tetratricopeptide repeat protein [Arabidopsis thaliana] &gt;gi|332189539|gb|AEE27660.1| carboxylate clamp-tetratricopeptide repeat protein [Arabidopsis thaliana]
MSTRG.290.3	1[-]1075580-1080563	AT1G04140.2	j	GO:0000166	K17985	virNOG08340	R	sp|A2AH22|AMRA1_MOUSE Activating molecule in BECN1-regulated autophagy protein 1 OS=Mus musculus GN=Ambra1 PE=1 SV=1	gi|18379250|ref|NP_563703.1| transducin/WD-40 repeat-containing protein [Arabidopsis thaliana] &gt;gi|14334756|gb|AAK59556.1| unknown protein [Arabidopsis thaliana] &gt;gi|22136910|gb|AAM91799.1| unknown protein [Arabidopsis thaliana] &gt;gi|332189540|gb|AEE27661.1| transducin/WD-40 repeat-containing protein [Arabidopsis thaliana]
MSTRG.291.3	1[+]1097057-1099767	AT1G04170.2	j	GO:0003743;GO:0005829;GO:0005525;GO:0003924;GO:0001731	K03242	COG5257;virNOG03339	J	sp|P41091|IF2G_HUMAN Eukaryotic translation initiation factor 2 subunit 3 OS=Homo sapiens GN=EIF2S3 PE=1 SV=3	gi|15219669|ref|NP_171913.1| translation initiation factor eIF-2 gamma subunit [Arabidopsis thaliana] &gt;gi|13549162|gb|AAK29674.1|AF353097_1 protein synthesis initiation factor eIF2 gamma [Arabidopsis thaliana] &gt;gi|3142294|gb|AAC16745.1| Strong similarity to initiation factor eIF-2, gb|U37354 from S. pombe. ESTs gb|T41979, gb|N37284 and gb|N37529 come from this gene [Arabidopsis thaliana] &g…
MSTRG.293.2	1[-]1106456-1108705	AT1G04190.1	j	GO:0005634;GO:0010072;GO:0005515;GO:0006355;GO:0005829	-	virNOG05536	OGE	sp|Q9LVH5|OE64C_ARATH Outer envelope protein 64, chloroplastic OS=Arabidopsis thaliana GN=OEP64 PE=1 SV=1	gi|15219673|ref|NP_171915.1| carboxylate clamp-tetratricopeptide repeat protein [Arabidopsis thaliana] &gt;gi|19423984|gb|AAL87273.1| unknown protein [Arabidopsis thaliana] &gt;gi|21281239|gb|AAM45091.1| unknown protein [Arabidopsis thaliana] &gt;gi|332189547|gb|AEE27668.1| carboxylate clamp-tetratricopeptide repeat protein [Arabidopsis thaliana] &gt;gi|1032304934|gb|OAP19259.1| TPR3 [Arabidopsis…
MSTRG.294.4	1[+]1109565-1114197	AT1G04200.1	j	GO:0005634	-	NOG00708;virNOG09002	SR	sp|Q8CHY3|DYM_MOUSE Dymeclin OS=Mus musculus GN=Dym PE=1 SV=1	gi|22329321|ref|NP_171916.2| uncharacterized protein [Arabidopsis thaliana] &gt;gi|20268678|gb|AAM14043.1| unknown protein [Arabidopsis thaliana] &gt;gi|21689843|gb|AAM67565.1| unknown protein [Arabidopsis thaliana] &gt;gi|332189548|gb|AEE27669.1| uncharacterized protein AT1G04200 [Arabidopsis thaliana] &gt;gi|1032301919|gb|OAP16244.1| hypothetical protein AXX17_AT1G03490 [Arabidopsis thaliana]
MSTRG.295.2	1[+]1114380-1116364	AT1G04210.1	j	GO:0005634;GO:0005524;GO:0004672;GO:0006468	-	virNOG02991;COG4886	ST	-	gi|15219675|ref|NP_171917.1| putative Raf-related kinase [Arabidopsis thaliana] &gt;gi|3142291|gb|AAC16742.1| Contains similarity to adenylate cyclase gb|AF012921 from Magnaporthe grisae. EST gb|Z24512 comes from this gene [Arabidopsis thaliana] &gt;gi|20466532|gb|AAM20583.1| unknown protein [Arabidopsis thaliana] &gt;gi|34365545|gb|AAQ65084.1| At1g04210 [Arabidopsis thaliana] &gt;gi|332189549|gb…
MSTRG.295.3	1[+]1118502-1119643	AT1G04210.1	j	GO:0005634;GO:0005524;GO:0004672;GO:0006468	-	virNOG02991	T	sp|O75011|NAK1_SCHPO Serine/threonine-protein kinase nak1 OS=Schizosaccharomyces pombe (strain 972 / ATCC 24843) GN=nak1 PE=1 SV=1	gi|164604606|gb|ABY61863.1| At1g04210, partial [Arabidopsis thaliana] &gt;gi|164604608|gb|ABY61864.1| At1g04210, partial [Arabidopsis thaliana] &gt;gi|164604610|gb|ABY61865.1| At1g04210, partial [Arabidopsis thaliana] &gt;gi|164604612|gb|ABY61866.1| At1g04210, partial [Arabidopsis thaliana] &gt;gi|164604614|gb|ABY61867.1| At1g04210, partial [Arabidopsis thaliana] &gt;gi|164604616|gb|ABY61868.1| A…
MSTRG.298.2	1[+]1125509-1129358	AT1G04230.1	j	GO:0005634	-	virNOG05328	S	sp|Q38822|IAA3_ARATH Auxin-responsive protein IAA3 OS=Arabidopsis thaliana GN=IAA3 PE=1 SV=1	gi|42561683|ref|NP_171919.3| uncharacterized protein [Arabidopsis thaliana] &gt;gi|13877565|gb|AAK43860.1|AF370483_1 Unknown protein [Arabidopsis thaliana] &gt;gi|31711802|gb|AAP68257.1| At1g04230 [Arabidopsis thaliana] &gt;gi|332189551|gb|AEE27672.1| uncharacterized protein AT1G04230 [Arabidopsis thaliana] &gt;gi|1032297481|gb|OAP11806.1| hypothetical protein AXX17_AT1G03520 [Arabidopsis thalian…
MSTRG.298.5	1[+]1126721-1128030	AT1G04230.1	j	GO:0005634	-	virNOG05328	S	-	gi|42561683|ref|NP_171919.3| uncharacterized protein [Arabidopsis thaliana] &gt;gi|13877565|gb|AAK43860.1|AF370483_1 Unknown protein [Arabidopsis thaliana] &gt;gi|31711802|gb|AAP68257.1| At1g04230 [Arabidopsis thaliana] &gt;gi|332189551|gb|AEE27672.1| uncharacterized protein AT1G04230 [Arabidopsis thaliana] &gt;gi|1032297481|gb|OAP11806.1| hypothetical protein AXX17_AT1G03520 [Arabidopsis thalian…
MSTRG.304.4	1[-]1148631-1154675	AT1G04300.1	j	GO:0005634;GO:0005886	-	virNOG11138	S	sp|A8MQL1|TRF1B_ARATH TNF receptor-associated factor homolog 1b OS=Arabidopsis thaliana GN=TRAF1B PE=1 SV=1	gi|145323732|ref|NP_001077455.1| MATH domain-containing protein [Arabidopsis thaliana] &gt;gi|332189561|gb|AEE27682.1| MATH domain-containing protein [Arabidopsis thaliana]
MSTRG.307.1	1[-]1162905-1165463	AT1G04340.1	j	GO:0016021;GO:0009507	-	virNOG19705	R	sp|P93824|ACCH6_ARATH 1-aminocyclopropane-1-carboxylate oxidase homolog 6 OS=Arabidopsis thaliana GN=At1g04350 PE=2 SV=1	gi|15219714|ref|NP_171929.1| HR-like lesion-inducing protein-like protein [Arabidopsis thaliana] &gt;gi|2341039|gb|AAB70443.1| Similar to Nicotiana lesion-inducing ORF (gb|U66269) [Arabidopsis thaliana] &gt;gi|17979509|gb|AAL50090.1| At1g04340/F19P19_23 [Arabidopsis thaliana] &gt;gi|20147297|gb|AAM10362.1| At1g04340/F19P19_23 [Arabidopsis thaliana] &gt;gi|332189565|gb|AEE27686.1| HR-like lesion-i…
MSTRG.307.3	1[-]1163090-1167044	AT1G04340.1	j	GO:0016021;GO:0009507	-	virNOG19705	R	sp|P93824|ACCH6_ARATH 1-aminocyclopropane-1-carboxylate oxidase homolog 6 OS=Arabidopsis thaliana GN=At1g04350 PE=2 SV=1	gi|15219714|ref|NP_171929.1| HR-like lesion-inducing protein-like protein [Arabidopsis thaliana] &gt;gi|2341039|gb|AAB70443.1| Similar to Nicotiana lesion-inducing ORF (gb|U66269) [Arabidopsis thaliana] &gt;gi|17979509|gb|AAL50090.1| At1g04340/F19P19_23 [Arabidopsis thaliana] &gt;gi|20147297|gb|AAM10362.1| At1g04340/F19P19_23 [Arabidopsis thaliana] &gt;gi|332189565|gb|AEE27686.1| HR-like lesion-i…
MSTRG.308.1	1[+]1164877-1166758	AT1G04350.1	j	GO:0046872;GO:0016706;GO:0055114;GO:0005737	-	COG3491;virNOG29395	QR	sp|P93824|ACCH6_ARATH 1-aminocyclopropane-1-carboxylate oxidase homolog 6 OS=Arabidopsis thaliana GN=At1g04350 PE=2 SV=1	gi|15219715|ref|NP_171930.1| 1-aminocyclopropane-1-carboxylate oxidase-like 6 [Arabidopsis thaliana] &gt;gi|75220513|sp|P93824.1|ACCH6_ARATH RecName: Full=1-aminocyclopropane-1-carboxylate oxidase homolog 6 &gt;gi|1903360|gb|AAB70442.1| Similar to Arabidopsis 2A6 (gb|X83096). EST gb|T76913 comes from this gene [Arabidopsis thaliana] &gt;gi|15292975|gb|AAK93598.1| putative 1-aminocyclopropane-1-ca…
MSTRG.307.4	1[-]1166039-1167044	AT1G04350.1	x	GO:0046872;GO:0016706;GO:0055114;GO:0005737	-	COG3491;virNOG29395	QR	sp|P93824|ACCH6_ARATH 1-aminocyclopropane-1-carboxylate oxidase homolog 6 OS=Arabidopsis thaliana GN=At1g04350 PE=2 SV=1	gi|15219715|ref|NP_171930.1| 1-aminocyclopropane-1-carboxylate oxidase-like 6 [Arabidopsis thaliana] &gt;gi|75220513|sp|P93824.1|ACCH6_ARATH RecName: Full=1-aminocyclopropane-1-carboxylate oxidase homolog 6 &gt;gi|1903360|gb|AAB70442.1| Similar to Arabidopsis 2A6 (gb|X83096). EST gb|T76913 comes from this gene [Arabidopsis thaliana] &gt;gi|15292975|gb|AAK93598.1| putative 1-aminocyclopropane-1-ca…
MSTRG.310.2	1[-]1179337-1183705	AT1G04390.1	j	GO:0009507	-	virNOG09291	R	sp|P93820|Y1439_ARATH BTB/POZ domain-containing protein At1g04390 OS=Arabidopsis thaliana GN=At1g04390 PE=2 SV=3	gi|334351263|sp|P93820.3|Y1439_ARATH RecName: Full=BTB/POZ domain-containing protein At1g04390 &gt;gi|1032300864|gb|OAP15189.1| hypothetical protein AXX17_AT1G03670 [Arabidopsis thaliana]
MSTRG.314.2	1[+]1198159-1201393	AT1G04430.1	j	GO:0005774;GO:0005768;GO:0005802	-	virNOG00332	R	sp|Q940J9|PMT8_ARATH Probable methyltransferase PMT8 OS=Arabidopsis thaliana GN=At1g04430 PE=2 SV=1	gi|18390392|ref|NP_563706.1| putative methyltransferase PMT8 [Arabidopsis thaliana] &gt;gi|186478123|ref|NP_001117225.1| putative methyltransferase PMT8 [Arabidopsis thaliana] &gt;gi|75249499|sp|Q940J9.1|PMT8_ARATH RecName: Full=Probable methyltransferase PMT8 &gt;gi|15450900|gb|AAK96721.1| Unknown protein [Arabidopsis thaliana] &gt;gi|17978687|gb|AAL47337.1| unknown protein [Arabidopsis thaliana…
MSTRG.315.2	1[+]1202314-1205906	AT1G04440.1	j	GO:0005634;GO:0005524;GO:0009506;GO:0005737;GO:0008360;GO:0018105;GO:0004674;GO:0016055;GO:0006897	K00924	virNOG32054;virNOG07441;KOG1164	T	sp|Q5XF24|CKL13_ARATH Casein kinase 1-like protein 13 OS=Arabidopsis thaliana GN=CKL13 PE=2 SV=1	gi|15219733|ref|NP_171939.1| casein kinase like 13 [Arabidopsis thaliana] &gt;gi|53749194|gb|AAU90082.1| At1g04440 [Arabidopsis thaliana] &gt;gi|62996994|gb|AAY24541.1| casein kinase 1-like protein 13 [Arabidopsis thaliana] &gt;gi|63003760|gb|AAY25409.1| At1g04440 [Arabidopsis thaliana] &gt;gi|332189577|gb|AEE27698.1| casein kinase like 13 [Arabidopsis thaliana] &gt;gi|1032305541|gb|OAP19866.1| C…
MSTRG.320.3	1[+]1226606-1230768	AT1G04510.1	j	GO:0080008;GO:0000349;GO:0071006;GO:0006281;GO:0000974;GO:0016567;GO:0042742;GO:0004842;GO:0016874;GO:0046686;GO:0005730;GO:0000166;GO:0045087	K10599	virNOG05943	R	sp|Q94BR4|PR19A_ARATH Pre-mRNA-processing factor 19 homolog 1 OS=Arabidopsis thaliana GN=PRP19A PE=1 SV=1	gi|18390401|ref|NP_563708.1| MOS4-associated complex 3A [Arabidopsis thaliana] &gt;gi|75332078|sp|Q94BR4.1|PR19A_ARATH RecName: Full=Pre-mRNA-processing factor 19 homolog 1; AltName: Full=MOS4-associated complex protein 3A; Short=MAC protein 3A; AltName: Full=Plant U-box protein 59; AltName: Full=U-box domain-containing protein 59 &gt;gi|14532632|gb|AAK64044.1| putative pre-mRNA splicing factor P…
MSTRG.324.3	1[+]1240593-1242010	AT1G04550.2	j	GO:0045892;GO:0010051;GO:0005634;GO:0009733;GO:0048364;GO:0009880;GO:0005515;GO:0003700	K14484	virNOG15473;euNOG11126;virNOG30510	K	sp|Q38830|IAA12_ARATH Auxin-responsive protein IAA12 OS=Arabidopsis thaliana GN=IAA12 PE=1 SV=1	gi|15219761|ref|NP_171949.1| indole-3-acetic acid inducible 12 [Arabidopsis thaliana] &gt;gi|11131318|sp|Q38830.1|IAA12_ARATH RecName: Full=Auxin-responsive protein IAA12; AltName: Full=Indoleacetic acid-induced protein 12; AltName: Full=Protein BODENLOS &gt;gi|12083206|gb|AAG48762.1|AF332398_1 auxin-induced protein, IAA12 [Arabidopsis thaliana] &gt;gi|972927|gb|AAC49053.1| IAA12 [Arabidopsis tha…
MSTRG.329.2	1[-]1282795-1286540	AT1G04620.1	j	GO:0033354;GO:0090415;GO:0046872;GO:0050454;GO:0055114;GO:0051536;GO:0009507	K18010	virNOG07682	G	sp|Q8GS60|HCAR_ARATH 7-hydroxymethyl chlorophyll a reductase, chloroplastic OS=Arabidopsis thaliana GN=HCAR PE=1 SV=1	gi|30678943|ref|NP_171956.2| 7-hydroxymethyl chlorophyll a reductase [Arabidopsis thaliana] &gt;gi|75150253|sp|Q8GS60.1|HCAR_ARATH RecName: Full=7-hydroxymethyl chlorophyll a reductase, chloroplastic; Flags: Precursor &gt;gi|25083091|gb|AAN72040.1| unknown protein [Arabidopsis thaliana] &gt;gi|26451024|dbj|BAC42618.1| unknown protein [Arabidopsis thaliana] &gt;gi|30387563|gb|AAP31947.1| At1g04620…
MSTRG.340.2	1[+]1345775-1348298	AT1G04790.1	j	GO:0005634;GO:0008270	-	virNOG07857;KOG0800	O	sp|Q9M2S6|SDIR1_ARATH E3 ubiquitin-protein ligase SDIR1 OS=Arabidopsis thaliana GN=SDIR1 PE=1 SV=1	gi|18390437|ref|NP_563717.1| RING/U-box domain-containing protein [Arabidopsis thaliana] &gt;gi|15450836|gb|AAK96689.1| Unknown protein [Arabidopsis thaliana] &gt;gi|30725482|gb|AAP37763.1| At1g04790 [Arabidopsis thaliana] &gt;gi|332189623|gb|AEE27744.1| RING/U-box domain-containing protein [Arabidopsis thaliana] &gt;gi|1032300371|gb|OAP14696.1| hypothetical protein AXX17_AT1G04120 [Arabidopsis t…
MSTRG.344.4	1[-]1358975-1362000	AT1G04830.2	j	-	-	virNOG30022;virNOG13052	R	sp|Q9NVG8|TBC13_HUMAN TBC1 domain family member 13 OS=Homo sapiens GN=TBC1D13 PE=1 SV=3	gi|42561701|ref|NP_171975.2| RabGAP/TBC domain-containing protein [Arabidopsis thaliana] &gt;gi|28393508|gb|AAO42175.1| unknown protein [Arabidopsis thaliana] &gt;gi|28973127|gb|AAO63888.1| unknown protein [Arabidopsis thaliana] &gt;gi|332189627|gb|AEE27748.1| RabGAP/TBC domain-containing protein [Arabidopsis thaliana] &gt;gi|1032304609|gb|OAP18934.1| hypothetical protein AXX17_AT1G04160 [Arabido…
MSTRG.344.5	1[-]1358975-1362000	AT1G04830.2	j	GO:0005737	-	virNOG30022;virNOG13052	R	sp|Q9NVG8|TBC13_HUMAN TBC1 domain family member 13 OS=Homo sapiens GN=TBC1D13 PE=1 SV=3	gi|42561701|ref|NP_171975.2| RabGAP/TBC domain-containing protein [Arabidopsis thaliana] &gt;gi|28393508|gb|AAO42175.1| unknown protein [Arabidopsis thaliana] &gt;gi|28973127|gb|AAO63888.1| unknown protein [Arabidopsis thaliana] &gt;gi|332189627|gb|AEE27748.1| RabGAP/TBC domain-containing protein [Arabidopsis thaliana] &gt;gi|1032304609|gb|OAP18934.1| hypothetical protein AXX17_AT1G04160 [Arabido…
MSTRG.344.6	1[-]1360240-1361979	AT1G04830.2	j	GO:0005737	-	virNOG30022;virNOG13052;COG5210	R	sp|Q9NVG8|TBC13_HUMAN TBC1 domain family member 13 OS=Homo sapiens GN=TBC1D13 PE=1 SV=3	gi|7211982|gb|AAF40453.1|AC004809_11 Similar to gi|3217452 F45E6.3 gene product from C. elegans cosmid gb|Z68117 [Arabidopsis thaliana]
MSTRG.346.3	1[-]1366218-1368764	AT1G04850.1	j	GO:0046872;GO:0005829	-	virNOG03214	O	sp|Q32KW2|UBXN1_BOVIN UBX domain-containing protein 1 OS=Bos taurus GN=UBXN1 PE=2 SV=1	gi|18390444|ref|NP_563718.1| ubiquitin-associated (UBA)/TS-N domain-containing protein [Arabidopsis thaliana] &gt;gi|7211981|gb|AAF40452.1|AC004809_10 ESTs gb|N65605, gb|N38087, gb|T20485, gb|T13726, gb|N38339, gb|F15440 and gb|N97201 come from this gene [Arabidopsis thaliana] &gt;gi|17065066|gb|AAL32687.1| Unknown protein [Arabidopsis thaliana] &gt;gi|21594053|gb|AAM65971.1| unknown [Arabidopsis…
MSTRG.346.4	1[-]1366218-1368764	AT1G04850.1	j	GO:0046872;GO:0005829	-	virNOG03214	O	sp|Q32KW2|UBXN1_BOVIN UBX domain-containing protein 1 OS=Bos taurus GN=UBXN1 PE=2 SV=1	gi|18390444|ref|NP_563718.1| ubiquitin-associated (UBA)/TS-N domain-containing protein [Arabidopsis thaliana] &gt;gi|7211981|gb|AAF40452.1|AC004809_10 ESTs gb|N65605, gb|N38087, gb|T20485, gb|T13726, gb|N38339, gb|F15440 and gb|N97201 come from this gene [Arabidopsis thaliana] &gt;gi|17065066|gb|AAL32687.1| Unknown protein [Arabidopsis thaliana] &gt;gi|21594053|gb|AAM65971.1| unknown [Arabidopsis…
MSTRG.351.2	1[-]1388014-1391173	AT1G04910.1	j	GO:0005768;GO:0016757;GO:0016021;GO:0005739;GO:0005802;GO:0000139	-	virNOG00402	S	sp|Q8W486|OFUT1_ARATH O-fucosyltransferase 1 OS=Arabidopsis thaliana GN=OFUT1 PE=2 SV=1	gi|22329335|ref|NP_171983.2| O-fucosyltransferase-like protein [Arabidopsis thaliana] &gt;gi|75162430|sp|Q8W486.1|Y1491_ARATH RecName: Full=Uncharacterized protein At1g04910 &gt;gi|17065372|gb|AAL32840.1| Similar to auxin-independent growth promoter (axi 1) [Arabidopsis thaliana] &gt;gi|31711926|gb|AAP68319.1| At1g04910 [Arabidopsis thaliana] &gt;gi|332189637|gb|AEE27758.1| O-fucosyltransferase-l…
MSTRG.351.3	1[-]1388036-1390530	AT1G04910.1	j	GO:0005768;GO:0016757;GO:0016021;GO:0005739;GO:0005802;GO:0000139	-	virNOG00402	S	sp|Q8W486|OFUT1_ARATH O-fucosyltransferase 1 OS=Arabidopsis thaliana GN=OFUT1 PE=2 SV=1	gi|22329335|ref|NP_171983.2| O-fucosyltransferase-like protein [Arabidopsis thaliana] &gt;gi|75162430|sp|Q8W486.1|Y1491_ARATH RecName: Full=Uncharacterized protein At1g04910 &gt;gi|17065372|gb|AAL32840.1| Similar to auxin-independent growth promoter (axi 1) [Arabidopsis thaliana] &gt;gi|31711926|gb|AAP68319.1| At1g04910 [Arabidopsis thaliana] &gt;gi|332189637|gb|AEE27758.1| O-fucosyltransferase-l…
MSTRG.360.3	1[-]1416966-1418432	AT1G04985.1	j	GO:0016021;GO:0005739	-	virNOG20056	S	-	gi|1032299077|gb|OAP13402.1| hypothetical protein AXX17_AT1G04340 [Arabidopsis thaliana]
MSTRG.363.3	1[-]1439171-1441411	AT1G05030.2	j	GO:0008643;GO:0055085;GO:0016021;GO:0005351;GO:0005886;GO:0031969	-	virNOG12477	R	sp|Q0WVE9|PLST1_ARATH Probable plastidic glucose transporter 1 OS=Arabidopsis thaliana GN=At1g05030 PE=2 SV=2	gi|110741916|dbj|BAE98899.1| sugar transporter like protein [Arabidopsis thaliana]
MSTRG.369.2	1[-]1457043-1458739	AT1G05070.1	j	GO:0005768;GO:0005802	-	virNOG16461	V	-	gi|1032303298|gb|OAP17623.1| hypothetical protein AXX17_AT1G04460 [Arabidopsis thaliana]
MSTRG.373.1	1[.]1477307-1478140	-	u	-	-	-	-	-	-
MSTRG.376.4	1[-]1491082-1494229	AT1G05170.2	j	GO:0006486;GO:0016021;GO:0008378;GO:0000139	-	virNOG01384	G	sp|A8MRC7|B3GT2_ARATH Probable beta-1,3-galactosyltransferase 2 OS=Arabidopsis thaliana GN=B3GALT2 PE=2 SV=1	gi|15220440|ref|NP_172009.1| putative beta-1,3-galactosyltransferase 2 [Arabidopsis thaliana] &gt;gi|14488078|gb|AAK63859.1|AF389287_1 At1g05170/YUP8H12_22 [Arabidopsis thaliana] &gt;gi|2388580|gb|AAB71461.1| Similar to Sequence 10 from patent 5477002 (gb|1253956) [Arabidopsis thaliana] &gt;gi|21360399|gb|AAM47315.1| At1g05170/YUP8H12_22 [Arabidopsis thaliana] &gt;gi|332189676|gb|AEE27797.1| puta…
MSTRG.377.4	1[-]1498208-1501865	AT1G05180.2	j	GO:0005634;GO:0045116;GO:0019781;GO:0009414;GO:0006281;GO:0010252;GO:0016567;GO:0009734;GO:0009965;GO:0007131;GO:0005515;GO:0005829;GO:0009735;GO:0005886	K04532	COG0476;virNOG02750	HO	sp|P42744|AXR1_ARATH NEDD8-activating enzyme E1 regulatory subunit AXR1 OS=Arabidopsis thaliana GN=AXR1 PE=1 SV=1	gi|227202634|dbj|BAH56790.1| AT1G05180 [Arabidopsis thaliana]
MSTRG.377.5	1[-]1498218-1501716	AT1G05180.2	j	GO:0005634;GO:0045116;GO:0019781;GO:0009414;GO:0006281;GO:0010252;GO:0016567;GO:0009734;GO:0009965;GO:0007131;GO:0005515;GO:0005829;GO:0009735;GO:0005886	K04532	virNOG02750	O	sp|P42744|AXR1_ARATH NEDD8-activating enzyme E1 regulatory subunit AXR1 OS=Arabidopsis thaliana GN=AXR1 PE=1 SV=1	gi|15220442|ref|NP_172010.1| RUB-activating enzyme E1 [Arabidopsis thaliana] &gt;gi|1168609|sp|P42744.1|ULA1_ARATH RecName: Full=NEDD8-activating enzyme E1 regulatory subunit; AltName: Full=Auxin-resistance protein AXR1 &gt;gi|304104|gb|AAB59348.1| ubiquitin-activating enzyme E1 [Arabidopsis thaliana] &gt;gi|2388579|gb|AAB71460.1| Match to Arabidopsis AXR1 (gb|ATHAXR1122) [Arabidopsis thaliana] &…
MSTRG.379.3	1[+]1504943-1509153	AT1G05200.1	j	GO:0071260;GO:0034220;GO:0009416;GO:0070417;GO:0005515;GO:0005576;GO:0016021;GO:0005886;GO:0006874;GO:0009507;GO:0071215;GO:0009611;GO:0019722;GO:0006816;GO:0071230;GO:0071311;GO:0004970;GO:0005262;GO:0005217	K05387	virNOG39188;virNOG07447;NOG03956	PU	sp|Q8GXJ4|GLR34_ARATH Glutamate receptor 3.4 OS=Arabidopsis thaliana GN=GLR3.4 PE=2 SV=2	gi|227206362|dbj|BAH57236.1| AT1G05200 [Arabidopsis thaliana]
MSTRG.379.4	1[+]1504943-1509153	AT1G05200.1	j	GO:0071260;GO:0034220;GO:0009416;GO:0070417;GO:0005515;GO:0005576;GO:0016021;GO:0005886;GO:0006874;GO:0009507;GO:0071215;GO:0009611;GO:0019722;GO:0006816;GO:0071230;GO:0071311;GO:0004970;GO:0005262;GO:0005217	K05387	virNOG39188;virNOG07447;NOG03956	PU	sp|Q8GXJ4|GLR34_ARATH Glutamate receptor 3.4 OS=Arabidopsis thaliana GN=GLR3.4 PE=2 SV=2	gi|227206362|dbj|BAH57236.1| AT1G05200 [Arabidopsis thaliana]
MSTRG.385.1	1[-]1512876-1518805	AT1G05230.4	j	GO:0008289;GO:0005634;GO:0048497;GO:0006355;GO:0043565;GO:0010090;GO:0003700	K09338	virNOG01745	K	sp|Q94C37|HDG2_ARATH Homeobox-leucine zipper protein HDG2 OS=Arabidopsis thaliana GN=HDG2 PE=1 SV=1	gi|15220448|ref|NP_172015.1| homeobox-leucine zipper protein HDG2 [Arabidopsis thaliana] &gt;gi|30679181|ref|NP_849596.1| homeobox-leucine zipper protein HDG2 [Arabidopsis thaliana] &gt;gi|334182300|ref|NP_001184911.1| homeobox-leucine zipper protein HDG2 [Arabidopsis thaliana] &gt;gi|75332091|sp|Q94C37.1|HDG2_ARATH RecName: Full=Homeobox-leucine zipper protein HDG2; AltName: Full=HD-ZIP protein …
MSTRG.392.2	1[-]1558848-1559762	AT1G05340.1	j	GO:0005634;GO:0005737	-	braNOG22788;virNOG37095	S	-	gi|18390510|ref|NP_563734.1| uncharacterized protein [Arabidopsis thaliana] &gt;gi|13430464|gb|AAK25854.1|AF360144_1 unknown protein [Arabidopsis thaliana] &gt;gi|2388562|gb|AAB71443.1| EST gb|ATTS0295 comes from this gene [Arabidopsis thaliana] &gt;gi|15810661|gb|AAL07255.1| unknown protein [Arabidopsis thaliana] &gt;gi|21554110|gb|AAM63190.1| unknown [Arabidopsis thaliana] &gt;gi|110740944|dbj|…
MSTRG.393.2	1[-]1561261-1564100	AT1G05350.1	j	GO:0046872;GO:0005524;GO:0005829;GO:0003824	K12164	virNOG07312	O	sp|O23034|UBA5_ARATH Ubiquitin-like modifier-activating enzyme 5 OS=Arabidopsis thaliana GN=At1g05350 PE=3 SV=2	gi|334182302|ref|NP_172027.2| NAD(P)-binding Rossmann-fold superfamily protein [Arabidopsis thaliana] &gt;gi|290463407|sp|O23034.2|UBA5_ARATH RecName: Full=Ubiquitin-like modifier-activating enzyme 5; Short=Ubiquitin-activating enzyme 5 &gt;gi|332189707|gb|AEE27828.1| NAD(P)-binding Rossmann-fold superfamily protein [Arabidopsis thaliana]
MSTRG.395.2	1[-]1569372-1572454	AT1G05370.1	j	GO:0005634	-	virNOG05403;NOG44328	SI	-	gi|334182304|ref|NP_172029.2| Sec14p-like phosphatidylinositol transfer family protein [Arabidopsis thaliana] &gt;gi|332189709|gb|AEE27830.1| Sec14p-like phosphatidylinositol transfer family protein [Arabidopsis thaliana]
MSTRG.400.2	1[-]1594316-1595427	AT1G05430.1	j	-	-	virNOG20375	S	-	gi|18390524|ref|NP_563739.1| uncharacterized protein [Arabidopsis thaliana] &gt;gi|21555422|gb|AAM63855.1| unknown [Arabidopsis thaliana] &gt;gi|28392916|gb|AAO41894.1| unknown protein [Arabidopsis thaliana] &gt;gi|28827642|gb|AAO50665.1| unknown protein [Arabidopsis thaliana] &gt;gi|332189718|gb|AEE27839.1| uncharacterized protein AT1G05430 [Arabidopsis thaliana]
MSTRG.411.5	1[-]1647721-1659457	AT1G05570.2	j	GO:0009506;GO:0009504;GO:0008360;GO:0006075;GO:0003843;GO:0016021;GO:0071555;GO:0000148	K11000	virNOG05233;virNOG29458	M	sp|Q9AUE0|CALS1_ARATH Callose synthase 1 OS=Arabidopsis thaliana GN=CALS1 PE=1 SV=2	gi|334182309|ref|NP_001184913.1| callose synthase 1 [Arabidopsis thaliana] &gt;gi|332189735|gb|AEE27856.1| callose synthase 1 [Arabidopsis thaliana]
MSTRG.411.6	1[-]1652719-1659425	AT1G05570.2	j	GO:0009506;GO:0009504;GO:0008360;GO:0006075;GO:0003843;GO:0016021;GO:0071555;GO:0000148	K11000	virNOG05233;virNOG29458	M	sp|Q9AUE0|CALS1_ARATH Callose synthase 1 OS=Arabidopsis thaliana GN=CALS1 PE=1 SV=2	gi|79336243|ref|NP_563743.2| callose synthase 1 [Arabidopsis thaliana] &gt;gi|189081843|sp|Q9AUE0.2|CALS1_ARATH RecName: Full=Callose synthase 1; AltName: Full=1,3-beta-glucan synthase; AltName: Full=Protein GLUCAN SYNTHASE-LIKE 6 &gt;gi|332189734|gb|AEE27855.1| callose synthase 1 [Arabidopsis thaliana]
MSTRG.418.4	1[+]1685172-1687651	AT1G05630.2	j	GO:0009846;GO:0009637;GO:0005737;GO:0010182;GO:0007584;GO:0010087;GO:0009611;GO:0005634;GO:0004445;GO:0010252;GO:0048364;GO:0009737;GO:0052659;GO:0046872;GO:0046855;GO:0009630;GO:0052658;GO:0046856	-	virNOG00671;COG5411	TU	sp|Q9SYK4|IP5PD_ARATH Type I inositol polyphosphate 5-phosphatase 13 OS=Arabidopsis thaliana GN=IP5P13 PE=1 SV=1	gi|1032305135|gb|OAP19460.1| AT5PTASE13 [Arabidopsis thaliana]
MSTRG.420.2	1[-]1697517-1702739	AT1G05670.1	j	GO:0080043;GO:0052638;GO:0043231;GO:0010016;GO:0009813;GO:0071475;GO:0080024;GO:0080167;GO:0080044;GO:0052696;GO:0042631;GO:0071215;GO:0070301	-	virNOG02468;virNOG01783	CRG	sp|P0C7P7|U74E1_ARATH UDP-glycosyltransferase 74E1 OS=Arabidopsis thaliana GN=UGT74E1 PE=3 SV=1	gi|334182317|ref|NP_001184915.1| UDP-Glycosyltransferase superfamily protein [Arabidopsis thaliana] &gt;gi|193806609|sp|P0C7P7.1|U74E1_ARATH RecName: Full=UDP-glycosyltransferase 74E1 &gt;gi|332189754|gb|AEE27875.1| UDP-Glycosyltransferase superfamily protein [Arabidopsis thaliana]
MSTRG.420.3	1[-]1697517-1702739	AT1G05670.1	j	GO:0080043;GO:0052638;GO:0043231;GO:0010016;GO:0009813;GO:0071475;GO:0080024;GO:0080167;GO:0080044;GO:0052696;GO:0042631;GO:0071215;GO:0070301	-	virNOG02468;virNOG01783	CRG	sp|P0C7P7|U74E1_ARATH UDP-glycosyltransferase 74E1 OS=Arabidopsis thaliana GN=UGT74E1 PE=3 SV=1	gi|334182317|ref|NP_001184915.1| UDP-Glycosyltransferase superfamily protein [Arabidopsis thaliana] &gt;gi|193806609|sp|P0C7P7.1|U74E1_ARATH RecName: Full=UDP-glycosyltransferase 74E1 &gt;gi|332189754|gb|AEE27875.1| UDP-Glycosyltransferase superfamily protein [Arabidopsis thaliana]
MSTRG.422.2	1[+]1706915-1709241	AT1G05690.1	j	GO:0009555;GO:0006355;GO:0031625;GO:0009723;GO:0005737;GO:0042787;GO:0019005;GO:0030162;GO:0008270;GO:0003712;GO:0009651;GO:0005516;GO:0009553;GO:0005634;GO:0004402;GO:0009409;GO:0016573;GO:0042542;GO:0009751;GO:0043161	-	virNOG02168	K	sp|Q9SYL0|BT3_ARATH BTB/POZ and TAZ domain-containing protein 3 OS=Arabidopsis thaliana GN=BT3 PE=1 SV=2	gi|42561724|ref|NP_172060.2| BTB and TAZ domain protein 3 [Arabidopsis thaliana] &gt;gi|327507746|sp|Q9SYL0.2|BT3_ARATH RecName: Full=BTB/POZ and TAZ domain-containing protein 3; AltName: Full=BTB and TAZ domain protein 3 &gt;gi|332189756|gb|AEE27877.1| BTB and TAZ domain protein 3 [Arabidopsis thaliana]
MSTRG.422.3	1[+]1706975-1709228	AT1G05690.1	j	GO:0009555;GO:0006355;GO:0031625;GO:0009723;GO:0005737;GO:0042787;GO:0019005;GO:0030162;GO:0008270;GO:0003712;GO:0009651;GO:0005516;GO:0009553;GO:0005634;GO:0004402;GO:0009409;GO:0016573;GO:0042542;GO:0009751;GO:0043161	-	virNOG02168	K	sp|Q9SYL0|BT3_ARATH BTB/POZ and TAZ domain-containing protein 3 OS=Arabidopsis thaliana GN=BT3 PE=1 SV=2	gi|42561724|ref|NP_172060.2| BTB and TAZ domain protein 3 [Arabidopsis thaliana] &gt;gi|327507746|sp|Q9SYL0.2|BT3_ARATH RecName: Full=BTB/POZ and TAZ domain-containing protein 3; AltName: Full=BTB and TAZ domain protein 3 &gt;gi|332189756|gb|AEE27877.1| BTB and TAZ domain protein 3 [Arabidopsis thaliana]
MSTRG.433.1	1[-]1727460-1730046	AT1G05783.1	j	GO:0016021;GO:0033116;GO:0012507;GO:0009507	-	virNOG35287;virNOG23726	S	-	gi|1032298523|gb|OAP12848.1| hypothetical protein AXX17_AT1G05280 [Arabidopsis thaliana]
MSTRG.435.1	1[+]1730242-1737440	AT1G05790.3	j	GO:0004806;GO:0016021;GO:0005886;GO:0006629	-	virNOG05219	OTI	sp|Q6NMM1|GOT1_ARATH Vesicle transport protein GOT1 OS=Arabidopsis thaliana GN=GOT1 PE=1 SV=1	gi|145323748|ref|NP_001077463.1| lipase class 3 family protein [Arabidopsis thaliana] &gt;gi|110737593|dbj|BAF00738.1| hypothetical protein [Arabidopsis thaliana] &gt;gi|332189773|gb|AEE27894.1| lipase class 3-like protein [Arabidopsis thaliana]
MSTRG.435.13	1[+]1735494-1737409	AT1G05790.3	j	GO:0004806;GO:0016021;GO:0005886;GO:0006629	-	virNOG05219;virNOG34484	OTI	sp|Q6WQJ1|DGLA_MOUSE Sn1-specific diacylglycerol lipase alpha OS=Mus musculus GN=Dagla PE=1 SV=2	gi|145323748|ref|NP_001077463.1| lipase class 3 family protein [Arabidopsis thaliana] &gt;gi|110737593|dbj|BAF00738.1| hypothetical protein [Arabidopsis thaliana] &gt;gi|332189773|gb|AEE27894.1| lipase class 3-like protein [Arabidopsis thaliana]
MSTRG.438.4	1[+]1754211-1761728	AT1G05830.1	j	GO:0005634;GO:0003677;GO:0006355;GO:0008270;GO:0042800;GO:0051568	-	virNOG07957	KB	sp|P0CB22|ATX2_ARATH Histone-lysine N-methyltransferase ATX2 OS=Arabidopsis thaliana GN=ATX2 PE=2 SV=1	gi|240254018|ref|NP_172074.6| histone-lysine N-methyltransferase ATX2 [Arabidopsis thaliana] &gt;gi|240254020|ref|NP_001077464.4| histone-lysine N-methyltransferase ATX2 [Arabidopsis thaliana] &gt;gi|257096236|sp|P0CB22.1|ATX2_ARATH RecName: Full=Histone-lysine N-methyltransferase ATX2; AltName: Full=Protein SET DOMAIN GROUP 30; AltName: Full=Trithorax-homolog protein 2; Short=TRX-homolog protein…
MSTRG.438.5	1[+]1754211-1761728	AT1G05830.1	j	GO:0005634;GO:0003677;GO:0006355;GO:0008270;GO:0042800;GO:0051568	-	virNOG07957	KB	sp|P0CB22|ATX2_ARATH Histone-lysine N-methyltransferase ATX2 OS=Arabidopsis thaliana GN=ATX2 PE=2 SV=1	gi|240254018|ref|NP_172074.6| histone-lysine N-methyltransferase ATX2 [Arabidopsis thaliana] &gt;gi|240254020|ref|NP_001077464.4| histone-lysine N-methyltransferase ATX2 [Arabidopsis thaliana] &gt;gi|257096236|sp|P0CB22.1|ATX2_ARATH RecName: Full=Histone-lysine N-methyltransferase ATX2; AltName: Full=Protein SET DOMAIN GROUP 30; AltName: Full=Trithorax-homolog protein 2; Short=TRX-homolog protein…
MSTRG.446.2	1[+]1779303-1786246	AT1G05890.2	j	GO:0005634;GO:0061630;GO:0005737;GO:0032436;GO:0042787;GO:0016874;GO:0031624;GO:0000151;GO:0016021;GO:0008270;GO:0000209	K11968	virNOG09905	O	sp|Q8L829|ARI5_ARATH Probable E3 ubiquitin-protein ligase ARI5 OS=Arabidopsis thaliana GN=ARI5 PE=2 SV=1	gi|30679494|ref|NP_172080.2| putative E3 ubiquitin-protein ligase ARI5 [Arabidopsis thaliana] &gt;gi|75329794|sp|Q8L829.1|ARI5_ARATH RecName: Full=Probable E3 ubiquitin-protein ligase ARI5; AltName: Full=ARIADNE-like protein ARI5; AltName: Full=Protein ariadne homolog 5 &gt;gi|21539577|gb|AAM53341.1| unknown protein [Arabidopsis thaliana] &gt;gi|23197712|gb|AAN15383.1| unknown protein [Arabidopsi…
MSTRG.447.1	1[+]1786822-1789680	AT1G05900.2	j	GO:0005634;GO:0003677;GO:0006296;GO:0042644;GO:0006285;GO:0046872;GO:0000703;GO:0051539;GO:0005739	K10773	virNOG27039;virNOG08380	RL	sp|B9DFZ0|NTH2_ARATH Endonuclease III homolog 2, chloroplastic OS=Arabidopsis thaliana GN=NTH2 PE=2 SV=1	gi|42571353|ref|NP_973767.1| endonuclease III 2 [Arabidopsis thaliana] &gt;gi|614103555|sp|B9DFZ0.1|NTH2_ARATH RecName: Full=Endonuclease III homolog 2, chloroplastic; Short=AtNTH2; AltName: Full=Bifunctional DNA N-glycoslyase/DNA-(apurinic or apyrimidinic site) lyase 2; Short=DNA glycoslyase/AP lyase 2; Flags: Precursor &gt;gi|222423369|dbj|BAH19657.1| AT1G05900 [Arabidopsis thaliana] &gt;gi|332…
MSTRG.447.2	1[+]1786822-1789680	AT1G05900.2	j	GO:0005634;GO:0003677;GO:0006296;GO:0042644;GO:0006285;GO:0046872;GO:0000703;GO:0051539;GO:0005739	K10773	virNOG27039;virNOG08380	RL	sp|B9DFZ0|NTH2_ARATH Endonuclease III homolog 2, chloroplastic OS=Arabidopsis thaliana GN=NTH2 PE=2 SV=1	gi|42571353|ref|NP_973767.1| endonuclease III 2 [Arabidopsis thaliana] &gt;gi|614103555|sp|B9DFZ0.1|NTH2_ARATH RecName: Full=Endonuclease III homolog 2, chloroplastic; Short=AtNTH2; AltName: Full=Bifunctional DNA N-glycoslyase/DNA-(apurinic or apyrimidinic site) lyase 2; Short=DNA glycoslyase/AP lyase 2; Flags: Precursor &gt;gi|222423369|dbj|BAH19657.1| AT1G05900 [Arabidopsis thaliana] &gt;gi|332…
MSTRG.450.5	1[-]1801196-1803982	AT1G05940.1	j	GO:0005774;GO:0005887;GO:0015174;GO:0015179;GO:0003333;GO:0015297;GO:0031969	-	virNOG03408	E	sp|Q9C5D6|CAAT9_ARATH Cationic amino acid transporter 9, chloroplastic OS=Arabidopsis thaliana GN=CAT9 PE=2 SV=1	gi|8810458|gb|AAF80119.1|AC024174_1 Contains similarity to an amino acid transporter cationic 1 (Atrc1) from Mus musculus gi|6671596 and contains an amino acid permease PF|00324 domain. ESTs gb|AI995600, gb|AV566914, gb|AV531134 come from this gene [Arabidopsis thaliana]
MSTRG.452.2	1[-]1815828-1817287	AT1G05970.2	j	GO:0000166;GO:0003676	-	virNOG18156	R	-	gi|30679523|ref|NP_172088.2| RNA recognition motif-containing protein [Arabidopsis thaliana] &gt;gi|22136664|gb|AAM91651.1| unknown protein [Arabidopsis thaliana] &gt;gi|332189804|gb|AEE27925.1| RNA recognition motif-containing protein [Arabidopsis thaliana]
MSTRG.462.2	1[-]1834935-1837660	AT1G06070.1	j	GO:0005634;GO:0006355;GO:0043565;GO:0003700	-	virNOG04366	K	sp|Q04088|POF21_ARATH Probable transcription factor PosF21 OS=Arabidopsis thaliana GN=POSF21 PE=2 SV=1	gi|15221391|ref|NP_172097.1| putative basic-leucine zipper transcription factor bZIP69 [Arabidopsis thaliana] &gt;gi|8810469|gb|AAF80130.1|AC024174_12 Contains similarity to a b-Zip binding protein from Arabidopsis thaliana gb|Z86093 and contains a b-Zip transcription factor PF|00170 domain. ESTs gb|AV551499, gb|T04752, gb|AV550784, gb|AV550336, gb|AV545846, gb|AV538486, gb|AV542369, gb|AV538179 …
MSTRG.465.1	1[-]1857756-1860713	AT1G06130.1	j	GO:0009507	K01069	virNOG06342	R	sp|Q8LDW8|GLO2D_ARATH Probable hydroxyacylglutathione hydrolase 2, chloroplastic OS=Arabidopsis thaliana GN=GLX2-4 PE=2 SV=1	gi|18390616|ref|NP_563760.1| glyoxalase 2-4 [Arabidopsis thaliana] &gt;gi|75246000|sp|Q8LDW8.1|GLO2D_ARATH RecName: Full=Probable hydroxyacylglutathione hydrolase 2, chloroplastic; AltName: Full=Glyoxalase 2-4; AltName: Full=Glyoxalase II; Short=Glx II; Flags: Precursor &gt;gi|21553879|gb|AAM62972.1| glyoxalase II isozyme, putative [Arabidopsis thaliana] &gt;gi|110742461|dbj|BAE99149.1| glyoxalas…
MSTRG.465.4	1[-]1858351-1860299	AT1G06130.1	j	GO:0046872;GO:0004416;GO:0016021;GO:0019243;GO:0005739;GO:0009507	K01069	virNOG06342	R	sp|Q8LDW8|GLO2D_ARATH Probable hydroxyacylglutathione hydrolase 2, chloroplastic OS=Arabidopsis thaliana GN=GLX2-4 PE=2 SV=1	gi|18390616|ref|NP_563760.1| glyoxalase 2-4 [Arabidopsis thaliana] &gt;gi|75246000|sp|Q8LDW8.1|GLO2D_ARATH RecName: Full=Probable hydroxyacylglutathione hydrolase 2, chloroplastic; AltName: Full=Glyoxalase 2-4; AltName: Full=Glyoxalase II; Short=Glx II; Flags: Precursor &gt;gi|21553879|gb|AAM62972.1| glyoxalase II isozyme, putative [Arabidopsis thaliana] &gt;gi|110742461|dbj|BAE99149.1| glyoxalas…
MSTRG.465.5	1[-]1858351-1860703	AT1G06130.1	j	GO:0046872;GO:0004416;GO:0016021;GO:0019243;GO:0005739;GO:0009507	K01069	virNOG06342	R	sp|Q8LDW8|GLO2D_ARATH Probable hydroxyacylglutathione hydrolase 2, chloroplastic OS=Arabidopsis thaliana GN=GLX2-4 PE=2 SV=1	gi|18390616|ref|NP_563760.1| glyoxalase 2-4 [Arabidopsis thaliana] &gt;gi|75246000|sp|Q8LDW8.1|GLO2D_ARATH RecName: Full=Probable hydroxyacylglutathione hydrolase 2, chloroplastic; AltName: Full=Glyoxalase 2-4; AltName: Full=Glyoxalase II; Short=Glx II; Flags: Precursor &gt;gi|21553879|gb|AAM62972.1| glyoxalase II isozyme, putative [Arabidopsis thaliana] &gt;gi|110742461|dbj|BAE99149.1| glyoxalas…
MSTRG.465.6	1[-]1858351-1860703	AT1G06130.1	j	GO:0046872;GO:0004416;GO:0016021;GO:0019243;GO:0005739;GO:0009507	K01069	virNOG06342	R	sp|Q8LDW8|GLO2D_ARATH Probable hydroxyacylglutathione hydrolase 2, chloroplastic OS=Arabidopsis thaliana GN=GLX2-4 PE=2 SV=1	gi|18390616|ref|NP_563760.1| glyoxalase 2-4 [Arabidopsis thaliana] &gt;gi|75246000|sp|Q8LDW8.1|GLO2D_ARATH RecName: Full=Probable hydroxyacylglutathione hydrolase 2, chloroplastic; AltName: Full=Glyoxalase 2-4; AltName: Full=Glyoxalase II; Short=Glx II; Flags: Precursor &gt;gi|21553879|gb|AAM62972.1| glyoxalase II isozyme, putative [Arabidopsis thaliana] &gt;gi|110742461|dbj|BAE99149.1| glyoxalas…
MSTRG.471.1	1[-]1892231-1896935	AT1G06200.2	j	GO:0006353;GO:0005634;GO:1901259;GO:0043621;GO:0009737;GO:0010239;GO:0019843;GO:0009507	-	virNOG05945	S	sp|Q94K75|RHON1_ARATH Rho-N domain-containing protein 1, chloroplastic OS=Arabidopsis thaliana GN=RHON1 PE=1 SV=1	gi|18390623|ref|NP_563761.1| ribonucleic acid-binding protein RHON1 [Arabidopsis thaliana] &gt;gi|75166417|sp|Q94K75.1|RHON1_ARATH RecName: Full=Rho-N domain-containing protein 1, chloroplastic; Flags: Precursor &gt;gi|13877951|gb|AAK44053.1|AF370238_1 unknown protein [Arabidopsis thaliana] &gt;gi|17065622|gb|AAL33805.1| unknown protein [Arabidopsis thaliana] &gt;gi|332189835|gb|AEE27956.1| ribon…
MSTRG.473.3	1[+]1899978-1904774	AT1G06220.2	j	GO:0006397;GO:0003746;GO:0016607;GO:0045694;GO:0003924;GO:0005681;GO:0005618;GO:0005829;GO:0006412;GO:0008380;GO:0005525;GO:0005886;GO:0009793	K12852	virNOG05242;COG0480	J	sp|Q9LNC5|CLO_ARATH 110 kDa U5 small nuclear ribonucleoprotein component CLO OS=Arabidopsis thaliana GN=CLO PE=1 SV=1	gi|15221423|ref|NP_172112.1| splicing factor Snu114-like protein GFA1 [Arabidopsis thaliana] &gt;gi|30679607|ref|NP_849600.1| splicing factor Snu114-like protein GFA1 [Arabidopsis thaliana] &gt;gi|8844127|gb|AAF80219.1|AC025290_8 Contains similarity to an U5 snRNP-specific protein 116 kD from Homo sapiens gi|4759280 and contains elongation factor G C-terminus PF|00679 and is a member of the elong…
MSTRG.473.4	1[+]1899978-1904774	AT1G06220.2	j	GO:0006397;GO:0003746;GO:0016607;GO:0045694;GO:0003924;GO:0005681;GO:0005618;GO:0005829;GO:0006412;GO:0008380;GO:0005525;GO:0005886;GO:0009793	K12852	virNOG05242;COG0480	J	sp|Q9LNC5|CLO_ARATH 110 kDa U5 small nuclear ribonucleoprotein component CLO OS=Arabidopsis thaliana GN=CLO PE=1 SV=1	gi|15221423|ref|NP_172112.1| splicing factor Snu114-like protein GFA1 [Arabidopsis thaliana] &gt;gi|30679607|ref|NP_849600.1| splicing factor Snu114-like protein GFA1 [Arabidopsis thaliana] &gt;gi|8844127|gb|AAF80219.1|AC025290_8 Contains similarity to an U5 snRNP-specific protein 116 kD from Homo sapiens gi|4759280 and contains elongation factor G C-terminus PF|00679 and is a member of the elong…
MSTRG.474.5	1[+]1907062-1910781	AT1G06230.3	j	GO:0005634;GO:0003677;GO:0006355;GO:0045931;GO:0009294;GO:0048364	-	virNOG03351;COG5076	KB	sp|Q9LNC4|GTE4_ARATH Transcription factor GTE4 OS=Arabidopsis thaliana GN=GTE4 PE=2 SV=1	gi|15221424|ref|NP_172113.1| transcription factor GTE4 [Arabidopsis thaliana] &gt;gi|30679613|ref|NP_849601.1| transcription factor GTE4 [Arabidopsis thaliana] &gt;gi|334182337|ref|NP_001184922.1| transcription factor GTE4 [Arabidopsis thaliana] &gt;gi|75174943|sp|Q9LNC4.1|GTE4_ARATH RecName: Full=Transcription factor GTE4; AltName: Full=Bromodomain-containing protein GTE4; AltName: Full=Protein …
MSTRG.476.1	1[-]1913137-1919797	AT1G06265.1	j	GO:0005739;GO:0042170;GO:0006629	-	virNOG10423;virNOG33591	SI	sp|Q9LNC0|PPR16_ARATH Pentatricopeptide repeat-containing protein At1g06270 OS=Arabidopsis thaliana GN=At1g06270 PE=2 SV=1	gi|18390636|ref|NP_563765.1| pentatricopeptide repeat-containing protein [Arabidopsis thaliana] &gt;gi|75264068|sp|Q9LNC0.1|PPR16_ARATH RecName: Full=Pentatricopeptide repeat-containing protein At1g06270 &gt;gi|8844132|gb|AAF80224.1|AC025290_13 Contains similarity to an unknown protein F23N19.4 gi|6630464 from Arabidopsis thaliana gb|AC007190 and contains multiple PPR PF|01535 repeats. EST gb|T44…
MSTRG.478.3	1[+]1922366-1924353	AT1G06290.1	j	GO:0009055;GO:0033539;GO:0052890;GO:0033540;GO:0050660;GO:0005777;GO:0000062;GO:0003997;GO:0055088;GO:0003995;GO:0051791	K00232	virNOG02662;COG1960	I	sp|P0CZ23|ACOX3_ARATH Acyl-coenzyme A oxidase 3, peroxisomal OS=Arabidopsis thaliana GN=ACX3 PE=1 SV=1	gi|15220946|ref|NP_172119.1| acyl-coenzyme A oxidase 3 [Arabidopsis thaliana] &gt;gi|342161829|sp|P0CZ23.1|ACOX3_ARATH RecName: Full=Acyl-coenzyme A oxidase 3, peroxisomal; Short=AOX 3; Short=Acyl-CoA oxidase 3; AltName: Full=Medium-chain acyl-CoA oxidase; Short=AtCX3; Flags: Precursor &gt;gi|8515709|gb|AAF76137.1|AF253474_1 acyl-CoA oxidase [Arabidopsis thaliana] &gt;gi|20466227|gb|AAM20431.1| a…
MSTRG.478.2	1[+]1922366-1926131	AT1G06290.1	j	GO:0009055;GO:0033539;GO:0052890;GO:0033540;GO:0050660;GO:0005777;GO:0000062;GO:0003997;GO:0055088;GO:0003995;GO:0051791	K00232	virNOG02662;COG1960	I	sp|P0CZ23|ACOX3_ARATH Acyl-coenzyme A oxidase 3, peroxisomal OS=Arabidopsis thaliana GN=ACX3 PE=1 SV=1	gi|15220946|ref|NP_172119.1| acyl-coenzyme A oxidase 3 [Arabidopsis thaliana] &gt;gi|342161829|sp|P0CZ23.1|ACOX3_ARATH RecName: Full=Acyl-coenzyme A oxidase 3, peroxisomal; Short=AOX 3; Short=Acyl-CoA oxidase 3; AltName: Full=Medium-chain acyl-CoA oxidase; Short=AtCX3; Flags: Precursor &gt;gi|8515709|gb|AAF76137.1|AF253474_1 acyl-CoA oxidase [Arabidopsis thaliana] &gt;gi|20466227|gb|AAM20431.1| a…
MSTRG.479.1	1[-]1942800-1944953	-	u	-	K05286	virNOG02013	G	sp|Q9JJQ0|PIGB_MOUSE GPI mannosyltransferase 3 OS=Mus musculus GN=Pigb PE=2 SV=2	gi|8927674|gb|AAF82165.1|AC068143_7 Contains similarity to a CG8214 protein product gi|7303044 from Drosophila melanogaster gb|AE003809 [Arabidopsis thaliana]
MSTRG.479.2	1[-]1942800-1944953	-	u	GO:0043231;GO:0044699;GO:0016757;GO:0016021	K05286	virNOG02013	G	-	gi|8927674|gb|AAF82165.1|AC068143_7 Contains similarity to a CG8214 protein product gi|7303044 from Drosophila melanogaster gb|AE003809 [Arabidopsis thaliana]
MSTRG.483.3	1[+]1954729-1958648	AT1G06410.3	j	GO:0004805;GO:0005634;GO:0005992;GO:0005829;GO:0003825;GO:0070413	K16055	virNOG00839	G	sp|Q9LMI0|TPS7_ARATH Probable alpha,alpha-trehalose-phosphate synthase [UDP-forming] 7 OS=Arabidopsis thaliana GN=TPS7 PE=1 SV=1	gi|15221478|ref|NP_172129.1| putative alpha,alpha-trehalose-phosphate synthase [UDP-forming] 7 [Arabidopsis thaliana] &gt;gi|75174772|sp|Q9LMI0.1|TPS7_ARATH RecName: Full=Probable alpha,alpha-trehalose-phosphate synthase [UDP-forming] 7; AltName: Full=Trehalose-6-phosphate synthase 7; Short=AtTPS7 &gt;gi|8927678|gb|AAF82169.1|AC068143_11 Contains similarity to a trehalose-6-phosphate synthase mRN…
MSTRG.483.4	1[+]1954729-1958648	AT1G06410.3	j	GO:0004805;GO:0005634;GO:0005992;GO:0005829;GO:0003825;GO:0070413	K16055	virNOG00839	G	sp|Q9LMI0|TPS7_ARATH Probable alpha,alpha-trehalose-phosphate synthase [UDP-forming] 7 OS=Arabidopsis thaliana GN=TPS7 PE=1 SV=1	gi|15221478|ref|NP_172129.1| putative alpha,alpha-trehalose-phosphate synthase [UDP-forming] 7 [Arabidopsis thaliana] &gt;gi|75174772|sp|Q9LMI0.1|TPS7_ARATH RecName: Full=Probable alpha,alpha-trehalose-phosphate synthase [UDP-forming] 7; AltName: Full=Trehalose-6-phosphate synthase 7; Short=AtTPS7 &gt;gi|8927678|gb|AAF82169.1|AC068143_11 Contains similarity to a trehalose-6-phosphate synthase mRN…
MSTRG.483.5	1[+]1954729-1958648	AT1G06410.3	j	GO:0004805;GO:0005634;GO:0005992;GO:0005829;GO:0003825;GO:0070413	K16055	virNOG00839	G	sp|Q9LMI0|TPS7_ARATH Probable alpha,alpha-trehalose-phosphate synthase [UDP-forming] 7 OS=Arabidopsis thaliana GN=TPS7 PE=1 SV=1	gi|15221478|ref|NP_172129.1| putative alpha,alpha-trehalose-phosphate synthase [UDP-forming] 7 [Arabidopsis thaliana] &gt;gi|75174772|sp|Q9LMI0.1|TPS7_ARATH RecName: Full=Probable alpha,alpha-trehalose-phosphate synthase [UDP-forming] 7; AltName: Full=Trehalose-6-phosphate synthase 7; Short=AtTPS7 &gt;gi|8927678|gb|AAF82169.1|AC068143_11 Contains similarity to a trehalose-6-phosphate synthase mRN…
MSTRG.489.2	1[-]1967091-1969537	AT1G06460.1	j	GO:0005777;GO:0009408	-	virNOG19452	O	sp|Q4UJB1|HSPC4_RICFE Small heat shock protein C4 OS=Rickettsia felis (strain ATCC VR-1525 / URRWXCal2) GN=hspc4-1 PE=3 SV=1	gi|15221505|ref|NP_172134.1| alpha-crystallin domain 32.1 [Arabidopsis thaliana] &gt;gi|89329759|gb|ABD67503.1| peroxisomal small heat shock protein Acd31.2 [Arabidopsis thaliana] &gt;gi|105830078|gb|ABF74713.1| At1g06460 [Arabidopsis thaliana] &gt;gi|332189868|gb|AEE27989.1| alpha-crystallin domain 32.1 [Arabidopsis thaliana]
MSTRG.501.2	1[-]2001415-2007212	AT1G06550.1	j	GO:0080167;GO:0005737;GO:0003860	K05605	virNOG13968	I	sp|Q9SHJ8|HIBC8_ARATH 3-hydroxyisobutyryl-CoA hydrolase-like protein 5 OS=Arabidopsis thaliana GN=At1g06550 PE=1 SV=2	gi|30679729|ref|NP_172142.2| 3-hydroxyisobutyryl-CoA hydrolase-like protein 5 [Arabidopsis thaliana] &gt;gi|292630834|sp|Q9SHJ8.2|HIBC8_ARATH RecName: Full=3-hydroxyisobutyryl-CoA hydrolase-like protein 5 &gt;gi|62320504|dbj|BAD95058.1| 3-hydroxyisobutyryl-coenzyme A hydrolase [Arabidopsis thaliana] &gt;gi|63003868|gb|AAY25463.1| At1g06550 [Arabidopsis thaliana] &gt;gi|109946425|gb|ABG48391.1| At…
MSTRG.504.1	1[-]2011710-2013578	AT1G06570.2	j	GO:0006572;GO:0010189;GO:0003868;GO:0055114;GO:0046872;GO:0010236;GO:0005829;GO:0005739;GO:0016117;GO:0009507	K00457	virNOG06375;COG3185	E	sp|P93836|HPPD_ARATH 4-hydroxyphenylpyruvate dioxygenase OS=Arabidopsis thaliana GN=HPD PE=1 SV=2	gi|30679736|ref|NP_172144.2| 4-hydroxyphenylpyruvate dioxygenase [Arabidopsis thaliana] &gt;gi|6692679|gb|AAF24813.1|AC007592_6 F12K11.9 [Arabidopsis thaliana] &gt;gi|332189885|gb|AEE28006.1| 4-hydroxyphenylpyruvate dioxygenase [Arabidopsis thaliana] &gt;gi|1032303565|gb|OAP17890.1| PDS1 [Arabidopsis thaliana]
MSTRG.506.2	1[-]2016339-2024713	AT1G06590.1	j	GO:0005634;GO:0005515;GO:0051301;GO:0016567;GO:0007067	K03352	KOG4322;virNOG06929	D	sp|Q8H1U4|APC5_ARATH Anaphase-promoting complex subunit 5 OS=Arabidopsis thaliana GN=APC5 PE=1 SV=1	gi|30679744|ref|NP_172146.2| uncharacterized protein [Arabidopsis thaliana] &gt;gi|75151975|sp|Q8H1U4.1|APC5_ARATH RecName: Full=Anaphase-promoting complex subunit 5; AltName: Full=Cyclosome subunit 5 &gt;gi|23429520|gb|AAN10197.1| APC5 [Arabidopsis thaliana] &gt;gi|332189888|gb|AEE28009.1| anaphase-promoting complex subunit 5 [Arabidopsis thaliana]
MSTRG.510.3	1[+]2034158-2037366	AT1G06645.1	j	GO:0046872;GO:0016706;GO:0005829;GO:0016021;GO:0055114	-	virNOG04549	Q	sp|Q8H1S4|ACCH3_ARATH 1-aminocyclopropane-1-carboxylate oxidase homolog 3 OS=Arabidopsis thaliana GN=At1g06650 PE=2 SV=1	gi|15221545|ref|NP_172150.1| 2-oxoglutarate-dependent dioxygenase-like protein [Arabidopsis thaliana] &gt;gi|75299765|sp|Q8H1S4.1|ACCH3_ARATH RecName: Full=1-aminocyclopropane-1-carboxylate oxidase homolog 3 &gt;gi|23296334|gb|AAN13044.1| putative oxidoreductase [Arabidopsis thaliana] &gt;gi|332189898|gb|AEE28019.1| 2-oxoglutarate-dependent dioxygenase-like protein [Arabidopsis thaliana] &gt;gi|1…
MSTRG.511.1	1[-]2034845-2036835	AT1G06650.1	x	GO:0046872;GO:0016706;GO:0005829;GO:0055114	-	COG3491;virNOG04549	QR	sp|Q8H1S4|ACCH3_ARATH 1-aminocyclopropane-1-carboxylate oxidase homolog 3 OS=Arabidopsis thaliana GN=At1g06650 PE=2 SV=1	gi|238478379|ref|NP_001154315.1| 2-oxoglutarate (2OG) and Fe(II)-dependent oxygenase-like protein [Arabidopsis thaliana] &gt;gi|332189896|gb|AEE28017.1| 2-oxoglutarate (2OG) and Fe(II)-dependent oxygenase superfamily protein [Arabidopsis thaliana]
MSTRG.513.3	1[+]2040457-2047340	AT1G06670.2	j	GO:0006396;GO:0005634;GO:0003677;GO:0044822;GO:0005524;GO:0006259;GO:0005737;GO:0004004;GO:0003678	K14442	virNOG08605;COG1643	AL	sp|F4IDQ6|NIH_ARATH DExH-box ATP-dependent RNA helicase DExH2 OS=Arabidopsis thaliana GN=NIH PE=1 SV=1	gi|15221547|ref|NP_172152.1| nuclear DEIH-boxhelicase [Arabidopsis thaliana] &gt;gi|980952826|sp|F4IDQ6.1|NIH_ARATH RecName: Full=DExH-box ATP-dependent RNA helicase DExH2; AltName: Full=DEIH-box RNA/DNA helicase &gt;gi|332189900|gb|AEE28021.1| nuclear DEIH-boxhelicase [Arabidopsis thaliana]
MSTRG.515.4	1[-]2052484-2055568	AT1G06700.3	j	GO:0005524;GO:0009506;GO:0004715;GO:0005886;GO:0019901;GO:0018108	K13436	virNOG30269;virNOG04214	T	sp|Q8H1G6|PTI11_ARATH PTI1-like tyrosine-protein kinase 1 OS=Arabidopsis thaliana GN=PTI11 PE=1 SV=1	gi|15222170|ref|NP_172155.1| PTI1-like tyrosine-protein kinase 1 [Arabidopsis thaliana] &gt;gi|79317070|ref|NP_001030981.1| PTI1-like tyrosine-protein kinase 1 [Arabidopsis thaliana] &gt;gi|75329118|sp|Q8H1G6.1|PTI11_ARATH RecName: Full=PTI1-like tyrosine-protein kinase 1; Short=PTI1-1 &gt;gi|23297211|gb|AAN12919.1| putative kinase interactor [Arabidopsis thaliana] &gt;gi|222424401|dbj|BAH20156.1…
MSTRG.515.5	1[-]2052520-2055286	AT1G06700.3	j	GO:0005524;GO:0009506;GO:0004715;GO:0005886;GO:0019901;GO:0018108	K13436	virNOG30269;virNOG04214	T	sp|Q8H1G6|PTI11_ARATH PTI1-like tyrosine-protein kinase 1 OS=Arabidopsis thaliana GN=PTI11 PE=1 SV=1	gi|15222170|ref|NP_172155.1| PTI1-like tyrosine-protein kinase 1 [Arabidopsis thaliana] &gt;gi|79317070|ref|NP_001030981.1| PTI1-like tyrosine-protein kinase 1 [Arabidopsis thaliana] &gt;gi|75329118|sp|Q8H1G6.1|PTI11_ARATH RecName: Full=PTI1-like tyrosine-protein kinase 1; Short=PTI1-1 &gt;gi|23297211|gb|AAN12919.1| putative kinase interactor [Arabidopsis thaliana] &gt;gi|222424401|dbj|BAH20156.1…
MSTRG.515.6	1[-]2052520-2055286	AT1G06700.3	j	GO:0005524;GO:0009506;GO:0004715;GO:0005886;GO:0019901;GO:0018108	K13436	virNOG30269;virNOG04214	T	sp|Q8H1G6|PTI11_ARATH PTI1-like tyrosine-protein kinase 1 OS=Arabidopsis thaliana GN=PTI11 PE=1 SV=1	gi|15222170|ref|NP_172155.1| PTI1-like tyrosine-protein kinase 1 [Arabidopsis thaliana] &gt;gi|79317070|ref|NP_001030981.1| PTI1-like tyrosine-protein kinase 1 [Arabidopsis thaliana] &gt;gi|75329118|sp|Q8H1G6.1|PTI11_ARATH RecName: Full=PTI1-like tyrosine-protein kinase 1; Short=PTI1-1 &gt;gi|23297211|gb|AAN12919.1| putative kinase interactor [Arabidopsis thaliana] &gt;gi|222424401|dbj|BAH20156.1…
MSTRG.519.3	1[-]2060635-2066615	AT1G06720.2	j	GO:0042254;GO:0005634	K14569	virNOG04214;virNOG01580	JT	sp|Q14692|BMS1_HUMAN Ribosome biogenesis protein BMS1 homolog OS=Homo sapiens GN=BMS1 PE=1 SV=1	gi|1032304412|gb|OAP18737.1| hypothetical protein AXX17_AT1G06360 [Arabidopsis thaliana]
MSTRG.519.4	1[-]2060635-2067336	AT1G06720.2	j	GO:0042254;GO:0005634	K14569	virNOG04214;virNOG01580	JT	sp|Q14692|BMS1_HUMAN Ribosome biogenesis protein BMS1 homolog OS=Homo sapiens GN=BMS1 PE=1 SV=1	gi|1032304412|gb|OAP18737.1| hypothetical protein AXX17_AT1G06360 [Arabidopsis thaliana]
MSTRG.520.2	1[+]2067553-2069428	AT1G06730.1	j	GO:0005634;GO:0016310;GO:0016301;GO:0005737	-	virNOG01708	G	sp|A4IPB3|IOLC_GEOTN 5-dehydro-2-deoxygluconokinase OS=Geobacillus thermodenitrificans (strain NG80-2) GN=iolC PE=3 SV=1	gi|7523706|gb|AAF63145.1|AC011001_15 Hypothetical protein [Arabidopsis thaliana]
MSTRG.528.5	1[-]2093032-2096276	AT1G06820.1	j	GO:0046608;GO:0055114;GO:0016117;GO:0009662;GO:0031969;GO:0016491	K09835	virNOG06569	H	sp|Q9M9Y8|CRTSO_ARATH Prolycopene isomerase, chloroplastic OS=Arabidopsis thaliana GN=CRTISO PE=1 SV=2	gi|7523710|gb|AAF63149.1|AC011001_19 Similar to phytoene dehydrogenase [Arabidopsis thaliana]
MSTRG.528.6	1[-]2093032-2096276	AT1G06820.1	j	GO:0046608;GO:0055114;GO:0016117;GO:0009662;GO:0031969;GO:0016491	K09835	virNOG06569	H	sp|Q9M9Y8|CRTSO_ARATH Prolycopene isomerase, chloroplastic OS=Arabidopsis thaliana GN=CRTISO PE=1 SV=2	gi|7523710|gb|AAF63149.1|AC011001_19 Similar to phytoene dehydrogenase [Arabidopsis thaliana]
MSTRG.530.1	1[-]2097656-2103496	AT1G06840.1	j	GO:0007169;GO:0004674;GO:0005524;GO:0005576;GO:0016021;GO:0006468;GO:0005886	-	virNOG00061	T	sp|C0LGD7|Y1684_ARATH Probable LRR receptor-like serine/threonine-protein kinase At1g06840 OS=Arabidopsis thaliana GN=At1g06840 PE=2 SV=2	gi|334182352|ref|NP_172169.2| probable LRR receptor-like serine/threonine-protein kinase [Arabidopsis thaliana] &gt;gi|264664524|sp|C0LGD7.2|Y1684_ARATH RecName: Full=Probable LRR receptor-like serine/threonine-protein kinase At1g06840; Flags: Precursor &gt;gi|332189923|gb|AEE28044.1| probable LRR receptor-like serine/threonine-protein kinase [Arabidopsis thaliana] &gt;gi|1032298531|gb|OAP12856.1…
MSTRG.535.1	1[+]2120757-2125555	AT1G06910.1	j	GO:0003691;GO:0009751;GO:0000783;GO:0031627;GO:0009753;GO:0003700	-	virNOG33172;euNOG14277;virNOG19929	RK	-	gi|22329375|ref|NP_683280.1| protein TRF-like 7 [Arabidopsis thaliana] &gt;gi|41619018|gb|AAS10004.1| MYB transcription factor [Arabidopsis thaliana] &gt;gi|332189931|gb|AEE28052.1| protein TRF-like 7 [Arabidopsis thaliana] &gt;gi|1032298743|gb|OAP13068.1| TRFL7 [Arabidopsis thaliana]
MSTRG.541.2	1[+]2152819-2155109	AT1G07010.3	j	GO:0016020;GO:0097250;GO:0005777;GO:0055114;GO:0004722;GO:0005507;GO:0008270;GO:0005739;GO:0030145;GO:0016491;GO:0009507	-	virNOG05630	T	sp|Q8L774|SLP1_ARATH Shewanella-like protein phosphatase 1 OS=Arabidopsis thaliana GN=SLP1 PE=1 SV=1	gi|674250253|gb|KFK43018.1| hypothetical protein AALP_AA1G068300 [Arabis alpina]
MSTRG.541.4	1[+]2152866-2155091	AT1G07010.3	j	GO:0016020;GO:0097250;GO:0005777;GO:0055114;GO:0004722;GO:0005507;GO:0008270;GO:0005739;GO:0030145;GO:0016491;GO:0009507	-	virNOG05630	T	sp|Q8L774|SLP1_ARATH Shewanella-like protein phosphatase 1 OS=Arabidopsis thaliana GN=SLP1 PE=1 SV=1	gi|22329383|ref|NP_172182.2| shewenella-like protein phosphatase 1 [Arabidopsis thaliana] &gt;gi|75245740|sp|Q8L774.1|SLP1_ARATH RecName: Full=Shewanella-like protein phosphatase 1; Short=AtSLP1; Flags: Precursor &gt;gi|22531180|gb|AAM97094.1| unknown protein [Arabidopsis thaliana] &gt;gi|30725626|gb|AAP37835.1| At1g07010 [Arabidopsis thaliana] &gt;gi|332189944|gb|AEE28065.1| shewenella-like prot…
MSTRG.547.2	1[+]2170004-2171914	AT1G07080.1	j	GO:0005576;GO:0003824;GO:0005773	K08059	virNOG08727;NOG38431	O	sp|Q499T2|GILT_RAT Gamma-interferon-inducible lysosomal thiol reductase OS=Rattus norvegicus GN=Ifi30 PE=2 SV=1	gi|18390723|ref|NP_563779.1| GILT domain-containing protein [Arabidopsis thaliana] &gt;gi|15146334|gb|AAK83650.1| At1g07080/F10K1_15 [Arabidopsis thaliana] &gt;gi|15809756|gb|AAL06806.1| At1g07080/F10K1_15 [Arabidopsis thaliana] &gt;gi|332189954|gb|AEE28075.1| GILT domain-containing protein [Arabidopsis thaliana]
MSTRG.549.2	1[-]2178123-2184137	AT1G07110.1	j	GO:2001070;GO:0005634;GO:0043609;GO:0004331;GO:0005524;GO:0006000;GO:0003873;GO:0046835;GO:0006003;GO:0006002;GO:0005829;GO:0005886	K01103	virNOG01039	G	sp|Q9MB58|F26_ARATH 6-phosphofructo-2-kinase/fructose-2,6-bisphosphatase OS=Arabidopsis thaliana GN=FKFBP PE=1 SV=1	gi|15222304|ref|NP_172191.1| 6-phosphofructo-2-kinase/fructose-2,6-bisphosphatase [Arabidopsis thaliana] &gt;gi|75192772|sp|Q9MB58.1|F26_ARATH RecName: Full=6-phosphofructo-2-kinase/fructose-2,6-bisphosphatase; Short=6PF-2-K/Fru-2,6-P2ase; Short=AtF2KP; Short=PFK/FBPase; Includes: RecName: Full=6-phosphofructo-2-kinase; Includes: RecName: Full=Fructose-2,6-bisphosphatase &gt;gi|8117172|dbj|BAA963…
MSTRG.549.3	1[-]2178123-2184137	AT1G07110.1	j	GO:2001070;GO:0005634;GO:0043609;GO:0004331;GO:0005524;GO:0006000;GO:0003873;GO:0046835;GO:0006003;GO:0006002;GO:0005829;GO:0005886	K01103	virNOG01039	G	sp|Q9MB58|F26_ARATH 6-phosphofructo-2-kinase/fructose-2,6-bisphosphatase OS=Arabidopsis thaliana GN=FKFBP PE=1 SV=1	gi|15222304|ref|NP_172191.1| 6-phosphofructo-2-kinase/fructose-2,6-bisphosphatase [Arabidopsis thaliana] &gt;gi|75192772|sp|Q9MB58.1|F26_ARATH RecName: Full=6-phosphofructo-2-kinase/fructose-2,6-bisphosphatase; Short=6PF-2-K/Fru-2,6-P2ase; Short=AtF2KP; Short=PFK/FBPase; Includes: RecName: Full=6-phosphofructo-2-kinase; Includes: RecName: Full=Fructose-2,6-bisphosphatase &gt;gi|8117172|dbj|BAA963…
MSTRG.549.4	1[-]2178123-2184137	AT1G07110.1	j	GO:2001070;GO:0005634;GO:0043609;GO:0004331;GO:0005524;GO:0006000;GO:0003873;GO:0046835;GO:0006003;GO:0006002;GO:0005829;GO:0005886	K01103	virNOG01039;COG0406	G	sp|Q9MB58|F26_ARATH 6-phosphofructo-2-kinase/fructose-2,6-bisphosphatase OS=Arabidopsis thaliana GN=FKFBP PE=1 SV=1	gi|15222304|ref|NP_172191.1| 6-phosphofructo-2-kinase/fructose-2,6-bisphosphatase [Arabidopsis thaliana] &gt;gi|75192772|sp|Q9MB58.1|F26_ARATH RecName: Full=6-phosphofructo-2-kinase/fructose-2,6-bisphosphatase; Short=6PF-2-K/Fru-2,6-P2ase; Short=AtF2KP; Short=PFK/FBPase; Includes: RecName: Full=6-phosphofructo-2-kinase; Includes: RecName: Full=Fructose-2,6-bisphosphatase &gt;gi|8117172|dbj|BAA963…
MSTRG.549.5	1[-]2178123-2184137	AT1G07110.1	j	GO:2001070;GO:0005634;GO:0043609;GO:0004331;GO:0005524;GO:0006000;GO:0003873;GO:0046835;GO:0006003;GO:0006002;GO:0005829;GO:0005886	K01103	virNOG01039	G	sp|Q9MB58|F26_ARATH 6-phosphofructo-2-kinase/fructose-2,6-bisphosphatase OS=Arabidopsis thaliana GN=FKFBP PE=1 SV=1	gi|15222304|ref|NP_172191.1| 6-phosphofructo-2-kinase/fructose-2,6-bisphosphatase [Arabidopsis thaliana] &gt;gi|75192772|sp|Q9MB58.1|F26_ARATH RecName: Full=6-phosphofructo-2-kinase/fructose-2,6-bisphosphatase; Short=6PF-2-K/Fru-2,6-P2ase; Short=AtF2KP; Short=PFK/FBPase; Includes: RecName: Full=6-phosphofructo-2-kinase; Includes: RecName: Full=Fructose-2,6-bisphosphatase &gt;gi|8117172|dbj|BAA963…
MSTRG.554.1	1[-]2189877-2193861	AT1G07140.1	j	GO:0005643;GO:0046604;GO:0005524;GO:0005813;GO:0006468;GO:0000060;GO:0005737;GO:0006405;GO:0051028;GO:0007051;GO:0004674;GO:0008536;GO:0006511;GO:0000082;GO:0005096	K15306	virNOG14681;virNOG11998	TU	sp|Q9LMK7|RBP1A_ARATH Ran-binding protein 1 homolog a OS=Arabidopsis thaliana GN=RANBP1A PE=1 SV=1	gi|297849004|ref|XP_002892383.1| hypothetical protein ARALYDRAFT_334013 [Arabidopsis lyrata subsp. lyrata] &gt;gi|297338225|gb|EFH68642.1| hypothetical protein ARALYDRAFT_334013 [Arabidopsis lyrata subsp. lyrata]
MSTRG.554.4	1[-]2192035-2193654	AT1G07140.1	j	-	K15306	virNOG14681;virNOG11998	TU	sp|Q9LMK7|RBP1A_ARATH Ran-binding protein 1 homolog a OS=Arabidopsis thaliana GN=RANBP1A PE=1 SV=1	gi|674923189|emb|CDY09935.1| BnaC08g45160D [Brassica napus]
MSTRG.559.2	1[-]2208730-2212542	AT1G07200.2	j	GO:0005634;GO:0016787;GO:0005524;GO:0019538;GO:0006355;GO:0005737;GO:1902347	-	virNOG10544	O	sp|Q9LML2|SMXL6_ARATH Protein SMAX1-LIKE 6 OS=Arabidopsis thaliana GN=SMXL6 PE=1 SV=1	gi|145323770|ref|NP_001077474.1| protein SMAX1-like 6 [Arabidopsis thaliana] &gt;gi|75174789|sp|Q9LML2.1|SMXL6_ARATH RecName: Full=Protein SMAX1-LIKE 6; Short=AtSMXL6; AltName: Full=Protein D53-like 2; Short=AtD53-like 2; AltName: Full=Protein D53-like SMXL 6 &gt;gi|8954026|gb|AAF82200.1|AC067971_8 Strong similarity to an unknown protein F23F1.11 gi|7486038 from Arabidopsis thaliana BAC F23F1 gb|…
MSTRG.561.2	1[-]2216987-2219497	AT1G07220.1	j	GO:0016021	-	virNOG04275	R	sp|Q8T045|RUMI_DROME O-glucosyltransferase rumi OS=Drosophila melanogaster GN=rumi PE=1 SV=1	gi|15222341|ref|NP_172202.1| uncharacterized protein [Arabidopsis thaliana] &gt;gi|8954024|gb|AAF82198.1|AC067971_6 Contains similarity to an unknown protein T2J13.180 gi|6522568 from Arabidopsis thaliana BAC T2J13 gb|AL132967. ESTs gb|Z29835 and gb|Z29836 come from this gene [Arabidopsis thaliana] &gt;gi|332189973|gb|AEE28094.1| uncharacterized protein AT1G07220 [Arabidopsis thaliana] &gt;gi|591…
MSTRG.568.1	1[-]2245693-2248965	AT1G07300.3	j	GO:0005634	-	braNOG05146;virNOG00160;KOG2934	R	sp|O82391|JOSL_ARATH Josephin-like protein OS=Arabidopsis thaliana GN=At2g29640 PE=2 SV=1	gi|18390752|ref|NP_563785.1| calcium-dependent lipid-binding domain protein [Arabidopsis thaliana] &gt;gi|8778551|gb|AAF79559.1|AC022464_17 F22G5.35 [Arabidopsis thaliana] &gt;gi|15451132|gb|AAK96837.1| similar to SRC2 [Arabidopsis thaliana] &gt;gi|20148321|gb|AAM10051.1| similar to SRC2 dbj|BAA19769 [Arabidopsis thaliana] &gt;gi|332189984|gb|AEE28105.1| calcium-dependent lipid-binding domain pro…
MSTRG.568.5	1[-]2245833-2246657	AT1G07300.3	j	GO:0005634	-	virNOG26745;KOG2934	SR	sp|O82391|JOSL_ARATH Josephin-like protein OS=Arabidopsis thaliana GN=At2g29640 PE=2 SV=1	gi|15222372|ref|NP_172210.1| josephin protein-like protein [Arabidopsis thaliana] &gt;gi|38454076|gb|AAR20732.1| At1g07300 [Arabidopsis thaliana] &gt;gi|38603992|gb|AAR24739.1| At1g07300 [Arabidopsis thaliana] &gt;gi|332189983|gb|AEE28104.1| josephin protein-like protein [Arabidopsis thaliana] &gt;gi|1032303555|gb|OAP17880.1| hypothetical protein AXX17_AT1G06920 [Arabidopsis thaliana]
MSTRG.570.7	1[-]2257457-2260091	AT1G07350.2	j	GO:0009644;GO:0006397;GO:0043484;GO:0003723;GO:0005681;GO:0000166;GO:0016607	-	KOG4661;virNOG14960	K	sp|Q84TH4|SR45A_ARATH Serine/arginine-rich splicing factor SR45a OS=Arabidopsis thaliana GN=SR45A PE=1 SV=1	gi|42561780|ref|NP_563787.2| serine/arginine rich-like protein SR45a [Arabidopsis thaliana] &gt;gi|75328102|sp|Q84TH4.1|SR45A_ARATH RecName: Full=Serine/arginine-rich splicing factor SR45a; Short=At-SR45A; Short=AtSR45a; AltName: Full=Protein TRANSFORMER2-like; Short=atTra2 &gt;gi|28973767|gb|AAO64199.1| putative transformer-SR ribonucleoprotein [Arabidopsis thaliana] &gt;gi|332189991|gb|AEE28112…
MSTRG.570.8	1[-]2257457-2260091	AT1G07350.2	j	GO:0009644;GO:0006397;GO:0043484;GO:0003723;GO:0005681;GO:0000166;GO:0016607	-	KOG4661;virNOG14960	K	sp|Q84TH4|SR45A_ARATH Serine/arginine-rich splicing factor SR45a OS=Arabidopsis thaliana GN=SR45A PE=1 SV=1	gi|42561780|ref|NP_563787.2| serine/arginine rich-like protein SR45a [Arabidopsis thaliana] &gt;gi|75328102|sp|Q84TH4.1|SR45A_ARATH RecName: Full=Serine/arginine-rich splicing factor SR45a; Short=At-SR45A; Short=AtSR45a; AltName: Full=Protein TRANSFORMER2-like; Short=atTra2 &gt;gi|28973767|gb|AAO64199.1| putative transformer-SR ribonucleoprotein [Arabidopsis thaliana] &gt;gi|332189991|gb|AEE28112…
MSTRG.572.2	1[-]2264657-2269093	AT1G07380.2	j	GO:0005774;GO:0005783;GO:0090156;GO:0034599;GO:0005576;GO:0016021;GO:0017040	K12349	virNOG05371	G	sp|F4HQM3|NCER1_ARATH Neutral ceramidase 1 OS=Arabidopsis thaliana GN=NCER1 PE=2 SV=1	gi|8778548|gb|AAF79556.1|AC022464_14 F22G5.28 [Arabidopsis thaliana]
MSTRG.573.1	1[+]2269622-2275750	AT1G07390.3	j	GO:0007165;GO:0016021	-	virNOG06218;virNOG20594	OR	sp|Q9LNW0|HS178_ARATH 17.8 kDa class I heat shock protein OS=Arabidopsis thaliana GN=HSP17.8 PE=1 SV=1	gi|1032304972|gb|OAP19297.1| RLP1 [Arabidopsis thaliana]
MSTRG.577.2	1[-]2286333-2287711	AT1G07440.1	j	GO:0046686;GO:0080167;GO:0016491	K08081	virNOG30055;virNOG32134;NOG00461	QR	sp|P0DKI3|TRNH1_ARATH Tropinone reductase homolog At1g07440 OS=Arabidopsis thaliana GN=At1g07440 PE=1 SV=1	gi|15222399|ref|NP_172224.1| NAD(P)-binding Rossmann-fold superfamily protein [Arabidopsis thaliana] &gt;gi|765684362|sp|P0DKI3.1|TRNH1_ARATH RecName: Full=Tropinone reductase homolog At1g07440 &gt;gi|56554663|pdb|1XQ1|A Chain A, X-Ray Structure Of Putative Tropinone Reducatse From Arabidopsis Thaliana Gene At1g07440 &gt;gi|150261474|pdb|2Q45|A Chain A, Ensemble Refinement Of The Protein Crystal …
MSTRG.578.2	1[-]2288578-2289034	AT1G07450.1	j	GO:0055114;GO:0016491	K08081	virNOG29710;NOG00461;NOG19153;virNOG32669	QR	sp|Q8RX32|TRNH2_ARATH Tropinone reductase homolog At1g07450 OS=Arabidopsis thaliana GN=At1g07450 PE=2 SV=1	gi|15222400|ref|NP_172225.1| NAD(P)-binding Rossmann-fold superfamily protein [Arabidopsis thaliana] &gt;gi|75303252|sp|Q8RX32.1|TRNH2_ARATH RecName: Full=Tropinone reductase homolog At1g07450 &gt;gi|20258796|gb|AAM13920.1| putative tropinone reductase-I [Arabidopsis thaliana] &gt;gi|332190006|gb|AEE28127.1| NAD(P)-binding Rossmann-fold superfamily protein [Arabidopsis thaliana]
MSTRG.586.2	1[+]2304870-2307116	AT1G07510.1	j	GO:0009535;GO:0042407;GO:0005524;GO:0004222;GO:0008053;GO:0016021;GO:0008270;GO:0005743;GO:0004176;GO:0045041;GO:0006461;GO:0034982	K08956	virNOG02844	O	sp|Q8VZI8|FTSHA_ARATH ATP-dependent zinc metalloprotease FTSH 10, mitochondrial OS=Arabidopsis thaliana GN=FTSH10 PE=1 SV=1	gi|22329400|ref|NP_172231.2| FTSH protease 10 [Arabidopsis thaliana] &gt;gi|75331189|sp|Q8VZI8.1|FTSHA_ARATH RecName: Full=ATP-dependent zinc metalloprotease FTSH 10, mitochondrial; Short=AtFTSH10; Flags: Precursor &gt;gi|17381253|gb|AAL36045.1| At1g07510/F22G5_9 [Arabidopsis thaliana] &gt;gi|21700787|gb|AAM70517.1| At1g07510/F22G5_9 [Arabidopsis thaliana] &gt;gi|332190016|gb|AEE28137.1| FTSH pro…
MSTRG.586.3	1[+]2304870-2307116	AT1G07510.1	j	GO:0009535;GO:0042407;GO:0005524;GO:0004222;GO:0008053;GO:0016021;GO:0008270;GO:0005743;GO:0004176;GO:0045041;GO:0006461;GO:0034982	K08956	virNOG02844	O	sp|Q8VZI8|FTSHA_ARATH ATP-dependent zinc metalloprotease FTSH 10, mitochondrial OS=Arabidopsis thaliana GN=FTSH10 PE=1 SV=1	gi|22329400|ref|NP_172231.2| FTSH protease 10 [Arabidopsis thaliana] &gt;gi|75331189|sp|Q8VZI8.1|FTSHA_ARATH RecName: Full=ATP-dependent zinc metalloprotease FTSH 10, mitochondrial; Short=AtFTSH10; Flags: Precursor &gt;gi|17381253|gb|AAL36045.1| At1g07510/F22G5_9 [Arabidopsis thaliana] &gt;gi|21700787|gb|AAM70517.1| At1g07510/F22G5_9 [Arabidopsis thaliana] &gt;gi|332190016|gb|AEE28137.1| FTSH pro…
MSTRG.596.2	1[+]2349055-2351755	AT1G07630.1	j	GO:0005634;GO:0003677;GO:0046982;GO:0004722;GO:0046872;GO:0006470;GO:0005886;GO:0000786;GO:0048366	-	virNOG02423	T	sp|Q9LQN6|P2C04_ARATH Probable protein phosphatase 2C 4 OS=Arabidopsis thaliana GN=PLL5 PE=2 SV=1	gi|18390789|ref|NP_563791.1| putative protein phosphatase 2C [Arabidopsis thaliana] &gt;gi|75180175|sp|Q9LQN6.1|P2C04_ARATH RecName: Full=Probable protein phosphatase 2C 4; Short=AtPP2C04; AltName: Full=Protein POLTERGEIST-LIKE 5; AltName: Full=Protein phosphatase 2C PLL5; Short=PP2C PLL5 &gt;gi|8439909|gb|AAF75095.1|AC007583_31 It contains protein phosphatase 2C domain PF|00481. ESTs gb|H36120 a…
MSTRG.598.5	1[-]2361180-2366430	AT1G07650.3	j	GO:0007169;GO:0004674;GO:0005524;GO:0016021;GO:0006468;GO:0005886	-	NOG128481;virNOG10541	ST	sp|C0LGE0|Y1765_ARATH Probable LRR receptor-like serine/threonine-protein kinase At1g07650 OS=Arabidopsis thaliana GN=At1g07650 PE=1 SV=1	gi|42561789|ref|NP_172244.2| leucine-rich repeat transmembrane protein kinase [Arabidopsis thaliana] &gt;gi|264664462|sp|C0LGE0.1|Y1765_ARATH RecName: Full=Probable LRR receptor-like serine/threonine-protein kinase At1g07650; Flags: Precursor &gt;gi|224589382|gb|ACN59225.1| leucine-rich repeat receptor-like protein kinase [Arabidopsis thaliana] &gt;gi|332190034|gb|AEE28155.1| putative LRR recepto…
MSTRG.602.3	1[+]2381675-2386071	AT1G07705.2	j	GO:0005634;GO:0017148;GO:0006355;GO:0000288;GO:0000932;GO:0009507;GO:0030015	K12605	virNOG06301	K	sp|Q52JK6|VIP2_NICBE Probable NOT transcription complex subunit VIP2 (Fragment) OS=Nicotiana benthamiana GN=VIP2 PE=1 SV=1	gi|145323778|ref|NP_001077478.1| NOT2 / NOT3 / NOT5 family protein [Arabidopsis thaliana] &gt;gi|332190046|gb|AEE28167.1| NOT2 / NOT3 / NOT5 family protein [Arabidopsis thaliana]
MSTRG.617.2	1[+]2422160-2423701	AT1G07830.1	j	GO:0005761;GO:0006412;GO:0003735	K17428	virNOG21021	J	sp|Q8K2Y7|RM47_MOUSE 39S ribosomal protein L47, mitochondrial OS=Mus musculus GN=Mrpl47 PE=1 SV=2	gi|15223019|ref|NP_172261.1| ribosomal protein L29 family protein [Arabidopsis thaliana] &gt;gi|14030695|gb|AAK53022.1|AF375438_1 At1g07830/F24B9_7 [Arabidopsis thaliana] &gt;gi|19548071|gb|AAL87399.1| At1g07830/F24B9_7 [Arabidopsis thaliana] &gt;gi|332190068|gb|AEE28189.1| ribosomal protein L29 family protein [Arabidopsis thaliana]
MSTRG.619.4	1[-]2429807-2432034	AT1G07870.2	j	GO:0005634;GO:0004674;GO:0005524;GO:0006952;GO:0016021;GO:0006468;GO:0005886	K04733	COG0515;virNOG09580	T	sp|Q9LQQ8|PBL5_ARATH Probable serine/threonine-protein kinase PBL5 OS=Arabidopsis thaliana GN=PBL5 PE=2 SV=1	gi|15223024|ref|NP_172265.1| putative serine/threonine-protein kinase RLCKVII [Arabidopsis thaliana] &gt;gi|46890226|sp|Q9LQQ8.1|RLCK7_ARATH RecName: Full=Probable serine/threonine-protein kinase RLCKVII &gt;gi|8439882|gb|AAF75068.1|AC007583_4 Contains similarity to a protein kinase gb|D88207. It contains an eukaryotic protein kinase domain PF|00069. ESTs gb|Z37200 and gb|Z37201 come from this ge…
MSTRG.621.7	1[+]2437491-2439657	AT1G07890.2	j	GO:0016688;GO:0055114;GO:0000302;GO:0005829;GO:0009735;GO:0009651;GO:0005886;GO:0020037;GO:0009506;GO:0009408;GO:0046686;GO:0046872;GO:0005618;GO:0005794;GO:0098869;GO:0034599;GO:0042744;GO:0004130;GO:0009793;GO:0009570	K00434	virNOG00825;COG0376	PR	sp|Q05431|APX1_ARATH L-ascorbate peroxidase 1, cytosolic OS=Arabidopsis thaliana GN=APX1 PE=1 SV=2	gi|15223049|ref|NP_172267.1| L-ascorbate peroxidase 1 [Arabidopsis thaliana] &gt;gi|30680404|ref|NP_849607.1| L-ascorbate peroxidase 1 [Arabidopsis thaliana] &gt;gi|42571391|ref|NP_973786.1| L-ascorbate peroxidase 1 [Arabidopsis thaliana] &gt;gi|145322979|ref|NP_001030991.2| L-ascorbate peroxidase 1 [Arabidopsis thaliana] &gt;gi|145322981|ref|NP_001030992.2| L-ascorbate peroxidase 1 [Arabidopsis …
MSTRG.622.1	1[+]2442568-2445177	AT1G07902.1	j	GO:0005634;GO:0005739	-	virNOG17604	S	sp|Q9LQR0|LBD1_ARATH LOB domain-containing protein 1 OS=Arabidopsis thaliana GN=LBD1 PE=2 SV=1	gi|15223050|ref|NP_172268.1| LOB domain-containing protein 1 [Arabidopsis thaliana] &gt;gi|29428015|sp|Q9LQR0.1|LBD1_ARATH RecName: Full=LOB domain-containing protein 1; AltName: Full=ASYMMETRIC LEAVES 2-like protein 8; Short=AS2-like protein 8 &gt;gi|8439879|gb|AAF75065.1|AC007583_1 F24B9.1 [Arabidopsis thaliana] &gt;gi|219807092|dbj|BAH10552.1| ASYMMETRIC LEAVES2-like 8 protein [Arabidopsis tha…
MSTRG.622.4	1[+]2444205-2454548	AT1G07910.2	j	GO:0005634;GO:0004113;GO:0016310;GO:0005524;GO:0006388;GO:0003746;GO:0006414;GO:0051731;GO:0003972	-	virNOG04840	S	sp|Q0WL81|RNL_ARATH tRNA ligase 1 OS=Arabidopsis thaliana GN=RNL PE=1 SV=1	gi|8778822|gb|AAF79821.1|AC026875_1 T6D22.1 [Arabidopsis thaliana]
MSTRG.624.1	1[+]2454771-2460719	AT1G07920.1	j	GO:0003729;GO:0009506;GO:0003746;GO:0006414;GO:0003924;GO:0005774;GO:0046686;GO:0005730;GO:0005794;GO:0005829;GO:0005525;GO:0005516;GO:0005739;GO:0005886;GO:0009507	K03231	virNOG10116	J	sp|P0DH99|EF1A1_ARATH Elongation factor 1-alpha 1 OS=Arabidopsis thaliana GN=A1 PE=1 SV=1	gi|8778823|gb|AAF79822.1|AC026875_2 T6D22.2 [Arabidopsis thaliana]
MSTRG.624.3	1[+]2454857-2460719	AT1G07930.2	j	GO:0003729;GO:0009506;GO:0003746;GO:0006414;GO:0003924;GO:0005774;GO:0046686;GO:0005730;GO:0005794;GO:0005829;GO:0005525;GO:0005516;GO:0005739;GO:0005886;GO:0009507	K03231	virNOG10116	J	sp|P0DH99|EF1A1_ARATH Elongation factor 1-alpha 1 OS=Arabidopsis thaliana GN=A1 PE=1 SV=1	gi|8778823|gb|AAF79822.1|AC026875_2 T6D22.2 [Arabidopsis thaliana]
MSTRG.624.4	1[+]2454857-2460719	AT1G07920.1	j	GO:0003729;GO:0009506;GO:0003746;GO:0006414;GO:0003924;GO:0005774;GO:0046686;GO:0005730;GO:0005794;GO:0005829;GO:0005525;GO:0005516;GO:0005739;GO:0005886;GO:0009507	K03231	virNOG10116	J	sp|P0DH99|EF1A1_ARATH Elongation factor 1-alpha 1 OS=Arabidopsis thaliana GN=A1 PE=1 SV=1	gi|8778823|gb|AAF79822.1|AC026875_2 T6D22.2 [Arabidopsis thaliana]
MSTRG.624.5	1[+]2454871-2460719	AT1G07920.1	j	GO:0003729;GO:0009506;GO:0003746;GO:0006414;GO:0003924;GO:0005774;GO:0046686;GO:0005730;GO:0005794;GO:0005829;GO:0005525;GO:0005516;GO:0005739;GO:0005886;GO:0009507	K03231	virNOG10116	J	sp|P0DH99|EF1A1_ARATH Elongation factor 1-alpha 1 OS=Arabidopsis thaliana GN=A1 PE=1 SV=1	gi|8778823|gb|AAF79822.1|AC026875_2 T6D22.2 [Arabidopsis thaliana]
MSTRG.624.6	1[+]2454871-2460719	AT1G07930.2	j	GO:0003729;GO:0009506;GO:0003746;GO:0006414;GO:0003924;GO:0005774;GO:0046686;GO:0005730;GO:0005794;GO:0005829;GO:0005525;GO:0005516;GO:0005739;GO:0005886;GO:0009507	K03231	virNOG10116	J	sp|P0DH99|EF1A1_ARATH Elongation factor 1-alpha 1 OS=Arabidopsis thaliana GN=A1 PE=1 SV=1	gi|8778823|gb|AAF79822.1|AC026875_2 T6D22.2 [Arabidopsis thaliana]
MSTRG.625.1	1[-]2455720-2459475	AT1G07930.1	x	GO:0003746;GO:0006414;GO:0005525;GO:0005737;GO:0003924	K03231	virNOG10116	J	sp|P0DH99|EF1A1_ARATH Elongation factor 1-alpha 1 OS=Arabidopsis thaliana GN=A1 PE=1 SV=1	gi|18873727|gb|AAL79775.1| elongation factor 1 alpha, partial [Saccharum hybrid cultivar CP72-2086]
MSTRG.626.1	1[-]2456123-2459879	AT1G07930.1	x	-	K03231	virNOG10116	J	sp|P0DH99|EF1A1_ARATH Elongation factor 1-alpha 1 OS=Arabidopsis thaliana GN=A1 PE=1 SV=1	gi|17064954|gb|AAL32631.1| putative elongation factor 1-a [Arabidopsis thaliana] &gt;gi|21387133|gb|AAM47970.1| putative elongation factor 1-a [Arabidopsis thaliana]
MSTRG.627.1	1[-]2456302-2460058	AT1G07930.1	x	-	K03231	virNOG10116	J	sp|P0DH99|EF1A1_ARATH Elongation factor 1-alpha 1 OS=Arabidopsis thaliana GN=A1 PE=1 SV=1	gi|17064954|gb|AAL32631.1| putative elongation factor 1-a [Arabidopsis thaliana] &gt;gi|21387133|gb|AAM47970.1| putative elongation factor 1-a [Arabidopsis thaliana]
MSTRG.637.1	1[-]2489370-2493259	AT1G08030.1	j	GO:0010082;GO:0055070;GO:0009733;GO:0010468;GO:0008476;GO:0005802;GO:0015015;GO:0000139;GO:0005768;GO:0019827;GO:0016021;GO:0017095;GO:0045087;GO:0010366	-	virNOG09326	R	sp|Q3EDG5|TPST_ARATH Protein-tyrosine sulfotransferase OS=Arabidopsis thaliana GN=TPST PE=1 SV=3	gi|334182372|ref|NP_563804.4| protein-tyrosine sulfotransferase [Arabidopsis thaliana] &gt;gi|261277918|sp|Q3EDG5.3|TPST_ARATH RecName: Full=Protein-tyrosine sulfotransferase; AltName: Full=Tyrosylprotein sulfotransferase; Flags: Precursor &gt;gi|332190109|gb|AEE28230.1| protein-tyrosine sulfotransferase [Arabidopsis thaliana]
MSTRG.639.5	1[-]2495712-2498680	AT1G08040.1	j	GO:0005768;GO:0005634;GO:0016757;GO:0016021;GO:0005802	-	virNOG04842;virNOG08632	SO	-	gi|18390845|ref|NP_563805.1| uncharacterized protein [Arabidopsis thaliana] &gt;gi|79317279|ref|NP_001030994.1| uncharacterized protein [Arabidopsis thaliana] &gt;gi|15810567|gb|AAL07171.1| putative storage protein [Arabidopsis thaliana] &gt;gi|20259569|gb|AAM14127.1| putative storage protein [Arabidopsis thaliana] &gt;gi|332190112|gb|AEE28233.1| uncharacterized protein AT1G08040 [Arabidopsis tha…
MSTRG.639.6	1[-]2495712-2498680	AT1G08040.1	j	GO:0005768;GO:0005634;GO:0016757;GO:0016021;GO:0005802	-	virNOG04842;virNOG08632	SO	-	gi|18390845|ref|NP_563805.1| uncharacterized protein [Arabidopsis thaliana] &gt;gi|79317279|ref|NP_001030994.1| uncharacterized protein [Arabidopsis thaliana] &gt;gi|15810567|gb|AAL07171.1| putative storage protein [Arabidopsis thaliana] &gt;gi|20259569|gb|AAM14127.1| putative storage protein [Arabidopsis thaliana] &gt;gi|332190112|gb|AEE28233.1| uncharacterized protein AT1G08040 [Arabidopsis tha…
MSTRG.641.2	1[-]2501715-2503567	AT1G08060.1	j	GO:0006344;GO:0005634;GO:0051537;GO:0005524;GO:0004386;GO:0031047;GO:0042803;GO:0046872;GO:0032259	-	KOG0384;virNOG08054	KR	sp|Q9M658|MOM1_ARATH Helicase protein MOM1 OS=Arabidopsis thaliana GN=MOM1 PE=1 SV=1	gi|18390848|ref|NP_563806.1| helicase protein MOM1 [Arabidopsis thaliana] &gt;gi|30680475|ref|NP_849608.1| helicase protein MOM1 [Arabidopsis thaliana] &gt;gi|75185434|sp|Q9M658.1|MOM1_ARATH RecName: Full=Helicase protein MOM1; AltName: Full=Protein MAINTENANCE OF METHYLATION; AltName: Full=Protein MORPHEUS MOLECULE 1 &gt;gi|8132770|gb|AAF73381.1| MOM [Arabidopsis thaliana] &gt;gi|332190115|gb|AE…
MSTRG.641.5	1[-]2506221-2510431	AT1G08060.1	j	GO:0006344;GO:0005634;GO:0051537;GO:0005524;GO:0004386;GO:0031047;GO:0042803;GO:0046872;GO:0032259	-	virNOG08054	R	sp|Q9M658|MOM1_ARATH Helicase protein MOM1 OS=Arabidopsis thaliana GN=MOM1 PE=1 SV=1	gi|18390848|ref|NP_563806.1| helicase protein MOM1 [Arabidopsis thaliana] &gt;gi|30680475|ref|NP_849608.1| helicase protein MOM1 [Arabidopsis thaliana] &gt;gi|75185434|sp|Q9M658.1|MOM1_ARATH RecName: Full=Helicase protein MOM1; AltName: Full=Protein MAINTENANCE OF METHYLATION; AltName: Full=Protein MORPHEUS MOLECULE 1 &gt;gi|8132770|gb|AAF73381.1| MOM [Arabidopsis thaliana] &gt;gi|332190115|gb|AE…
MSTRG.646.1	1[-]2539593-2542355	AT1G08125.2	j	GO:0005634;GO:0008168;GO:0032259	-	virNOG07268	A	sp|Q9H867|MT21D_HUMAN Protein-lysine methyltransferase METTL21D OS=Homo sapiens GN=VCPKMT PE=1 SV=2	gi|334182376|ref|NP_001184933.1| S-adenosyl-L-methionine-dependent methyltransferases superfamily protein [Arabidopsis thaliana] &gt;gi|332190128|gb|AEE28249.1| S-adenosyl-L-methionine-dependent methyltransferases superfamily protein [Arabidopsis thaliana]
MSTRG.650.2	1[+]2571886-2573125	AT1G08190.1	j	GO:0005634;GO:0005770;GO:0042144;GO:0030897;GO:0006623;GO:0009630;GO:0000166;GO:0051020;GO:0008270;GO:0035542;GO:0033263	K20184	virNOG00511	U	sp|P93043|VPS41_ARATH Vacuolar protein sorting-associated protein 41 homolog OS=Arabidopsis thaliana GN=VPS41 PE=3 SV=3	gi|42561797|ref|NP_172297.2| vacuolar protein sorting-associated protein 41 [Arabidopsis thaliana] &gt;gi|114152909|sp|P93043.3|VPS41_ARATH RecName: Full=Vacuolar protein sorting-associated protein 41 homolog &gt;gi|332190138|gb|AEE28259.1| vacuolar protein sorting-associated protein 41 [Arabidopsis thaliana]
MSTRG.651.1	1[-]2573776-2576650	AT1G08200.1	j	GO:0009226;GO:0048040;GO:0048046;GO:0005634;GO:0005829;GO:0071555;GO:0050662	K12449	NOG01314;virNOG11289	MG	sp|Q9SGE0|AXS2_ARATH UDP-D-apiose/UDP-D-xylose synthase 2 OS=Arabidopsis thaliana GN=AXS2 PE=2 SV=1	gi|14596185|gb|AAK68820.1| similar to dihydroflavonol reductase [Arabidopsis thaliana]
MSTRG.652.5	1[-]2577025-2580657	AT1G08210.3	j	GO:0009505;GO:0006508;GO:0005576;GO:0031225;GO:0004190	-	virNOG01676;NOG09978	O	sp|Q9S9K4|ASPL2_ARATH Aspartic proteinase-like protein 2 OS=Arabidopsis thaliana GN=At1g65240 PE=1 SV=2	gi|18390865|ref|NP_563808.1| aspartyl protease family protein [Arabidopsis thaliana] &gt;gi|11993877|gb|AAG42922.1|AF329505_1 unknown protein [Arabidopsis thaliana] &gt;gi|20260142|gb|AAM12969.1| unknown protein [Arabidopsis thaliana] &gt;gi|22136092|gb|AAM91124.1| unknown protein [Arabidopsis thaliana] &gt;gi|332190140|gb|AEE28261.1| aspartyl protease family protein [Arabidopsis thaliana] &gt;gi…
MSTRG.653.2	1[-]2581025-2583329	AT1G08220.1	j	GO:0005739	K18192	virNOG16981	O	-	gi|79338671|ref|NP_172300.2| uncharacterized protein [Arabidopsis thaliana] &gt;gi|110736304|dbj|BAF00122.1| hypothetical protein [Arabidopsis thaliana] &gt;gi|332190141|gb|AEE28262.1| uncharacterized protein AT1G08220 [Arabidopsis thaliana]
MSTRG.660.1	1[.]2611747-2612017	AT1G08290.1	i	-	-	-	-	-	-
MSTRG.661.5	1[+]2615003-2620452	AT1G08300.1	j	GO:0005634;GO:0016787;GO:0010305;GO:0048364;GO:0009793	-	virNOG14954;virNOG28666;euNOG31201	SR	-	gi|240254043|ref|NP_172307.5| no vein-like protein [Arabidopsis thaliana] &gt;gi|332190150|gb|AEE28271.1| no vein-like protein [Arabidopsis thaliana]
MSTRG.667.1	1[-]2640790-2641769	AT1G08380.1	j	GO:0009768;GO:0009535;GO:0005515;GO:0016021;GO:0009767;GO:0005739;GO:0009522	K14332	virNOG19005	S	sp|Q949Q5|PSAO_ARATH Photosystem I subunit O OS=Arabidopsis thaliana GN=PSAO PE=1 SV=1	gi|18390888|ref|NP_563815.1| photosystem I subunit O [Arabidopsis thaliana] &gt;gi|75249761|sp|Q949Q5.1|PSAO_ARATH RecName: Full=Photosystem I subunit O; Short=PSI-O; Flags: Precursor &gt;gi|15293053|gb|AAK93637.1| unknown protein [Arabidopsis thaliana] &gt;gi|20259137|gb|AAM14284.1| unknown protein [Arabidopsis thaliana] &gt;gi|21592969|gb|AAM64918.1| putative 16kDa membrane protein [Arabidopsis…
MSTRG.670.1	1[+]2645986-2649440	AT1G08410.1	j	GO:0043022;GO:0048825;GO:2000012;GO:0006364;GO:0003924;GO:0005730;GO:0005829;GO:0005525;GO:0090070	K14539	virNOG04932	R	sp|Q9SJF1|LSG12_ARATH GTPase LSG1-2 OS=Arabidopsis thaliana GN=LSG1-2 PE=1 SV=1	gi|15223206|ref|NP_172317.1| P-loop containing nucleoside triphosphate hydrolases superfamily protein [Arabidopsis thaliana] &gt;gi|75313509|sp|Q9SJF1.1|LSG12_ARATH RecName: Full=GTPase LSG1-2; Short=AtLSG1-2; AltName: Full=DAR GTPase 7; AltName: Full=Protein YEAST LSG1 ORTHOLOG 2 &gt;gi|6664306|gb|AAF22888.1|AC006932_5 T27G7.9 [Arabidopsis thaliana] &gt;gi|66792666|gb|AAY56435.1| At1g08410 [Arab…
MSTRG.672.2	1[-]2667825-2671820	AT1G08450.1	j	GO:0005788;GO:0006457;GO:0010204;GO:0042742;GO:0055074;GO:0030246;GO:0009626;GO:0051082;GO:0046283;GO:0005509;GO:0005789;GO:0009507	K08057	virNOG02900;KOG0674	O	sp|O04153|CALR3_ARATH Calreticulin-3 OS=Arabidopsis thaliana GN=CRT3 PE=1 SV=2	gi|18390896|ref|NP_563816.1| calreticulin-3 [Arabidopsis thaliana] &gt;gi|166998136|sp|O04153.2|CALR3_ARATH RecName: Full=Calreticulin-3; AltName: Full=Protein PRIORITY IN SWEET LIFE 1; Flags: Precursor &gt;gi|15810563|gb|AAL07169.1| putative calreticulin protein [Arabidopsis thaliana] &gt;gi|332190170|gb|AEE28291.1| calreticulin-3 [Arabidopsis thaliana] &gt;gi|1032299674|gb|OAP13999.1| PSL1 [Ara…
MSTRG.672.5	1[-]2667971-2671802	AT1G08450.1	j	GO:0006457;GO:0010204;GO:0042742;GO:0055074;GO:0009626;GO:0046283;GO:0005509;GO:0005789;GO:0009507	K08057	virNOG02900;KOG0674	O	sp|O04153|CALR3_ARATH Calreticulin-3 OS=Arabidopsis thaliana GN=CRT3 PE=1 SV=2	gi|18390896|ref|NP_563816.1| calreticulin-3 [Arabidopsis thaliana] &gt;gi|166998136|sp|O04153.2|CALR3_ARATH RecName: Full=Calreticulin-3; AltName: Full=Protein PRIORITY IN SWEET LIFE 1; Flags: Precursor &gt;gi|15810563|gb|AAL07169.1| putative calreticulin protein [Arabidopsis thaliana] &gt;gi|332190170|gb|AEE28291.1| calreticulin-3 [Arabidopsis thaliana] &gt;gi|1032299674|gb|OAP13999.1| PSL1 [Ara…
MSTRG.675.1	1[.]2676760-2677101	AT1G08465.1	i	-	-	-	-	-	-
MSTRG.678.2	1[-]2685789-2688578	AT1G08490.1	j	GO:0031071;GO:0006534;GO:0009000;GO:0008483;GO:0010269;GO:0018283;GO:0001887;GO:0030170;GO:0009570	K11717	virNOG10773	E	sp|Q93WX6|CNIF1_ARATH Cysteine desulfurase 1, chloroplastic OS=Arabidopsis thaliana GN=NFS2 PE=1 SV=1	gi|22329419|ref|NP_172325.2| cysteine desulfurase 2 [Arabidopsis thaliana] &gt;gi|75249321|sp|Q93WX6.1|CNIF1_ARATH RecName: Full=Cysteine desulfurase 1, chloroplastic; AltName: Full=NIFS-like protein 1; Short=CpNifS1; AltName: Full=Plastid sufS-like protein; AltName: Full=Protein AtCpNifS; AltName: Full=Selenocysteine lyase; Flags: Precursor &gt;gi|16152176|gb|AAL14994.1|AF419347_1 NIFS-like prot…
MSTRG.680.1	1[-]2691035-2694207	AT1G08510.1	j	GO:0016297;GO:0006633;GO:0000036;GO:0009507	K10781	virNOG05442	I	sp|Q9SJE2|FATB_ARATH Palmitoyl-acyl carrier protein thioesterase, chloroplastic OS=Arabidopsis thaliana GN=FATB PE=1 SV=1	gi|15223236|ref|NP_172327.1| fatty acyl-ACP thioesterases B [Arabidopsis thaliana] &gt;gi|75265932|sp|Q9SJE2.1|FATB_ARATH RecName: Full=Palmitoyl-acyl carrier protein thioesterase, chloroplastic; AltName: Full=16:0-acyl-carrier protein thioesterase; Short=16:0-ACP thioesterase; AltName: Full=Acyl-[acyl-carrier-protein] hydrolase; AltName: Full=Acyl-acyl carrier protein thioesterase B1; Short=AtFA…
MSTRG.681.3	1[+]2696439-2703162	AT1G08520.1	j	GO:0010007;GO:0005524;GO:0016851;GO:0009534;GO:0015979;GO:0009570;GO:0015995	K03404	virNOG10211	H	sp|Q9SJE1|CHLD_ARATH Magnesium-chelatase subunit ChlD, chloroplastic OS=Arabidopsis thaliana GN=CHLD PE=1 SV=3	gi|30680676|ref|NP_563821.2| magnesium-chelatase subunit chlD [Arabidopsis thaliana] &gt;gi|148886934|sp|Q9SJE1.3|CHLD_ARATH RecName: Full=Magnesium-chelatase subunit ChlD, chloroplastic; Short=Mg-chelatase subunit D; AltName: Full=Mg-protoporphyrin IX chelatase subunit ChlD; AltName: Full=Protein ALBINA 1; AltName: Full=Protein PIGMENT DEFECTIVE EMBRYO 166; Flags: Precursor &gt;gi|17380694|gb|AA…
MSTRG.684.2	1[+]2712869-2714695	AT1G08570.3	j	GO:0015035;GO:0006662;GO:0016671;GO:0055114;GO:0009570;GO:0031969;GO:0045454	-	virNOG04271	O	sp|O64654|TRL11_ARATH Thioredoxin-like 1-1, chloroplastic OS=Arabidopsis thaliana GN=At1g08570 PE=2 SV=1	gi|15223262|ref|NP_172333.1| atypical CYS HIS rich thioredoxin 4 [Arabidopsis thaliana] &gt;gi|51701910|sp|O64654.1|TRL11_ARATH RecName: Full=Thioredoxin-like 1-1, chloroplastic; AltName: Full=Atypical cysteine/histidine-rich thioredoxin 4; Short=AtACHT4; AltName: Full=Lilium-type thioredoxin 1-1; Flags: Precursor &gt;gi|4973256|gb|AAD35005.1|AF144387_1 thioredoxin-like 1 [Arabidopsis thaliana] &…
MSTRG.691.1	1[+]2736643-2743747	AT1G08620.1	j	GO:0005634;GO:0046872;GO:0016569;GO:0006355;GO:0003700;GO:0051213;GO:0055114	K11446	virNOG03902;virNOG10886	KR	sp|C0SUT9|JMJ16_ARATH Putative lysine-specific demethylase JMJ16 OS=Arabidopsis thaliana GN=JMJ16 PE=2 SV=1	gi|240254045|ref|NP_172338.4| transcription factor PKDM7D [Arabidopsis thaliana] &gt;gi|334182398|ref|NP_001184940.1| transcription factor PKDM7D [Arabidopsis thaliana] &gt;gi|677991849|sp|C0SUT9.1|JMJ16_ARATH RecName: Full=Putative lysine-specific demethylase JMJ16; AltName: Full=Jumonji domain-containing protein 16; AltName: Full=Lysine-specific histone demethylase JMJ16; AltName: Full=Protein …
MSTRG.691.3	1[+]2736796-2740381	AT1G08620.1	j	GO:0005634;GO:0046872;GO:0016569;GO:0006355;GO:0003700;GO:0051213;GO:0055114	K11446	virNOG03902;virNOG10886	KR	sp|C0SUT9|JMJ16_ARATH Putative lysine-specific demethylase JMJ16 OS=Arabidopsis thaliana GN=JMJ16 PE=2 SV=1	gi|240254045|ref|NP_172338.4| transcription factor PKDM7D [Arabidopsis thaliana] &gt;gi|334182398|ref|NP_001184940.1| transcription factor PKDM7D [Arabidopsis thaliana] &gt;gi|677991849|sp|C0SUT9.1|JMJ16_ARATH RecName: Full=Putative lysine-specific demethylase JMJ16; AltName: Full=Jumonji domain-containing protein 16; AltName: Full=Lysine-specific histone demethylase JMJ16; AltName: Full=Protein …
MSTRG.696.3	1[-]2756916-2759854	AT1G08660.1	j	GO:0009846;GO:0018279;GO:0097503;GO:0005802;GO:0009860;GO:0000139;GO:0005768;GO:0008373;GO:0009311;GO:0016021	-	virNOG07868	G	sp|Q8VZJ0|SIA1_ARATH Sialyltransferase-like protein 1 OS=Arabidopsis thaliana GN=SIA1 PE=2 SV=1	gi|30680753|ref|NP_850940.1| sialyltransferase-like protein [Arabidopsis thaliana] &gt;gi|75248528|sp|Q8VZJ0.1|SIA1_ARATH RecName: Full=Sialyltransferase-like protein 1; AltName: Full=Protein MALE GAMETOPHYTE DEFECTIVE 2 &gt;gi|17381247|gb|AAL36042.1| At1g08660/F22O13_14 [Arabidopsis thaliana] &gt;gi|21700785|gb|AAM70516.1| At1g08660/F22O13_14 [Arabidopsis thaliana] &gt;gi|332190207|gb|AEE28328.1…
MSTRG.697.6	1[+]2763046-2768803	AT1G08680.3	j	GO:0005634;GO:0003677;GO:0043547;GO:0046777;GO:0046872;GO:0004674;GO:0005886;GO:0005096	-	virNOG05309	T	sp|Q8RXE7|AGD14_ARATH Probable ADP-ribosylation factor GTPase-activating protein AGD14 OS=Arabidopsis thaliana GN=AGD14 PE=1 SV=2	gi|30680768|ref|NP_850941.1| putative ADP-ribosylation factor GTPase-activating protein AGD14 [Arabidopsis thaliana] &gt;gi|209572800|sp|Q8RXE7.2|AGD14_ARATH RecName: Full=Probable ADP-ribosylation factor GTPase-activating protein AGD14; Short=ARF GAP AGD14; AltName: Full=Protein ARF-GAP DOMAIN 14; Short=AtAGD14; AltName: Full=Protein ZIGA4 &gt;gi|10441354|gb|AAG17005.1|AF184145_1 ARF GAP-like zi…
MSTRG.700.3	1[+]2771672-2773377	AT1G08710.1	j	GO:0005634;GO:0016567	-	virNOG29078;virNOG13167	ZR	sp|Q9CAZ0|SKI24_ARATH F-box protein SKIP24 OS=Arabidopsis thaliana GN=SKIP24 PE=1 SV=2	gi|30680783|ref|NP_172347.2| F-box protein SKIP24 [Arabidopsis thaliana] &gt;gi|17529082|gb|AAL38751.1| unknown protein [Arabidopsis thaliana] &gt;gi|22136746|gb|AAM91692.1| unknown protein [Arabidopsis thaliana] &gt;gi|332190216|gb|AEE28337.1| F-box protein SKIP24 [Arabidopsis thaliana] &gt;gi|1032301268|gb|OAP15593.1| hypothetical protein AXX17_AT1G08530 [Arabidopsis thaliana]
MSTRG.700.4	1[+]2771724-2773308	AT1G08710.1	j	GO:0005634;GO:0016567	-	virNOG29078;virNOG13167	ZR	sp|Q9CAZ0|SKI24_ARATH F-box protein SKIP24 OS=Arabidopsis thaliana GN=SKIP24 PE=1 SV=2	gi|145323808|ref|NP_001077493.1| F-box protein SKIP24 [Arabidopsis thaliana] &gt;gi|238055474|sp|Q9CAZ0.2|SKI24_ARATH RecName: Full=F-box protein SKIP24; AltName: Full=SKP1-interacting partner 24 &gt;gi|332190217|gb|AEE28338.1| F-box protein SKIP24 [Arabidopsis thaliana]
MSTRG.700.5	1[+]2771724-2773308	AT1G08710.1	j	GO:0005634;GO:0016567	-	virNOG29078;virNOG13167	ZR	sp|Q9CAZ0|SKI24_ARATH F-box protein SKIP24 OS=Arabidopsis thaliana GN=SKIP24 PE=1 SV=2	gi|30680783|ref|NP_172347.2| F-box protein SKIP24 [Arabidopsis thaliana] &gt;gi|17529082|gb|AAL38751.1| unknown protein [Arabidopsis thaliana] &gt;gi|22136746|gb|AAM91692.1| unknown protein [Arabidopsis thaliana] &gt;gi|332190216|gb|AEE28337.1| F-box protein SKIP24 [Arabidopsis thaliana] &gt;gi|1032301268|gb|OAP15593.1| hypothetical protein AXX17_AT1G08530 [Arabidopsis thaliana]
MSTRG.701.3	1[+]2773993-2779246	AT1G08720.1	j	GO:0005783;GO:0005524;GO:0009873;GO:1900424;GO:0009414;GO:0002229;GO:0005730;GO:0005515;GO:0005829;GO:2000031;GO:0009788;GO:0005886;GO:0005769;GO:0004712;GO:0000165;GO:0004709;GO:0008219;GO:0005802;GO:0046777;GO:0012510;GO:1900150	K10357	virNOG29078;virNOG04712	ZT	sp|Q9FPR3|EDR1_ARATH Serine/threonine-protein kinase EDR1 OS=Arabidopsis thaliana GN=EDR1 PE=1 SV=1	gi|149939513|gb|ABR45963.1| enhanced disease resistance 1 [Arabidopsis thaliana] &gt;gi|149939525|gb|ABR45969.1| enhanced disease resistance 1 [Arabidopsis thaliana] &gt;gi|149939543|gb|ABR45978.1| enhanced disease resistance 1 [Arabidopsis thaliana]
MSTRG.701.4	1[+]2774045-2779072	AT1G08720.1	j	GO:0005783;GO:0005524;GO:0009873;GO:1900424;GO:0009414;GO:0002229;GO:0005730;GO:0005515;GO:0005829;GO:2000031;GO:0009788;GO:0005886;GO:0005769;GO:0004712;GO:0000165;GO:0004709;GO:0008219;GO:0005802;GO:0046777;GO:0012510;GO:1900150	K10357	virNOG29078;virNOG04712	ZT	sp|Q9FPR3|EDR1_ARATH Serine/threonine-protein kinase EDR1 OS=Arabidopsis thaliana GN=EDR1 PE=1 SV=1	gi|149939541|gb|ABR45977.1| enhanced disease resistance 1 [Arabidopsis thaliana]
MSTRG.706.2	1[-]2809800-2811229	AT1G08780.1	j	GO:0016272;GO:0006457;GO:0005634;GO:0051082;GO:0005829;GO:0051087	K09550	virNOG19558	O	sp|Q9M4B5|PFD4_ARATH Probable prefoldin subunit 4 OS=Arabidopsis thaliana GN=AIP3 PE=1 SV=3	gi|21554096|gb|AAM63177.1| probable prefoldin subunit 4 (ABI3-interacting protein 3) [Arabidopsis thaliana]
MSTRG.708.4	1[-]2819124-2820361	AT1G08810.1	j	GO:0005634;GO:0000981;GO:0030154;GO:0009414;GO:0010118;GO:0009416;GO:0009753;GO:0044212;GO:0009737;GO:0009751;GO:0006357;GO:0043565;GO:0001135	K09422	virNOG04826	K	sp|P81392|MYB06_ANTMA Myb-related protein 306 OS=Antirrhinum majus GN=MYB306 PE=2 SV=1	gi|15223917|ref|NP_172358.1| putative transcription factor MYB60 [Arabidopsis thaliana] &gt;gi|26450026|dbj|BAC42133.1| putative transcription factor [Arabidopsis thaliana] &gt;gi|28827526|gb|AAO50607.1| putative myb family transcription factor [Arabidopsis thaliana] &gt;gi|41619088|gb|AAS10021.1| MYB transcription factor [Arabidopsis thaliana] &gt;gi|332190230|gb|AEE28351.1| myb domain protein 6…
MSTRG.709.6	1[-]2822016-2825333	AT1G08820.1	j	GO:0046907;GO:0016021;GO:0005789;GO:0016032;GO:0005886	-	virNOG09491	U	sp|B9DHD7|VAP22_ARATH Vesicle-associated protein 2-2 OS=Arabidopsis thaliana GN=PVA22 PE=1 SV=1	gi|30680831|ref|NP_172359.2| vamp/synaptobrevin-associated protein 27-2 [Arabidopsis thaliana] &gt;gi|79317397|ref|NP_001031004.1| vamp/synaptobrevin-associated protein 27-2 [Arabidopsis thaliana] &gt;gi|313471716|sp|B9DHD7.1|VAP22_ARATH RecName: Full=Vesicle-associated protein 2-2; AltName: Full=Plant VAP homolog 22; Short=AtPVA22; AltName: Full=VAMP-associated protein 2-2; AltName: Full=Vesicle…
MSTRG.710.2	1[+]2827088-2829209	AT1G08830.1	j	GO:0004784;GO:0071329;GO:0042742;GO:0055114;GO:0005515;GO:0005507;GO:0005829;GO:0005576;GO:0008270;GO:0071493;GO:0019430;GO:0005634;GO:0010039;GO:0071280;GO:0071484;GO:0071472;GO:0035195;GO:0071457	K04565	virNOG18378	P	sp|P24704|SODC1_ARATH Superoxide dismutase [Cu-Zn] 1 OS=Arabidopsis thaliana GN=CSD1 PE=1 SV=2	gi|1032304096|gb|OAP18421.1| CSD1 [Arabidopsis thaliana]
MSTRG.712.3	1[+]2839141-2841095	AT1G08845.2	j	GO:0005840;GO:0006412;GO:0005576;GO:0003735;GO:0008097	-	virNOG18378;virNOG06139	OP	-	gi|238478415|ref|NP_001154322.1| ribosomal L18p/L5e family protein [Arabidopsis thaliana] &gt;gi|332190238|gb|AEE28359.1| ribosomal L18p/L5e family protein [Arabidopsis thaliana]
MSTRG.715.1	1[+]2852363-2861082	AT1G08900.1	j	GO:0008643;GO:0055085;GO:0015144;GO:0016021;GO:0005886	K08145	KOG0254;virNOG31092	RP	sp|Q4F7G0|ERDL2_ARATH Sugar transporter ERD6-like 2 OS=Arabidopsis thaliana GN=SUGTL3 PE=2 SV=1	gi|145323812|ref|NP_001077495.1| sugar transporter ERD6-like 2 [Arabidopsis thaliana] &gt;gi|145335300|ref|NP_563828.2| sugar transporter ERD6-like 2 [Arabidopsis thaliana] &gt;gi|117940133|sp|Q4F7G0.1|ERDL2_ARATH RecName: Full=Sugar transporter ERD6-like 2; AltName: Full=Sugar transporter-like protein 3 &gt;gi|70906782|gb|AAZ15015.1| putative sugar transporter [Arabidopsis thaliana] &gt;gi|33219…
MSTRG.715.7	1[+]2852468-2855909	AT1G08900.1	j	GO:0008643;GO:0055085;GO:0015144;GO:0016021;GO:0005886	K08145	KOG0254;virNOG31092	RP	sp|Q4F7G0|ERDL2_ARATH Sugar transporter ERD6-like 2 OS=Arabidopsis thaliana GN=SUGTL3 PE=2 SV=1	gi|145323812|ref|NP_001077495.1| sugar transporter ERD6-like 2 [Arabidopsis thaliana] &gt;gi|145335300|ref|NP_563828.2| sugar transporter ERD6-like 2 [Arabidopsis thaliana] &gt;gi|117940133|sp|Q4F7G0.1|ERDL2_ARATH RecName: Full=Sugar transporter ERD6-like 2; AltName: Full=Sugar transporter-like protein 3 &gt;gi|70906782|gb|AAZ15015.1| putative sugar transporter [Arabidopsis thaliana] &gt;gi|33219…
MSTRG.715.10	1[+]2856135-2861082	AT1G08910.1	j	GO:0005634;GO:0016925;GO:0008270;GO:0051176;GO:0019789;GO:0009793	K04706	virNOG09860;virNOG30298	K	sp|A0A0A7EPL0|PIAL1_ARATH E4 SUMO-protein ligase PIAL1 OS=Arabidopsis thaliana GN=PIAL1 PE=2 SV=1	gi|961512636|sp|A0A0A7EPL0.1|PIAL1_ARATH RecName: Full=E4 SUMO-protein ligase PIAL1; AltName: Full=Protein EMBRYO DEFECTIVE 3001; AltName: Full=Protein INHIBITOR OF ACTIVATED STAT-LIKE 1 &gt;gi|728632434|gb|AIY68679.1| protein inhibitor of activated STAT-like 1 [Arabidopsis thaliana]
MSTRG.715.8	1[+]2856135-2861082	AT1G08910.1	j	GO:0005634;GO:0016925;GO:0008270;GO:0051176;GO:0019789;GO:0009793	K04706	virNOG09860;virNOG30298	K	sp|A0A0A7EPL0|PIAL1_ARATH E4 SUMO-protein ligase PIAL1 OS=Arabidopsis thaliana GN=PIAL1 PE=2 SV=1	gi|961512636|sp|A0A0A7EPL0.1|PIAL1_ARATH RecName: Full=E4 SUMO-protein ligase PIAL1; AltName: Full=Protein EMBRYO DEFECTIVE 3001; AltName: Full=Protein INHIBITOR OF ACTIVATED STAT-LIKE 1 &gt;gi|728632434|gb|AIY68679.1| protein inhibitor of activated STAT-like 1 [Arabidopsis thaliana]
MSTRG.715.9	1[+]2856135-2861082	AT1G08910.1	j	GO:0005634;GO:0016925;GO:0008270;GO:0051176;GO:0019789;GO:0009793	K04706	virNOG30298;KOG2169	K	sp|A0A0A7EPL0|PIAL1_ARATH E4 SUMO-protein ligase PIAL1 OS=Arabidopsis thaliana GN=PIAL1 PE=2 SV=1	gi|961512636|sp|A0A0A7EPL0.1|PIAL1_ARATH RecName: Full=E4 SUMO-protein ligase PIAL1; AltName: Full=Protein EMBRYO DEFECTIVE 3001; AltName: Full=Protein INHIBITOR OF ACTIVATED STAT-LIKE 1 &gt;gi|728632434|gb|AIY68679.1| protein inhibitor of activated STAT-like 1 [Arabidopsis thaliana]
MSTRG.716.4	1[+]2867377-2870558	AT1G08920.1	j	GO:0009414;GO:0035428;GO:0005355;GO:0005351;GO:0009737;GO:0009705;GO:0005887;GO:0046323;GO:0009651	K08145	KOG0254;virNOG16353	R	sp|Q94KE0|ERDL3_ARATH Sugar transporter ERD6-like 3 OS=Arabidopsis thaliana GN=SUGTL2 PE=2 SV=1	gi|18390957|ref|NP_563829.1| sugar transporter ERD6-like 3 [Arabidopsis thaliana] &gt;gi|75332302|sp|Q94KE0.1|ERDL3_ARATH RecName: Full=Sugar transporter ERD6-like 3; AltName: Full=Sugar transporter-like protein 2 &gt;gi|14194109|gb|AAK56249.1|AF367260_1 At1g08920/F7G19_20 [Arabidopsis thaliana] &gt;gi|22137064|gb|AAM91377.1| At1g08920/F7G19_20 [Arabidopsis thaliana] &gt;gi|169403716|emb|CAQ16329…
MSTRG.717.3	1[+]2873536-2877208	AT1G08930.2	j	GO:0005783;GO:0009414;GO:0035428;GO:0005355;GO:0005351;GO:0009737;GO:0005887;GO:0010200;GO:0046323;GO:0009651	K08145	virNOG28538	R	sp|O04036|ERD6_ARATH Sugar transporter ERD6 OS=Arabidopsis thaliana GN=ERD6 PE=1 SV=3	gi|18390959|ref|NP_563830.1| sugar transporter ERD6 [Arabidopsis thaliana] &gt;gi|79317421|ref|NP_001031006.1| sugar transporter ERD6 [Arabidopsis thaliana] &gt;gi|117940144|sp|O04036.3|ERD6_ARATH RecName: Full=Sugar transporter ERD6; AltName: Full=Early-responsive to dehydration protein 6; AltName: Full=Sugar transporter-like protein 1 &gt;gi|3123712|dbj|BAA25989.1| ERD6 protein [Arabidopsis tha…
MSTRG.717.4	1[+]2873536-2877208	AT1G08930.2	j	GO:0005783;GO:0009414;GO:0035428;GO:0005355;GO:0005351;GO:0009737;GO:0005887;GO:0010200;GO:0046323;GO:0009651	K08145	virNOG28538	R	sp|O04036|ERD6_ARATH Sugar transporter ERD6 OS=Arabidopsis thaliana GN=ERD6 PE=1 SV=3	gi|18390959|ref|NP_563830.1| sugar transporter ERD6 [Arabidopsis thaliana] &gt;gi|79317421|ref|NP_001031006.1| sugar transporter ERD6 [Arabidopsis thaliana] &gt;gi|117940144|sp|O04036.3|ERD6_ARATH RecName: Full=Sugar transporter ERD6; AltName: Full=Early-responsive to dehydration protein 6; AltName: Full=Sugar transporter-like protein 1 &gt;gi|3123712|dbj|BAA25989.1| ERD6 protein [Arabidopsis tha…
MSTRG.720.2	1[+]2882478-2886593	AT1G08980.1	j	GO:0009684;GO:0005829;GO:0016884;GO:0004040;GO:0043864	-	virNOG09489	J	sp|Q9FR37|AMI1_ARATH Amidase 1 OS=Arabidopsis thaliana GN=AMI1 PE=1 SV=1	gi|18390964|ref|NP_563831.1| amidase 1 [Arabidopsis thaliana] &gt;gi|75262859|sp|Q9FR37.1|AMI1_ARATH RecName: Full=Amidase 1; Short=AtAMI1; AltName: Full=Translocon at the outer membrane of chloroplasts 64-I; Short=AtTOC64-I &gt;gi|11493702|gb|AAG35612.1|AF202077_1 amidase [Arabidopsis thaliana] &gt;gi|14335038|gb|AAK59783.1| At1g08980/F7G19_15 [Arabidopsis thaliana] &gt;gi|28416539|gb|AAO42800.1…
MSTRG.720.3	1[+]2882478-2886593	AT1G08980.1	j	GO:0009684;GO:0005829;GO:0016884;GO:0004040;GO:0043864	-	virNOG09489	J	sp|Q9FR37|AMI1_ARATH Amidase 1 OS=Arabidopsis thaliana GN=AMI1 PE=1 SV=1	gi|18390964|ref|NP_563831.1| amidase 1 [Arabidopsis thaliana] &gt;gi|75262859|sp|Q9FR37.1|AMI1_ARATH RecName: Full=Amidase 1; Short=AtAMI1; AltName: Full=Translocon at the outer membrane of chloroplasts 64-I; Short=AtTOC64-I &gt;gi|11493702|gb|AAG35612.1|AF202077_1 amidase [Arabidopsis thaliana] &gt;gi|14335038|gb|AAK59783.1| At1g08980/F7G19_15 [Arabidopsis thaliana] &gt;gi|28416539|gb|AAO42800.1…
MSTRG.720.4	1[+]2882478-2886593	AT1G08980.1	j	GO:0009684;GO:0005829;GO:0016884;GO:0004040;GO:0043864	-	virNOG09489	J	sp|Q9FR37|AMI1_ARATH Amidase 1 OS=Arabidopsis thaliana GN=AMI1 PE=1 SV=1	gi|18390964|ref|NP_563831.1| amidase 1 [Arabidopsis thaliana] &gt;gi|75262859|sp|Q9FR37.1|AMI1_ARATH RecName: Full=Amidase 1; Short=AtAMI1; AltName: Full=Translocon at the outer membrane of chloroplasts 64-I; Short=AtTOC64-I &gt;gi|11493702|gb|AAG35612.1|AF202077_1 amidase [Arabidopsis thaliana] &gt;gi|14335038|gb|AAK59783.1| At1g08980/F7G19_15 [Arabidopsis thaliana] &gt;gi|28416539|gb|AAO42800.1…
MSTRG.723.2	1[-]2895185-2904862	AT1G09020.1	j	GO:0033947;GO:0005829;GO:0005576;GO:0005975;GO:0005773	K18577	virNOG06620	G	sp|Q75W54|EBM_ARATH Mannosylglycoprotein endo-beta-mannosidase OS=Arabidopsis thaliana GN=EBM PE=1 SV=3	gi|42561840|ref|NP_563833.2| mannosylglycoprotein endo-beta-mannosidase [Arabidopsis thaliana] &gt;gi|75226517|sp|Q75W54.3|EBM_ARATH RecName: Full=Mannosylglycoprotein endo-beta-mannosidase; Short=AtEBM; Short=Endo-beta-mannosidase; Contains: RecName: Full=Mannosylglycoprotein endo-beta-mannosidase 31 kDa subunit; Contains: RecName: Full=Mannosylglycoprotein endo-beta-mannosidase 28 kDa subunit; …
MSTRG.734.2	1[+]2946241-2948572	AT1G09150.1	j	GO:0003723;GO:0005829	K07575	virNOG10895	J	sp|Q86KL4|MCTS1_DICDI Malignant T-cell-amplified sequence 1 homolog OS=Dictyostelium discoideum GN=mcts1 PE=3 SV=1	gi|15217434|ref|NP_172387.1| pseudouridine synthase and archaeosine transglycosylase domain-containing protein [Arabidopsis thaliana] &gt;gi|22135954|gb|AAM91559.1| unknown protein [Arabidopsis thaliana] &gt;gi|23197596|gb|AAN15325.1| unknown protein [Arabidopsis thaliana] &gt;gi|332190281|gb|AEE28402.1| pseudouridine synthase and archaeosine transglycosylase domain-containing protein [Arabidopsi…
MSTRG.738.1	1[+]2956576-2957203	AT1G09170.2	x	-	K10406	virNOG04227	Z	sp|F4HZF0|KN14H_ARATH Kinesin-like protein KIN-14H OS=Arabidopsis thaliana GN=KIN14H PE=3 SV=2	gi|22329432|ref|NP_172389.2| calponin homology and kinesin motor domain-containing protein [Arabidopsis thaliana] &gt;gi|332190286|gb|AEE28407.1| calponin homology and kinesin motor domain-containing protein [Arabidopsis thaliana]
MSTRG.741.16	1[-]2968129-2969428	AT1G09195.14	j	-	-	virNOG07952	R	-	gi|3249102|gb|AAC24085.1| Similar to exopolyphosphatase gb|1653871 from Synechocystis sp. gb|D90917 [Arabidopsis thaliana]
MSTRG.748.2	1[-]2998140-3001245	AT1G09280.1	j	GO:0005634	-	virNOG08379	E	sp|Q94AC1|STR6_ARATH Rhodanese-like domain-containing protein 6 OS=Arabidopsis thaliana GN=STR6 PE=2 SV=1	gi|18391002|ref|NP_563840.1| uncharacterized protein [Arabidopsis thaliana] &gt;gi|75164945|sp|Q94AC1.1|STR6_ARATH RecName: Full=Rhodanese-like domain-containing protein 6; AltName: Full=Sulfurtransferase 6; Short=AtStr6 &gt;gi|15081791|gb|AAK82550.1| At1g09280/T12M4_1 [Arabidopsis thaliana] &gt;gi|133778874|gb|ABO38777.1| At1g09280 [Arabidopsis thaliana] &gt;gi|332190303|gb|AEE28424.1| uncharact…
MSTRG.755.1	1[+]3019639-3033849	AT1G09350.1	j	GO:0006979;GO:0005634;GO:0046872;GO:0016051;GO:0009409;GO:0047216;GO:0005737	K18819	virNOG16883;virNOG33413	G	sp|O80518|GOLS3_ARATH Galactinol synthase 3 OS=Arabidopsis thaliana GN=GOLS3 PE=1 SV=1	gi|15217486|ref|NP_172406.1| galactinol synthase 3 [Arabidopsis thaliana] &gt;gi|75099782|sp|O80518.1|GOLS3_ARATH RecName: Full=Galactinol synthase 3; Short=AtGolS3; Short=GolS-3 &gt;gi|13899103|gb|AAK48973.1|AF370546_1 water stress induced protein-like protein [Arabidopsis thaliana] &gt;gi|3482910|gb|AAC33195.1| Similar to rice water stress induced protein gi|537404 [Arabidopsis thaliana] &gt;gi…
MSTRG.759.2	1[+]3032058-3033611	AT1G09390.1	j	GO:0016042;GO:0052689;GO:0005576;GO:0009570	-	virNOG07849	I	sp|O80522|GDL2_ARATH GDSL esterase/lipase At1g09390 OS=Arabidopsis thaliana GN=At1g09390 PE=2 SV=1	gi|15217506|ref|NP_172410.1| GDSL esterase/lipase [Arabidopsis thaliana] &gt;gi|75099786|sp|O80522.1|GDL2_ARATH RecName: Full=GDSL esterase/lipase At1g09390; AltName: Full=Extracellular lipase At1g09390; Flags: Precursor &gt;gi|3482914|gb|AAC33199.1| Similar to nodulins and lipase [Arabidopsis thaliana] &gt;gi|27754509|gb|AAO22702.1| putative lipase [Arabidopsis thaliana] &gt;gi|28393967|gb|AAO42…
MSTRG.769.1	1[-]3062436-3063392	-	u	GO:0005840;GO:0006412;GO:0003735	K02889	virNOG00086	J	sp|O82574|RL21_CYAPA 60S ribosomal protein L21 OS=Cyanophora paradoxa GN=RPL21 PE=2 SV=1	gi|922561253|ref|XP_013608922.1| PREDICTED: 60S ribosomal protein L21-2 [Brassica oleracea var. oleracea] &gt;gi|923797241|ref|XP_013686186.1| PREDICTED: 60S ribosomal protein L21-2 [Brassica napus] &gt;gi|674892899|emb|CDY39937.1| BnaA09g15190D [Brassica napus]
MSTRG.771.4	1[+]3066764-3068603	AT1G09500.1	j	GO:0004022;GO:0045551;GO:0009809;GO:0055114;GO:0050662	-	COG0451;virNOG29357;virNOG32944	MV	sp|Q9S9N9|CCR1_ARATH Cinnamoyl-CoA reductase 1 OS=Arabidopsis thaliana GN=CCR1 PE=1 SV=1	gi|15217530|ref|NP_172421.1| alcohol dehydrogenase-like protein [Arabidopsis thaliana] &gt;gi|15983386|gb|AAL11561.1|AF424567_1 At1g09500/F14J9_16 [Arabidopsis thaliana] &gt;gi|18087591|gb|AAL58926.1|AF462838_1 At1g09500/F14J9_16 [Arabidopsis thaliana] &gt;gi|3482925|gb|AAC33210.1| Highly similar to cinnamyl alcohol dehydrogenase, gi|1143445 [Arabidopsis thaliana] &gt;gi|23308157|gb|AAN18048.1| A…
MSTRG.772.2	1[+]3070010-3070873	AT1G09510.1	j	GO:0004022;GO:0045551;GO:0009809;GO:0055114;GO:0050662	-	COG0451;virNOG32944;virNOG01752	MV	sp|Q9S9N9|CCR1_ARATH Cinnamoyl-CoA reductase 1 OS=Arabidopsis thaliana GN=CCR1 PE=1 SV=1	gi|3482926|gb|AAC33211.1| Highly similar to cinnamyl alcohol dehydrogenase, gi|1143445 [Arabidopsis thaliana]
MSTRG.774.7	1[+]3076496-3079338	AT1G09530.2	j	GO:0005634;GO:0003677;GO:0031539;GO:0006355;GO:0042802;GO:0046983;GO:0009585;GO:0003700;GO:0009704;GO:0009740	K12126	virNOG16334	K	sp|O80536|PIF3_ARATH Transcription factor PIF3 OS=Arabidopsis thaliana GN=PIF3 PE=1 SV=1	gi|15217533|ref|NP_172424.1| transcription factor PIF3 [Arabidopsis thaliana] &gt;gi|30681206|ref|NP_849626.1| transcription factor PIF3 [Arabidopsis thaliana] &gt;gi|20532207|sp|O80536.1|PIF3_ARATH RecName: Full=Transcription factor PIF3; AltName: Full=Basic helix-loop-helix protein 8; Short=AtbHLH8; Short=bHLH 8; AltName: Full=Phytochrome-associated protein 3; AltName: Full=Phytochrome-interact…
MSTRG.789.3	1[-]3147825-3154377	AT1G09730.2	j	GO:0005634;GO:0016929;GO:0016926	K08596	virNOG07410;NOG96916;COG5160	O	sp|Q8L7S0|ULP2B_ARATH Probable ubiquitin-like-specific protease 2B OS=Arabidopsis thaliana GN=ULP2B PE=1 SV=3	gi|1032297868|gb|OAP12193.1| hypothetical protein AXX17_AT1G09690 [Arabidopsis thaliana]
MSTRG.814.1	1[-]3227490-3232372	AT1G09932.1	j	GO:0055085;GO:0006857;GO:0005887;GO:0035673;GO:0015031;GO:0005737	-	virNOG04363	P	sp|O04514|OPT2_ARATH Oligopeptide transporter 2 OS=Arabidopsis thaliana GN=OPT2 PE=2 SV=2	gi|15218331|ref|NP_172464.1| oligopeptide transporter 2 [Arabidopsis thaliana] &gt;gi|259016293|sp|O04514.2|OPT2_ARATH RecName: Full=Oligopeptide transporter 2; Short=AtOPT2 &gt;gi|332190394|gb|AEE28515.1| oligopeptide transporter 2 [Arabidopsis thaliana]
MSTRG.815.2	1[-]3237234-3239451	AT1G09940.1	j	GO:0050661;GO:0006979;GO:0008883;GO:0006782;GO:0055114;GO:0009507;GO:0015995	K02492	COG0373;virNOG08641	H	sp|P49294|HEM12_ARATH Glutamyl-tRNA reductase 2, chloroplastic OS=Arabidopsis thaliana GN=HEMA2 PE=2 SV=2	gi|15218333|ref|NP_172465.1| glutamyl-tRNA reductase 2 [Arabidopsis thaliana] &gt;gi|158518397|sp|P49294.2|HEM12_ARATH RecName: Full=Glutamyl-tRNA reductase 2, chloroplastic; Short=GluTR; Flags: Precursor &gt;gi|2160186|gb|AAB60749.1| Identical to A. thaliana HEMA2 (gb|U27118) [Arabidopsis thaliana] &gt;gi|66792656|gb|AAY56430.1| At1g09940 [Arabidopsis thaliana] &gt;gi|332190398|gb|AEE28519.1| gl…
MSTRG.817.2	1[+]3244241-3247160	AT1G09960.1	j	GO:0015770;GO:0005887;GO:0008506;GO:0005985;GO:0005801;GO:0005773	K15378	virNOG03948	G	sp|Q9FE59|SUC4_ARATH Sucrose transport protein SUC4 OS=Arabidopsis thaliana GN=SUC4 PE=1 SV=2	gi|15218362|ref|NP_172467.1| sucrose transporter 4 [Arabidopsis thaliana] &gt;gi|83305837|sp|Q9FE59.2|SUC4_ARATH RecName: Full=Sucrose transport protein SUC4; AltName: Full=Sucrose permease 4; AltName: Full=Sucrose transporter 4; AltName: Full=Sucrose-proton symporter 4 &gt;gi|8052192|emb|CAB92308.1| sucrose transporter [Arabidopsis thaliana] &gt;gi|18175712|gb|AAL59915.1| putative sucrose/H+ sym…
MSTRG.824.3	1[-]3276320-3278371	AT1G10040.1	j	GO:0005634;GO:0016787	-	virNOG06726	R	sp|Q08448|YO059_YEAST Putative lipase YOR059C OS=Saccharomyces cerevisiae (strain ATCC 204508 / S288c) GN=YOR059C PE=1 SV=1	gi|42561885|ref|NP_172475.3| alpha/beta-hydrolases superfamily protein [Arabidopsis thaliana] &gt;gi|115311477|gb|ABI93919.1| At1g10040 [Arabidopsis thaliana] &gt;gi|332190410|gb|AEE28531.1| alpha/beta-hydrolases superfamily protein [Arabidopsis thaliana] &gt;gi|1032301072|gb|OAP15397.1| hypothetical protein AXX17_AT1G10060 [Arabidopsis thaliana]
MSTRG.825.3	1[+]3279036-3280841	AT1G10050.2	j	GO:0005975;GO:0005576;GO:0031176	-	virNOG00961	R	-	gi|1032298084|gb|OAP12409.1| hypothetical protein AXX17_AT1G10070 [Arabidopsis thaliana]
MSTRG.825.4	1[+]3279261-3283373	AT1G10050.2	j	GO:0005975;GO:0005576;GO:0031176	-	virNOG00961	R	sp|A3DH97|RSGI6_CLOTH Anti-sigma-I factor RsgI6 OS=Clostridium thermocellum (strain ATCC 27405 / DSM 1237 / NBRC 103400 / NCIMB 10682 / NRRL B-4536 / VPI 7372) GN=rsgI6 PE=1 SV=1	gi|15218406|ref|NP_172476.1| putative glycosyl hydrolase [Arabidopsis thaliana] &gt;gi|3540184|gb|AAC34334.1| Similar to endoxylanases [Arabidopsis thaliana] &gt;gi|332190412|gb|AEE28533.1| glycosyl hydrolase and carbohydrate-binding domain-containing protein [Arabidopsis thaliana]
MSTRG.825.6	1[+]3280975-3282635	AT1G10050.2	j	GO:0005975;GO:0005576;GO:0031176	-	virNOG00961	R	sp|A3DH97|RSGI6_CLOTH Anti-sigma-I factor RsgI6 OS=Clostridium thermocellum (strain ATCC 27405 / DSM 1237 / NBRC 103400 / NCIMB 10682 / NRRL B-4536 / VPI 7372) GN=rsgI6 PE=1 SV=1	gi|15218406|ref|NP_172476.1| putative glycosyl hydrolase [Arabidopsis thaliana] &gt;gi|3540184|gb|AAC34334.1| Similar to endoxylanases [Arabidopsis thaliana] &gt;gi|332190412|gb|AEE28533.1| glycosyl hydrolase and carbohydrate-binding domain-containing protein [Arabidopsis thaliana]
MSTRG.829.5	1[-]3298503-3300412	AT1G10095.3	j	GO:0005634	K14137	virNOG02171	O	sp|Q7Z6K3|PTAR1_HUMAN Protein prenyltransferase alpha subunit repeat-containing protein 1 OS=Homo sapiens GN=PTAR1 PE=1 SV=2	gi|79587734|ref|NP_849630.3| protein prenylyltransferase-related protein [Arabidopsis thaliana] &gt;gi|3540189|gb|AAC34339.1| Hypothetical protein [Arabidopsis thaliana] &gt;gi|332190420|gb|AEE28541.1| protein prenylyltransferase-related protein [Arabidopsis thaliana]
MSTRG.829.6	1[-]3299177-3300412	AT1G10095.3	j	GO:0005634	K14137	virNOG02171	O	-	gi|79587734|ref|NP_849630.3| protein prenylyltransferase-related protein [Arabidopsis thaliana] &gt;gi|3540189|gb|AAC34339.1| Hypothetical protein [Arabidopsis thaliana] &gt;gi|332190420|gb|AEE28541.1| protein prenylyltransferase-related protein [Arabidopsis thaliana]
MSTRG.835.2	1[+]3310939-3322079	AT1G10130.1	j	GO:0005634;GO:0005524;GO:0005388;GO:0031902;GO:0055071;GO:0006816;GO:0005802;GO:0048364;GO:0015410;GO:0000139;GO:0046872;GO:0005887;GO:0006828;GO:0005516;GO:0006874	K01537	virNOG00062;virNOG27815	P	sp|Q9SY55|ECA3_ARATH Calcium-transporting ATPase 3, endoplasmic reticulum-type OS=Arabidopsis thaliana GN=ECA3 PE=2 SV=3	gi|18391113|ref|NP_563860.1| calcium-transporting ATPase 3, ER-type [Arabidopsis thaliana] &gt;gi|19865112|sp|Q9SY55.3|ECA3_ARATH RecName: Full=Calcium-transporting ATPase 3, endoplasmic reticulum-type; Short=AtECA3 &gt;gi|13162529|gb|AAC34328.2| calcium-transporting ATPase, ECA3 [Arabidopsis thaliana] &gt;gi|110738280|dbj|BAF01069.1| putative calcium ATPase [Arabidopsis thaliana] &gt;gi|15614580…
MSTRG.838.2	1[-]3325848-3328558	AT1G10155.1	j	GO:0030246;GO:0016021;GO:0005739	-	virNOG04823;virNOG31221	S	sp|Q9SY57|P2A10_ARATH Protein PHLOEM PROTEIN 2-LIKE A10 OS=Arabidopsis thaliana GN=PP2A10 PE=2 SV=1	gi|18391117|ref|NP_563862.1| Carbohydrate-binding protein [Arabidopsis thaliana] &gt;gi|75213370|sp|Q9SY57.1|P2A10_ARATH RecName: Full=Protein PHLOEM PROTEIN 2-LIKE A10; Short=AtPP2-A10 &gt;gi|4914317|gb|AAD32865.1|AC005489_3 F14N23.3 [Arabidopsis thaliana] &gt;gi|94807671|gb|ABF47131.1| At1g10150 [Arabidopsis thaliana] &gt;gi|110740734|dbj|BAE98466.1| hypothetical protein [Arabidopsis thaliana] …
MSTRG.839.1	1[+]3328483-3333317	-	u	-	-	virNOG09124;NOG203984	RL	sp|O00370|LORF2_HUMAN LINE-1 retrotransposable element ORF2 protein OS=Homo sapiens PE=1 SV=1	gi|4914318|gb|AAD32866.1|AC005489_4 F14N23.4 [Arabidopsis thaliana]
MSTRG.843.3	1[-]3357823-3359802	AT1G10240.1	j	GO:0005634;GO:0006355;GO:0008270;GO:0009639	-	virNOG10761	S	sp|Q9SY66|FRS11_ARATH Protein FAR1-RELATED SEQUENCE 11 OS=Arabidopsis thaliana GN=FRS11 PE=1 SV=1	gi|18391130|ref|NP_563865.1| protein FAR1-related sequence 11 [Arabidopsis thaliana] &gt;gi|75213376|sp|Q9SY66.1|FRS11_ARATH RecName: Full=Protein FAR1-RELATED SEQUENCE 11 &gt;gi|4914326|gb|AAD32874.1|AC005489_12 F14N23.12 [Arabidopsis thaliana] &gt;gi|15983442|gb|AAL11589.1|AF424595_1 At1g10240/F14N23_12 [Arabidopsis thaliana] &gt;gi|23308171|gb|AAN18055.1| At1g10240/F14N23_12 [Arabidopsis thali…
MSTRG.846.2	1[+]3370540-3377364	AT1G10290.1	j	GO:0006896;GO:0009506;GO:0005874;GO:0030136;GO:0008017;GO:0003924;GO:0000139;GO:0005774;GO:0008289;GO:0009524;GO:0005829;GO:0005525;GO:0005886;GO:0000266	K01528	virNOG08991	U	sp|Q9SE83|DRP2A_ARATH Dynamin-2A OS=Arabidopsis thaliana GN=DRP2A PE=1 SV=2	gi|15218486|ref|NP_172500.1| dynamin-like protein 6 [Arabidopsis thaliana] &gt;gi|68566309|sp|Q9SE83.2|DRP2A_ARATH RecName: Full=Dynamin-2A; AltName: Full=Dynamin-like protein 6; AltName: Full=Dynamin-related protein 2A &gt;gi|332190441|gb|AEE28562.1| dynamin-like protein 6 [Arabidopsis thaliana] &gt;gi|1032300460|gb|OAP14785.1| DRP2A [Arabidopsis thaliana]
MSTRG.848.2	1[-]3384154-3388400	AT1G10320.2	j	GO:0003723;GO:0003677;GO:0046872;GO:0000398;GO:0089701;GO:0000166	-	NOG17882;virNOG00308	AR	sp|Q9SY74|C3H5_ARATH Zinc finger CCCH domain-containing protein 5 OS=Arabidopsis thaliana GN=At1g10320 PE=2 SV=2	gi|4914334|gb|AAD32882.1|AC005489_20 F14N23.20 [Arabidopsis thaliana]
MSTRG.848.3	1[-]3384154-3388622	AT1G10320.2	j	GO:0003723;GO:0003677;GO:0046872;GO:0000398;GO:0089701;GO:0000166	-	NOG17882;virNOG00308	AR	sp|Q9SY74|C3H5_ARATH Zinc finger CCCH domain-containing protein 5 OS=Arabidopsis thaliana GN=At1g10320 PE=2 SV=2	gi|15218489|ref|NP_172503.1| zinc finger CCCH domain-containing protein 5 [Arabidopsis thaliana] &gt;gi|229621703|sp|Q9SY74.2|C3H5_ARATH RecName: Full=Zinc finger CCCH domain-containing protein 5; Short=AtC3H5 &gt;gi|332190444|gb|AEE28565.1| zinc finger CCCH domain-containing protein 5 [Arabidopsis thaliana]
MSTRG.850.3	1[-]3390344-3392539	AT1G10340.1	j	GO:0016021	-	KOG0504;virNOG12303	R	sp|Q9C7A2|ITN1_ARATH Ankyrin repeat-containing protein ITN1 OS=Arabidopsis thaliana GN=ITN1 PE=1 SV=1	gi|30681658|ref|NP_849631.1| ankyrin repeat-containing protein [Arabidopsis thaliana] &gt;gi|332190447|gb|AEE28568.1| ankyrin repeat-containing protein [Arabidopsis thaliana]
MSTRG.855.4	1[-]3408275-3412822	AT1G10390.2	j	GO:0006406;GO:0031965;GO:0005515;GO:1902446;GO:0005737;GO:0005215	K14297	NOG224177;virNOG02671	SYU	sp|Q8RY25|NU98A_ARATH Nuclear pore complex protein NUP98A OS=Arabidopsis thaliana GN=NUP98A PE=1 SV=1	gi|1032297655|gb|OAP11980.1| hypothetical protein AXX17_AT1G10470 [Arabidopsis thaliana]
MSTRG.855.5	1[-]3408275-3412822	AT1G10390.2	j	GO:0006406;GO:0031965;GO:0005515;GO:1902446;GO:0005737;GO:0005215	K14297	NOG224177;virNOG02671	SYU	sp|Q8RY25|NU98A_ARATH Nuclear pore complex protein NUP98A OS=Arabidopsis thaliana GN=NUP98A PE=1 SV=1	gi|1032297655|gb|OAP11980.1| hypothetical protein AXX17_AT1G10470 [Arabidopsis thaliana]
MSTRG.861.2	1[+]3453195-3460184	AT1G10490.1	j	GO:0005634;GO:0005524	K14521	virNOG05155	R	sp|Q9XIK4|NT101_ARATH RNA cytidine acetyltransferase 1 OS=Arabidopsis thaliana GN=At1g10490 PE=2 SV=2	gi|15218552|ref|NP_172519.1| uncharacterized protein [Arabidopsis thaliana] &gt;gi|322510079|sp|Q9XIK4.2|NT101_ARATH RecName: Full=RNA cytidine acetyltransferase 1; AltName: Full=18S rRNA cytosine acetyltransferase 1 &gt;gi|332190464|gb|AEE28585.1| uncharacterized protein AT1G10490 [Arabidopsis thaliana]
MSTRG.873.4	1[+]3503620-3508608	AT1G10610.1	j	GO:0005634;GO:0003677;GO:0006355;GO:0046983;GO:0046872;GO:0006511;GO:0008237;GO:0005739;GO:0003700	-	virNOG12045;virNOG02260	OK	sp|Q0WNR2|BH090_ARATH Transcription factor bHLH90 OS=Arabidopsis thaliana GN=BHLH90 PE=1 SV=1	gi|145335373|ref|NP_172531.2| transcription factor bHLH90 [Arabidopsis thaliana] &gt;gi|122229969|sp|Q0WNR2.1|BH090_ARATH RecName: Full=Transcription factor bHLH90; AltName: Full=Basic helix-loop-helix protein 90; Short=AtbHLH90; Short=bHLH 90; AltName: Full=Transcription factor EN 50; AltName: Full=bHLH transcription factor bHLH090 &gt;gi|110738624|dbj|BAF01237.1| putative bHLH transcription fac…
MSTRG.873.3	1[+]3503620-3508875	AT1G10610.1	j	GO:0005634;GO:0003677;GO:0006355;GO:0003700;GO:0046983	-	virNOG12045;virNOG02260	OK	sp|Q0WNR2|BH090_ARATH Transcription factor bHLH90 OS=Arabidopsis thaliana GN=BHLH90 PE=1 SV=1	gi|145335373|ref|NP_172531.2| transcription factor bHLH90 [Arabidopsis thaliana] &gt;gi|122229969|sp|Q0WNR2.1|BH090_ARATH RecName: Full=Transcription factor bHLH90; AltName: Full=Basic helix-loop-helix protein 90; Short=AtbHLH90; Short=bHLH 90; AltName: Full=Transcription factor EN 50; AltName: Full=bHLH transcription factor bHLH090 &gt;gi|110738624|dbj|BAF01237.1| putative bHLH transcription fac…
MSTRG.884.3	1[+]3554119-3556532	AT1G10700.2	j	GO:0000287;GO:0004749;GO:0016310;GO:0005524;GO:0009116;GO:0016301;GO:0009165;GO:0009507	-	COG0462;virNOG06374	FE	sp|Q93Z66|KPRS3_ARATH Ribose-phosphate pyrophosphokinase 3, chloroplastic OS=Arabidopsis thaliana GN=PRS3 PE=2 SV=1	gi|4874278|gb|AAD31343.1|AC007354_16 Strong similarity to gi|4544471 F23E6.11 from Arabidopsis thaliana BAC gb|AC006580. and is a member of the PF|00492 Phosphoribosyl pyrophosphate synthase family [Arabidopsis thaliana]
MSTRG.885.2	1[+]3562879-3564722	AT1G10720.1	j	GO:0005634	-	virNOG06374;virNOG07242	FSE	-	gi|18391195|ref|NP_563876.1| BSD domain-containing protein [Arabidopsis thaliana] &gt;gi|4874276|gb|AAD31341.1|AC007354_14 ESTs gb|AA395702, gb|AA395400, gb|T22596 and gb|T43781 come from this gene [Arabidopsis thaliana] &gt;gi|18377652|gb|AAL66976.1| unknown protein [Arabidopsis thaliana] &gt;gi|21436187|gb|AAM51381.1| unknown protein [Arabidopsis thaliana] &gt;gi|332190513|gb|AEE28634.1| BSD do…
MSTRG.887.5	1[-]3568349-3570703	AT1G10740.3	j	GO:0016787;GO:0016021;GO:0005576	-	virNOG00585	S	sp|P04635|LIP_STAHY Lipase OS=Staphylococcus hyicus GN=lip PE=1 SV=1	gi|15220205|ref|NP_172544.1| alpha/beta-Hydrolases superfamily protein [Arabidopsis thaliana] &gt;gi|334182439|ref|NP_001184955.1| alpha/beta-Hydrolases superfamily protein [Arabidopsis thaliana] &gt;gi|334182441|ref|NP_001184956.1| alpha/beta-Hydrolases superfamily protein [Arabidopsis thaliana] &gt;gi|4874274|gb|AAD31339.1|AC007354_12 Similar to gb|X02844 lipase precursor from Staphylococcus hy…
MSTRG.894.3	1[-]3607888-3610461	AT1G10840.1	j	GO:0009733;GO:0042788;GO:0009738;GO:0034286;GO:0045948;GO:0001731;GO:0009744;GO:0016282;GO:0003743;GO:0005515;GO:0005829;GO:0033290;GO:0009749;GO:0005852	K03247	virNOG06089	J	sp|Q9C5Z2|EIF3H_ARATH Eukaryotic translation initiation factor 3 subunit H OS=Arabidopsis thaliana GN=TIF3H1 PE=1 SV=2	gi|18391211|ref|NP_563880.1| translation initiation factor 3 subunit H1 [Arabidopsis thaliana] &gt;gi|23396619|sp|Q9C5Z2.2|EIF3H_ARATH RecName: Full=Eukaryotic translation initiation factor 3 subunit H; Short=eIF3h; AltName: Full=Eukaryotic translation initiation factor 3 subunit 3; AltName: Full=eIF-3-gamma; AltName: Full=eIF3 p38 subunit &gt;gi|4874264|gb|AAD31329.1|AC007354_2 Similar to gb|U54…
MSTRG.899.3	1[-]3620417-3621392	AT1G10870.2	j	GO:0046872;GO:0005794;GO:0043547;GO:0005096	K12489	virNOG02772	T	sp|Q9SMX5|AGD4_ARATH ADP-ribosylation factor GTPase-activating protein AGD4 OS=Arabidopsis thaliana GN=AGD4 PE=2 SV=2	gi|30681946|ref|NP_172556.2| ADP-ribosylation factor GTPase-activating protein AGD4 [Arabidopsis thaliana] &gt;gi|75313633|sp|Q9SMX5.2|AGD4_ARATH RecName: Full=ADP-ribosylation factor GTPase-activating protein AGD4; Short=ARF GAP AGD4; AltName: Full=GCN4-complementing protein 1; AltName: Full=Protein ARF-GAP DOMAIN 4; Short=AtAGD4 &gt;gi|6465806|emb|CAB61505.1| GCN4-complementing protein (GCP1) […
MSTRG.900.3	1[+]3627658-3630807	AT1G10890.3	j	-	-	-	-	-	-
MSTRG.900.4	1[+]3627658-3630807	AT1G10890.3	j	-	-	-	-	-	-
MSTRG.902.3	1[+]3639913-3644083	AT1G10910.1	j	GO:0003723;GO:0005739;GO:0009451;GO:0004519;GO:0009507	-	virNOG01962	S	sp|Q0WVV0|PPR31_ARATH Pentatricopeptide repeat-containing protein At1g10910, chloroplastic OS=Arabidopsis thaliana GN=At1g10910 PE=2 SV=1	gi|145335386|ref|NP_172560.2| pentatricopeptide repeat-containing protein [Arabidopsis thaliana] &gt;gi|122242678|sp|Q0WVV0.1|PPR31_ARATH RecName: Full=Pentatricopeptide repeat-containing protein At1g10910, chloroplastic; Flags: Precursor &gt;gi|110741600|dbj|BAE98748.1| membrane-associated salt-inducible protein isolog [Arabidopsis thaliana] &gt;gi|332190541|gb|AEE28662.1| pentatricopeptide repe…
MSTRG.904.4	1[-]3655859-3657325	AT1G10940.2	j	GO:0016020;GO:0005634;GO:0005524;GO:0070300;GO:0006468;GO:0035556;GO:0009737;GO:0080022;GO:0004674;GO:0005515;GO:0005829;GO:0009651	K14498	KOG0583;virNOG05783	T	sp|P43291|SRK2A_ARATH Serine/threonine-protein kinase SRK2A OS=Arabidopsis thaliana GN=SRK2A PE=1 SV=1	gi|297849460|ref|XP_002892611.1| hypothetical protein ARALYDRAFT_888390 [Arabidopsis lyrata subsp. lyrata] &gt;gi|297338453|gb|EFH68870.1| hypothetical protein ARALYDRAFT_888390 [Arabidopsis lyrata subsp. lyrata]
MSTRG.906.2	1[-]3665148-3667189	AT1G10970.2	j	GO:0030125;GO:0005375;GO:0030131;GO:0005385;GO:0016192;GO:0009630;GO:0006623;GO:0005515;GO:0005794;GO:0016021;GO:0005886;GO:0009507;GO:0071577	K14709	virNOG00418	P	sp|O04089|ZIP4_ARATH Zinc transporter 4, chloroplastic OS=Arabidopsis thaliana GN=ZIP4 PE=2 SV=1	gi|30682009|ref|NP_172566.2| zinc transporter 4 precursor [Arabidopsis thaliana] &gt;gi|332190549|gb|AEE28670.1| zinc transporter 4 precursor [Arabidopsis thaliana] &gt;gi|1032300974|gb|OAP15299.1| ZIP4 [Arabidopsis thaliana]
MSTRG.911.2	1[+]3686382-3689833	AT1G11060.1	j	GO:0071922;GO:0000798;GO:0000212;GO:0060623;GO:0010789;GO:0005739;GO:0007064;GO:0009793	-	virNOG08547;NOG196591	SD	sp|Q65Z40|WAPL_MOUSE Wings apart-like protein homolog OS=Mus musculus GN=Wapl PE=1 SV=2	gi|30682037|ref|NP_172573.2| WAPL (Wings apart-like protein regulation of heterochromatin) protein [Arabidopsis thaliana] &gt;gi|332190557|gb|AEE28678.1| WAPL (Wings apart-like protein regulation of heterochromatin) protein [Arabidopsis thaliana]
MSTRG.917.1	1[+]3744838-3748522	AT1G11180.2	j	GO:0030658;GO:0016021;GO:0015031;GO:0005886;GO:0022857	K19995	virNOG11372	U	sp|Q9SXA5|SCAM5_ARATH Secretory carrier-associated membrane protein 5 OS=Arabidopsis thaliana GN=SCAMP5 PE=2 SV=2	gi|15220305|ref|NP_172584.1| secretory carrier-associated membrane protein 5 [Arabidopsis thaliana] &gt;gi|209572678|sp|Q9SXA5.2|SCAM5_ARATH RecName: Full=Secretory carrier-associated membrane protein 5; Short=Secretory carrier membrane protein 5 &gt;gi|332190574|gb|AEE28695.1| secretory carrier-associated membrane protein 5 [Arabidopsis thaliana]
MSTRG.918.2	1[+]3753275-3755625	AT1G11200.1	j	GO:0016021	-	KOG2641;virNOG04072	T	sp|Q54WM0|T1843_DICDI Transmembrane protein 184 homolog DDB_G0279555 OS=Dictyostelium discoideum GN=tmem184C PE=3 SV=1	gi|18391247|ref|NP_563884.1| uncharacterized protein [Arabidopsis thaliana] &gt;gi|332190577|gb|AEE28698.1| uncharacterized protein AT1G11200 [Arabidopsis thaliana]
MSTRG.924.1	1[-]3781369-3783712	AT1G11270.3	i	-	-	NOG06833;virNOG10663;NOG185565	SRL	sp|P10978|POLX_TOBAC Retrovirus-related Pol polyprotein from transposon TNT 1-94 OS=Nicotiana tabacum PE=2 SV=1	gi|5734736|gb|AAD50001.1|AC007259_14 Hypothetical protein [Arabidopsis thaliana]
MSTRG.925.1	1[+]3784806-3785489	AT1G11270.2	i	-	-	NOG06833;virNOG36886;virNOG08281	SR	sp|P04146|COPIA_DROME Copia protein OS=Drosophila melanogaster GN=GIP PE=1 SV=3	gi|5734736|gb|AAD50001.1|AC007259_14 Hypothetical protein [Arabidopsis thaliana]
MSTRG.930.3	1[-]3800745-3804124	AT1G11310.1	j	GO:0009817;GO:0009506;GO:0008219;GO:0005794;GO:0016021;GO:0005516;GO:0005886;GO:0031348	K08472	virNOG02472	S	sp|Q9SXB6|MLO2_ARATH MLO-like protein 2 OS=Arabidopsis thaliana GN=MLO2 PE=1 SV=1	gi|15220339|ref|NP_172598.1| MLO-like protein 2 [Arabidopsis thaliana] &gt;gi|33112397|sp|Q9SXB6.1|MLO2_ARATH RecName: Full=MLO-like protein 2; Short=AtMlo2 &gt;gi|5734726|gb|AAD49991.1|AC007259_4 Highly similar to Mlo proteins [Arabidopsis thaliana] &gt;gi|14091574|gb|AAK53795.1|AF369563_1 membrane protein Mlo2 [Arabidopsis thaliana] &gt;gi|21554658|gb|AAM63648.1| Mlo protein, putative [Arabidop…
MSTRG.932.2	1[+]3809583-3813756	AT1G11330.2	j	GO:0030246;GO:0004674;GO:0005524;GO:0016021;GO:0006468;GO:0048544;GO:0005886	-	virNOG04742;COG0515	T	sp|Q9SXB8|Y1133_ARATH G-type lectin S-receptor-like serine/threonine-protein kinase At1g11330 OS=Arabidopsis thaliana GN=At1g11330 PE=2 SV=3	gi|15220348|ref|NP_172600.1| G-type lectin S-receptor-like serine/threonine-protein kinase [Arabidopsis thaliana] &gt;gi|332190597|gb|AEE28718.1| G-type lectin S-receptor-like serine/threonine-protein kinase [Arabidopsis thaliana]
MSTRG.932.3	1[+]3809583-3813756	AT1G11330.2	j	GO:0030246;GO:0004674;GO:0005524;GO:0016021;GO:0006468;GO:0048544;GO:0005886	-	virNOG04742;COG0515	T	sp|Q9SXB8|Y1133_ARATH G-type lectin S-receptor-like serine/threonine-protein kinase At1g11330 OS=Arabidopsis thaliana GN=At1g11330 PE=2 SV=3	gi|15220348|ref|NP_172600.1| G-type lectin S-receptor-like serine/threonine-protein kinase [Arabidopsis thaliana] &gt;gi|332190597|gb|AEE28718.1| G-type lectin S-receptor-like serine/threonine-protein kinase [Arabidopsis thaliana]
MSTRG.932.4	1[+]3809790-3813743	AT1G11330.2	j	GO:0030246;GO:0004674;GO:0005524;GO:0016021;GO:0006468;GO:0048544;GO:0005886	-	virNOG04742;COG0515	T	sp|Q9SXB8|Y1133_ARATH G-type lectin S-receptor-like serine/threonine-protein kinase At1g11330 OS=Arabidopsis thaliana GN=At1g11330 PE=2 SV=3	gi|15220348|ref|NP_172600.1| G-type lectin S-receptor-like serine/threonine-protein kinase [Arabidopsis thaliana] &gt;gi|332190597|gb|AEE28718.1| G-type lectin S-receptor-like serine/threonine-protein kinase [Arabidopsis thaliana]
MSTRG.933.1	1[-]3813309-3813745	AT1G11330.2	x	-	-	-	-	-	-
MSTRG.936.2	1[+]3832721-3833972	AT1G11380.1	j	GO:0016021;GO:0005886	-	virNOG06839	S	-	gi|297843966|ref|XP_002889864.1| hypothetical protein ARALYDRAFT_471274 [Arabidopsis lyrata subsp. lyrata] &gt;gi|297335706|gb|EFH66123.1| hypothetical protein ARALYDRAFT_471274 [Arabidopsis lyrata subsp. lyrata]
MSTRG.948.3	1[+]3888704-3890754	AT1G11580.2	j	GO:0050832;GO:0045330;GO:0031640;GO:0030599;GO:0005774;GO:0009505;GO:0045490;GO:0017148;GO:0005829;GO:0005576;GO:0043086;GO:0030598;GO:0009617;GO:0046910;GO:0042545	K01051	virNOG06293	G	sp|Q1JPL7|PME18_ARATH Pectinesterase/pectinesterase inhibitor 18 OS=Arabidopsis thaliana GN=PME18 PE=1 SV=3	gi|6554190|gb|AAF16636.1|AC011661_14 T23J18.23 [Arabidopsis thaliana]
MSTRG.950.1	1[-]3895175-3897007	AT1G11592.1	j	-	-	-	-	-	gi|1032287327|gb|OAP01654.1| hypothetical protein AXX17_AT3G30560 [Arabidopsis thaliana]
MSTRG.952.1	1[+]3914767-3918175	AT1G11650.2	j	GO:0006397;GO:0008143;GO:0005634;GO:0003729;GO:0010193;GO:0005737;GO:0000166;GO:0009735	-	virNOG14841	A	sp|Q9SAB3|RB45B_ARATH Polyadenylate-binding protein RBP45B OS=Arabidopsis thaliana GN=RBP45B PE=1 SV=1	gi|15221071|ref|NP_172630.1| polyadenylate-binding protein RBP45B [Arabidopsis thaliana] &gt;gi|75336898|sp|Q9SAB3.1|RB45B_ARATH RecName: Full=Polyadenylate-binding protein RBP45B; Short=Poly(A)-binding protein RBP45B; AltName: Full=RNA-binding protein 45B; Short=AtRBP45B &gt;gi|4835793|gb|AAD30259.1|AC007296_20 Similar to gb|U90212 DNA binding protein ACBF from Nicotiana tabacum and contains 3 P…
MSTRG.954.2	1[-]3928225-3931583	AT1G11670.1	j	GO:0016021;GO:0015238;GO:0005886;GO:0015297;GO:0006855	K03327	virNOG10422;virNOG27663	SR	sp|Q9SAB0|DTX36_ARATH Protein DETOXIFICATION 36 OS=Arabidopsis thaliana GN=DTX36 PE=2 SV=1	gi|22655139|gb|AAM98160.1| unknown protein [Arabidopsis thaliana]
MSTRG.962.3	1[+]3967511-3969550	AT1G11750.2	j	GO:0009840;GO:0004252;GO:0006508;GO:0009941;GO:0009534;GO:0009658;GO:0015979	K01358	virNOG10046	O	sp|Q9SAA2|CLPP6_ARATH ATP-dependent Clp protease proteolytic subunit 6, chloroplastic OS=Arabidopsis thaliana GN=CLPP6 PE=1 SV=1	gi|18391311|ref|NP_563893.1| ATP-dependent Clp protease proteolytic subunit 6 [Arabidopsis thaliana] &gt;gi|75313132|sp|Q9SAA2.1|CLPP6_ARATH RecName: Full=ATP-dependent Clp protease proteolytic subunit 6, chloroplastic; AltName: Full=Endopeptidase ClpP6; Short=nClpP6; AltName: Full=nClpP1; Flags: Precursor &gt;gi|4835782|gb|AAD30248.1|AC007296_9 Identical to gb|AF016621 ATP-dependent Clp protease…
MSTRG.972.3	1[-]3991251-3993607	AT1G11820.2	j	GO:0042973;GO:0006952;GO:0008270;GO:0005576;GO:0005975;GO:0005886	K19891	virNOG01109	R	sp|O65399|E131_ARATH Glucan endo-1,3-beta-glucosidase 1 OS=Arabidopsis thaliana GN=At1g11820 PE=1 SV=3	gi|334182485|ref|NP_001184967.1| O-glycosyl hydrolases family 17 protein [Arabidopsis thaliana] &gt;gi|357529541|sp|O65399.3|E131_ARATH RecName: Full=Glucan endo-1,3-beta-glucosidase 1; AltName: Full=(1-&gt;3)-beta-glucan endohydrolase 1; Short=(1-&gt;3)-beta-glucanase 1; AltName: Full=Beta-1,3-endoglucanase 1; Short=Beta-1,3-glucanase 1; Flags: Precursor &gt;gi|332190670|gb|AEE28791.1| O-glycosy…
MSTRG.976.4	1[+]4003837-4006749	AT1G11870.2	j	GO:0005524;GO:0004828;GO:0009658;GO:0006434;GO:0007005;GO:0048481;GO:0097056;GO:0005739;GO:0009507	K01875	virNOG06655	J	sp|Q8RWT8|SYSM_ARATH Serine--tRNA ligase, chloroplastic/mitochondrial OS=Arabidopsis thaliana GN=OVA7 PE=2 SV=1	gi|30682484|ref|NP_849647.1| Seryl-tRNA synthetase [Arabidopsis thaliana] &gt;gi|75158753|sp|Q8RWT8.1|SYSM_ARATH RecName: Full=Serine--tRNA ligase, chloroplastic/mitochondrial; AltName: Full=AtSRS; AltName: Full=Protein OVULE ABORTION 7; AltName: Full=Seryl-tRNA synthetase; Short=SerRS; AltName: Full=Seryl-tRNA(Ser/Sec) synthetase; Flags: Precursor &gt;gi|20268723|gb|AAM14065.1| putative seryl-tR…
MSTRG.985.2	1[+]4028606-4030581	AT1G11930.2	j	GO:0005634;GO:0030170	K06997	virNOG04706	R	sp|Q9Z2Y8|PLPHP_MOUSE Pyridoxal phosphate homeostasis protein OS=Mus musculus GN=Prosc PE=1 SV=1	gi|30682530|ref|NP_849649.1| putative pyridoxal phosphate-dependent enzyme, YBL036C type [Arabidopsis thaliana] &gt;gi|3157934|gb|AAC17617.1| Similar to hypothetical protein F09E5.8 gb|U37429 from C. elegans. ESTs gb|T42019 and gb|N97000 come from this gene [Arabidopsis thaliana] &gt;gi|332190697|gb|AEE28818.1| putative pyridoxal phosphate-dependent enzyme, YBL036C type [Arabidopsis thaliana] &gt…
MSTRG.988.2	1[-]4039610-4043935	AT1G11960.1	j	GO:0016021;GO:0005576;GO:0005886;GO:0006811	-	virNOG05194;COG5594;virNOG30393	SR	sp|B5TYT3|CSCL7_ARATH CSC1-like protein At1g11960 OS=Arabidopsis thaliana GN=At1g11960 PE=2 SV=1	gi|240254067|ref|NP_172660.5| putative ERD4 protein [Arabidopsis thaliana] &gt;gi|667467032|sp|B5TYT3.1|CSCL7_ARATH RecName: Full=CSC1-like protein At1g11960 &gt;gi|204324149|gb|ACI01072.1| putative membrane protein [Arabidopsis thaliana] &gt;gi|332190700|gb|AEE28821.1| putative ERD4 protein [Arabidopsis thaliana] &gt;gi|698975616|gb|AIU34615.1| hyperosmolality-gated Ca2+ permeable channel 1.3 [A…
MSTRG.988.3	1[-]4039610-4043935	AT1G11960.1	j	GO:0016021;GO:0005576;GO:0005886;GO:0006811	-	virNOG05194;virNOG30393	SR	sp|B5TYT3|CSCL7_ARATH CSC1-like protein At1g11960 OS=Arabidopsis thaliana GN=At1g11960 PE=2 SV=1	gi|240254067|ref|NP_172660.5| putative ERD4 protein [Arabidopsis thaliana] &gt;gi|667467032|sp|B5TYT3.1|CSCL7_ARATH RecName: Full=CSC1-like protein At1g11960 &gt;gi|204324149|gb|ACI01072.1| putative membrane protein [Arabidopsis thaliana] &gt;gi|332190700|gb|AEE28821.1| putative ERD4 protein [Arabidopsis thaliana] &gt;gi|698975616|gb|AIU34615.1| hyperosmolality-gated Ca2+ permeable channel 1.3 [A…
MSTRG.988.4	1[-]4039633-4044000	AT1G11960.1	j	GO:0016021;GO:0005576;GO:0005886;GO:0006811	-	virNOG05194;virNOG30393	SR	sp|B5TYT3|CSCL7_ARATH CSC1-like protein At1g11960 OS=Arabidopsis thaliana GN=At1g11960 PE=2 SV=1	gi|240254067|ref|NP_172660.5| putative ERD4 protein [Arabidopsis thaliana] &gt;gi|667467032|sp|B5TYT3.1|CSCL7_ARATH RecName: Full=CSC1-like protein At1g11960 &gt;gi|204324149|gb|ACI01072.1| putative membrane protein [Arabidopsis thaliana] &gt;gi|332190700|gb|AEE28821.1| putative ERD4 protein [Arabidopsis thaliana] &gt;gi|698975616|gb|AIU34615.1| hyperosmolality-gated Ca2+ permeable channel 1.3 [A…
MSTRG.992.2	1[+]4072758-4075870	AT1G12050.1	j	GO:0006572;GO:1902000;GO:0004334;GO:0005829;GO:0008219	K01555	virNOG09323	G	sp|Q8RW90|FAH_ARATH Fumarylacetoacetase OS=Arabidopsis thaliana GN=FAH PE=1 SV=1	gi|22329501|ref|NP_172669.2| putative fumarylacetoacetase [Arabidopsis thaliana] &gt;gi|20334820|gb|AAM16166.1| At1g12050/F12F1_8 [Arabidopsis thaliana] &gt;gi|332190709|gb|AEE28830.1| putative fumarylacetoacetase [Arabidopsis thaliana]
MSTRG.998.2	1[+]4121369-4125048	AT1G12140.1	j	GO:0050661;GO:0005634;GO:0004499;GO:0019761;GO:0050660;GO:0055114;GO:0080107	-	COG2072;virNOG09774	QP	sp|A8MRX0|GSOX5_ARATH Flavin-containing monooxygenase FMO GS-OX5 OS=Arabidopsis thaliana GN=FMOGS-OX5 PE=1 SV=2	gi|42561939|ref|NP_172678.3| flavin-monooxygenase glucosinolate S-oxygenase 5 [Arabidopsis thaliana] &gt;gi|221272029|sp|A8MRX0.2|GSOX5_ARATH RecName: Full=Flavin-containing monooxygenase FMO GS-OX5; AltName: Full=Flavin-monooxygenase glucosinolate S-oxygenase 5 &gt;gi|10086519|gb|AAG12579.1|AC022522_12 Unknown protein [Arabidopsis thaliana] &gt;gi|134031906|gb|ABO45690.1| At1g12140 [Arabidopsis …
MSTRG.998.7	1[+]4121379-4124165	AT1G12140.1	j	GO:0050661;GO:0005634;GO:0004499;GO:0019761;GO:0050660;GO:0055114;GO:0080107	-	COG2072;virNOG09774	QP	sp|A8MRX0|GSOX5_ARATH Flavin-containing monooxygenase FMO GS-OX5 OS=Arabidopsis thaliana GN=FMOGS-OX5 PE=1 SV=2	gi|42561939|ref|NP_172678.3| flavin-monooxygenase glucosinolate S-oxygenase 5 [Arabidopsis thaliana] &gt;gi|221272029|sp|A8MRX0.2|GSOX5_ARATH RecName: Full=Flavin-containing monooxygenase FMO GS-OX5; AltName: Full=Flavin-monooxygenase glucosinolate S-oxygenase 5 &gt;gi|10086519|gb|AAG12579.1|AC022522_12 Unknown protein [Arabidopsis thaliana] &gt;gi|134031906|gb|ABO45690.1| At1g12140 [Arabidopsis …
MSTRG.998.5	1[+]4121379-4125048	AT1G12140.1	j	GO:0050661;GO:0005634;GO:0004499;GO:0019761;GO:0050660;GO:0055114;GO:0080107	-	COG2072;virNOG09774	QP	sp|A8MRX0|GSOX5_ARATH Flavin-containing monooxygenase FMO GS-OX5 OS=Arabidopsis thaliana GN=FMOGS-OX5 PE=1 SV=2	gi|42561939|ref|NP_172678.3| flavin-monooxygenase glucosinolate S-oxygenase 5 [Arabidopsis thaliana] &gt;gi|221272029|sp|A8MRX0.2|GSOX5_ARATH RecName: Full=Flavin-containing monooxygenase FMO GS-OX5; AltName: Full=Flavin-monooxygenase glucosinolate S-oxygenase 5 &gt;gi|10086519|gb|AAG12579.1|AC022522_12 Unknown protein [Arabidopsis thaliana] &gt;gi|134031906|gb|ABO45690.1| At1g12140 [Arabidopsis …
MSTRG.998.6	1[+]4121379-4125048	AT1G12140.1	j	GO:0050661;GO:0005634;GO:0004499;GO:0019761;GO:0050660;GO:0055114;GO:0080107	-	COG2072;virNOG09774	QP	sp|A8MRX0|GSOX5_ARATH Flavin-containing monooxygenase FMO GS-OX5 OS=Arabidopsis thaliana GN=FMOGS-OX5 PE=1 SV=2	gi|42561939|ref|NP_172678.3| flavin-monooxygenase glucosinolate S-oxygenase 5 [Arabidopsis thaliana] &gt;gi|221272029|sp|A8MRX0.2|GSOX5_ARATH RecName: Full=Flavin-containing monooxygenase FMO GS-OX5; AltName: Full=Flavin-monooxygenase glucosinolate S-oxygenase 5 &gt;gi|10086519|gb|AAG12579.1|AC022522_12 Unknown protein [Arabidopsis thaliana] &gt;gi|134031906|gb|ABO45690.1| At1g12140 [Arabidopsis …
MSTRG.998.8	1[+]4121379-4125048	AT1G12140.1	j	GO:0050661;GO:0005634;GO:0004499;GO:0019761;GO:0050660;GO:0055114;GO:0080107	-	COG2072;virNOG09774	QP	sp|A8MRX0|GSOX5_ARATH Flavin-containing monooxygenase FMO GS-OX5 OS=Arabidopsis thaliana GN=FMOGS-OX5 PE=1 SV=2	gi|42561939|ref|NP_172678.3| flavin-monooxygenase glucosinolate S-oxygenase 5 [Arabidopsis thaliana] &gt;gi|221272029|sp|A8MRX0.2|GSOX5_ARATH RecName: Full=Flavin-containing monooxygenase FMO GS-OX5; AltName: Full=Flavin-monooxygenase glucosinolate S-oxygenase 5 &gt;gi|10086519|gb|AAG12579.1|AC022522_12 Unknown protein [Arabidopsis thaliana] &gt;gi|134031906|gb|ABO45690.1| At1g12140 [Arabidopsis …
MSTRG.1005.2	1[+]4144788-4150928	AT1G12230.2	j	GO:0038023;GO:0009535;GO:0005524;GO:0005515;GO:0032544;GO:0003735;GO:0005886;GO:0019843;GO:0005634;GO:1901259;GO:0009409;GO:0005763;GO:0009816;GO:0043531;GO:0009955;GO:0046686;GO:0009626;GO:0022627;GO:0009570	K13460	virNOG13024;virNOG03082;virNOG05735	TG	sp|O64973|RPS5_ARATH Disease resistance protein RPS5 OS=Arabidopsis thaliana GN=RPS5 PE=1 SV=2	gi|15221252|ref|NP_172686.1| disease resistance protein RPS5 [Arabidopsis thaliana] &gt;gi|334182494|ref|NP_001184970.1| disease resistance protein RPS5 [Arabidopsis thaliana] &gt;gi|46396675|sp|O64973.2|RPS5_ARATH RecName: Full=Disease resistance protein RPS5; AltName: Full=Resistance to Pseudomonas syringae protein 5; AltName: Full=pNd3/pNd10 &gt;gi|10086512|gb|AAG12572.1|AC022522_5 resistance …
MSTRG.1009.2	1[+]4173534-4174875	AT1G12270.1	j	GO:0005634;GO:0046686;GO:0005829;GO:0051026;GO:0005886	K09553	virNOG10017;KOG0548	O	sp|Q5XEP2|HSOP2_ARATH Hsp70-Hsp90 organizing protein 2 OS=Arabidopsis thaliana GN=HOP2 PE=1 SV=1	gi|30962107|emb|CAC85343.1| stil-like [Arabidopsis thaliana]
MSTRG.1015.2	1[+]4198351-4200718	AT1G12350.2	j	GO:0004632;GO:0009507;GO:0015937	K01922	virNOG03547;COG0452	HR	sp|Q8GXR5|PPCS1_ARATH Phosphopantothenate--cysteine ligase 1 OS=Arabidopsis thaliana GN=PPCS1 PE=2 SV=1	gi|30682728|ref|NP_563904.2| phosphopantothenate--cysteine ligase 1 [Arabidopsis thaliana] &gt;gi|75151271|sp|Q8GXR5.1|PPCS1_ARATH RecName: Full=Phosphopantothenate--cysteine ligase 1; AltName: Full=AtCoaB; AltName: Full=Phosphopantothenoylcysteine synthetase 1; Short=PPC synthetase 1 &gt;gi|26451224|dbj|BAC42714.1| unknown protein [Arabidopsis thaliana] &gt;gi|332190748|gb|AEE28869.1| phosphopan…
MSTRG.1016.2	1[+]4200979-4206342	AT1G12360.1	j	GO:0005856;GO:0008565;GO:0019898;GO:0006904;GO:0005773;GO:0009306;GO:0009524;GO:0005515;GO:0051301;GO:0005829;GO:0005886;GO:0007049	K15292	virNOG10243	U	sp|Q9C5X3|KEULE_ARATH SNARE-interacting protein KEULE OS=Arabidopsis thaliana GN=KEU PE=1 SV=2	gi|18391384|ref|NP_563905.1| SNARE-interacting protein KEULE [Arabidopsis thaliana] &gt;gi|150421587|sp|Q9C5X3.2|KEULE_ARATH RecName: Full=SNARE-interacting protein KEULE &gt;gi|110743380|dbj|BAE99577.1| hypothetical protein [Arabidopsis thaliana] &gt;gi|332190749|gb|AEE28870.1| SNARE-interacting protein KEULE [Arabidopsis thaliana]
MSTRG.1016.3	1[+]4200979-4206342	AT1G12360.1	j	GO:0005856;GO:0008565;GO:0019898;GO:0006904;GO:0005773;GO:0009306;GO:0009524;GO:0005515;GO:0051301;GO:0005829;GO:0005886;GO:0007049	K15292	virNOG10243	U	sp|Q9C5X3|KEULE_ARATH SNARE-interacting protein KEULE OS=Arabidopsis thaliana GN=KEU PE=1 SV=2	gi|18391384|ref|NP_563905.1| SNARE-interacting protein KEULE [Arabidopsis thaliana] &gt;gi|150421587|sp|Q9C5X3.2|KEULE_ARATH RecName: Full=SNARE-interacting protein KEULE &gt;gi|110743380|dbj|BAE99577.1| hypothetical protein [Arabidopsis thaliana] &gt;gi|332190749|gb|AEE28870.1| SNARE-interacting protein KEULE [Arabidopsis thaliana]
MSTRG.1016.4	1[+]4201006-4203981	AT1G12360.1	j	GO:0005856;GO:0008565;GO:0019898;GO:0006904;GO:0005773;GO:0009306;GO:0009524;GO:0005515;GO:0051301;GO:0005829;GO:0005886;GO:0007049	K15292	virNOG10243	U	sp|Q9C5X3|KEULE_ARATH SNARE-interacting protein KEULE OS=Arabidopsis thaliana GN=KEU PE=1 SV=2	gi|18391384|ref|NP_563905.1| SNARE-interacting protein KEULE [Arabidopsis thaliana] &gt;gi|150421587|sp|Q9C5X3.2|KEULE_ARATH RecName: Full=SNARE-interacting protein KEULE &gt;gi|110743380|dbj|BAE99577.1| hypothetical protein [Arabidopsis thaliana] &gt;gi|332190749|gb|AEE28870.1| SNARE-interacting protein KEULE [Arabidopsis thaliana]
MSTRG.1020.2	1[+]4223057-4224939	AT1G12410.1	j	GO:0009840;GO:0004252;GO:0010287;GO:0006508;GO:0009941;GO:0009534;GO:0009658	K01358	virNOG03665	O	sp|Q9XJ36|CLPR2_ARATH ATP-dependent Clp protease proteolytic subunit-related protein 2, chloroplastic OS=Arabidopsis thaliana GN=CLPR2 PE=1 SV=1	gi|18391391|ref|NP_563907.1| ATP-dependent Clp protease proteolytic subunit-related protein 2 [Arabidopsis thaliana] &gt;gi|75315329|sp|Q9XJ36.1|CLPR2_ARATH RecName: Full=ATP-dependent Clp protease proteolytic subunit-related protein 2, chloroplastic; Short=ClpR2; Short=nClpP2; Flags: Precursor &gt;gi|8778627|gb|AAF79635.1|AC025416_9 F5O11.13 [Arabidopsis thaliana] &gt;gi|5360589|dbj|BAA82066.1| …
MSTRG.1022.3	1[-]4237293-4238669	AT1G12430.1	j	GO:0005524;GO:0005874;GO:0031625;GO:0016021;GO:0005886;GO:0030705;GO:0005871;GO:0008574;GO:0007018;GO:0009506;GO:0006468;GO:0008017;GO:0005773;GO:0030246;GO:0006952;GO:0008104;GO:0048544;GO:0004675;GO:0009574	-	COG5059;virNOG11532	Z	sp|Q9FZ06|KINUA_ARATH Kinesin-like protein KIN-UA OS=Arabidopsis thaliana GN=KINUA PE=1 SV=1	gi|565498094|ref|XP_006306686.1| hypothetical protein CARUB_v10008202mg, partial [Capsella rubella] &gt;gi|482575397|gb|EOA39584.1| hypothetical protein CARUB_v10008202mg, partial [Capsella rubella]
MSTRG.1026.2	1[+]4251002-4255181	AT1G12470.1	j	GO:0008270	K20181	virNOG04815	U	sp|P59015|VPS18_DANRE Vacuolar protein sorting-associated protein 18 homolog OS=Danio rerio GN=vps18 PE=2 SV=2	gi|334182501|ref|NP_172709.2| zinc ion binding protein [Arabidopsis thaliana] &gt;gi|332190766|gb|AEE28887.1| zinc ion binding protein [Arabidopsis thaliana]
MSTRG.1026.3	1[+]4251002-4255181	AT1G12470.1	j	GO:0008270	K20181	virNOG04815	U	sp|P59015|VPS18_DANRE Vacuolar protein sorting-associated protein 18 homolog OS=Danio rerio GN=vps18 PE=2 SV=2	gi|334182501|ref|NP_172709.2| zinc ion binding protein [Arabidopsis thaliana] &gt;gi|332190766|gb|AEE28887.1| zinc ion binding protein [Arabidopsis thaliana]
MSTRG.1026.4	1[+]4255297-4256882	AT1G12470.1	j	GO:0006886;GO:0008270;GO:0005622;GO:0016192	K20181	virNOG04815	U	sp|Q8R307|VPS18_MOUSE Vacuolar protein sorting-associated protein 18 homolog OS=Mus musculus GN=Vps18 PE=1 SV=2	gi|334182501|ref|NP_172709.2| zinc ion binding protein [Arabidopsis thaliana] &gt;gi|332190766|gb|AEE28887.1| zinc ion binding protein [Arabidopsis thaliana]
MSTRG.1031.2	1[-]4269440-4270769	AT1G12530.1	j	GO:0005634	-	virNOG21041	S	-	gi|79342801|ref|NP_172714.2| uncharacterized protein [Arabidopsis thaliana] &gt;gi|55978699|gb|AAV68811.1| hypothetical protein AT1G12530 [Arabidopsis thaliana] &gt;gi|60547553|gb|AAX23740.1| hypothetical protein At1g12530 [Arabidopsis thaliana] &gt;gi|332190773|gb|AEE28894.1| uncharacterized protein AT1G12530 [Arabidopsis thaliana] &gt;gi|1032302985|gb|OAP17310.1| MOS9 [Arabidopsis thaliana]
MSTRG.1033.2	1[+]4282908-4283943	AT1G12580.1	j	GO:0005634;GO:0005524;GO:0009738;GO:0035556;GO:0005737;GO:0046777;GO:0018105;GO:0004683;GO:0009931;GO:0005516;GO:0005886	-	virNOG12509	T	sp|Q852N6|CDPKB_ORYSJ Calcium-dependent protein kinase 11 OS=Oryza sativa subsp. japonica GN=CPK11 PE=3 SV=1	gi|297844122|ref|XP_002889942.1| hypothetical protein ARALYDRAFT_471407 [Arabidopsis lyrata subsp. lyrata] &gt;gi|297335784|gb|EFH66201.1| hypothetical protein ARALYDRAFT_471407 [Arabidopsis lyrata subsp. lyrata]
MSTRG.1033.3	1[+]4284058-4285820	AT1G12580.1	j	GO:0005634;GO:0005524;GO:0009738;GO:0035556;GO:0005737;GO:0046777;GO:0018105;GO:0004683;GO:0009931;GO:0005516;GO:0005886	-	virNOG12509	T	sp|Q53P85|CDPKO_ORYSJ Calcium-dependent protein kinase 24 OS=Oryza sativa subsp. japonica GN=CPK24 PE=1 SV=1	gi|15222023|ref|NP_172719.1| phosphoenolpyruvate carboxylase-related kinase 1 [Arabidopsis thaliana] &gt;gi|8778638|gb|AAF79646.1|AC025416_20 F5O11.32 [Arabidopsis thaliana] &gt;gi|9502372|gb|AAF88079.1|AC025417_7 T12C24.12 [Arabidopsis thaliana] &gt;gi|16323176|gb|AAL15322.1| At1g12580/T12C24_10 [Arabidopsis thaliana] &gt;gi|23506015|gb|AAN28867.1| At1g12580/T12C24_10 [Arabidopsis thaliana] &gt;…
MSTRG.1037.2	1[+]4305835-4307295	AT1G12650.4	j	GO:0005730;GO:0000469	K14795	virNOG11092	S	sp|A6RKG5|RRP36_BOTFB rRNA biogenesis protein rrp36 OS=Botryotinia fuckeliana (strain B05.10) GN=rrp36 PE=3 SV=1	gi|22329516|ref|NP_172725.2| uncharacterized protein [Arabidopsis thaliana] &gt;gi|79317851|ref|NP_001031031.1| uncharacterized protein [Arabidopsis thaliana] &gt;gi|145323870|ref|NP_001077524.1| uncharacterized protein [Arabidopsis thaliana] &gt;gi|145323872|ref|NP_001077525.1| uncharacterized protein [Arabidopsis thaliana] &gt;gi|17933303|gb|AAL48234.1|AF446361_1 At1g12650/T12C24_1 [Arabidopsis…
MSTRG.1041.3	1[+]4334588-4337207	AT1G12730.1	j	GO:0006506;GO:0016021;GO:0005739	K05293	virNOG10027	R	sp|Q8CHJ1|PIGU_RAT Phosphatidylinositol glycan anchor biosynthesis class U protein OS=Rattus norvegicus GN=Pigu PE=1 SV=3	gi|18391427|ref|NP_563912.1| GPI transamidase subunit PIG-U [Arabidopsis thaliana] &gt;gi|13877979|gb|AAK44067.1|AF370252_1 unknown protein [Arabidopsis thaliana] &gt;gi|17104707|gb|AAL34242.1| unknown protein [Arabidopsis thaliana] &gt;gi|332190796|gb|AEE28917.1| GPI transamidase subunit PIG-U [Arabidopsis thaliana]
MSTRG.1042.8	1[-]4345156-4348350	AT1G12750.3	j	GO:0004252;GO:0016485;GO:0016021;GO:0031966	-	virNOG00538;virNOG26390	T	sp|Q8VZ48|RBL6_ARATH RHOMBOID-like protein 6, mitochondrial OS=Arabidopsis thaliana GN=RBL6 PE=2 SV=1	gi|15222058|ref|NP_172735.1| RHOMBOID-like protein 6 [Arabidopsis thaliana] &gt;gi|145323878|ref|NP_001077528.1| RHOMBOID-like protein 6 [Arabidopsis thaliana] &gt;gi|334182523|ref|NP_001184975.1| RHOMBOID-like protein 6 [Arabidopsis thaliana] &gt;gi|75161585|sp|Q8VZ48.1|RBL6_ARATH RecName: Full=RHOMBOID-like protein 6, mitochondrial; Short=AtRBL6; Flags: Precursor &gt;gi|17529034|gb|AAL38727.1| …
MSTRG.1042.9	1[-]4347239-4348312	AT1G12750.3	j	-	-	-	-	-	-
MSTRG.1043.1	1[+]4348498-4355826	AT1G12760.2	j	GO:0009663;GO:0003723;GO:0005524;GO:0010497;GO:0004004;GO:0010501;GO:0005739;GO:0009507;GO:0009793	-	virNOG00728;virNOG06092	SA	sp|Q8W4E1|RH47_ARATH DEAD-box ATP-dependent RNA helicase 47, mitochondrial OS=Arabidopsis thaliana GN=RH47 PE=1 SV=2	gi|79342966|ref|NP_172737.2| DEAD-box ATP-dependent RNA helicase 47 [Arabidopsis thaliana] &gt;gi|108861896|sp|Q8W4E1.2|RH47_ARATH RecName: Full=DEAD-box ATP-dependent RNA helicase 47, mitochondrial; AltName: Full=Protein EMBRYO DEFECTIVE 1586; AltName: Full=Protein INCREASED SIZE EXCLUSION LIMIT 1; Flags: Precursor &gt;gi|12056979|gb|AAF88089.2|AC025417_17 T12C24.30 [Arabidopsis thaliana] &gt;gi…
MSTRG.1043.5	1[+]4348507-4355826	AT1G12760.2	j	GO:0009663;GO:0003723;GO:0005524;GO:0010497;GO:0004004;GO:0010501;GO:0005739;GO:0009507;GO:0009793	-	virNOG00728;virNOG06092	SA	sp|Q8W4E1|RH47_ARATH DEAD-box ATP-dependent RNA helicase 47, mitochondrial OS=Arabidopsis thaliana GN=RH47 PE=1 SV=2	gi|79342966|ref|NP_172737.2| DEAD-box ATP-dependent RNA helicase 47 [Arabidopsis thaliana] &gt;gi|108861896|sp|Q8W4E1.2|RH47_ARATH RecName: Full=DEAD-box ATP-dependent RNA helicase 47, mitochondrial; AltName: Full=Protein EMBRYO DEFECTIVE 1586; AltName: Full=Protein INCREASED SIZE EXCLUSION LIMIT 1; Flags: Precursor &gt;gi|12056979|gb|AAF88089.2|AC025417_17 T12C24.30 [Arabidopsis thaliana] &gt;gi…
MSTRG.1051.2	1[+]4374255-4378506	AT1G12840.1	j	GO:0009826;GO:0043255;GO:0000221;GO:0015991;GO:0005515;GO:0005794;GO:0005829;GO:0009809;GO:0008553;GO:0005886;GO:0009507;GO:0000325;GO:0046961	K02148	virNOG05271	C	sp|Q9SDS7|VATC_ARATH V-type proton ATPase subunit C OS=Arabidopsis thaliana GN=VHA-C PE=1 SV=1	gi|18391442|ref|NP_563916.1| V-type proton ATPase subunit C [Arabidopsis thaliana] &gt;gi|12585488|sp|Q9SDS7.1|VATC_ARATH RecName: Full=V-type proton ATPase subunit C; Short=V-ATPase subunit C; AltName: Full=Vacuolar H(+)-ATPase subunit C; AltName: Full=Vacuolar proton pump subunit C &gt;gi|6636332|gb|AAF20146.1|AF208261_1 vacuolar ATP synthase subunit C [Arabidopsis thaliana] &gt;gi|8698731|gb|A…
MSTRG.1051.3	1[+]4374255-4378506	AT1G12840.1	j	GO:0009826;GO:0043255;GO:0000221;GO:0015991;GO:0005515;GO:0005794;GO:0005829;GO:0009809;GO:0008553;GO:0005886;GO:0009507;GO:0000325;GO:0046961	K02148	virNOG05271	C	sp|Q9SDS7|VATC_ARATH V-type proton ATPase subunit C OS=Arabidopsis thaliana GN=VHA-C PE=1 SV=1	gi|18391442|ref|NP_563916.1| V-type proton ATPase subunit C [Arabidopsis thaliana] &gt;gi|12585488|sp|Q9SDS7.1|VATC_ARATH RecName: Full=V-type proton ATPase subunit C; Short=V-ATPase subunit C; AltName: Full=Vacuolar H(+)-ATPase subunit C; AltName: Full=Vacuolar proton pump subunit C &gt;gi|6636332|gb|AAF20146.1|AF208261_1 vacuolar ATP synthase subunit C [Arabidopsis thaliana] &gt;gi|8698731|gb|A…
MSTRG.1061.2	1[-]4398340-4405624	AT1G12930.1	j	-	K15436	KOG2022;virNOG08505	YU	sp|A7YWD2|IPO13_BOVIN Importin-13 OS=Bos taurus GN=IPO13 PE=2 SV=1	gi|18391456|ref|NP_563920.1| exportin 1-like protein domain-containing protein [Arabidopsis thaliana] &gt;gi|332190829|gb|AEE28950.1| exportin 1-like protein domain-containing protein [Arabidopsis thaliana]
MSTRG.1061.3	1[-]4398340-4405624	AT1G12930.1	j	-	K15436	KOG2022;virNOG08505	YU	sp|A7YWD2|IPO13_BOVIN Importin-13 OS=Bos taurus GN=IPO13 PE=2 SV=1	gi|18391456|ref|NP_563920.1| exportin 1-like protein domain-containing protein [Arabidopsis thaliana] &gt;gi|332190829|gb|AEE28950.1| exportin 1-like protein domain-containing protein [Arabidopsis thaliana]
MSTRG.1061.4	1[-]4398340-4405624	AT1G12930.1	j	-	K15436	KOG2022;virNOG08505	YU	sp|A7YWD2|IPO13_BOVIN Importin-13 OS=Bos taurus GN=IPO13 PE=2 SV=1	gi|18391456|ref|NP_563920.1| exportin 1-like protein domain-containing protein [Arabidopsis thaliana] &gt;gi|332190829|gb|AEE28950.1| exportin 1-like protein domain-containing protein [Arabidopsis thaliana]
MSTRG.1061.5	1[-]4398711-4405587	AT1G12930.1	j	-	K15436	virNOG08505	YU	sp|A7YWD2|IPO13_BOVIN Importin-13 OS=Bos taurus GN=IPO13 PE=2 SV=1	gi|18391456|ref|NP_563920.1| exportin 1-like protein domain-containing protein [Arabidopsis thaliana] &gt;gi|332190829|gb|AEE28950.1| exportin 1-like protein domain-containing protein [Arabidopsis thaliana]
MSTRG.1069.4	1[+]4452252-4454825	AT1G13060.3	j	GO:0005634;GO:0046686;GO:0004298;GO:0006511;GO:0005737;GO:0005839	K02737	virNOG00266	O	sp|O23717|PSB5A_ARATH Proteasome subunit beta type-5-A OS=Arabidopsis thaliana GN=PBE1 PE=1 SV=1	gi|15222152|ref|NP_172765.1| 20S proteasome beta subunit E1 [Arabidopsis thaliana] &gt;gi|3914425|sp|O23717.1|PSB5A_ARATH RecName: Full=Proteasome subunit beta type-5-A; AltName: Full=20S proteasome beta subunit E-1; AltName: Full=Proteasome component E; AltName: Full=Proteasome epsilon-1 chain; Flags: Precursor &gt;gi|4850389|gb|AAD31059.1|AC007357_8 Identical to gb|Y13695 multicatalytic endopep…
MSTRG.1074.2	1[-]4469379-4471073	AT1G13120.1	j	GO:0031369;GO:0005737;GO:0005543;GO:0006449;GO:0016973;GO:0006446;GO:0000822;GO:0044614;GO:0015031;GO:0009793	K18723	NOG109961;virNOG07674	SA	sp|Q0WPZ7|GLE1_ARATH Protein GLE1 OS=Arabidopsis thaliana GN=GLE1 PE=1 SV=1	gi|15222184|ref|NP_172771.1| GLE1-like protein [Arabidopsis thaliana] &gt;gi|122230012|sp|Q0WPZ7.1|GLE1_ARATH RecName: Full=Protein GLE1; Short=AtGLE1; AltName: Full=Protein EMBRYO DEFECTIVE 1745 &gt;gi|110737727|dbj|BAF00802.1| hypothetical protein [Arabidopsis thaliana] &gt;gi|332190851|gb|AEE28972.1| GLE1-like protein [Arabidopsis thaliana]
MSTRG.1075.1	1[+]4480668-4482910	AT1G13150.1	x	GO:0016020;GO:0046872;GO:0019825;GO:0016491	K15402	COG2124;virNOG09577	Q	sp|Q9FMY1|C86B1_ARATH Cytochrome P450 86B1 OS=Arabidopsis thaliana GN=CYP86B1 PE=2 SV=1	gi|15222187|ref|NP_172774.1| cytochrome P450, family 86, subfamily C, polypeptide 4 [Arabidopsis thaliana] &gt;gi|4850397|gb|AAD31067.1|AC007357_16 Strong similarity to gi|3313615 F21J9.9 from Arabidopsis thaliana and is a member of the PF|00067 Cytochrome P450 family [Arabidopsis thaliana] &gt;gi|332190855|gb|AEE28976.1| cytochrome P450, family 86, subfamily C, polypeptide 4 [Arabidopsis thalian…
MSTRG.1082.2	1[-]4508980-4513898	AT1G13210.1	j	GO:0000287;GO:0005524;GO:0015662;GO:0005802;GO:0048194;GO:0045332;GO:0016021;GO:0004012;GO:0005516;GO:0005886	K01530	virNOG02917;virNOG28411	P	sp|Q9SAF5|ALA11_ARATH Probable phospholipid-transporting ATPase 11 OS=Arabidopsis thaliana GN=ALA11 PE=2 SV=1	gi|15222212|ref|NP_172780.1| autoinhibited Ca2+/ATPase II [Arabidopsis thaliana] &gt;gi|12229668|sp|Q9SAF5.1|ALA11_ARATH RecName: Full=Probable phospholipid-transporting ATPase 11; Short=AtALA11; AltName: Full=Aminophospholipid flippase 11 &gt;gi|4850404|gb|AAD31074.1|AC007357_23 Similar to gb|AF038007 FIC1 gene from Homo sapiens and is a member of the PF|00122 E1-E2 ATPase family. ESTs gb|T45045…
MSTRG.1082.3	1[-]4508980-4513898	AT1G13210.1	j	GO:0000287;GO:0005524;GO:0015662;GO:0005802;GO:0048194;GO:0045332;GO:0016021;GO:0004012;GO:0005516;GO:0005886	K01530	virNOG02917;virNOG28411	P	sp|Q9SAF5|ALA11_ARATH Probable phospholipid-transporting ATPase 11 OS=Arabidopsis thaliana GN=ALA11 PE=2 SV=1	gi|15222212|ref|NP_172780.1| autoinhibited Ca2+/ATPase II [Arabidopsis thaliana] &gt;gi|12229668|sp|Q9SAF5.1|ALA11_ARATH RecName: Full=Probable phospholipid-transporting ATPase 11; Short=AtALA11; AltName: Full=Aminophospholipid flippase 11 &gt;gi|4850404|gb|AAD31074.1|AC007357_23 Similar to gb|AF038007 FIC1 gene from Homo sapiens and is a member of the PF|00122 E1-E2 ATPase family. ESTs gb|T45045…
MSTRG.1083.2	1[+]4515570-4520247	AT1G13220.3	j	GO:0005652;GO:0006997;GO:0005654;GO:0031965;GO:0097298;GO:0005737	-	virNOG01416	S	sp|Q9SAF6|CRWN2_ARATH Protein CROWDED NUCLEI 2 OS=Arabidopsis thaliana GN=CRWN2 PE=1 SV=1	gi|18391490|ref|NP_563924.1| protein CROWDED NUCLEI 2 [Arabidopsis thaliana] &gt;gi|75200687|sp|Q9SAF6.1|CRWN2_ARATH RecName: Full=Protein CROWDED NUCLEI 2; AltName: Full=Protein LITTLE NUCLEI 2 &gt;gi|4850405|gb|AAD31075.1|AC007357_24 Similar to gb|D64087 nuclear matrix constituent protein 1 (NMCP1) from Daucus carota [Arabidopsis thaliana] &gt;gi|332190866|gb|AEE28987.1| protein CROWDED NUCLEI …
MSTRG.1091.2	1[-]4572347-4576652	AT1G13350.3	j	GO:0005634;GO:0005524;GO:0004672;GO:0006468;GO:0005737	K08827	virNOG03090;KOG0670	AT	sp|Q08DZ2|PRP4B_BOVIN Serine/threonine-protein kinase PRP4 homolog OS=Bos taurus GN=PRPF4B PE=2 SV=1	gi|334182549|ref|NP_001184982.1| Protein kinase superfamily protein [Arabidopsis thaliana] &gt;gi|332190883|gb|AEE29004.1| Protein kinase superfamily protein [Arabidopsis thaliana]
MSTRG.1091.4	1[-]4572347-4576652	AT1G13350.3	j	GO:0005634;GO:0005524;GO:0004672;GO:0006468;GO:0005737	K08827	virNOG03090;KOG0670	AT	sp|Q08DZ2|PRP4B_BOVIN Serine/threonine-protein kinase PRP4 homolog OS=Bos taurus GN=PRPF4B PE=2 SV=1	gi|334182549|ref|NP_001184982.1| Protein kinase superfamily protein [Arabidopsis thaliana] &gt;gi|332190883|gb|AEE29004.1| Protein kinase superfamily protein [Arabidopsis thaliana]
MSTRG.1091.3	1[-]4572347-4576765	AT1G13350.3	j	GO:0005634;GO:0005524;GO:0004672;GO:0006468;GO:0005737	K08827	virNOG03090;KOG0670	AT	sp|Q08DZ2|PRP4B_BOVIN Serine/threonine-protein kinase PRP4 homolog OS=Bos taurus GN=PRPF4B PE=2 SV=1	gi|334182549|ref|NP_001184982.1| Protein kinase superfamily protein [Arabidopsis thaliana] &gt;gi|332190883|gb|AEE29004.1| Protein kinase superfamily protein [Arabidopsis thaliana]
MSTRG.1096.3	1[-]4608279-4610648	AT1G13440.1	j	GO:0003677;GO:0006096;GO:0005777;GO:0042742;GO:0055114;GO:0005730;GO:0005507;GO:0005829;GO:0008270;GO:0005739;GO:0005886;GO:0009507;GO:0009506;GO:0006094;GO:0051287;GO:0006979;GO:0050661;GO:0046686;GO:0005618;GO:0005794;GO:0004365	K00134	virNOG03816	G	sp|Q9FX54|G3PC2_ARATH Glyceraldehyde-3-phosphate dehydrogenase GAPC2, cytosolic OS=Arabidopsis thaliana GN=GAPC2 PE=1 SV=1	gi|15222848|ref|NP_172801.1| glyceraldehyde 3-phosphate dehydrogenase GAPC2 [Arabidopsis thaliana] &gt;gi|75309868|sp|Q9FX54.1|G3PC2_ARATH RecName: Full=Glyceraldehyde-3-phosphate dehydrogenase GAPC2, cytosolic; AltName: Full=NAD-dependent glyceraldehydephosphate dehydrogenase C subunit 2 &gt;gi|9958054|gb|AAG09543.1|AC011810_2 Putative glyceraldehyde-3-phosphate dehydrogenase [Arabidopsis thalia…
MSTRG.1113.2	1[+]4709808-4712517	AT1G13730.1	j	GO:0003729;GO:0006913;GO:0000166;GO:0005737	-	virNOG31248;virNOG28626	A	sp|O94260|G3BP_SCHPO Putative G3BP-like protein OS=Schizosaccharomyces pombe (strain 972 / ATCC 24843) GN=nxt3 PE=1 SV=1	gi|18394029|ref|NP_563932.1| nuclear transport factor 2 family protein with RNA binding domain [Arabidopsis thaliana] &gt;gi|8920577|gb|AAF81299.1|AC027656_16 Strong similarity to a hypothetical protein At2g03640 gi|4406775 from Arabidopsis thaliana BAC T18C20 gb|AC006836. It contains a nuclear transport factor 2 (NTF2) domain PF|02136 [Arabidopsis thaliana] &gt;gi|16648785|gb|AAL25583.1| At1g137…
MSTRG.1116.2	1[-]4715404-4718204	AT1G13750.1	j	GO:0046872;GO:0003993;GO:0005576;GO:0016311;GO:0004722	-	virNOG00616	G	sp|Q9LMX4|PPA1_ARATH Probable inactive purple acid phosphatase 1 OS=Arabidopsis thaliana GN=PAP1 PE=2 SV=1	gi|15222942|ref|NP_172830.1| Purple acid phosphatases superfamily protein [Arabidopsis thaliana] &gt;gi|75264050|sp|Q9LMX4.1|PPA1_ARATH RecName: Full=Probable inactive purple acid phosphatase 1; Flags: Precursor &gt;gi|8920580|gb|AAF81302.1|AC027656_19 Strong similarity to a hypothetical protein F13M23.30 gi|7485455 from Arabidopsis thaliana BAC F13M23 gb|AL035523. It contains a purple acid phosp…
MSTRG.1117.5	1[+]4721671-4726558	AT1G13770.1	j	GO:0005634	-	virNOG09754;virNOG27739	SR	sp|Q56XS8|FDL2_ARATH F-box/FBD/LRR-repeat protein At1g13780 OS=Arabidopsis thaliana GN=At1g13780 PE=2 SV=1	gi|79343779|ref|NP_172833.2| F-box/RNI-like/FBD-like domains-containing protein [Arabidopsis thaliana] &gt;gi|75217965|sp|Q56XS8.1|FDL2_ARATH RecName: Full=F-box/FBD/LRR-repeat protein At1g13780 &gt;gi|62320538|dbj|BAD95126.1| hypothetical protein [Arabidopsis thaliana] &gt;gi|332190947|gb|AEE29068.1| F-box/RNI-like/FBD-like domains-containing protein [Arabidopsis thaliana] &gt;gi|1032298948|gb|O…
MSTRG.1123.3	1[-]4740004-4741032	AT1G13830.1	j	GO:0005886	-	virNOG34117;virNOG21894	R	sp|Q9FNQ2|PDCB1_ARATH PLASMODESMATA CALLOSE-BINDING PROTEIN 1 OS=Arabidopsis thaliana GN=PDCB1 PE=1 SV=1	gi|30683485|ref|NP_172838.2| carbohydrate-binding X8 domain-containing protein [Arabidopsis thaliana] &gt;gi|21539475|gb|AAM53290.1| unknown protein [Arabidopsis thaliana] &gt;gi|23198292|gb|AAN15673.1| unknown protein [Arabidopsis thaliana] &gt;gi|62320693|dbj|BAD95361.1| hypothetical protein [Arabidopsis thaliana] &gt;gi|332190952|gb|AEE29073.1| carbohydrate-binding X8 domain-containing protein…
MSTRG.1138.2	1[+]4797442-4800264	AT1G14000.1	j	GO:0005634;GO:0004712;GO:0005524;GO:0010305;GO:0009734;GO:0006468;GO:0009742;GO:0035556;GO:0005515;GO:0004674;GO:0005829;GO:0004871	-	COG0515;virNOG01669	T	sp|F4IS56|ILK1_ARATH Integrin-linked protein kinase 1 OS=Arabidopsis thaliana GN=ILK1 PE=1 SV=1	gi|15223025|ref|NP_172853.1| VH1-interacting kinase [Arabidopsis thaliana] &gt;gi|5080776|gb|AAD39286.1|AC007576_9 Similar to protein kinases [Arabidopsis thaliana] &gt;gi|111074450|gb|ABH04598.1| At1g14000 [Arabidopsis thaliana] &gt;gi|332190976|gb|AEE29097.1| VH1-interacting kinase [Arabidopsis thaliana] &gt;gi|1032298851|gb|OAP13176.1| VIK [Arabidopsis thaliana]
MSTRG.1142.2	1[-]4805308-4807505	AT1G14030.1	j	GO:0018026;GO:0016279;GO:0018023;GO:0030785;GO:0009570	K00592	virNOG01397	R	sp|Q9XI84|RBCMT_ARATH [Fructose-bisphosphate aldolase]-lysine N-methyltransferase, chloroplastic OS=Arabidopsis thaliana GN=LSMT-L PE=1 SV=1	gi|8778402|gb|AAF79410.1|AC068197_20 F16A14.25 [Arabidopsis thaliana]
MSTRG.1142.3	1[-]4805308-4807505	AT1G14030.1	j	GO:0018026;GO:0016279;GO:0018023;GO:0030785;GO:0009570	K00592	virNOG01397	R	sp|Q9XI84|RBCMT_ARATH [Fructose-bisphosphate aldolase]-lysine N-methyltransferase, chloroplastic OS=Arabidopsis thaliana GN=LSMT-L PE=1 SV=1	gi|15223054|ref|NP_172856.1| [fructose-bisphosphate aldolase]-lysine N-methyltransferase [Arabidopsis thaliana] &gt;gi|17369870|sp|Q9XI84.1|RBCMT_ARATH RecName: Full=[Fructose-bisphosphate aldolase]-lysine N-methyltransferase, chloroplastic; AltName: Full=Aldolases N-methyltransferase; AltName: Full=[Ribulose-bisphosphate carboxylase]-lysine N-methyltransferase-like; Short=AtLSMT-L; Short=LSMT-li…
MSTRG.1147.1	1[+]4818485-4819459	-	u	GO:0008107;GO:0036065;GO:0016021;GO:0042546	K13681	virNOG07768;virNOG29002;NOG105629	ORG	sp|Q9XI81|FUT7_ARATH Probable fucosyltransferase 7 OS=Arabidopsis thaliana GN=FUT7 PE=2 SV=1	gi|20138444|sp|Q9XI81.1|FUT7_ARATH RecName: Full=Probable fucosyltransferase 7; Short=AtFUT7 &gt;gi|5080782|gb|AAD39292.1|AC007576_15 Hypothetical protein [Arabidopsis thaliana]
MSTRG.1149.1	1[-]4824559-4827452	-	u	-	-	virNOG10305	R	sp|Q9LMH5|PPR42_ARATH Putative pentatricopeptide repeat-containing protein At1g13800 OS=Arabidopsis thaliana GN=At1g13800 PE=3 SV=1	gi|15982783|gb|AAL09739.1| At1g14090/F7A19_17 [Arabidopsis thaliana] &gt;gi|23505845|gb|AAN28782.1| At1g14090/F7A19_17 [Arabidopsis thaliana]
MSTRG.1151.2	1[-]4837936-4839680	AT1G14140.1	j	GO:0016021;GO:0005743;GO:0006839	K15112	virNOG04142	C	sp|Q9XI74|PUMP3_ARATH Mitochondrial uncoupling protein 3 OS=Arabidopsis thaliana GN=PUMP3 PE=2 SV=1	gi|1032302541|gb|OAP16866.1| UCP3 [Arabidopsis thaliana]
MSTRG.1162.5	1[-]4874880-4877239	AT1G14270.1	j	GO:0008233;GO:0006508;GO:0016021;GO:0005886	K07052	virNOG11515	S	-	gi|30683693|ref|NP_563943.2| CAAX amino terminal protease family protein [Arabidopsis thaliana] &gt;gi|332191013|gb|AEE29134.1| CAAX amino terminal protease family protein [Arabidopsis thaliana]
MSTRG.1172.2	1[+]4915636-4918115	AT1G14370.1	j	GO:0006468;GO:0004675;GO:0007166;GO:0005886;GO:0009507	K00924	virNOG03236	T	sp|O49839|PBL2_ARATH Probable serine/threonine-protein kinase PBL2 OS=Arabidopsis thaliana GN=PBL2 PE=1 SV=1	gi|15223723|ref|NP_172889.1| protein kinase 2A [Arabidopsis thaliana] &gt;gi|75318424|sp|O49839.1|APK2A_ARATH RecName: Full=Protein kinase 2A, chloroplastic; Flags: Precursor &gt;gi|7262679|gb|AAF43937.1|AC012188_14 Strong similarity, practically identical, to APK2a protein from Arabidopsis thaliana gb|D88206 and contains a Eukaryotic protein kinase PF|00069 domain. ESTs gb|AA712684, gb|H76755, g…
MSTRG.1190.1	1[-]4970762-4972577	AT1G14530.1	j	GO:0046790	-	virNOG04189	S	sp|Q948R8|THH1_ARATH Protein TOM THREE HOMOLOG 1 OS=Arabidopsis thaliana GN=THH1 PE=2 SV=1	gi|21537116|gb|AAM61457.1| unknown [Arabidopsis thaliana]
MSTRG.1191.2	1[-]4974153-4975698	AT1G14540.1	j	GO:0071456;GO:0020037;GO:0055114;GO:0006979;GO:0046872;GO:0098869;GO:0004601;GO:0005576;GO:0042744	K00430	virNOG02928	G	sp|Q9LE15|PER4_ARATH Peroxidase 4 OS=Arabidopsis thaliana GN=PER4 PE=3 SV=1	gi|15223798|ref|NP_172906.1| peroxidase 4 [Arabidopsis thaliana] &gt;gi|25453207|sp|Q9LE15.1|PER4_ARATH RecName: Full=Peroxidase 4; Short=Atperox P4; AltName: Full=ATP46; Flags: Precursor &gt;gi|7262696|gb|AAF43954.1|AC012188_31 Strong similarity to an Anionic Peroxidase Precursor from Nicotiana sylvestris gi|1076611 and contains a Peroxidase PF|00141 domain. EST gb|AI996783 comes from this gene …
MSTRG.1192.2	1[+]4980624-4983305	AT1G14560.3	j	GO:0055085;GO:0016021;GO:0015228;GO:0005743;GO:0006839	K15084	virNOG02522	C	sp|F4HW79|COAC1_ARATH Mitochondrial carrier protein CoAc1 OS=Arabidopsis thaliana GN=COAC1 PE=2 SV=1	gi|15223820|ref|NP_172908.1| mitochondrial CoA transporter [Arabidopsis thaliana] &gt;gi|332191060|gb|AEE29181.1| mitochondrial substrate carrier family protein [Arabidopsis thaliana] &gt;gi|1032302157|gb|OAP16482.1| CoAc1 [Arabidopsis thaliana]
MSTRG.1194.2	1[-]4998880-5000622	AT1G14590.1	j	GO:0009543;GO:0016740	-	virNOG10953;euNOG03774	S	sp|P0C042|Y4597_ARATH Uncharacterized protein At4g15970 OS=Arabidopsis thaliana GN=At4g15970 PE=2 SV=1	gi|50198979|gb|AAT70491.1| At1g14590 [Arabidopsis thaliana]
MSTRG.1196.2	1[-]5008430-5014528	AT1G14610.1	j	GO:0005524;GO:0002161;GO:0004832;GO:0006438;GO:0006450;GO:0005829;GO:0005739;GO:0009793;GO:0009507	K01873	COG0525;virNOG01744	J	sp|P93736|SYVM1_ARATH Valine--tRNA ligase, mitochondrial 1 OS=Arabidopsis thaliana GN=TWN2 PE=1 SV=2	gi|15223829|ref|NP_172913.1| Valyl-tRNA synthetase [Arabidopsis thaliana] &gt;gi|21542452|sp|P93736.2|SYVM1_ARATH RecName: Full=Valine--tRNA ligase, mitochondrial 1; AltName: Full=AtSYV1; AltName: Full=Protein TWIN 2; AltName: Full=Valyl-tRNA synthetase; Short=ValRS; Flags: Precursor &gt;gi|332191069|gb|AEE29190.1| Valyl-tRNA synthetase [Arabidopsis thaliana]
MSTRG.1199.4	1[+]5027677-5031636	AT1G14650.2	j	GO:0006396;GO:0005634;GO:0003723	K12825	virNOG10866	A	sp|Q8RXF1|SF3A1_ARATH Probable splicing factor 3A subunit 1 OS=Arabidopsis thaliana GN=At1g14650 PE=1 SV=2	gi|7527720|gb|AAF63169.1|AC010657_5 T5E21.13 [Arabidopsis thaliana]
MSTRG.1204.1	1[+]5042240-5045354	AT1G14685.4	j	GO:0005634;GO:0006355;GO:0043565;GO:0050793;GO:0003700;GO:0009723	-	virNOG18341	K	sp|Q9LDE2|BPC2_ARATH Protein BASIC PENTACYSTEINE2 OS=Arabidopsis thaliana GN=BPC2 PE=1 SV=1	gi|18394147|ref|NP_563955.1| basic pentacysteine 2 [Arabidopsis thaliana] &gt;gi|30683937|ref|NP_849662.1| basic pentacysteine 2 [Arabidopsis thaliana] &gt;gi|42571475|ref|NP_973828.1| basic pentacysteine 2 [Arabidopsis thaliana] &gt;gi|75173822|sp|Q9LDE2.1|BPC2_ARATH RecName: Full=Protein BASIC PENTACYSTEINE2; Short=AtBPC2; AltName: Full=GAGA-binding transcriptional activator BBR/BPC2 &gt;gi|752…
MSTRG.1207.5	1[+]5058806-5060815	AT1G14700.3	j	GO:0003677;GO:0006355;GO:0003993;GO:0004722;GO:0046983;GO:0009585;GO:0005576;GO:0016311;GO:0003700;GO:0009704;GO:0009740;GO:0031539;GO:0005634;GO:0042802;GO:0005773;GO:0046872	K01078	virNOG01778;COG1409	OR	sp|Q8H129|PPA3_ARATH Purple acid phosphatase 3 OS=Arabidopsis thaliana GN=PAP3 PE=2 SV=1	gi|30683951|ref|NP_172923.3| purple acid phosphatase 3 [Arabidopsis thaliana] &gt;gi|75244598|sp|Q8H129.1|PPA3_ARATH RecName: Full=Purple acid phosphatase 3; Flags: Precursor &gt;gi|24030193|gb|AAN41277.1| putative purple acid phosphatase [Arabidopsis thaliana] &gt;gi|51101268|gb|AAT95435.1| putative purple acid phosphatase [Arabidopsis thaliana] &gt;gi|332191089|gb|AEE29210.1| purple acid phosph…
MSTRG.1208.1	1[-]5061570-5065164	AT1G14710.1	j	GO:0003729;GO:0005634;GO:0005829	-	virNOG02512	S	-	gi|18394153|ref|NP_563957.1| hydroxyproline-rich glycoprotein-like protein [Arabidopsis thaliana] &gt;gi|30683962|ref|NP_849663.1| hydroxyproline-rich glycoprotein-like protein [Arabidopsis thaliana] &gt;gi|332191091|gb|AEE29212.1| hydroxyproline-rich glycoprotein-like protein [Arabidopsis thaliana] &gt;gi|332191092|gb|AEE29213.1| hydroxyproline-rich glycoprotein-like protein [Arabidopsis thalian…
MSTRG.1213.2	1[+]5091021-5092464	AT1G14780.1	j	GO:0005634;GO:0009626	-	virNOG13563	S	sp|Q8L612|MACP1_ARATH MACPF domain-containing protein At1g14780 OS=Arabidopsis thaliana GN=At1g14780 PE=2 SV=1	gi|15223887|ref|NP_172931.1| MAC/Perforin domain-containing protein [Arabidopsis thaliana] &gt;gi|75153917|sp|Q8L612.1|MACP1_ARATH RecName: Full=MACPF domain-containing protein At1g14780 &gt;gi|20466444|gb|AAM20539.1| unknown protein [Arabidopsis thaliana] &gt;gi|27311987|gb|AAO00959.1| unknown protein [Arabidopsis thaliana] &gt;gi|332191104|gb|AEE29225.1| MAC/Perforin domain-containing protein […
MSTRG.1218.2	1[-]5105011-5106971	AT1G14820.3	j	GO:0006810;GO:0009097;GO:0051287;GO:0009088;GO:0005737;GO:0055114;GO:0046983;GO:0050661;GO:0009089;GO:0003942;GO:0005886;GO:0005215;GO:0009086;GO:0004073	K00133	virNOG04194;KOG1470;COG0136	IE	sp|P33324|YKJ1_YEAST CRAL-TRIO domain-containing protein YKL091C OS=Saccharomyces cerevisiae (strain ATCC 204508 / S288c) GN=YKL091C PE=1 SV=2	gi|42571481|ref|NP_973831.1| Sec14p-like phosphatidylinositol transfer family protein [Arabidopsis thaliana] &gt;gi|222423966|dbj|BAH19945.1| AT1G14820 [Arabidopsis thaliana] &gt;gi|332191108|gb|AEE29229.1| Sec14p-like phosphatidylinositol transfer family protein [Arabidopsis thaliana] &gt;gi|1032301057|gb|OAP15382.1| hypothetical protein AXX17_AT1G15500 [Arabidopsis thaliana]
MSTRG.1219.1	1[-]5107416-5115552	AT1G14830.1	j	GO:0005938;GO:0009506;GO:0005874;GO:0009504;GO:0010152;GO:0008017;GO:0003924;GO:0009524;GO:0051301;GO:0005525;GO:0005739;GO:0005886;GO:0007049;GO:0000266	-	virNOG06362	U	sp|Q8LF21|DRP1C_ARATH Dynamin-related protein 1C OS=Arabidopsis thaliana GN=DRP1C PE=1 SV=2	gi|15223914|ref|NP_172936.1| dynamin-related protein 1C [Arabidopsis thaliana] &gt;gi|60392231|sp|Q8LF21.2|DRP1C_ARATH RecName: Full=Dynamin-related protein 1C; AltName: Full=Dynamin-like protein 5; AltName: Full=Dynamin-like protein C; AltName: Full=Dynamin-like protein DLP1 &gt;gi|11991506|emb|CAC19656.1| dynamin-like protein DLP1 [Arabidopsis thaliana] &gt;gi|14532662|gb|AAK64059.1| putative d…
MSTRG.1221.3	1[-]5128370-5129511	AT1G14870.1	j	GO:0006979;GO:0016021;GO:0005886;GO:0005737	-	virNOG22620	S	sp|Q9LQU4|PCR2_ARATH Protein PLANT CADMIUM RESISTANCE 2 OS=Arabidopsis thaliana GN=PCR2 PE=1 SV=1	gi|15223920|ref|NP_172940.1| cadmium resistance protein 2 [Arabidopsis thaliana] &gt;gi|75180217|sp|Q9LQU4.1|PCR2_ARATH RecName: Full=Protein PLANT CADMIUM RESISTANCE 2; Short=AtPCR2 &gt;gi|8778226|gb|AAF79235.1|AC006917_20 F10B6.27 [Arabidopsis thaliana] &gt;gi|18252925|gb|AAL62389.1| unknown protein [Arabidopsis thaliana] &gt;gi|21389643|gb|AAM48020.1| unknown protein [Arabidopsis thaliana] &gt…
MSTRG.1233.4	1[-]5173032-5175836	AT1G15020.3	j	GO:0006457;GO:0005615;GO:0043157;GO:0055114;GO:0045454;GO:0043268;GO:0005618;GO:0030173;GO:0003756;GO:0016971	K10758	virNOG04009	O	sp|Q8W4J3|QSOX1_ARATH Sulfhydryl oxidase 1 OS=Arabidopsis thaliana GN=QSOX1 PE=2 SV=1	gi|15223995|ref|NP_172955.1| quiescin-sulfhydryl oxidase 1 [Arabidopsis thaliana] &gt;gi|75162482|sp|Q8W4J3.1|QSOX1_ARATH RecName: Full=Sulfhydryl oxidase 1; AltName: Full=Quiescin-sulfhydryl oxidase 1; Short=AtQSOX1; Flags: Precursor &gt;gi|17064904|gb|AAL32606.1| Unknown protein [Arabidopsis thaliana] &gt;gi|24899781|gb|AAN65105.1| Unknown protein [Arabidopsis thaliana] &gt;gi|332191135|gb|AEE2…
MSTRG.1241.4	1[+]5199069-5202212	AT1G15110.3	j	GO:0006646;GO:0003882;GO:0031965;GO:0009556;GO:0016021;GO:0006659;GO:0005739;GO:0005789	K08730	virNOG11280	I	sp|F4HXY7|PSS1_ARATH CDP-diacylglycerol--serine O-phosphatidyltransferase 1 OS=Arabidopsis thaliana GN=PSS1 PE=1 SV=1	gi|42562073|ref|NP_172963.3| phosphatidylserine synthase 1 [Arabidopsis thaliana] &gt;gi|667467161|sp|F4HXY7.1|PSS1_ARATH RecName: Full=CDP-diacylglycerol--serine O-phosphatidyltransferase 1; AltName: Full=Phosphatidylserine synthase 1 &gt;gi|332191144|gb|AEE29265.1| phosphatidylserine synthase 2 [Arabidopsis thaliana] &gt;gi|1032304314|gb|OAP18639.1| PSS1 [Arabidopsis thaliana]
MSTRG.1241.5	1[+]5199243-5201117	AT1G15110.3	j	GO:0006646;GO:0003882;GO:0031965;GO:0009556;GO:0016021;GO:0006659;GO:0005739;GO:0005789	K08730	virNOG11280	I	sp|F4HXY7|PSS1_ARATH CDP-diacylglycerol--serine O-phosphatidyltransferase 1 OS=Arabidopsis thaliana GN=PSS1 PE=1 SV=1	gi|42562073|ref|NP_172963.3| phosphatidylserine synthase 1 [Arabidopsis thaliana] &gt;gi|667467161|sp|F4HXY7.1|PSS1_ARATH RecName: Full=CDP-diacylglycerol--serine O-phosphatidyltransferase 1; AltName: Full=Phosphatidylserine synthase 1 &gt;gi|332191144|gb|AEE29265.1| phosphatidylserine synthase 2 [Arabidopsis thaliana] &gt;gi|1032304314|gb|OAP18639.1| PSS1 [Arabidopsis thaliana]
MSTRG.1242.3	1[+]5202847-5204111	AT1G15120.2	j	GO:1902600;GO:0005750;GO:0008121;GO:0006122	K00416	KOG4763;virNOG24922	C	sp|P48504|QCR6_SOLTU Cytochrome b-c1 complex subunit 6 OS=Solanum tuberosum PE=1 SV=2	gi|238478492|ref|NP_001154342.1| ubiquinol-cytochrome C reductase hinge protein [Arabidopsis thaliana] &gt;gi|332191147|gb|AEE29268.1| ubiquinol-cytochrome C reductase hinge protein [Arabidopsis thaliana]
MSTRG.1242.4	1[+]5202868-5204112	AT1G15120.2	j	GO:0044699;GO:0005743;GO:0070469	K00416	virNOG24922	C	sp|P48504|QCR6_SOLTU Cytochrome b-c1 complex subunit 6 OS=Solanum tuberosum PE=1 SV=2	gi|238478492|ref|NP_001154342.1| ubiquinol-cytochrome C reductase hinge protein [Arabidopsis thaliana] &gt;gi|332191147|gb|AEE29268.1| ubiquinol-cytochrome C reductase hinge protein [Arabidopsis thaliana]
MSTRG.1242.8	1[+]5204576-5205918	AT1G15125.1	j	GO:0008757;GO:0005634;GO:0032259	-	virNOG02606;virNOG05894	SR	sp|Q9LS10|MT810_ARATH Probable S-adenosylmethionine-dependent methyltransferase At5g38100 OS=Arabidopsis thaliana GN=At5g38100 PE=2 SV=1	gi|186478506|ref|NP_683307.2| S-adenosyl-L-methionine-dependent methyltransferase [Arabidopsis thaliana] &gt;gi|5103811|gb|AAD39641.1|AC007591_6 F9L1.6 [Arabidopsis thaliana] &gt;gi|332191148|gb|AEE29269.1| S-adenosyl-L-methionine-dependent methyltransferase [Arabidopsis thaliana]
MSTRG.1242.7	1[+]5204576-5205940	AT1G15125.1	j	GO:0008757;GO:0005634;GO:0032259	-	virNOG02606;virNOG05894	SR	sp|Q9LS10|MT810_ARATH Probable S-adenosylmethionine-dependent methyltransferase At5g38100 OS=Arabidopsis thaliana GN=At5g38100 PE=2 SV=1	gi|186478506|ref|NP_683307.2| S-adenosyl-L-methionine-dependent methyltransferase [Arabidopsis thaliana] &gt;gi|5103811|gb|AAD39641.1|AC007591_6 F9L1.6 [Arabidopsis thaliana] &gt;gi|332191148|gb|AEE29269.1| S-adenosyl-L-methionine-dependent methyltransferase [Arabidopsis thaliana]
MSTRG.1243.2	1[-]5206005-5209897	AT1G15130.1	j	GO:0009506;GO:0005829	K12200	virNOG02356	R	sp|F4HXZ1|BRO1_ARATH Vacuolar-sorting protein BRO1 OS=Arabidopsis thaliana GN=BRO1 PE=1 SV=1	gi|15218061|ref|NP_172965.1| endosomal targeting BRO1-like domain-containing protein [Arabidopsis thaliana] &gt;gi|332191149|gb|AEE29270.1| endosomal targeting BRO1-like domain-containing protein [Arabidopsis thaliana] &gt;gi|1032298295|gb|OAP12620.1| hypothetical protein AXX17_AT1G15820 [Arabidopsis thaliana]
MSTRG.1247.1	1[-]5217555-5220172	AT1G15165.1	j	GO:0009507	-	virNOG01636;KOG0167	S	sp|O48700|PUB6_ARATH U-box domain-containing protein 6 OS=Arabidopsis thaliana GN=PUB6 PE=2 SV=2	gi|334182587|ref|NP_683308.2| U-box domain protein [Arabidopsis thaliana] &gt;gi|332191155|gb|AEE29276.1| U-box domain protein [Arabidopsis thaliana]
MSTRG.1252.5	1[-]5228389-5231077	AT1G15200.4	j	GO:0005634	K13114	virNOG01244	Z	-	gi|334182592|ref|NP_001185000.1| protein-protein interaction regulator family protein [Arabidopsis thaliana] &gt;gi|332191162|gb|AEE29283.1| protein-protein interaction regulator family protein [Arabidopsis thaliana]
MSTRG.1252.6	1[-]5228389-5231077	AT1G15200.4	j	GO:0005634	K13114	virNOG01244	Z	-	gi|334182590|ref|NP_001184999.1| protein-protein interaction regulator family protein [Arabidopsis thaliana] &gt;gi|332191161|gb|AEE29282.1| protein-protein interaction regulator family protein [Arabidopsis thaliana]
MSTRG.1252.7	1[-]5228389-5231077	AT1G15200.4	j	GO:0005634	K13114	virNOG01244	Z	-	gi|18394209|ref|NP_563965.1| protein-protein interaction regulator family protein [Arabidopsis thaliana] &gt;gi|13430726|gb|AAK25985.1|AF360275_1 unknown protein [Arabidopsis thaliana] &gt;gi|15293207|gb|AAK93714.1| unknown protein [Arabidopsis thaliana] &gt;gi|332191160|gb|AEE29281.1| protein-protein interaction regulator family protein [Arabidopsis thaliana]
MSTRG.1257.7	1[+]5243459-5245259	AT1G15240.2	j	GO:0005634;GO:0016021;GO:0035556;GO:0035091	K17925	KOG2101;virNOG06959	ZDU	-	gi|238478494|ref|NP_001154343.1| phox (PX) domain-containing protein [Arabidopsis thaliana] &gt;gi|332191172|gb|AEE29293.1| phox (PX) domain-containing protein [Arabidopsis thaliana]
MSTRG.1257.6	1[+]5243459-5248724	AT1G15240.2	j	GO:0005634;GO:0016021;GO:0035556;GO:0035091	K17925	KOG2101;virNOG06959	ZDU	sp|Q8C080|SNX16_MOUSE Sorting nexin-16 OS=Mus musculus GN=Snx16 PE=1 SV=2	gi|238478494|ref|NP_001154343.1| phox (PX) domain-containing protein [Arabidopsis thaliana] &gt;gi|332191172|gb|AEE29293.1| phox (PX) domain-containing protein [Arabidopsis thaliana]
MSTRG.1261.3	1[+]5252293-5256934	AT1G15280.2	j	GO:0003729;GO:0005829	-	virNOG03644;virNOG40376	R	sp|Q93ZJ9|MLN51_ARATH Protein MLN51 homolog OS=Arabidopsis thaliana GN=MLN51 PE=1 SV=1	gi|30684286|ref|NP_172980.3| CASC3/Barentsz eIF4AIII binding protein [Arabidopsis thaliana] &gt;gi|23297441|gb|AAN12970.1| unknown protein [Arabidopsis thaliana] &gt;gi|332191178|gb|AEE29299.1| CASC3/Barentsz eIF4AIII binding protein [Arabidopsis thaliana]
MSTRG.1261.4	1[+]5253361-5256934	AT1G15280.2	j	GO:0003729;GO:0005829	-	virNOG03644;virNOG40376	R	sp|Q93ZJ9|MLN51_ARATH Protein MLN51 homolog OS=Arabidopsis thaliana GN=MLN51 PE=1 SV=1	gi|30684286|ref|NP_172980.3| CASC3/Barentsz eIF4AIII binding protein [Arabidopsis thaliana] &gt;gi|23297441|gb|AAN12970.1| unknown protein [Arabidopsis thaliana] &gt;gi|332191178|gb|AEE29299.1| CASC3/Barentsz eIF4AIII binding protein [Arabidopsis thaliana]
MSTRG.1262.3	1[-]5257072-5260301	AT1G15290.2	j	GO:0005829	K03255	KOG1839;virNOG05664;strNOG05663	R	sp|F4JKH6|TSS_ARATH Protein TSS OS=Arabidopsis thaliana GN=TSS PE=1 SV=1	gi|186478514|ref|NP_172981.3| tetratricopeptide repeat-containing protein [Arabidopsis thaliana] &gt;gi|332191179|gb|AEE29300.1| tetratricopeptide repeat-containing protein [Arabidopsis thaliana]
MSTRG.1262.4	1[-]5257072-5265101	AT1G15290.2	j	GO:0005829	K03255	KOG1839;virNOG05664;strNOG05663	R	sp|F4JKH6|TSS_ARATH Protein TSS OS=Arabidopsis thaliana GN=TSS PE=1 SV=1	gi|186478514|ref|NP_172981.3| tetratricopeptide repeat-containing protein [Arabidopsis thaliana] &gt;gi|332191179|gb|AEE29300.1| tetratricopeptide repeat-containing protein [Arabidopsis thaliana]
MSTRG.1263.1	1[-]5265891-5268583	-	u	GO:0005488	-	virNOG07068	L	sp|Q9M2N5|DSLE_ARATH Zinc finger BED domain-containing protein DAYSLEEPER OS=Arabidopsis thaliana GN=HAT PE=1 SV=1	gi|5103828|gb|AAD39658.1|AC007591_23 Similar to gi|22113 Ac transposase (ORFa) from Zea mays transcript gb|X05424 [Arabidopsis thaliana] &gt;gi|20260646|gb|AAM13221.1| similar to Ac transposase [Arabidopsis thaliana] &gt;gi|34098823|gb|AAQ56794.1| At1g15300 [Arabidopsis thaliana]
MSTRG.1272.3	1[+]5298946-5300892	AT1G15410.1	j	GO:0006807;GO:0036361;GO:0009507	-	virNOG06038	S	sp|O58403|RACD_PYRHO Aspartate racemase OS=Pyrococcus horikoshii (strain ATCC 700860 / DSM 12428 / JCM 9974 / NBRC 100139 / OT-3) GN=PH0670 PE=1 SV=1	gi|15218160|ref|NP_172993.1| aspartate-glutamate racemase-like protein [Arabidopsis thaliana] &gt;gi|5103839|gb|AAD39669.1|AC007591_34 Is a member of the PF|01177 Aspartate-glutamate racemase family. EST gb|T43554 comes from this gene [Arabidopsis thaliana] &gt;gi|26983862|gb|AAN86183.1| unknown protein [Arabidopsis thaliana] &gt;gi|332191198|gb|AEE29319.1| aspartate-glutamate racemase-like prote…
MSTRG.1280.2	1[+]5325327-5328873	AT1G15500.1	j	GO:0005524;GO:0005471;GO:0015867;GO:0016021;GO:0005739;GO:0015866;GO:0031969	K03301	virNOG05604	P	sp|P92935|TLC2_ARATH ADP,ATP carrier protein 2, chloroplastic OS=Arabidopsis thaliana GN=AATP2 PE=1 SV=2	gi|15218214|ref|NP_173003.1| ADP,ATP carrier protein 2 [Arabidopsis thaliana] &gt;gi|26454676|sp|P92935.2|TLC2_ARATH RecName: Full=ADP,ATP carrier protein 2, chloroplastic; AltName: Full=ADP/ATP translocase 2; AltName: Full=Adenine nucleotide translocase 2; Flags: Precursor &gt;gi|8072388|gb|AAF71976.1|AC013453_1 Putative adenine nucleotide translocase [Arabidopsis thaliana] &gt;gi|19699007|gb|AA…
MSTRG.1280.1	1[+]5325327-5328875	AT1G15500.1	j	GO:0005524;GO:0005471;GO:0015867;GO:0016021;GO:0005739;GO:0015866;GO:0031969	K03301	virNOG05604	P	sp|P92935|TLC2_ARATH ADP,ATP carrier protein 2, chloroplastic OS=Arabidopsis thaliana GN=AATP2 PE=1 SV=2	gi|15218214|ref|NP_173003.1| ADP,ATP carrier protein 2 [Arabidopsis thaliana] &gt;gi|26454676|sp|P92935.2|TLC2_ARATH RecName: Full=ADP,ATP carrier protein 2, chloroplastic; AltName: Full=ADP/ATP translocase 2; AltName: Full=Adenine nucleotide translocase 2; Flags: Precursor &gt;gi|8072388|gb|AAF71976.1|AC013453_1 Putative adenine nucleotide translocase [Arabidopsis thaliana] &gt;gi|19699007|gb|AA…
MSTRG.1282.3	1[-]5332353-5333147	AT1G15520.1	j	GO:0005524;GO:0042626;GO:0009753;GO:0009723;GO:0010193;GO:0002229;GO:0009751;GO:0005515;GO:0016021;GO:0005886;GO:0080168;GO:0015692;GO:0006855	-	virNOG02670	Q	sp|Q9M9E1|AB40G_ARATH ABC transporter G family member 40 OS=Arabidopsis thaliana GN=ABCG40 PE=1 SV=1	gi|15218218|ref|NP_173005.1| ABC transporter G family member 40 [Arabidopsis thaliana] &gt;gi|75336094|sp|Q9M9E1.1|AB40G_ARATH RecName: Full=ABC transporter G family member 40; Short=ABC transporter ABCG.40; Short=AtABCG40; AltName: Full=Pleiotropic drug resistance protein 12 &gt;gi|8072390|gb|AAF71978.1|AC013453_3 Putative ABC transporter [Arabidopsis thaliana] &gt;gi|28144321|tpg|DAA00880.1| TP…
MSTRG.1282.4	1[-]5334094-5337329	AT1G15520.1	j	GO:0005524;GO:0042626;GO:0009753;GO:0009723;GO:0010193;GO:0002229;GO:0009751;GO:0005515;GO:0016021;GO:0005886;GO:0080168;GO:0015692;GO:0006855	-	virNOG02670	Q	sp|Q9M9E1|AB40G_ARATH ABC transporter G family member 40 OS=Arabidopsis thaliana GN=ABCG40 PE=1 SV=1	gi|15218218|ref|NP_173005.1| ABC transporter G family member 40 [Arabidopsis thaliana] &gt;gi|75336094|sp|Q9M9E1.1|AB40G_ARATH RecName: Full=ABC transporter G family member 40; Short=ABC transporter ABCG.40; Short=AtABCG40; AltName: Full=Pleiotropic drug resistance protein 12 &gt;gi|8072390|gb|AAF71978.1|AC013453_3 Putative ABC transporter [Arabidopsis thaliana] &gt;gi|28144321|tpg|DAA00880.1| TP…
MSTRG.1291.2	1[+]5410939-5414923	AT1G15740.1	j	GO:0005886	-	virNOG01029	R	-	gi|30684506|ref|NP_563980.2| leucine-rich repeat-containing protein [Arabidopsis thaliana] &gt;gi|23297087|gb|AAN13089.1| unknown protein [Arabidopsis thaliana] &gt;gi|332191234|gb|AEE29355.1| leucine-rich repeat-containing protein [Arabidopsis thaliana]
MSTRG.1291.3	1[+]5410939-5414923	AT1G15740.1	j	GO:0005886	-	virNOG01029	R	-	gi|30684506|ref|NP_563980.2| leucine-rich repeat-containing protein [Arabidopsis thaliana] &gt;gi|23297087|gb|AAN13089.1| unknown protein [Arabidopsis thaliana] &gt;gi|332191234|gb|AEE29355.1| leucine-rich repeat-containing protein [Arabidopsis thaliana]
MSTRG.1291.4	1[+]5410939-5414923	AT1G15740.1	j	GO:0005886	-	virNOG01029	R	-	gi|30684506|ref|NP_563980.2| leucine-rich repeat-containing protein [Arabidopsis thaliana] &gt;gi|23297087|gb|AAN13089.1| unknown protein [Arabidopsis thaliana] &gt;gi|332191234|gb|AEE29355.1| leucine-rich repeat-containing protein [Arabidopsis thaliana]
MSTRG.1293.5	1[-]5430387-5432895	AT1G15780.1	j	GO:0009751;GO:0003713;GO:0005515;GO:0045723;GO:0016592;GO:0006355;GO:0031490	K14972	virNOG06721	S	sp|F4I171|MD15A_ARATH Mediator of RNA polymerase II transcription subunit 15a OS=Arabidopsis thaliana GN=MED15A PE=1 SV=1	gi|15218294|ref|NP_173030.1| uncharacterized protein [Arabidopsis thaliana] &gt;gi|395406776|sp|F4I171.1|MD15A_ARATH RecName: Full=Mediator of RNA polymerase II transcription subunit 15a &gt;gi|332191243|gb|AEE29364.1| uncharacterized protein AT1G15780 [Arabidopsis thaliana]
MSTRG.1293.4	1[-]5430387-5436510	AT1G15780.1	j	GO:0009751;GO:0003713;GO:0005515;GO:0045723;GO:0016592;GO:0006355;GO:0031490	K14972	virNOG06721	S	sp|F4I171|MD15A_ARATH Mediator of RNA polymerase II transcription subunit 15a OS=Arabidopsis thaliana GN=MED15A PE=1 SV=1	gi|15218294|ref|NP_173030.1| uncharacterized protein [Arabidopsis thaliana] &gt;gi|395406776|sp|F4I171.1|MD15A_ARATH RecName: Full=Mediator of RNA polymerase II transcription subunit 15a &gt;gi|332191243|gb|AEE29364.1| uncharacterized protein AT1G15780 [Arabidopsis thaliana]
MSTRG.1296.2	1[+]5444442-5446626	AT1G15810.1	j	GO:0006412;GO:0005739;GO:0003735;GO:0015935	-	virNOG08089	J	sp|A8F724|RS15_PSELT 30S ribosomal protein S15 OS=Pseudothermotoga lettingae (strain ATCC BAA-301 / DSM 14385 / NBRC 107922 / TMO) GN=rpsO PE=3 SV=1	gi|18394286|ref|NP_563982.1| S15/NS1, RNA-binding protein [Arabidopsis thaliana] &gt;gi|8927660|gb|AAF82151.1|AC034256_15 Contains similarity to an unknown protein T21F11.5 gi|6730725 from Arabidopsis thaliana BAC T21F11 gb|AC018849 and contains a Ribosomal Protein S15 PF|00312 domain [Arabidopsis thaliana] &gt;gi|13605577|gb|AAK32782.1|AF361614_1 At1g15810/F7H2_23 [Arabidopsis thaliana] &gt;gi|2…
MSTRG.1302.4	1[+]5454837-5456911	AT1G15860.3	j	GO:0005634	K17824	virNOG06384;KOG3077	S	sp|Q1RMX9|DCNL5_BOVIN DCN1-like protein 5 OS=Bos taurus GN=DCUN1D5 PE=2 SV=1	gi|8927664|gb|AAF82155.1|AC034256_19 Contains similarity to RP42 from Mus musculus gb|AF198092 and is a member of the Transposase PF|00872 and UTP-glucose-1-phosphate uridylyltransferase PF|01704 families. EST gb|AI998363 comes from this gene [Arabidopsis thaliana]
MSTRG.1304.3	1[-]5458417-5460972	AT1G15880.1	j	GO:0005484;GO:0000149;GO:0005801;GO:0006891;GO:0000139;GO:0005797;GO:0048209;GO:0006906;GO:0005829;GO:0031201;GO:0016021;GO:0006888;GO:0015031	K08495	virNOG03066;NOG45437	U	sp|Q9LMP7|GOS11_ARATH Golgi SNAP receptor complex member 1-1 OS=Arabidopsis thaliana GN=GOS11 PE=2 SV=1	gi|18394296|ref|NP_563985.1| golgi snare 11 [Arabidopsis thaliana] &gt;gi|27805476|sp|Q9LMP7.1|GOS11_ARATH RecName: Full=Golgi SNAP receptor complex member 1-1; AltName: Full=Golgi SNARE 11 protein; Short=AtGOS11 &gt;gi|8927666|gb|AAF82157.1|AC034256_21 Contains similarity to GOS28/P28 protein from Homo sapiens gb|AF047438. ESTs gb|F14225, gb|AA395297, gb|BE038320 come from this gene [Arabidopsis…
MSTRG.1307.2	1[+]5473571-5475941	AT1G15940.1	j	GO:0005634;GO:0009506;GO:0006281;GO:0000785;GO:0005829;GO:0007064;GO:0009556	-	virNOG11211;virNOG17403;KOG1525;virNOG14165	D	sp|Q29RF7|PDS5A_HUMAN Sister chromatid cohesion protein PDS5 homolog A OS=Homo sapiens GN=PDS5A PE=1 SV=1	gi|110738087|dbj|BAF00977.1| T24D18.4 [Arabidopsis thaliana]
MSTRG.1308.1	1[+]5478510-5482181	AT1G15950.1	j	GO:0031062;GO:0007166;GO:0009910;GO:0003729;GO:0009506;GO:0006468;GO:0010043;GO:0009737;GO:0046975;GO:0048653;GO:0016116;GO:0048046;GO:0009555;GO:0005524;GO:0005777;GO:0055114;GO:0010363;GO:0016621;GO:0048481;GO:0005730;GO:0009809;GO:0005829;GO:0009735;GO:0016021;GO:0009651;GO:0009553;GO:0005886;GO:0009507;GO:0007623;GO:0010223;GO:0040029;GO:0010452;GO:0009409;GO:0042800;GO:0000380;GO:0042803;GO:…	K09753	virNOG33483;virNOG04079	Q	sp|Q9S9N9|CCR1_ARATH Cinnamoyl-CoA reductase 1 OS=Arabidopsis thaliana GN=CCR1 PE=1 SV=1	gi|15218377|ref|NP_173047.1| cinnamoyl coa reductase 1 [Arabidopsis thaliana] &gt;gi|75313115|sp|Q9S9N9.1|CCR1_ARATH RecName: Full=Cinnamoyl-CoA reductase 1; Short=AtCCR1; AltName: Full=Protein IRREGULAR XYLEM 4 &gt;gi|6587801|gb|AAF18492.1|AC010924_5 Strong similarity to cinnamoyl CoA reductase gi|2960364 from Populus balsamifera. ESTs gb|N95902, gb|AI992693, gb|AI995837 come from this gene [Ara…
MSTRG.1309.3	1[-]5479799-5485086	AT1G15960.1	j	GO:0012505;GO:0055072;GO:0006875;GO:0015086;GO:0016021;GO:0015103;GO:0070574;GO:0009507	-	COG1914;virNOG05785	P	sp|Q9S9N8|NRAM6_ARATH Metal transporter Nramp6 OS=Arabidopsis thaliana GN=NRAMP6 PE=2 SV=2	gi|79346106|ref|NP_173048.3| metal transporter Nramp6 [Arabidopsis thaliana] &gt;gi|30173130|sp|Q9S9N8.2|NRAM6_ARATH RecName: Full=Metal transporter Nramp6; Short=AtNramp6 &gt;gi|12666983|emb|CAC28123.1| putative metal transporter [Arabidopsis thaliana] &gt;gi|332191269|gb|AEE29390.1| metal transporter Nramp6 [Arabidopsis thaliana]
MSTRG.1311.2	1[+]5489284-5491346	AT1G15980.1	j	GO:0006810;GO:0010598;GO:0009535;GO:0009773	-	virNOG03856	S	sp|Q9S9N6|PNSB1_ARATH Photosynthetic NDH subunit of subcomplex B 1, chloroplastic OS=Arabidopsis thaliana GN=PNSB1 PE=2 SV=1	gi|18394307|ref|NP_563986.1| NAD(P)H dehydrogenase subunit 48 [Arabidopsis thaliana] &gt;gi|75199363|sp|Q9S9N6.1|PNSB1_ARATH RecName: Full=Photosynthetic NDH subunit of subcomplex B 1, chloroplastic; Short=Protein PnsB1; AltName: Full=NAD(P)H DEHYDROGENASE SUBUNIT 48; AltName: Full=NDH-DEPENDENT CYCLIC ELECTRON FLOW 1; Flags: Precursor &gt;gi|6587804|gb|AAF18495.1|AC010924_8 ESTs gb|T43280, gb|AA…
MSTRG.1322.2	1[+]5514254-5517906	AT1G16080.1	j	GO:0009611;GO:0004674;GO:0030247;GO:0005576;GO:0016021	-	virNOG02429	S	sp|Q8RY17|WAKLI_ARATH Wall-associated receptor kinase-like 22 OS=Arabidopsis thaliana GN=WAKL22 PE=2 SV=1	gi|30684705|ref|NP_173061.2| wall associated kinase-like 7 [Arabidopsis thaliana] &gt;gi|332191288|gb|AEE29409.1| wall associated kinase-like 7 [Arabidopsis thaliana]
MSTRG.1322.3	1[+]5514254-5517906	AT1G16080.1	j	GO:0009611;GO:0048046;GO:0030247;GO:0055114;GO:0004674;GO:0016021;GO:0009941;GO:0016491;GO:0009570	-	NOG11687;virNOG02429	S	sp|Q8RY17|WAKLI_ARATH Wall-associated receptor kinase-like 22 OS=Arabidopsis thaliana GN=WAKL22 PE=2 SV=1	gi|18394322|ref|NP_563991.1| uncharacterized protein [Arabidopsis thaliana] &gt;gi|6587814|gb|AAF18505.1|AC010924_18 ESTs gb|AI992412, gb|AI994629 come from this gene [Arabidopsis thaliana] &gt;gi|12083328|gb|AAG48823.1|AF332460_1 unknown protein [Arabidopsis thaliana] &gt;gi|18176355|gb|AAL60029.1| unknown protein [Arabidopsis thaliana] &gt;gi|332191287|gb|AEE29408.1| uncharacterized protein AT1…
MSTRG.1322.4	1[+]5514254-5517906	AT1G16080.1	j	GO:0048046;GO:0009941;GO:0055114;GO:0009570;GO:0016491	-	NOG11687;virNOG02429	S	sp|Q8RY17|WAKLI_ARATH Wall-associated receptor kinase-like 22 OS=Arabidopsis thaliana GN=WAKL22 PE=2 SV=1	gi|18394322|ref|NP_563991.1| uncharacterized protein [Arabidopsis thaliana] &gt;gi|6587814|gb|AAF18505.1|AC010924_18 ESTs gb|AI992412, gb|AI994629 come from this gene [Arabidopsis thaliana] &gt;gi|12083328|gb|AAG48823.1|AF332460_1 unknown protein [Arabidopsis thaliana] &gt;gi|18176355|gb|AAL60029.1| unknown protein [Arabidopsis thaliana] &gt;gi|332191287|gb|AEE29408.1| uncharacterized protein AT1…
MSTRG.1322.7	1[+]5514330-5517455	AT1G16080.1	j	GO:0048046;GO:0009941;GO:0055114;GO:0009570;GO:0016491	-	NOG11687;virNOG02429	S	sp|Q8RY17|WAKLI_ARATH Wall-associated receptor kinase-like 22 OS=Arabidopsis thaliana GN=WAKL22 PE=2 SV=1	gi|18394322|ref|NP_563991.1| uncharacterized protein [Arabidopsis thaliana] &gt;gi|6587814|gb|AAF18505.1|AC010924_18 ESTs gb|AI992412, gb|AI994629 come from this gene [Arabidopsis thaliana] &gt;gi|12083328|gb|AAG48823.1|AF332460_1 unknown protein [Arabidopsis thaliana] &gt;gi|18176355|gb|AAL60029.1| unknown protein [Arabidopsis thaliana] &gt;gi|332191287|gb|AEE29408.1| uncharacterized protein AT1…
MSTRG.1328.3	1[+]5543155-5546062	AT1G16190.1	j	GO:0005634;GO:0031593;GO:0006284;GO:0005737;GO:0006289;GO:0043161;GO:0003684;GO:0070628	K10839	virNOG02197;COG5272	OL	sp|Q84L32|RD23A_ARATH Probable ubiquitin receptor RAD23a OS=Arabidopsis thaliana GN=RAD23A PE=1 SV=2	gi|15221013|ref|NP_173070.1| DNA repair protein RAD23A [Arabidopsis thaliana] &gt;gi|73620992|sp|Q84L32.2|RD23A_ARATH RecName: Full=Probable ubiquitin receptor RAD23a; Short=AtRAD23a; AltName: Full=Putative DNA repair protein RAD23-2; AltName: Full=RAD23-like protein 2; Short=AtRAD23-2 &gt;gi|110735100|gb|ABG89120.1| Rad23-3B [synthetic construct] &gt;gi|332191297|gb|AEE29418.1| DNA repair protei…
MSTRG.1333.4	1[+]5563718-5568209	AT1G16270.2	j	GO:0005634;GO:0004712;GO:0005524;GO:0005829;GO:0006468;GO:0005886	-	NOG133545;virNOG01007	T	sp|Q9C9U5|SIS8_ARATH Probable serine/threonine-protein kinase SIS8 OS=Arabidopsis thaliana GN=SIS8 PE=1 SV=1	gi|15219183|ref|NP_173077.1| octicosapeptide/Phox/Bem1p domain-containing protein kinase [Arabidopsis thaliana] &gt;gi|334182615|ref|NP_001185010.1| octicosapeptide/Phox/Bem1p domain-containing protein kinase [Arabidopsis thaliana] &gt;gi|4966348|gb|AAD34679.1|AC006341_7 Contains PF|00069 Eukaryotic protein kinase domain. ESTs gb|H37741, gb|T43005 and gb|AI100340 come from this gene [Arabidopsis …
MSTRG.1334.2	1[-]5568509-5570453	AT1G16280.1	j	GO:1901363;GO:0097159;GO:0005634;GO:0006364;GO:0008026;GO:0005515;GO:0009791;GO:0009561;GO:0090406	K14778	virNOG02803	A	sp|Q9SA27|RH36_ARATH DEAD-box ATP-dependent RNA helicase 36 OS=Arabidopsis thaliana GN=RH36 PE=2 SV=1	gi|15219185|ref|NP_173078.1| DEAD-box ATP-dependent RNA helicase 36 [Arabidopsis thaliana] &gt;gi|75336890|sp|Q9SA27.1|RH36_ARATH RecName: Full=DEAD-box ATP-dependent RNA helicase 36 &gt;gi|4966350|gb|AAD34681.1|AC006341_9 Similar to gb|L13612 DEAD-box protein (dbp45A) from Drosophila melanogaster and is a member of PF|00270 DEAD/DEAH box helicase family [Arabidopsis thaliana] &gt;gi|332191310|gb…
MSTRG.1335.2	1[+]5575700-5576598	AT1G16300.1	j	GO:0006006;GO:0080144;GO:0006096;GO:0051287;GO:0055114;GO:0080022;GO:0050661;GO:0004365;GO:0009570	K00134	virNOG05833	G	sp|Q5E924|G3PP2_ARATH Glyceraldehyde-3-phosphate dehydrogenase GAPCP2, chloroplastic OS=Arabidopsis thaliana GN=GAPCP2 PE=2 SV=1	gi|21618027|gb|AAM67077.1| putative glyceraldehyde-3-phosphate dehydrogenase [Arabidopsis thaliana]
MSTRG.1348.7	1[-]5620506-5622617	AT1G16460.4	j	GO:0016784;GO:0005829;GO:0004792;GO:0005739;GO:0007568;GO:0009793	K01011	virNOG13172;COG2897	PV	sp|Q24JL3|STR2_ARATH Thiosulfate/3-mercaptopyruvate sulfurtransferase 2 OS=Arabidopsis thaliana GN=STR2 PE=1 SV=1	gi|7581972|emb|CAB88023.1| 3-mercaptopyruvate sulfurtransferase [Arabidopsis thaliana]
MSTRG.1357.1	1[+]5659360-5668165	AT1G16540.1	j	GO:0010118;GO:0042742;GO:0005737;GO:0010182;GO:0045037;GO:0006777;GO:0009651;GO:0030170;GO:0008265;GO:0018315;GO:0009409;GO:0009734;GO:0030151;GO:0009408;GO:0009688;GO:0009000;GO:0016740	K15631	virNOG09078;virNOG08944	HO	sp|Q9C5X8|MOCOS_ARATH Molybdenum cofactor sulfurase OS=Arabidopsis thaliana GN=ABA3 PE=1 SV=1	gi|18394375|ref|NP_564001.1| molybdenum cofactor sulfurase [Arabidopsis thaliana] &gt;gi|75169006|sp|Q9C5X8.1|MOCOS_ARATH RecName: Full=Molybdenum cofactor sulfurase; Short=MCS; Short=MOS; Short=MoCo sulfurase; AltName: Full=Abscisic acid protein 3; AltName: Full=Low expression of osmotically expressive genes protein 5; AltName: Full=Molybdenum cofactor sulfurtransferase &gt;gi|13123673|gb|AAK129…
MSTRG.1365.4	1[+]5687956-5691149	AT1G16650.1	j	-	-	virNOG02631	A	sp|Q8BZG5|RRNAD_MOUSE Protein RRNAD1 OS=Mus musculus GN=Rrnad1 PE=2 SV=1	gi|42562100|ref|NP_173110.2| S-adenosyl-L-methionine-dependent methyltransferases superfamily protein [Arabidopsis thaliana] &gt;gi|190016010|gb|ACE62893.1| At1g16650 [Arabidopsis thaliana] &gt;gi|332191359|gb|AEE29480.1| uncharacterized protein AT1G16650 [Arabidopsis thaliana]
MSTRG.1366.2	1[+]5697295-5699482	AT1G16670.1	j	GO:0004674;GO:0005524;GO:0005886;GO:0046777	-	virNOG02268;COG0515	T	sp|Q93YN1|CRPK1_ARATH Cold-responsive protein kinase 1 OS=Arabidopsis thaliana GN=CRPK1 PE=1 SV=1	gi|18394385|ref|NP_564003.1| putative serine/threonine kinase [Arabidopsis thaliana] &gt;gi|16649103|gb|AAL24403.1| Unknown protein [Arabidopsis thaliana] &gt;gi|23197888|gb|AAN15471.1| Unknown protein [Arabidopsis thaliana] &gt;gi|332191360|gb|AEE29481.1| kinase domain-containing protein [Arabidopsis thaliana] &gt;gi|1032299696|gb|OAP14021.1| hypothetical protein AXX17_AT1G17430 [Arabidopsis tha…
MSTRG.1369.2	1[+]5709913-5711871	AT1G16700.1	j	GO:0046872;GO:0005747;GO:0051539;GO:0055114;GO:0008137	K03941	virNOG07014	C	sp|Q9FX83|NDS8B_ARATH NADH dehydrogenase [ubiquinone] iron-sulfur protein 8-B, mitochondrial OS=Arabidopsis thaliana GN=At1g16700 PE=1 SV=1	gi|15219311|ref|NP_173114.1| Alpha-helical ferredoxin [Arabidopsis thaliana] &gt;gi|297844602|ref|XP_002890182.1| ATMLO14 [Arabidopsis lyrata subsp. lyrata] &gt;gi|75309869|sp|Q9FX83.1|NDS8B_ARATH RecName: Full=NADH dehydrogenase [ubiquinone] iron-sulfur protein 8-B, mitochondrial; Flags: Precursor &gt;gi|9989050|gb|AAG10813.1|AC011808_1 Putative NADH-ubiquinone oxidoreductase [Arabidopsis thalia…
MSTRG.1371.1	1[+]5722891-5726999	AT1G16720.1	j	GO:0006413;GO:0009941;GO:0009570	-	virNOG01148	G	sp|Q94EG6|Y5224_ARATH Uncharacterized protein At5g02240 OS=Arabidopsis thaliana GN=At5g02240 PE=1 SV=1	gi|15219328|ref|NP_173116.1| high chlorophyll fluorescence phenotype 173 protein [Arabidopsis thaliana] &gt;gi|17065112|gb|AAL32710.1| Unknown protein [Arabidopsis thaliana] &gt;gi|22136090|gb|AAM91123.1| unknown protein [Arabidopsis thaliana] &gt;gi|332191368|gb|AEE29489.1| high chlorophyll fluorescence phenotype 173 protein [Arabidopsis thaliana]
MSTRG.1375.3	1[-]5729197-5731881	AT1G16750.1	j	-	-	virNOG11207;virNOG28137	S	-	gi|30684987|ref|NP_564005.2| uncharacterized protein [Arabidopsis thaliana] &gt;gi|22022516|gb|AAM83216.1| At1g16750/F19K19_26 [Arabidopsis thaliana] &gt;gi|24111407|gb|AAN46838.1| At1g16750/F19K19_26 [Arabidopsis thaliana] &gt;gi|332191371|gb|AEE29492.1| uncharacterized protein AT1G16750 [Arabidopsis thaliana]
MSTRG.1377.4	1[-]5742057-5744180	AT1G16780.2	j	GO:0005773	K01507	virNOG02539	U	sp|Q9FWR2|AVPX_ARATH Pyrophosphate-energized membrane proton pump 3 OS=Arabidopsis thaliana GN=AVPL2 PE=3 SV=1	gi|334182631|ref|NP_173122.2| type II H+-Ppase VHP2;2 [Arabidopsis thaliana] &gt;gi|332191375|gb|AEE29496.1| type II H+-Ppase VHP2;2 [Arabidopsis thaliana]
MSTRG.1394.2	1[+]5799889-5800839	AT1G16960.1	j	GO:0043130;GO:0005737	-	virNOG33875;virNOG20942	S	sp|Q640W6|UBTD1_XENLA Ubiquitin domain-containing protein 1 OS=Xenopus laevis GN=ubtd1 PE=2 SV=1	gi|15219965|ref|NP_173140.1| ubiquitin domain-containing protein [Arabidopsis thaliana] &gt;gi|9802767|gb|AAF99836.1|AC051629_3 Hypothetical protein [Arabidopsis thaliana] &gt;gi|48310219|gb|AAT41777.1| At1g16960 [Arabidopsis thaliana] &gt;gi|50198895|gb|AAT70467.1| At1g16960 [Arabidopsis thaliana] &gt;gi|332191405|gb|AEE29526.1| ubiquitin domain-containing protein [Arabidopsis thaliana] &gt;gi|1…
MSTRG.1413.1	1[-]5860072-5862654	AT1G17145.2	j	GO:0008270;GO:0005737	-	virNOG32549;virNOG10146	OR	sp|A5DQJ8|SIP5_PICGU Protein SIP5 OS=Meyerozyma guilliermondii (strain ATCC 6260 / CBS 566 / DSM 6381 / JCM 1539 / NBRC 10279 / NRRL Y-324) GN=SIP5 PE=3 SV=2	gi|18394446|ref|NP_564016.1| RING/U-box superfamily protein [Arabidopsis thaliana] &gt;gi|15451138|gb|AAK96840.1| Unknown protein [Arabidopsis thaliana] &gt;gi|21594044|gb|AAM65962.1| unknown [Arabidopsis thaliana] &gt;gi|23197662|gb|AAN15358.1| Unknown protein [Arabidopsis thaliana] &gt;gi|332191428|gb|AEE29549.1| RING/U-box superfamily protein [Arabidopsis thaliana]
MSTRG.1413.4	1[-]5860131-5862706	AT1G17145.2	j	GO:0008270;GO:0005737	-	virNOG32549;virNOG10146	OR	sp|A1C3V7|SIP5_ASPCL Protein sip5 OS=Aspergillus clavatus (strain ATCC 1007 / CBS 513.65 / DSM 816 / NCTC 3887 / NRRL 1) GN=sip5 PE=3 SV=1	gi|1032305285|gb|OAP19610.1| hypothetical protein AXX17_AT1G17940 [Arabidopsis thaliana]
MSTRG.1415.2	1[+]5867591-5869353	AT1G17160.1	j	GO:0042646;GO:0005634;GO:0005524;GO:0009116;GO:0046835;GO:0046872;GO:0019303;GO:0004747;GO:0009570	K00852	virNOG05055	G	sp|P44331|RBSK_HAEIN Ribokinase OS=Haemophilus influenzae (strain ATCC 51907 / DSM 11121 / KW20 / Rd) GN=rbsK PE=3 SV=1	gi|145323924|ref|NP_001077551.1| pfkB-like carbohydrate kinase family protein [Arabidopsis thaliana] &gt;gi|332191432|gb|AEE29553.1| pfkB-like carbohydrate kinase family protein [Arabidopsis thaliana]
MSTRG.1419.2	1[+]5885085-5890539	AT1G17220.1	j	GO:0006413;GO:0003743;GO:0005525;GO:0009941;GO:0003924;GO:0009570	K02519	virNOG04711	J	sp|Q9SHI1|IF2C_ARATH Translation initiation factor IF-2, chloroplastic OS=Arabidopsis thaliana GN=At1g17220 PE=2 SV=2	gi|15220055|ref|NP_173165.1| translation initiation factor IF-2 [Arabidopsis thaliana] &gt;gi|334302824|sp|Q9SHI1.2|IF2C_ARATH RecName: Full=Translation initiation factor IF-2, chloroplastic; Flags: Precursor &gt;gi|332191439|gb|AEE29560.1| translation initiation factor IF-2 [Arabidopsis thaliana]
MSTRG.1428.4	1[-]5916849-5919835	AT1G17280.1	j	GO:0005783;GO:0061630;GO:0005524;GO:0030433;GO:0031625;GO:0016021;GO:0000209	K04554	virNOG00673	O	sp|Q9SHI7|UBC34_ARATH Ubiquitin-conjugating enzyme E2 34 OS=Arabidopsis thaliana GN=UBC34 PE=2 SV=1	gi|15220062|ref|NP_173172.1| ubiquitin-conjugating enzyme E2 34 [Arabidopsis thaliana] &gt;gi|145323930|ref|NP_001077554.1| ubiquitin-conjugating enzyme E2 34 [Arabidopsis thaliana] &gt;gi|75313457|sp|Q9SHI7.1|UBC34_ARATH RecName: Full=Ubiquitin-conjugating enzyme E2 34; AltName: Full=E2 ubiquitin-conjugating enzyme 34; AltName: Full=Ubiquitin carrier protein 34 &gt;gi|5734741|gb|AAD50006.1|AC007…
MSTRG.1430.2	1[+]5929848-5931848	AT1G17330.1	j	GO:0005634;GO:0016787	K06950	virNOG11441	S	sp|P54168|YPGQ_BACSU Uncharacterized protein YpgQ OS=Bacillus subtilis (strain 168) GN=ypgQ PE=4 SV=1	gi|15220978|ref|NP_173176.1| Metal-dependent phosphohydrolase [Arabidopsis thaliana] &gt;gi|27311541|gb|AAO00736.1| unknown protein [Arabidopsis thaliana] &gt;gi|32362289|gb|AAP80172.1| At1g17330 [Arabidopsis thaliana] &gt;gi|332191452|gb|AEE29573.1| Metal-dependent phosphohydrolase [Arabidopsis thaliana]
MSTRG.1431.2	1[+]5933818-5938664	AT1G17340.1	j	GO:0005774;GO:0007033;GO:0036092;GO:0005739;GO:0004439	-	virNOG33611;COG5329	TI	sp|Q8RW97|SAC5_ARATH Phosphoinositide phosphatase SAC5 OS=Arabidopsis thaliana GN=SAC5 PE=2 SV=1	gi|110739345|dbj|BAF01585.1| hypothetical protein [Arabidopsis thaliana]
MSTRG.1431.3	1[+]5933834-5938671	AT1G17340.1	j	GO:0043231;GO:0042578;GO:0044444	-	virNOG33611;COG5329	TI	sp|Q8RW97|SAC5_ARATH Phosphoinositide phosphatase SAC5 OS=Arabidopsis thaliana GN=SAC5 PE=2 SV=1	gi|22329625|ref|NP_173177.2| protein SUPPRESSOR OF ACTIN 5 [Arabidopsis thaliana] &gt;gi|75158651|sp|Q8RW97.1|SAC5_ARATH RecName: Full=Phosphoinositide phosphatase SAC5; Short=AtSAC5; AltName: Full=Phosphatidylinositol 3,5-bisphosphate 5-phosphatase SAC5; AltName: Full=Protein SUPPRESSOR OF ACTIN 5; AltName: Full=SAC domain protein 5 &gt;gi|20147341|gb|AAM10384.1| At1g17340/F28G4_6 [Arabidopsis t…
MSTRG.1435.4	1[-]5951567-5957255	AT1G17370.1	j	GO:0006397;GO:0005634;GO:0005515;GO:0000166;GO:0005829;GO:0003730	K13201	virNOG11194	R	sp|Q9LQI9|UBP1B_ARATH Oligouridylate-binding protein 1B OS=Arabidopsis thaliana GN=UBP1B PE=1 SV=1	gi|1032301044|gb|OAP15369.1| UBP1B [Arabidopsis thaliana]
MSTRG.1437.2	1[+]5977408-5981221	AT1G17420.1	j	GO:0009644;GO:0009611;GO:0034440;GO:0009555;GO:0080086;GO:0009620;GO:0009901;GO:0009753;GO:0046872;GO:0006952;GO:0009695;GO:0040007;GO:0031408;GO:0016165;GO:0009507	K00454	virNOG06110	E	sp|Q9LNR3|LOX3_ARATH Lipoxygenase 3, chloroplastic OS=Arabidopsis thaliana GN=LOX3 PE=2 SV=1	gi|18394479|ref|NP_564021.1| lipoxygenase 3 [Arabidopsis thaliana] &gt;gi|75264086|sp|Q9LNR3.1|LOX3_ARATH RecName: Full=Lipoxygenase 3, chloroplastic; Short=AtLOX3; Flags: Precursor &gt;gi|8778453|gb|AAF79461.1|AC022492_5 F1L3.11 [Arabidopsis thaliana] &gt;gi|19715630|gb|AAL91636.1| At1g17420/F1L3_1 [Arabidopsis thaliana] &gt;gi|30102476|gb|AAP21156.1| At1g17420/F1L3_1 [Arabidopsis thaliana] &gt;…
MSTRG.1439.3	1[-]5984299-5987748	AT1G17440.1	j	GO:0000124;GO:0003677;GO:0006355;GO:0004402;GO:0046982;GO:0005669;GO:0010104;GO:0006413;GO:0009736;GO:0003743;GO:0043966;GO:0009867;GO:0017025;GO:0001102;GO:0051123	K03126	virNOG07035;strNOG17054;COG5624	K	sp|Q940A7|TA12B_ARATH Transcription initiation factor TFIID subunit 12b OS=Arabidopsis thaliana GN=TAF12B PE=1 SV=1	gi|18394483|ref|NP_564023.1| transcription initiation factor TFIID subunit 12B [Arabidopsis thaliana] &gt;gi|30685323|ref|NP_849680.1| transcription initiation factor TFIID subunit 12B [Arabidopsis thaliana] &gt;gi|75249490|sp|Q940A7.1|TA12B_ARATH RecName: Full=Transcription initiation factor TFIID subunit 12b; AltName: Full=Protein CYTOKININ-HYPERSENSITIVE 1; AltName: Full=Protein ENHANCED ETHYL…
MSTRG.1443.3	1[+]6002981-6006447	AT1G17470.1	j	GO:0019003;GO:0031410;GO:0070300;GO:0005525;GO:0003924	K06944	virNOG06689;COG1163	TR	sp|Q9LQK0|DRG1_ARATH Developmentally-regulated G-protein 1 OS=Arabidopsis thaliana GN=DRG1 PE=1 SV=1	gi|13877991|gb|AAK44073.1|AF370258_1 putative developmentally regulated GTP-binding protein [Arabidopsis thaliana]
MSTRG.1446.2	1[+]6017974-6020865	AT1G17500.1	j	GO:0000287;GO:0045332;GO:0005524;GO:0015662;GO:0016021;GO:0004012;GO:0005886	K01530	virNOG02917;NOG02485	P	sp|Q9LNQ4|ALA4_ARATH Probable phospholipid-transporting ATPase 4 OS=Arabidopsis thaliana GN=ALA4 PE=3 SV=2	gi|8778459|gb|AAF79467.1|AC022492_11 F1L3.21 [Arabidopsis thaliana]
MSTRG.1446.4	1[+]6021854-6022964	AT1G17500.1	j	GO:0000287;GO:0045332;GO:0005524;GO:0015662;GO:0016021;GO:0004012;GO:0005886	K01530	virNOG02917	P	sp|Q9LNQ4|ALA4_ARATH Probable phospholipid-transporting ATPase 4 OS=Arabidopsis thaliana GN=ALA4 PE=3 SV=2	gi|186478584|ref|NP_173193.2| ATPase E1-E2 type family protein / haloacid dehalogenase-like hydrolase family protein [Arabidopsis thaliana] &gt;gi|12229656|sp|Q9LNQ4.2|ALA4_ARATH RecName: Full=Probable phospholipid-transporting ATPase 4; Short=AtALA4; AltName: Full=Aminophospholipid flippase 4 &gt;gi|332191478|gb|AEE29599.1| ATPase E1-E2 type family protein / haloacid dehalogenase-like hydrolase …
MSTRG.1450.3	1[+]6034318-6037286	AT1G17550.2	j	GO:0046872;GO:0005515;GO:0009738;GO:0006470;GO:0004722	K14497	virNOG01791	T	sp|Q9LNP9|P2C07_ARATH Protein phosphatase 2C 7 OS=Arabidopsis thaliana GN=HAB2 PE=1 SV=2	gi|8778461|gb|AAF79469.1|AC022492_13 F1L3.26 [Arabidopsis thaliana]
MSTRG.1450.4	1[+]6034318-6037286	AT1G17550.2	j	GO:0046872;GO:0005515;GO:0009738;GO:0006470;GO:0004722	K14497	virNOG01791	T	sp|Q9LNP9|P2C07_ARATH Protein phosphatase 2C 7 OS=Arabidopsis thaliana GN=HAB2 PE=1 SV=2	gi|8778461|gb|AAF79469.1|AC022492_13 F1L3.26 [Arabidopsis thaliana]
MSTRG.1452.2	1[+]6039251-6049527	AT1G17580.1	j	GO:0030048;GO:0005524;GO:0010154;GO:0003774;GO:0060151;GO:0005737;GO:0016049;GO:0005516;GO:0042802;GO:0051646;GO:0010090;GO:0048467;GO:0003779;GO:0090436;GO:0051645;GO:0016459;GO:0051301	K10357	virNOG00897	Z	sp|Q39160|MYO5_ARATH Myosin-5 OS=Arabidopsis thaliana GN=XI-1 PE=1 SV=1	gi|30685403|ref|NP_173201.2| myosin 1 [Arabidopsis thaliana] &gt;gi|75220738|sp|Q39160.1|MYO5_ARATH RecName: Full=Myosin-5; AltName: Full=AtMYA1 &gt;gi|433663|emb|CAA82234.1| myosin [Arabidopsis thaliana] &gt;gi|332191486|gb|AEE29607.1| myosin 1 [Arabidopsis thaliana]
MSTRG.1452.3	1[+]6039270-6049074	AT1G17580.1	j	GO:0030048;GO:0005524;GO:0010154;GO:0003774;GO:0060151;GO:0005737;GO:0016049;GO:0005516;GO:0042802;GO:0051646;GO:0010090;GO:0048467;GO:0003779;GO:0090436;GO:0051645;GO:0016459;GO:0051301	K10357	virNOG00897	Z	sp|Q39160|MYO5_ARATH Myosin-5 OS=Arabidopsis thaliana GN=XI-1 PE=1 SV=1	gi|30685403|ref|NP_173201.2| myosin 1 [Arabidopsis thaliana] &gt;gi|75220738|sp|Q39160.1|MYO5_ARATH RecName: Full=Myosin-5; AltName: Full=AtMYA1 &gt;gi|433663|emb|CAA82234.1| myosin [Arabidopsis thaliana] &gt;gi|332191486|gb|AEE29607.1| myosin 1 [Arabidopsis thaliana]
MSTRG.1454.2	1[-]6052994-6058032	AT1G17600.1	j	GO:0043531;GO:0005634;GO:0007165;GO:0005515;GO:0016021;GO:0045088;GO:0005737	-	NOG21251;virNOG27952	ST	sp|F4I902|CHS1_ARATH Disease resistance protein CHS1 OS=Arabidopsis thaliana GN=CHS1 PE=1 SV=1	gi|334182655|ref|NP_173203.2| TIR-NBS-LRR class disease resistance protein [Arabidopsis thaliana] &gt;gi|332191491|gb|AEE29612.1| TIR-NBS-LRR class disease resistance protein [Arabidopsis thaliana]
MSTRG.1458.2	1[-]6067153-6069353	AT1G17640.1	j	GO:0003723;GO:0000166;GO:0005737	K12741	virNOG09198	A	sp|Q8W034|RNP1_ARATH Heterogeneous nuclear ribonucleoprotein 1 OS=Arabidopsis thaliana GN=RNP1 PE=1 SV=1	gi|15220810|ref|NP_173208.1| RNA recognition motif-containing protein [Arabidopsis thaliana] &gt;gi|332191496|gb|AEE29617.1| RNA recognition motif-containing protein [Arabidopsis thaliana]
MSTRG.1458.5	1[-]6067805-6068173	AT1G17640.1	j	GO:0003723;GO:0000166;GO:0005737	K12741	virNOG09198	A	sp|Q8W034|RNP1_ARATH Heterogeneous nuclear ribonucleoprotein 1 OS=Arabidopsis thaliana GN=RNP1 PE=1 SV=1	gi|15220810|ref|NP_173208.1| RNA recognition motif-containing protein [Arabidopsis thaliana] &gt;gi|332191496|gb|AEE29617.1| RNA recognition motif-containing protein [Arabidopsis thaliana]
MSTRG.1460.4	1[+]6076096-6082342	AT1G17680.3	j	GO:0005634	K15201	virNOG01568;strNOG15083	K	sp|Q9Y5Q9|TF3C3_HUMAN General transcription factor 3C polypeptide 3 OS=Homo sapiens GN=GTF3C3 PE=1 SV=1	gi|30685450|ref|NP_850945.1| tetratricopeptide repeat (TPR)-containing protein [Arabidopsis thaliana] &gt;gi|30685455|ref|NP_173210.3| tetratricopeptide repeat (TPR)-containing protein [Arabidopsis thaliana] &gt;gi|26983808|gb|AAN86156.1| unknown protein [Arabidopsis thaliana] &gt;gi|332191499|gb|AEE29620.1| tetratricopeptide repeat (TPR)-containing protein [Arabidopsis thaliana] &gt;gi|332191500…
MSTRG.1463.3	1[-]6090582-6092028	AT1G17710.1	j	GO:0048046;GO:0052732;GO:0006099;GO:0005515;GO:0005829;GO:0052731;GO:0016311;GO:0009507;GO:0016036;GO:0005634;GO:0008964;GO:0051262;GO:0046872;GO:0015977;GO:0048366;GO:0015979	K13248	virNOG06564	R	sp|Q9FZ62|PPSP2_ARATH Inorganic pyrophosphatase 2 OS=Arabidopsis thaliana GN=At1g17710 PE=2 SV=1	gi|79346258|ref|NP_173213.2| phosphoethanolamine/phosphocholine phosphatase [Arabidopsis thaliana] &gt;gi|75173366|sp|Q9FZ62.1|PPSP2_ARATH RecName: Full=Inorganic pyrophosphatase 2; Short=AtPPsPase2; Short=PPi phosphatase 2; Short=Pyrophosphate-specific phosphatase 2 &gt;gi|9802745|gb|AAF99814.1|AC034257_6 Hypothetical protein [Arabidopsis thaliana] &gt;gi|51536514|gb|AAU05495.1| At1g17710 [Arabi…
MSTRG.1464.1	1[-]6093078-6097517	AT1G17720.2	j	GO:0032502;GO:0000278;GO:0019888;GO:0004722;GO:0070262;GO:0005829;GO:0000166;GO:0000159	K04354	COG5170;virNOG09614	T	sp|Q39247|2ABB_ARATH Serine/threonine protein phosphatase 2A 55 kDa regulatory subunit B beta isoform OS=Arabidopsis thaliana GN=PP2AB2 PE=1 SV=1	gi|18394522|ref|NP_564033.1| serine/threonine protein phosphatase 2A 55 kDa regulatory subunit B beta isoform [Arabidopsis thaliana] &gt;gi|75319459|sp|Q39247.1|2ABB_ARATH RecName: Full=Serine/threonine protein phosphatase 2A 55 kDa regulatory subunit B beta isoform; Short=AtB beta; Short=PP2A, subunit B, beta isoform &gt;gi|1408460|gb|AAB60777.1| type 2A protein serine/threonine phosphatase 55 k…
MSTRG.1471.2	1[-]6110108-6116608	AT1G17760.1	j	GO:0045892;GO:0006397;GO:0031123;GO:0005634;GO:0003729;GO:0042868;GO:0031047;GO:0060968;GO:0005515;GO:0006379	K14408	virNOG08287	A	sp|Q8GUP1|CTF77_ARATH Cleavage stimulation factor subunit 77 OS=Arabidopsis thaliana GN=CSTF77 PE=1 SV=1	gi|22329636|ref|NP_173218.2| cleavage stimulation factor 77-like protein [Arabidopsis thaliana] &gt;gi|75150664|sp|Q8GUP1.1|CTF77_ARATH RecName: Full=Cleavage stimulation factor subunit 77; Short=AtCstF-77; Short=AtCstF77; AltName: Full=CF-1 77 kDa subunit; AltName: Full=Cleavage stimulation factor 77 kDa subunit; Short=CSTF 77 kDa subunit; AltName: Full=Protein SUPPRESSORS OF OVEREXPRESSED FCA 2…
MSTRG.1471.3	1[-]6110108-6116608	AT1G17760.1	j	GO:0045892;GO:0006397;GO:0031123;GO:0005634;GO:0003729;GO:0042868;GO:0031047;GO:0060968;GO:0005515;GO:0006379	K14408	virNOG08287	A	sp|Q8GUP1|CTF77_ARATH Cleavage stimulation factor subunit 77 OS=Arabidopsis thaliana GN=CSTF77 PE=1 SV=1	gi|22329636|ref|NP_173218.2| cleavage stimulation factor 77-like protein [Arabidopsis thaliana] &gt;gi|75150664|sp|Q8GUP1.1|CTF77_ARATH RecName: Full=Cleavage stimulation factor subunit 77; Short=AtCstF-77; Short=AtCstF77; AltName: Full=CF-1 77 kDa subunit; AltName: Full=Cleavage stimulation factor 77 kDa subunit; Short=CSTF 77 kDa subunit; AltName: Full=Protein SUPPRESSORS OF OVEREXPRESSED FCA 2…
MSTRG.1472.6	1[+]6123669-6125157	AT1G17780.3	j	GO:0042393;GO:0005634;GO:0008270;GO:0016021;GO:0005694;GO:0034968;GO:0018024	K11420	virNOG32030;virNOG24902;virNOG35985	SB	-	gi|42571523|ref|NP_973852.1| uncharacterized protein [Arabidopsis thaliana] &gt;gi|332191514|gb|AEE29635.1| uncharacterized protein AT1G17780 [Arabidopsis thaliana]
MSTRG.1476.3	1[-]6131558-6133004	AT1G17820.1	j	GO:0007165;GO:0035091	-	virNOG09769	R	sp|Q6ZPJ0|TEX2_MOUSE Testis-expressed protein 2 OS=Mus musculus GN=Tex2 PE=1 SV=2	gi|30685543|ref|NP_173224.2| putative integral membrane protein conserved region (DUF2404) [Arabidopsis thaliana] &gt;gi|22135976|gb|AAM91570.1| unknown protein [Arabidopsis thaliana] &gt;gi|34098829|gb|AAQ56797.1| At1g17820 [Arabidopsis thaliana] &gt;gi|332191519|gb|AEE29640.1| putative integral membrane protein conserved region (DUF2404) [Arabidopsis thaliana]
MSTRG.1477.2	1[-]6135911-6138295	AT1G17830.1	j	-	-	virNOG00289	S	-	gi|18394539|ref|NP_564038.1| uncharacterized protein [Arabidopsis thaliana] &gt;gi|9665061|gb|AAF97263.1|AC034106_6 Strong similarity to a hypothetical protein T18K17.12 gi|6598871 from Arabidopsis thaliana BAC T18K17 gb|AC010556. EST gb|AI996552 comes from this gene [Arabidopsis thaliana] &gt;gi|182623792|gb|ACB88835.1| At1g17830 [Arabidopsis thaliana] &gt;gi|332191520|gb|AEE29641.1| uncharacter…
MSTRG.1485.2	1[-]6152541-6153950	AT1G17880.1	j	GO:0005634;GO:0005515;GO:0006355;GO:0009651;GO:0003700	K01527	virNOG17874	K	sp|Q9SMW7|BTF3_ARATH Basic transcription factor 3 OS=Arabidopsis thaliana GN=BTF3 PE=1 SV=1	gi|15220876|ref|NP_173230.1| basic transcription factor 3 [Arabidopsis thaliana] &gt;gi|75274641|sp|Q9SMW7.1|BTF3_ARATH RecName: Full=Basic transcription factor 3; Short=AtBTF3; AltName: Full=Nascent polypeptide-associated complex subunit beta &gt;gi|9665066|gb|AAF97268.1|AC034106_11 Strong similarity (practically identical) to BTF3b-like factor from Arabidopsis thaliana gb|AJ242970 and contains …
MSTRG.1490.7	1[-]6169369-6172882	AT1G17940.3	j	GO:0005634	-	virNOG02245	R	-	gi|685317390|ref|XP_009149254.1| PREDICTED: uncharacterized protein LOC103872572 isoform X3 [Brassica rapa]
MSTRG.1491.3	1[-]6181098-6183797	AT1G17960.1	j	GO:0005524;GO:0004829;GO:0005737;GO:0006435	K01868	virNOG02641;COG0441	J	sp|Q8GZ45|SYTC_ARATH Probable threonine--tRNA ligase, cytoplasmic OS=Arabidopsis thaliana GN=At1g17960 PE=2 SV=2	gi|15220911|ref|NP_173238.1| threonyl-tRNA synthetase [Arabidopsis thaliana] &gt;gi|85701287|sp|Q8GZ45.2|SYTC_ARATH RecName: Full=Probable threonine--tRNA ligase, cytoplasmic; AltName: Full=Threonyl-tRNA synthetase; Short=ThrRS &gt;gi|9665073|gb|AAF97275.1|AC034106_18 Strong similarity to threonyl-tRNA synthetase from Arabidopsis thaliana gb|Y14329 and is a member of the tRNA synthetase PF|00587 …
MSTRG.1493.4	1[-]6187558-6191447	AT1G17980.1	j	GO:0045824;GO:0005634;GO:0004652;GO:0003723;GO:0005524;GO:0048451;GO:0006378;GO:0046872;GO:0005515;GO:0048366;GO:0008285	K14376	virNOG03581	A	sp|Q9LMT2|PAPS1_ARATH Nuclear poly(A) polymerase 1 OS=Arabidopsis thaliana GN=PAPS1 PE=1 SV=1	gi|42562141|ref|NP_173240.2| poly(A) polymerase 1 [Arabidopsis thaliana] &gt;gi|75264043|sp|Q9LMT2.1|PAPS1_ARATH RecName: Full=Nuclear poly(A) polymerase 1; Short=PAP(I); Short=Poly(A) polymerase I; AltName: Full=Polynucleotide adenylyltransferase 1 &gt;gi|9665075|gb|AAF97277.1|AC034106_20 Strong similarity to nuclear poly(A) polymerase from Arabidopsis thaliana gb|AF255297 and contains a Nucleot…
MSTRG.1493.5	1[-]6191698-6196386	AT1G17990.1	j	GO:0016021	-	virNOG03527	S	sp|Q56WD3|UN931_ARATH UNC93-like protein 1 OS=Arabidopsis thaliana GN=At1g18000 PE=2 SV=2	gi|1032297638|gb|OAP11963.1| hypothetical protein AXX17_AT1G18910 [Arabidopsis thaliana] &gt;gi|1032302741|gb|OAP17066.1| hypothetical protein AXX17_AT1G18900 [Arabidopsis thaliana]
MSTRG.1493.8	1[-]6192139-6194313	AT1G17990.1	j	GO:0010181;GO:0055114;GO:0005737;GO:0016491	-	virNOG00484;COG1902	C	sp|P0DI08|ORL2A_ARATH Putative 12-oxophytodienoate reductase-like protein 2A OS=Arabidopsis thaliana GN=At1g17990 PE=2 SV=1	gi|22329640|ref|NP_173241.2| putative 12-oxophytodienoate reductase-like protein 2A [Arabidopsis thaliana] &gt;gi|30685640|ref|NP_849683.1| putative 12-oxophytodienoate reductase-like protein 2B [Arabidopsis thaliana] &gt;gi|384950705|sp|P0DI08.1|ORL2A_ARATH RecName: Full=Putative 12-oxophytodienoate reductase-like protein 2A &gt;gi|384950706|sp|P0DI09.1|ORL2B_ARATH RecName: Full=Putative 12-oxop…
MSTRG.1494.4	1[+]6199641-6204716	AT1G18020.1	j	GO:0016021	-	virNOG03527	S	sp|Q56WD3|UN931_ARATH UNC93-like protein 1 OS=Arabidopsis thaliana GN=At1g18000 PE=2 SV=2	gi|1032297638|gb|OAP11963.1| hypothetical protein AXX17_AT1G18910 [Arabidopsis thaliana] &gt;gi|1032302741|gb|OAP17066.1| hypothetical protein AXX17_AT1G18900 [Arabidopsis thaliana]
MSTRG.1494.1	1[+]6199641-6206815	AT1G18030.2	j	GO:0016021	-	virNOG03527	S	sp|Q56WD3|UN931_ARATH UNC93-like protein 1 OS=Arabidopsis thaliana GN=At1g18000 PE=2 SV=2	gi|1032297638|gb|OAP11963.1| hypothetical protein AXX17_AT1G18910 [Arabidopsis thaliana] &gt;gi|1032302741|gb|OAP17066.1| hypothetical protein AXX17_AT1G18900 [Arabidopsis thaliana]
MSTRG.1503.4	1[-]6246277-6247687	AT1G18150.3	j	GO:0009611;GO:0000165;GO:0005634;GO:0005524;GO:0009753;GO:0042542;GO:0005516;GO:0004707;GO:0005886	K20538	virNOG28891;KOG0660;virNOG05347	T	sp|Q9LM33|MPK8_ARATH Mitogen-activated protein kinase 8 OS=Arabidopsis thaliana GN=MPK8 PE=1 SV=2	gi|8671782|gb|AAF78388.1|AC069551_21 T10O22.12 [Arabidopsis thaliana]
MSTRG.1503.5	1[-]6246277-6247687	AT1G18150.3	j	GO:0009611;GO:0000165;GO:0005634;GO:0005524;GO:0009753;GO:0042542;GO:0005516;GO:0004707;GO:0005886	K20538	virNOG28891;KOG0660;virNOG05347	T	sp|Q9LM33|MPK8_ARATH Mitogen-activated protein kinase 8 OS=Arabidopsis thaliana GN=MPK8 PE=1 SV=2	gi|8671782|gb|AAF78388.1|AC069551_21 T10O22.12 [Arabidopsis thaliana]
MSTRG.1504.3	1[+]6248648-6253909	AT1G18160.1	j	GO:0005634;GO:0004712;GO:0004674;GO:0005524;GO:0006468;GO:0005886	-	virNOG01707	T	sp|Q9C9U5|SIS8_ARATH Probable serine/threonine-protein kinase SIS8 OS=Arabidopsis thaliana GN=SIS8 PE=1 SV=1	gi|9719730|gb|AAF97832.1|AC034107_15 Contains similarity to ethylene-inducible CTR1-like protein kinase from Lycopersicon esculentum gb|AF110518 and contains a eukaryotic protein kinase PF|00069 domain. ESTs gb|AI997309, gb|Z18004, gb|AV522689 come from this gene [Arabidopsis thaliana]
MSTRG.1507.1	1[-]6257839-6258812	AT1G18190.1	j	GO:0016021;GO:0031985;GO:0007030;GO:0000301;GO:0000139	-	virNOG10036	S	sp|B0F9L7|GOGC2_ARATH Golgin candidate 2 OS=Arabidopsis thaliana GN=GC2 PE=1 SV=1	gi|30685736|ref|NP_173257.2| golgin candidate 2 [Arabidopsis thaliana] &gt;gi|205779900|sp|B0F9L7.1|GOGC2_ARATH RecName: Full=Golgin candidate 2; Short=AtGC2 &gt;gi|164708706|gb|ABY67250.1| putative golgin-84-like protein [Arabidopsis thaliana] &gt;gi|332191564|gb|AEE29685.1| golgin candidate 2 [Arabidopsis thaliana]
MSTRG.1511.5	1[-]6284436-6293787	AT1G18270.1	j	GO:0005634;GO:0004616;GO:0004332;GO:0006096;GO:0051287;GO:0055114;GO:0008270;GO:0005739	-	virNOG13903	G	sp|Q0KBC7|LTND_CUPNH L-threonate dehydrogenase OS=Cupriavidus necator (strain ATCC 17699 / H16 / DSM 428 / Stanier 337) GN=ltnD PE=1 SV=1	gi|22329645|ref|NP_173263.2| ketose-bisphosphate aldolase class-II family protein [Arabidopsis thaliana] &gt;gi|18176246|gb|AAL60010.1| unknown protein [Arabidopsis thaliana] &gt;gi|22136930|gb|AAM91809.1| unknown protein [Arabidopsis thaliana] &gt;gi|332191573|gb|AEE29694.1| ketose-bisphosphate aldolase class-II family protein [Arabidopsis thaliana]
MSTRG.1520.2	1[+]6326830-6330162	AT1G18390.1	j	GO:0005524;GO:0030247;GO:0006468;GO:0007166;GO:0046983;GO:0048573;GO:0004674;GO:0005576;GO:0016021;GO:0005886;GO:0071215;GO:0042631	-	virNOG04329	T	sp|P0C5E2|LRL12_ARATH LEAF RUST 10 DISEASE-RESISTANCE LOCUS RECEPTOR-LIKE PROTEIN KINASE-like 1.2 OS=Arabidopsis thaliana GN=LRK10L-1.2 PE=2 SV=3	gi|1018447392|sp|P0C5E2.3|LRL12_ARATH RecName: Full=LEAF RUST 10 DISEASE-RESISTANCE LOCUS RECEPTOR-LIKE PROTEIN KINASE-like 1.2; AltName: Full=Probable receptor-like serine/threonine-protein kinase LRK10L-1.2; Flags: Precursor &gt;gi|1032303312|gb|OAP17637.1| hypothetical protein AXX17_AT1G19280 [Arabidopsis thaliana]
MSTRG.1523.3	1[-]6343277-6345699	AT1G18415.1	j	-	-	virNOG06557;virNOG27846	RP	sp|Q9LPQ8|ALMT3_ARATH Putative aluminum-activated malate transporter 3 OS=Arabidopsis thaliana GN=ALMT3 PE=3 SV=1	gi|15221767|ref|NP_173278.1| putative aluminum-activated malate transporter 3 [Arabidopsis thaliana] &gt;gi|75177635|sp|Q9LPQ8.1|ALMT3_ARATH RecName: Full=Putative aluminum-activated malate transporter 3; Short=AtALMT3 &gt;gi|6714301|gb|AAF25997.1|AC013354_16 F15H18.9 [Arabidopsis thaliana] &gt;gi|332191592|gb|AEE29713.1| putative aluminum-activated malate transporter 3 [Arabidopsis thaliana]
MSTRG.1528.2	1[+]6352470-6356110	AT1G18460.1	j	GO:0016298;GO:0005576;GO:0016021;GO:0006629	-	virNOG02414	I	sp|Q3U4B4|LIPN_MOUSE Lipase member N OS=Mus musculus GN=Lipn PE=2 SV=1	gi|15221773|ref|NP_173281.1| alpha/beta-Hydrolases superfamily protein [Arabidopsis thaliana] &gt;gi|20856732|gb|AAM26682.1| At1g18460/F15H18_15 [Arabidopsis thaliana] &gt;gi|24111439|gb|AAN46888.1| At1g18460/F15H18_15 [Arabidopsis thaliana] &gt;gi|332191595|gb|AEE29716.1| alpha/beta-Hydrolases superfamily protein [Arabidopsis thaliana]
MSTRG.1529.2	1[-]6356093-6360201	AT1G18470.1	j	GO:0005829;GO:0008270;GO:0005576;GO:0016021;GO:0005739	-	virNOG08521	O	sp|Q8W5R5|KN7D_ARATH Kinesin-like protein KIN-7D, mitochondrial OS=Arabidopsis thaliana GN=KIN7D PE=2 SV=1	gi|18394611|ref|NP_564052.1| transmembrane Fragile-X-F-associated protein [Arabidopsis thaliana] &gt;gi|21592855|gb|AAM64805.1| unknown [Arabidopsis thaliana] &gt;gi|134031898|gb|ABO45686.1| At1g18470 [Arabidopsis thaliana] &gt;gi|332191596|gb|AEE29717.1| transmembrane Fragile-X-F-associated protein [Arabidopsis thaliana] &gt;gi|1032304148|gb|OAP18473.1| hypothetical protein AXX17_AT1G19370 [Arab…
MSTRG.1545.3	1[-]6418878-6420630	AT1G18650.1	j	GO:0016020	-	virNOG04273;virNOG22115	RE	sp|Q9FZ86|PDCB3_ARATH PLASMODESMATA CALLOSE-BINDING PROTEIN 3 OS=Arabidopsis thaliana GN=PDCB3 PE=1 SV=1	gi|1032303047|gb|OAP17372.1| PDCB3 [Arabidopsis thaliana]
MSTRG.1546.4	1[+]6421030-6425872	AT1G18660.4	j	GO:0005634;GO:0006508;GO:0008270;GO:0004176	-	virNOG00909	O	sp|D3YY23|LONF1_MOUSE LON peptidase N-terminal domain and RING finger protein 1 OS=Mus musculus GN=Lonrf1 PE=1 SV=2	gi|18394639|ref|NP_564060.1| zinc finger (C3HC4-type RING finger) family protein [Arabidopsis thaliana] &gt;gi|30685966|ref|NP_849687.1| zinc finger (C3HC4-type RING finger) family protein [Arabidopsis thaliana] &gt;gi|30685971|ref|NP_849688.1| zinc finger (C3HC4-type RING finger) family protein [Arabidopsis thaliana] &gt;gi|25082694|gb|AAN71992.1| expressed protein [Arabidopsis thaliana] &gt;gi|…
MSTRG.1546.5	1[+]6421030-6425872	AT1G18660.4	j	GO:0005634;GO:0006508;GO:0008270;GO:0004176	-	virNOG00909	O	sp|D3YY23|LONF1_MOUSE LON peptidase N-terminal domain and RING finger protein 1 OS=Mus musculus GN=Lonrf1 PE=1 SV=2	gi|18394639|ref|NP_564060.1| zinc finger (C3HC4-type RING finger) family protein [Arabidopsis thaliana] &gt;gi|30685966|ref|NP_849687.1| zinc finger (C3HC4-type RING finger) family protein [Arabidopsis thaliana] &gt;gi|30685971|ref|NP_849688.1| zinc finger (C3HC4-type RING finger) family protein [Arabidopsis thaliana] &gt;gi|25082694|gb|AAN71992.1| expressed protein [Arabidopsis thaliana] &gt;gi|…
MSTRG.1549.3	1[+]6433571-6444018	AT1G18700.2	j	GO:0009969;GO:0016758;GO:0005802;GO:0000139;GO:0035252;GO:0005768;GO:0033843;GO:0016021	K08238	virNOG33134;virNOG11497	OG	sp|Q9M9U0|XXT4_ARATH Xyloglucan 6-xylosyltransferase 4 OS=Arabidopsis thaliana GN=XXT4 PE=1 SV=1	gi|186478616|ref|NP_173304.2| putative glycosyltransferase 4 [Arabidopsis thaliana] &gt;gi|46576343|sp|Q9M9U0.1|XXT4_ARATH RecName: Full=Xyloglucan 6-xylosyltransferase 4; AltName: Full=Putative glycosyltransferase 4; Short=AtGT4 &gt;gi|6730715|gb|AAF27110.1|AC011809_19 Similar to galactosyltransferase [Arabidopsis thaliana] &gt;gi|332191625|gb|AEE29746.1| putative glycosyltransferase 4 [Arabidop…
MSTRG.1550.2	1[+]6450603-6453246	AT1G18710.1	j	GO:0005634;GO:0000981;GO:0030154;GO:0009753;GO:0005737;GO:0044212;GO:0006357;GO:0009651;GO:0043565;GO:0001135	K09422	COG5147;virNOG29849	K	sp|Q8LPH6|MYB86_ARATH Transcription factor MYB86 OS=Arabidopsis thaliana GN=MYB86 PE=2 SV=1	gi|15221853|ref|NP_173306.1| myb domain protein 47 [Arabidopsis thaliana] &gt;gi|6730713|gb|AAF27108.1|AC011809_17 Putative MYB47 transcription factor [Arabidopsis thaliana] &gt;gi|17473832|gb|AAL38342.1| Putative MYB47 transcription factor [Arabidopsis thaliana] &gt;gi|21386989|gb|AAM47898.1| Putative MYB47 transcription factor [Arabidopsis thaliana] &gt;gi|41619112|gb|AAS10026.1| MYB transcript…
MSTRG.1558.2	1[-]6481338-6483584	AT1G18800.1	j	GO:0042393;GO:0005634;GO:0003677;GO:0030154;GO:0010311;GO:0006334;GO:0016444;GO:0005737;GO:0008283;GO:0003682;GO:0000724	K11290	NOG140061;virNOG00577	RL	sp|Q8LC68|NRP2_ARATH NAP1-related protein 2 OS=Arabidopsis thaliana GN=NRP2 PE=1 SV=2	gi|550540862|sp|Q8LC68.2|NRP2_ARATH RecName: Full=NAP1-related protein 2; AltName: Full=Nucleosome/chromatin assembly factor group A5; AltName: Full=Protein SET homolog 2 &gt;gi|6730705|gb|AAF27100.1|AC011809_9 Putative phospatase 2A inhibitor [Arabidopsis thaliana] &gt;gi|1032300422|gb|OAP14747.1| NRP2 [Arabidopsis thaliana]
MSTRG.1567.2	1[-]6522776-6525987	AT1G18890.1	j	GO:0005634;GO:0005524;GO:0009738;GO:0035556;GO:0005737;GO:0046777;GO:0018105;GO:0004683;GO:0005509;GO:0009931;GO:0005516;GO:0005886	K13412	virNOG01799	T	sp|Q9M9V8|CDPKA_ARATH Calcium-dependent protein kinase 10 OS=Arabidopsis thaliana GN=CPK10 PE=1 SV=1	gi|42562158|ref|NP_564066.2| calcium-dependent protein kinase 1 [Arabidopsis thaliana] &gt;gi|75336122|sp|Q9M9V8.1|CDPKA_ARATH RecName: Full=Calcium-dependent protein kinase 10; AltName: Full=Calcium-dependent protein kinase isoform CDPK1; Short=AtCDPK1 &gt;gi|6730697|gb|AAF27092.1|AC011809_1 calcium-dependent protein kinase 1 [Arabidopsis thaliana] &gt;gi|110743414|dbj|BAE99593.1| calcium-depend…
MSTRG.1567.3	1[-]6522906-6525886	AT1G18890.1	j	GO:0005634;GO:0005524;GO:0009738;GO:0035556;GO:0005737;GO:0046777;GO:0018105;GO:0004683;GO:0005509;GO:0009931;GO:0005516;GO:0005886	K13412	virNOG01799	T	sp|Q9M9V8|CDPKA_ARATH Calcium-dependent protein kinase 10 OS=Arabidopsis thaliana GN=CPK10 PE=1 SV=1	gi|42562158|ref|NP_564066.2| calcium-dependent protein kinase 1 [Arabidopsis thaliana] &gt;gi|75336122|sp|Q9M9V8.1|CDPKA_ARATH RecName: Full=Calcium-dependent protein kinase 10; AltName: Full=Calcium-dependent protein kinase isoform CDPK1; Short=AtCDPK1 &gt;gi|6730697|gb|AAF27092.1|AC011809_1 calcium-dependent protein kinase 1 [Arabidopsis thaliana] &gt;gi|110743414|dbj|BAE99593.1| calcium-depend…
MSTRG.1571.1	1[+]6546177-6553824	AT1G18950.2	j	GO:0005634;GO:0005515;GO:0006355;GO:0004812	-	virNOG12025;euNOG04061	S	sp|F4IDY7|DDR4_ARATH DDT domain-containing protein DDR4 OS=Arabidopsis thaliana GN=DDR4 PE=1 SV=1	gi|1032301136|gb|OAP15461.1| hypothetical protein AXX17_AT1G19890 [Arabidopsis thaliana]
MSTRG.1571.4	1[+]6546222-6554036	AT1G18950.2	j	GO:0005634;GO:0005515;GO:0006355;GO:0004812	-	virNOG12025;euNOG04061	S	sp|F4IDY7|DDR4_ARATH DDT domain-containing protein DDR4 OS=Arabidopsis thaliana GN=DDR4 PE=1 SV=1	gi|1032301136|gb|OAP15461.1| hypothetical protein AXX17_AT1G19890 [Arabidopsis thaliana]
MSTRG.1572.4	1[-]6560795-6562728	AT1G19000.1	j	GO:0005634;GO:0003677;GO:0006355;GO:0003700	-	virNOG21484;virNOG32288	K	sp|Q2V9B0|MY1R1_SOLTU Transcription factor MYB1R1 OS=Solanum tuberosum PE=2 SV=1	gi|15221922|ref|NP_173334.1| myb family transcription factor [Arabidopsis thaliana] &gt;gi|30686156|ref|NP_849689.1| myb family transcription factor [Arabidopsis thaliana] &gt;gi|8778292|gb|AAF79301.1|AC068602_24 F14D16.15 [Arabidopsis thaliana] &gt;gi|15028049|gb|AAK76555.1| putative Myb-related transcription activator protein [Arabidopsis thaliana] &gt;gi|19310831|gb|AAL85146.1| putative Myb-re…
MSTRG.1573.1	1[.]6564539-6564764	-	u	-	-	-	-	-	-
MSTRG.1574.3	1[+]6565957-6567587	AT1G19010.1	j	GO:0005634	-	virNOG26685;virNOG23834	S	-	gi|30686171|ref|NP_849690.1| uncharacterized protein [Arabidopsis thaliana] &gt;gi|21593309|gb|AAM65258.1| unknown [Arabidopsis thaliana] &gt;gi|332191670|gb|AEE29791.1| uncharacterized protein AT1G19010 [Arabidopsis thaliana]
MSTRG.1579.2	1[+]6602173-6605900	AT1G19110.1	j	GO:0005576;GO:0005886	-	COG2304;virNOG03663	R	sp|Q54DU5|Y2028_DICDI von Willebrand factor A domain-containing protein DDB_G0292028 OS=Dictyostelium discoideum GN=DDB_G0292028 PE=4 SV=1	gi|30686226|ref|NP_173345.2| inter-alpha-trypsin inhibitor heavy chain-like protein [Arabidopsis thaliana] &gt;gi|22531102|gb|AAM97055.1| unknown protein [Arabidopsis thaliana] &gt;gi|23197960|gb|AAN15507.1| unknown protein [Arabidopsis thaliana] &gt;gi|332191682|gb|AEE29803.1| inter-alpha-trypsin inhibitor heavy chain-like protein [Arabidopsis thaliana] &gt;gi|1032302366|gb|OAP16691.1| hypotheti…
MSTRG.1584.2	1[+]6612775-6613875	AT1G19150.1	j	GO:0009768;GO:0010287;GO:0009535;GO:0009637;GO:0018298;GO:0031409;GO:0046872;GO:0010218;GO:0030076;GO:0016021;GO:0016168;GO:0009941;GO:0010114;GO:0009522	K08908	virNOG04286	R	sp|Q8LCQ4|LHCA6_ARATH Photosystem I chlorophyll a/b-binding protein 6, chloroplastic OS=Arabidopsis thaliana GN=LHCA6 PE=1 SV=1	gi|8954053|gb|AAF82226.1|AC069143_2 Contains similarity to a chlorophyll a/b-binding protein type II from Arabidopsis thaliana gi|S46295 and contains a chlorophyll A-B binding proteins PF|00504 domain [Arabidopsis thaliana]
MSTRG.1594.3	1[+]6662505-6665942	AT1G19270.2	j	GO:0032875;GO:0005634;GO:0043130;GO:0048317;GO:0046621;GO:0008270;GO:0048482	-	KOG1703;virNOG02561	ZT	sp|P0C7Q8|DA1_ARATH Protein DA1 OS=Arabidopsis thaliana GN=DA1 PE=1 SV=1	gi|15221983|ref|NP_173361.1| protein DA1 [Arabidopsis thaliana] &gt;gi|193806611|sp|P0C7Q8.1|DA1_ARATH RecName: Full=Protein DA1; AltName: Full=Protein SUPPRESSOR OF LARGE SEED AND ORGAN PHENOTYPES OF DA1-1 1 &gt;gi|332191704|gb|AEE29825.1| protein DA1 [Arabidopsis thaliana] &gt;gi|1032301633|gb|OAP15958.1| DA1 [Arabidopsis thaliana]
MSTRG.1599.3	1[-]6680481-6683482	AT1G19330.1	j	GO:0005634	-	virNOG07446;NOG85395	S	-	gi|18394724|ref|NP_564079.1| uncharacterized protein [Arabidopsis thaliana] &gt;gi|21593580|gb|AAM65547.1| unknown [Arabidopsis thaliana] &gt;gi|51970850|dbj|BAD44117.1| unknown protein [Arabidopsis thaliana] &gt;gi|105829698|gb|ABF74701.1| At1g19330 [Arabidopsis thaliana] &gt;gi|332191709|gb|AEE29830.1| uncharacterized protein AT1G19330 [Arabidopsis thaliana] &gt;gi|1032300410|gb|OAP14735.1| hyp…
MSTRG.1600.1	1[.]6683860-6684077	-	u	-	-	-	-	-	-
MSTRG.1601.2	1[+]6684542-6686979	AT1G19340.1	j	GO:0008757;GO:0005634;GO:0006139;GO:0032259;GO:0003676	-	virNOG02338	TK	sp|Q8LFA9|METL2_ARATH Methyltransferase-like protein 2 OS=Arabidopsis thaliana GN=At1g19340 PE=2 SV=2	gi|21537172|gb|AAM61513.1| unknown [Arabidopsis thaliana]
MSTRG.1602.4	1[+]6688560-6691120	AT1G19350.4	j	GO:0045892;GO:0005634;GO:0001046;GO:1904961;GO:0009742;GO:0042742;GO:0005515;GO:0005829;GO:0003700	K14503	virNOG06549;virNOG12357	K	sp|Q9LN63|BZR2_ARATH Protein BRASSINAZOLE-RESISTANT 2 OS=Arabidopsis thaliana GN=BZR2 PE=1 SV=1	gi|18394728|ref|NP_564081.1| protein brassinazole-resistant 2 [Arabidopsis thaliana] &gt;gi|42571547|ref|NP_973864.1| protein brassinazole-resistant 2 [Arabidopsis thaliana] &gt;gi|42571549|ref|NP_973865.1| protein brassinazole-resistant 2 [Arabidopsis thaliana] &gt;gi|145323946|ref|NP_001077562.1| protein brassinazole-resistant 2 [Arabidopsis thaliana] &gt;gi|57012618|sp|Q9LN63.1|BZR2_ARATH RecN…
MSTRG.1606.5	1[+]6709800-6711777	AT1G19396.3	j	GO:0005739	-	-	-	-	gi|334182691|ref|NP_001185036.1| uncharacterized protein [Arabidopsis thaliana] &gt;gi|332191725|gb|AEE29846.1| uncharacterized protein AT1G19396 [Arabidopsis thaliana]
MSTRG.1608.1	1[.]6718738-6718977	-	u	GO:0047134;GO:0046872;GO:0005622;GO:0035556;GO:0055114	-	virNOG31827	R	-	gi|8778419|gb|AAF79427.1|AC025808_9 F18O14.19 [Arabidopsis thaliana]
MSTRG.1609.4	1[-]6724961-6727790	AT1G19430.3	j	GO:0005768;GO:0008168;GO:0016021;GO:0005802;GO:0032259;GO:0000139	-	virNOG08495;strNOG08492;virNOG40345	CR	sp|Q9LN50|PMTS_ARATH Probable methyltransferase PMT28 OS=Arabidopsis thaliana GN=At1g19430 PE=2 SV=1	gi|18394738|ref|NP_564084.1| putative methyltransferase PMT28 [Arabidopsis thaliana] &gt;gi|75174900|sp|Q9LN50.1|PMTS_ARATH RecName: Full=Probable methyltransferase PMT28 &gt;gi|8778438|gb|AAF79446.1|AC025808_28 F18O14.20 [Arabidopsis thaliana] &gt;gi|15810125|gb|AAL07206.1| unknown protein [Arabidopsis thaliana] &gt;gi|25054951|gb|AAN71952.1| unknown protein [Arabidopsis thaliana] &gt;gi|3321917…
MSTRG.1612.1	1[+]6744353-6751742	AT1G19485.2	j	GO:0005634;GO:0006284;GO:0003824	K15200	virNOG07020;virNOG08842	L	sp|Q92383|MAG1_SCHPO DNA-3-methyladenine glycosylase 1 OS=Schizosaccharomyces pombe (strain 972 / ATCC 24843) GN=mag1 PE=1 SV=1	gi|8778423|gb|AAF79431.1|AC025808_13 F18O14.25 [Arabidopsis thaliana]
MSTRG.1612.4	1[+]6746573-6751742	AT1G19485.2	j	-	K15200	virNOG07020	L	-	gi|18394746|ref|NP_564086.1| transducin/WD-40 repeat-containing protein [Arabidopsis thaliana] &gt;gi|334182693|ref|NP_001185037.1| transducin/WD-40 repeat-containing protein [Arabidopsis thaliana] &gt;gi|332191737|gb|AEE29858.1| transducin/WD-40 repeat-containing protein [Arabidopsis thaliana] &gt;gi|332191738|gb|AEE29859.1| transducin/WD-40 repeat-containing protein [Arabidopsis thaliana]
MSTRG.1612.6	1[+]6746783-6751518	AT1G19485.2	j	GO:0080008;GO:0003677;GO:0006355;GO:0005737	K15200	virNOG07020	L	-	gi|18394746|ref|NP_564086.1| transducin/WD-40 repeat-containing protein [Arabidopsis thaliana] &gt;gi|334182693|ref|NP_001185037.1| transducin/WD-40 repeat-containing protein [Arabidopsis thaliana] &gt;gi|332191737|gb|AEE29858.1| transducin/WD-40 repeat-containing protein [Arabidopsis thaliana] &gt;gi|332191738|gb|AEE29859.1| transducin/WD-40 repeat-containing protein [Arabidopsis thaliana]
MSTRG.1612.7	1[+]6746783-6751518	AT1G19485.2	j	GO:0080008;GO:0003677;GO:0006284;GO:0006355;GO:0003824;GO:0005737	K15200	virNOG07020	L	-	gi|8778423|gb|AAF79431.1|AC025808_13 F18O14.25 [Arabidopsis thaliana]
MSTRG.1612.8	1[+]6746783-6751518	AT1G19485.2	j	GO:0080008;GO:0003677;GO:0006284;GO:0006355;GO:0003824;GO:0005737	K15200	virNOG07020	L	-	gi|8778423|gb|AAF79431.1|AC025808_13 F18O14.25 [Arabidopsis thaliana]
MSTRG.1617.2	1[+]6765654-6773773	AT1G19540.1	j	GO:0005737	-	NOG109673;virNOG33575;euNOG43888	R	sp|P52577|IFRH_ARATH Isoflavone reductase homolog P3 OS=Arabidopsis thaliana GN=At1g75280 PE=2 SV=1	gi|15223574|ref|NP_173385.1| NmrA-like negative transcriptional regulator-like protein [Arabidopsis thaliana] &gt;gi|89001055|gb|ABD59117.1| At1g19540 [Arabidopsis thaliana] &gt;gi|332191745|gb|AEE29866.1| NmrA-like negative transcriptional regulator-like protein [Arabidopsis thaliana]
MSTRG.1627.4	1[-]6796549-6797486	AT1G19650.1	j	GO:0008526;GO:0016021;GO:0015031;GO:0005886;GO:0000139	-	virNOG00100	I	sp|F4HP88|SFH4_ARATH Phosphatidylinositol/phosphatidylcholine transfer protein SFH4 OS=Arabidopsis thaliana GN=SFH4 PE=2 SV=1	gi|1032299752|gb|OAP14077.1| hypothetical protein AXX17_AT1G20620 [Arabidopsis thaliana]
MSTRG.1631.7	1[-]6810248-6812774	AT1G19700.3	j	GO:0005634;GO:0003677;GO:0006355;GO:0003700	-	virNOG29909;virNOG14652	K	sp|Q9FXG8|BLH10_ARATH BEL1-like homeodomain protein 10 OS=Arabidopsis thaliana GN=BLH10 PE=1 SV=1	gi|15223627|ref|NP_173400.1| BEL1-like homeodomain 10 [Arabidopsis thaliana] &gt;gi|238478551|ref|NP_001154352.1| BEL1-like homeodomain 10 [Arabidopsis thaliana] &gt;gi|334182699|ref|NP_001185040.1| BEL1-like homeodomain 10 [Arabidopsis thaliana] &gt;gi|75263155|sp|Q9FXG8.1|BLH10_ARATH RecName: Full=BEL1-like homeodomain protein 10; Short=BEL1-like protein 10 &gt;gi|10086497|gb|AAG12557.1|AC00779…
MSTRG.1633.1	1[-]6816649-6822770	AT1G19715.1	j	GO:0005634;GO:0008270;GO:0009507	-	virNOG11647;virNOG01678	R	sp|Q9FXH1|PPR52_ARATH Pentatricopeptide repeat-containing protein At1g19720 OS=Arabidopsis thaliana GN=DYW7 PE=2 SV=1	gi|30686506|ref|NP_173402.2| pentatricopeptide repeat-containing protein [Arabidopsis thaliana] &gt;gi|75263158|sp|Q9FXH1.1|PPR52_ARATH RecName: Full=Pentatricopeptide repeat-containing protein At1g19720; AltName: Full=Protein DYW7 &gt;gi|10086495|gb|AAG12555.1|AC007797_15 Unknown Protein [Arabidopsis thaliana] &gt;gi|332191770|gb|AEE29891.1| pentatricopeptide repeat-containing protein [Arabidops…
MSTRG.1633.2	1[-]6816702-6822770	AT1G19715.1	j	GO:0005634;GO:0008270;GO:0009507	-	virNOG11647;virNOG01678	R	sp|Q9FXH1|PPR52_ARATH Pentatricopeptide repeat-containing protein At1g19720 OS=Arabidopsis thaliana GN=DYW7 PE=2 SV=1	gi|30686506|ref|NP_173402.2| pentatricopeptide repeat-containing protein [Arabidopsis thaliana] &gt;gi|75263158|sp|Q9FXH1.1|PPR52_ARATH RecName: Full=Pentatricopeptide repeat-containing protein At1g19720; AltName: Full=Protein DYW7 &gt;gi|10086495|gb|AAG12555.1|AC007797_15 Unknown Protein [Arabidopsis thaliana] &gt;gi|332191770|gb|AEE29891.1| pentatricopeptide repeat-containing protein [Arabidops…
MSTRG.1633.5	1[-]6816707-6822770	AT1G19715.1	j	GO:0005634;GO:0008270;GO:0009507	-	virNOG01678	R	sp|Q9FXH1|PPR52_ARATH Pentatricopeptide repeat-containing protein At1g19720 OS=Arabidopsis thaliana GN=DYW7 PE=2 SV=1	gi|30686506|ref|NP_173402.2| pentatricopeptide repeat-containing protein [Arabidopsis thaliana] &gt;gi|75263158|sp|Q9FXH1.1|PPR52_ARATH RecName: Full=Pentatricopeptide repeat-containing protein At1g19720; AltName: Full=Protein DYW7 &gt;gi|10086495|gb|AAG12555.1|AC007797_15 Unknown Protein [Arabidopsis thaliana] &gt;gi|332191770|gb|AEE29891.1| pentatricopeptide repeat-containing protein [Arabidops…
MSTRG.1643.2	1[-]6900574-6904097	AT1G19880.1	j	GO:0005634;GO:0008536	-	virNOG08070	S	sp|Q9P258|RCC2_HUMAN Protein RCC2 OS=Homo sapiens GN=RCC2 PE=1 SV=2	gi|30686578|ref|NP_173417.2| regulator of chromosome condensation (RCC1) family protein [Arabidopsis thaliana] &gt;gi|332191788|gb|AEE29909.1| regulator of chromosome condensation (RCC1) family protein [Arabidopsis thaliana] &gt;gi|1032305460|gb|OAP19785.1| hypothetical protein AXX17_AT1G20850 [Arabidopsis thaliana]
MSTRG.1644.3	1[+]6913241-6914495	AT1G19910.2	j	GO:0015991;GO:0000220;GO:0016021;GO:0007035;GO:0009507;GO:0046961	K02155	COG0636;virNOG08834	C	sp|P59228|VATL2_ARATH V-type proton ATPase subunit c2 OS=Arabidopsis thaliana GN=VHA-c2 PE=2 SV=1	gi|565493152|ref|XP_006304215.1| hypothetical protein CARUB_v10010325mg [Capsella rubella] &gt;gi|482572926|gb|EOA37113.1| hypothetical protein CARUB_v10010325mg [Capsella rubella]
MSTRG.1659.2	1[-]6969098-6971028	AT1G20100.2	j	GO:0005634	-	braNOG20227;braNOG06334;virNOG14080;virNOG40563	S	-	gi|18394821|ref|NP_564102.1| uncharacterized protein [Arabidopsis thaliana] &gt;gi|8778987|gb|AAF79902.1|AC022472_11 Contains similarity to an unknown protein T4O12.9 gi|6721116 from Arabidopsis thaliana BAC gb|AC007396. ESTs gb|AA597912, gb|AI998065, gb|AV542667 come from this gene [Arabidopsis thaliana] &gt;gi|12083282|gb|AAG48800.1|AF332437_1 unknown protein [Arabidopsis thaliana] &gt;gi|33219…
MSTRG.1660.2	1[+]6971490-6974848	AT1G20110.1	j	GO:0005634;GO:0003729;GO:0070676;GO:0007165;GO:0000813;GO:0031902;GO:0035091;GO:0036258;GO:0046872;GO:0043130;GO:0055072;GO:0015031	-	virNOG03744	R	sp|Q9ASS2|FREE1_ARATH Protein FREE1 OS=Arabidopsis thaliana GN=FREE1 PE=1 SV=1	gi|15450926|gb|AAK96734.1| Unknown protein [Arabidopsis thaliana] &gt;gi|62320691|dbj|BAD95359.1| hypothetical protein [Arabidopsis thaliana]
MSTRG.1661.2	1[+]6975409-6977142	AT1G20120.1	j	GO:0052689;GO:0016298;GO:0005576	-	virNOG11443;COG3240;virNOG03744	RI	sp|P0DKJ6|GDL4_ARATH GDSL esterase/lipase At1g20120 OS=Arabidopsis thaliana GN=At1g20120 PE=2 SV=1	gi|18394825|ref|NP_564104.1| GDSL esterase/lipase [Arabidopsis thaliana] &gt;gi|939199098|sp|P0DKJ6.1|GDL4_ARATH RecName: Full=GDSL esterase/lipase At1g20120; AltName: Full=Extracellular lipase At1g20120; Flags: Precursor &gt;gi|332191817|gb|AEE29938.1| GDSL esterase/lipase [Arabidopsis thaliana]
MSTRG.1665.2	1[-]7001251-7004415	AT1G20200.1	j	GO:0005634;GO:0008541;GO:0009506;GO:0030234;GO:0050790;GO:0006511;GO:0005829;GO:0042176;GO:0005886;GO:0009793	K03033	virNOG10909	O	sp|Q9LNU4|PSD3A_ARATH 26S proteasome non-ATPase regulatory subunit 3 homolog A OS=Arabidopsis thaliana GN=RPN3A PE=1 SV=3	gi|15223800|ref|NP_173447.1| probable 26S proteasome non-ATPase regulatory subunit 3a [Arabidopsis thaliana] &gt;gi|30316389|sp|Q9LNU4.3|PSD3A_ARATH RecName: Full=26S proteasome non-ATPase regulatory subunit 3 homolog A; AltName: Full=26S proteasome regulatory subunit RPN3a; Short=AtRPN3a; AltName: Full=26S proteasome regulatory subunit S3 homolog A; AltName: Full=Protein EMBRYO DEFECTIVE 2719; A…
MSTRG.1692.4	1[-]7103511-7105884	AT1G20510.1	j	GO:0009611;GO:0005524;GO:0005777;GO:0016207;GO:0016021;GO:0009695;GO:0009698;GO:0009507	K10526	virNOG03720	I	sp|Q84P21|4CLL5_ARATH 4-coumarate--CoA ligase-like 5 OS=Arabidopsis thaliana GN=4CLL5 PE=1 SV=2	gi|18394871|ref|NP_564115.1| OPC-8:0 CoA ligase1 [Arabidopsis thaliana] &gt;gi|158564046|sp|Q84P21.2|4CLL5_ARATH RecName: Full=4-coumarate--CoA ligase-like 5; AltName: Full=4-coumarate--CoA ligase isoform 9; Short=At4CL9; AltName: Full=Peroxisomal OPC-8:0-CoA ligase 1 &gt;gi|13430676|gb|AAK25960.1|AF360250_1 unknown protein [Arabidopsis thaliana] &gt;gi|14532846|gb|AAK64105.1| unknown protein [Ar…
MSTRG.1696.2	1[+]7112625-7115254	AT1G20540.1	j	GO:0080008;GO:0005634;GO:0000166	-	virNOG10060;KOG1007	R	sp|Q6NPN9|DWA2_ARATH WD repeat-containing protein DWA2 OS=Arabidopsis thaliana GN=DWA2 PE=1 SV=1	gi|8886922|gb|AAF80608.1|AC069251_1 F2D10.2 [Arabidopsis thaliana]
MSTRG.1696.3	1[+]7112625-7115254	AT1G20540.1	j	GO:0080008;GO:0005634;GO:0000166	-	virNOG10060;KOG1007	R	sp|Q6NPN9|DWA2_ARATH WD repeat-containing protein DWA2 OS=Arabidopsis thaliana GN=DWA2 PE=1 SV=1	gi|8886922|gb|AAF80608.1|AC069251_1 F2D10.2 [Arabidopsis thaliana]
MSTRG.1703.4	1[+]7155098-7158256	AT1G20640.2	j	GO:0005634;GO:0003677;GO:0009877;GO:0006355;GO:0003700	-	NOG126919;virNOG07607	RK	sp|Q9LE38|NLP4_ARATH Protein NLP4 OS=Arabidopsis thaliana GN=NLP4 PE=2 SV=1	gi|15217991|ref|NP_173488.1| nodule inception protein-like protein 4 [Arabidopsis thaliana] &gt;gi|42571567|ref|NP_973874.1| nodule inception protein-like protein 4 [Arabidopsis thaliana] &gt;gi|75173883|sp|Q9LE38.1|NLP4_ARATH RecName: Full=Protein NLP4; Short=AtNLP4; AltName: Full=NIN-like protein 4; AltName: Full=Nodule inception protein-like protein 4 &gt;gi|8778618|gb|AAF79626.1|AC027665_27 F…
MSTRG.1705.2	1[-]7164305-7168018	AT1G20670.1	j	GO:0003677;GO:0005634	K11723	virNOG07756	R	sp|Q9ULD4|BRPF3_HUMAN Bromodomain and PHD finger-containing protein 3 OS=Homo sapiens GN=BRPF3 PE=1 SV=2	gi|15218005|ref|NP_173490.1| DNA-binding bromodomain-containing protein [Arabidopsis thaliana] &gt;gi|8886949|gb|AAF80635.1|AC069251_28 F2D10.15 [Arabidopsis thaliana] &gt;gi|209529785|gb|ACI49787.1| At1g20670 [Arabidopsis thaliana] &gt;gi|332191881|gb|AEE30002.1| DNA-binding bromodomain-containing protein [Arabidopsis thaliana]
MSTRG.1708.4	1[+]7176859-7178802	AT1G20693.1	j	GO:0005634;GO:0006333;GO:0003677;GO:0000785;GO:0030527;GO:0003682;GO:0005829;GO:0003700	K11296	virNOG20791;virNOG20409;virNOG36121	RB	sp|O49596|HMGB2_ARATH High mobility group B protein 2 OS=Arabidopsis thaliana GN=HMGB2 PE=1 SV=1	gi|727434527|ref|XP_010498507.1| PREDICTED: high mobility group B protein 2 [Camelina sativa] &gt;gi|727574309|ref|XP_010459761.1| PREDICTED: high mobility group B protein 2 [Camelina sativa]
MSTRG.1712.4	1[+]7217140-7220817	AT1G20780.2	j	GO:0005634;GO:0010150;GO:0016567;GO:0005737;GO:0004842;GO:0016874;GO:0010271;GO:0090359;GO:0010380;GO:0005886;GO:0070696	-	virNOG02086	S	sp|Q9LM76|PUB44_ARATH U-box domain-containing protein 44 OS=Arabidopsis thaliana GN=PUB44 PE=1 SV=1	gi|42562204|ref|NP_564125.2| senescence-associated E3 ubiquitin ligase 1 [Arabidopsis thaliana] &gt;gi|75264018|sp|Q9LM76.1|PUB44_ARATH RecName: Full=U-box domain-containing protein 44; AltName: Full=Plant U-box protein 44; AltName: Full=Protein SENESCENCE-ASSOCIATED E3 UBIQUITIN LIGASE 1 &gt;gi|8886935|gb|AAF80621.1|AC069251_14 F2D10.27 [Arabidopsis thaliana] &gt;gi|332191900|gb|AEE30021.1| sene…
MSTRG.1714.3	1[+]7232017-7233435	AT1G20810.1	j	GO:0016020;GO:0006457;GO:0003755;GO:0009543;GO:0000413;GO:0005528	K01802	virNOG18892	O	sp|Q9LM71|FKB18_ARATH Peptidyl-prolyl cis-trans isomerase FKBP18, chloroplastic OS=Arabidopsis thaliana GN=FKBP18 PE=1 SV=2	gi|15218039|ref|NP_173504.1| peptidyl-prolyl cis-trans isomerase FKBP18 [Arabidopsis thaliana] &gt;gi|18203241|sp|Q9LM71.2|FKB18_ARATH RecName: Full=Peptidyl-prolyl cis-trans isomerase FKBP18, chloroplastic; Short=PPIase FKBP18; AltName: Full=FK506-binding protein 18; Short=AtFKBP18; AltName: Full=Immunophilin FKBP18; AltName: Full=Rotamase; Flags: Precursor &gt;gi|26449905|dbj|BAC42074.1| unknow…
MSTRG.1714.5	1[+]7233731-7235079	AT1G20816.1	j	GO:0005739;GO:0046930;GO:0006811	-	virNOG17864	P	sp|Q6ID99|OP21A_ARATH Outer envelope pore protein 21A, chloroplastic OS=Arabidopsis thaliana GN=OEP21A PE=2 SV=1	gi|42562206|ref|NP_173505.2| uncharacterized protein [Arabidopsis thaliana] &gt;gi|75123856|sp|Q6ID99.1|OP21A_ARATH RecName: Full=Outer envelope pore protein 21A, chloroplastic; AltName: Full=Chloroplastic outer envelope pore protein of 21 kDa A &gt;gi|48310120|gb|AAT41757.1| At1g20816 [Arabidopsis thaliana] &gt;gi|50198870|gb|AAT70461.1| At1g20816 [Arabidopsis thaliana] &gt;gi|332191906|gb|AEE30…
MSTRG.1717.3	1[-]7245050-7248256	AT1G20840.1	j	GO:0010189;GO:0035428;GO:0005355;GO:0009624;GO:0005351;GO:0009705;GO:0050342;GO:0005337;GO:0005887;GO:0046323;GO:0051741;GO:0032259;GO:0009507	-	virNOG33525;virNOG09031	R	sp|Q96290|MSSP1_ARATH Monosaccharide-sensing protein 1 OS=Arabidopsis thaliana GN=MSSP1 PE=1 SV=2	gi|15218044|ref|NP_173508.1| tonoplast monosaccharide transporter1 [Arabidopsis thaliana] &gt;gi|118572928|sp|Q96290.2|MSSP1_ARATH RecName: Full=Monosaccharide-sensing protein 1; AltName: Full=Monosaccharide transporter 1; AltName: Full=Sugar transporter MSSP1; AltName: Full=Sugar transporter MT1 &gt;gi|8886941|gb|AAF80627.1|AC069251_20 F2D10.36 [Arabidopsis thaliana] &gt;gi|332191909|gb|AEE30030…
MSTRG.1724.3	1[-]7265883-7267345	AT1G20890.1	j	GO:0016021;GO:0005739	-	virNOG22137	S	-	gi|15218065|ref|NP_173513.1| uncharacterized protein [Arabidopsis thaliana] &gt;gi|46518373|gb|AAS99668.1| At1g20890 [Arabidopsis thaliana] &gt;gi|332191916|gb|AEE30037.1| uncharacterized protein AT1G20890 [Arabidopsis thaliana] &gt;gi|1032298676|gb|OAP13001.1| hypothetical protein AXX17_AT1G21940 [Arabidopsis thaliana]
MSTRG.1732.2	1[+]7324605-7329418	AT1G20980.1	j	GO:0005634;GO:0003677;GO:0042742;GO:0005737;GO:0045893;GO:0046872;GO:0016021;GO:0005886;GO:0003700	-	virNOG00326	R	sp|Q8RY95|SPL14_ARATH Squamosa promoter-binding-like protein 14 OS=Arabidopsis thaliana GN=SPL14 PE=1 SV=3	gi|15218091|ref|NP_173522.1| squamosa promoter binding-like protein 14 [Arabidopsis thaliana] &gt;gi|67461574|sp|Q8RY95.3|SPL14_ARATH RecName: Full=Squamosa promoter-binding-like protein 14; AltName: Full=Protein FUMONISIN B1-RESISTANT 6; AltName: Full=SPL1-related protein 2 &gt;gi|4836890|gb|AAD30593.1|AC007369_3 Unknown protein [Arabidopsis thaliana] &gt;gi|332191929|gb|AEE30050.1| squamosa pro…
MSTRG.1732.3	1[+]7324605-7329418	AT1G20980.1	j	GO:0005634;GO:0003677;GO:0042742;GO:0005737;GO:0045893;GO:0046872;GO:0016021;GO:0005886;GO:0003700	-	euNOG07000;virNOG00326	R	sp|Q8RY95|SPL14_ARATH Squamosa promoter-binding-like protein 14 OS=Arabidopsis thaliana GN=SPL14 PE=1 SV=3	gi|15218091|ref|NP_173522.1| squamosa promoter binding-like protein 14 [Arabidopsis thaliana] &gt;gi|67461574|sp|Q8RY95.3|SPL14_ARATH RecName: Full=Squamosa promoter-binding-like protein 14; AltName: Full=Protein FUMONISIN B1-RESISTANT 6; AltName: Full=SPL1-related protein 2 &gt;gi|4836890|gb|AAD30593.1|AC007369_3 Unknown protein [Arabidopsis thaliana] &gt;gi|332191929|gb|AEE30050.1| squamosa pro…
MSTRG.1733.2	1[+]7337745-7339144	AT1G21000.1	j	GO:0005739	-	virNOG00473;virNOG00856	S	-	gi|18394936|ref|NP_564128.1| PLATZ transcription factor family protein [Arabidopsis thaliana] &gt;gi|14030627|gb|AAK52988.1|AF375404_1 At1g21000/F9H16_1 [Arabidopsis thaliana] &gt;gi|16226407|gb|AAL16160.1|AF428392_1 At1g21000/F9H16_1 [Arabidopsis thaliana] &gt;gi|22136542|gb|AAM91057.1| At1g21000/F9H16_1 [Arabidopsis thaliana] &gt;gi|332191931|gb|AEE30052.1| PLATZ transcription factor family pro…
MSTRG.1736.1	1[+]7371475-7374047	AT1G21060.1	j	-	-	virNOG06197	S	-	gi|18394945|ref|NP_564131.1| uncharacterized protein [Arabidopsis thaliana] &gt;gi|332191935|gb|AEE30056.1| uncharacterized protein AT1G21060 [Arabidopsis thaliana]
MSTRG.1737.2	1[+]7374248-7375456	AT1G21065.1	j	GO:0016021;GO:0009507	-	virNOG17651	S	sp|O14155|YE72_SCHPO UPF0047 protein C4A8.02c OS=Schizosaccharomyces pombe (strain 972 / ATCC 24843) GN=SPAC4A8.02c PE=3 SV=1	gi|21555705|gb|AAM63918.1| unknown [Arabidopsis thaliana]
MSTRG.1739.4	1[-]7378797-7382421	AT1G21080.3	j	GO:0006457;GO:0005794	-	virNOG12467;COG2214	O	sp|Q8GYX8|DNJ10_ARATH Chaperone protein dnaJ 10 OS=Arabidopsis thaliana GN=ATJ10 PE=2 SV=2	gi|238478566|ref|NP_001154353.1| DNAJ heat shock N-terminal domain-containing protein [Arabidopsis thaliana] &gt;gi|15982848|gb|AAL09771.1| At1g21080/T22I11_9 [Arabidopsis thaliana] &gt;gi|332191940|gb|AEE30061.1| DNAJ heat shock N-terminal domain-containing protein [Arabidopsis thaliana]
MSTRG.1741.1	1[.]7385236-7385523	AT1G21090.1	i	-	-	-	-	-	-
MSTRG.1743.1	1[+]7387407-7399800	AT1G21130.1	x	GO:0005634;GO:0008757;GO:0019438;GO:0046983;GO:0008171;GO:0005829;GO:0042343;GO:0032259	K13066	NOG121607;virNOG30200	R	sp|Q9LPU8|IGMT4_ARATH Indole glucosinolate O-methyltransferase 4 OS=Arabidopsis thaliana GN=IGMT4 PE=1 SV=1	gi|110742503|dbj|BAE99169.1| O-methyltransferase like protein [Arabidopsis thaliana]
MSTRG.1744.2	1[-]7390026-7396761	AT1G21110.1	j	GO:0005634;GO:0008757;GO:0019438;GO:0046983;GO:0008171;GO:0005829;GO:0042343;GO:0032259	K13066	virNOG30200	R	sp|Q9LPU6|IGMT3_ARATH Indole glucosinolate O-methyltransferase 3 OS=Arabidopsis thaliana GN=IGMT3 PE=2 SV=1	gi|15218135|ref|NP_173535.1| O-methyltransferase family protein [Arabidopsis thaliana] &gt;gi|75178665|sp|Q9LPU6.1|IGMT3_ARATH RecName: Full=Indole glucosinolate O-methyltransferase 3 &gt;gi|8886990|gb|AAF80650.1|AC012190_6 Contains similarity to O-Methyltransferase 1 from Arabidopsis thaliana gb|U70424. It is a member of O-methyltransferase family. ESTs gb|AI993288 and gb|Z18076 come from this g…
MSTRG.1744.3	1[-]7390026-7396761	AT1G21110.1	j	GO:0005634;GO:0008757;GO:0019438;GO:0046983;GO:0008171;GO:0005829;GO:0042343;GO:0032259	K13066	virNOG30200	R	sp|Q9LPU7|IGMT2_ARATH Indole glucosinolate O-methyltransferase 2 OS=Arabidopsis thaliana GN=IGMT2 PE=2 SV=1	gi|15218137|ref|NP_173536.1| O-methyltransferase family protein [Arabidopsis thaliana] &gt;gi|75335306|sp|Q9LPU7.1|IGMT2_ARATH RecName: Full=Indole glucosinolate O-methyltransferase 2 &gt;gi|8886989|gb|AAF80649.1|AC012190_5 Contains similarity to O-Methyltransferase 1 from Arabidopsis thaliana gb|U70424. It is a member of O-methyltransferase family. ESTs gb|AI993288 and gb|Z18076 come from this g…
MSTRG.1745.2	1[-]7398975-7400595	AT1G21130.1	j	GO:0005634;GO:0008757;GO:0019438;GO:0046983;GO:0008171;GO:0005829;GO:0042343;GO:0032259	-	NOG121607;virNOG30200	R	sp|Q9LPU8|IGMT4_ARATH Indole glucosinolate O-methyltransferase 4 OS=Arabidopsis thaliana GN=IGMT4 PE=1 SV=1	gi|15218138|ref|NP_173537.1| Indole glucosinolate O-methyltransferase 4 [Arabidopsis thaliana] &gt;gi|75178666|sp|Q9LPU8.1|IGMT4_ARATH RecName: Full=Indole glucosinolate O-methyltransferase 4 &gt;gi|8886988|gb|AAF80648.1|AC012190_4 Contains similarity to caffeic acid 3-O-Methyltransferase from Saccharum officinarum gb|AJ231133. It is a member of O-methyltransferase family. ESTs gb|AI994592 and gb…
MSTRG.1751.2	1[+]7421172-7424029	AT1G21200.2	j	GO:0005634;GO:0006355;GO:0003700	-	virNOG15202	S	-	gi|18394964|ref|NP_564136.1| sequence-specific DNA binding transcription factor [Arabidopsis thaliana] &gt;gi|8920640|gb|AAF81362.1|AC036104_11 Contains weak similarity to DNA-binding protein (GT-1a) from Nicotiana tabacum gb|M93436 [Arabidopsis thaliana] &gt;gi|15027987|gb|AAK76524.1| unknown protein [Arabidopsis thaliana] &gt;gi|20259203|gb|AAM14317.1| unknown protein [Arabidopsis thaliana] &gt…
MSTRG.1751.4	1[+]7421221-7427102	AT1G21210.1	j	GO:0009826;GO:0005524;GO:0030247;GO:0006468;GO:0048527;GO:0007166;GO:0004674;GO:0005509;GO:0005576;GO:0016021;GO:0005886	-	virNOG16201;virNOG12155	T	sp|Q9LMN6|WAK4_ARATH Wall-associated receptor kinase 4 OS=Arabidopsis thaliana GN=WAK4 PE=2 SV=1	gi|15218167|ref|NP_173544.1| wall-associated receptor kinase 4 [Arabidopsis thaliana] &gt;gi|75174801|sp|Q9LMN6.1|WAK4_ARATH RecName: Full=Wall-associated receptor kinase 4; Flags: Precursor &gt;gi|8920639|gb|AAF81361.1|AC036104_10 Identical to wall-associated kinase 4 from Arabidopsis thaliana gb|AJ009695 and contains Eukaryotic protein kinase PF|00069 and EGF-like PF|00008 domains [Arabidopsis …
MSTRG.1753.1	1[+]7434235-7437129	AT1G21240.1	j	GO:0005524;GO:0030247;GO:0006468;GO:0007166;GO:0004674;GO:0005509;GO:0016021;GO:0005886	-	virNOG16201;virNOG01267	T	sp|Q9LMN8|WAK3_ARATH Wall-associated receptor kinase 3 OS=Arabidopsis thaliana GN=WAK3 PE=2 SV=2	gi|15218171|ref|NP_173547.1| wall-associated receptor kinase 3 [Arabidopsis thaliana] &gt;gi|116256117|sp|Q9LMN8.2|WAK3_ARATH RecName: Full=Wall-associated receptor kinase 3; Flags: Precursor &gt;gi|332191956|gb|AEE30077.1| wall-associated receptor kinase 3 [Arabidopsis thaliana]
MSTRG.1754.2	1[+]7440242-7441943	AT1G21250.1	j	GO:0050832;GO:0005524;GO:0030247;GO:0006468;GO:0007166;GO:0005773;GO:0009751;GO:0009505;GO:0005515;GO:0004674;GO:0005509;GO:0005576;GO:0016021;GO:0005886;GO:0009615	-	virNOG01267;virNOG16201;virNOG12155	T	sp|Q39191|WAK1_ARATH Wall-associated receptor kinase 1 OS=Arabidopsis thaliana GN=WAK1 PE=1 SV=2	gi|18394970|ref|NP_564137.1| wall-associated receptor kinase 1 [Arabidopsis thaliana] &gt;gi|116256116|sp|Q39191.2|WAK1_ARATH RecName: Full=Wall-associated receptor kinase 1; Flags: Precursor &gt;gi|3549626|emb|CAA08794.1| wall-associated kinase 1 [Arabidopsis thaliana] &gt;gi|14532586|gb|AAK64021.1| unknown protein [Arabidopsis thaliana] &gt;gi|25055001|gb|AAN71966.1| unknown protein [Arabidopsi…
MSTRG.1755.1	1[-]7441264-7447009	AT1G21270.1	x	GO:0009826;GO:0005524;GO:0030247;GO:0006468;GO:0009992;GO:0007166;GO:0009751;GO:0004674;GO:0009311;GO:0005509;GO:0016021;GO:0005886	-	virNOG01267;virNOG16201;virNOG12155	T	sp|Q9LMP1|WAK2_ARATH Wall-associated receptor kinase 2 OS=Arabidopsis thaliana GN=WAK2 PE=1 SV=1	gi|15218959|ref|NP_173549.1| wall-associated receptor kinase 2 [Arabidopsis thaliana] &gt;gi|75174805|sp|Q9LMP1.1|WAK2_ARATH RecName: Full=Wall-associated receptor kinase 2; Flags: Precursor &gt;gi|8920633|gb|AAF81355.1|AC036104_4 Identical to wall-associated kinase 2 from Arabidopsis thaliana gb|AJ012423 and contains Eukaryotic protein kinase PF|00069 and EGF-like PF|00008 domains. ESTs gb|N6550…
MSTRG.1756.2	1[+]7444936-7447467	AT1G21270.1	j	GO:0009826;GO:0005524;GO:0030247;GO:0006468;GO:0009992;GO:0007166;GO:0009751;GO:0004674;GO:0009311;GO:0005509;GO:0016021;GO:0005886	-	virNOG16201	T	sp|Q9LMP1|WAK2_ARATH Wall-associated receptor kinase 2 OS=Arabidopsis thaliana GN=WAK2 PE=1 SV=1	gi|15218959|ref|NP_173549.1| wall-associated receptor kinase 2 [Arabidopsis thaliana] &gt;gi|75174805|sp|Q9LMP1.1|WAK2_ARATH RecName: Full=Wall-associated receptor kinase 2; Flags: Precursor &gt;gi|8920633|gb|AAF81355.1|AC036104_4 Identical to wall-associated kinase 2 from Arabidopsis thaliana gb|AJ012423 and contains Eukaryotic protein kinase PF|00069 and EGF-like PF|00008 domains. ESTs gb|N6550…
MSTRG.1761.1	1[+]7465035-7469681	AT1G21320.3	x	GO:0000166;GO:0016607	-	braNOG20924;virNOG22248;virNOG18269	SR	sp|F4HWF9|NSRB_ARATH Nuclear speckle RNA-binding protein B OS=Arabidopsis thaliana GN=NSRB PE=2 SV=1	gi|22329705|ref|NP_683319.1| VQ motif-containing protein [Arabidopsis thaliana] &gt;gi|8920630|gb|AAF81352.1|AC036104_1 Contains weak similarity to alpha-/beta-gliadin class A-II from Triticum aestivum gb|M10092 [Arabidopsis thaliana] &gt;gi|332191966|gb|AEE30087.1| VQ motif-containing protein [Arabidopsis thaliana] &gt;gi|1032300803|gb|OAP15128.1| hypothetical protein AXX17_AT1G22370 [Arabidopsi…
MSTRG.1761.2	1[+]7465035-7469681	AT1G21320.3	x	GO:0005634	-	braNOG20924;virNOG22248;virNOG18269	SR	sp|F4HWF9|NSRB_ARATH Nuclear speckle RNA-binding protein B OS=Arabidopsis thaliana GN=NSRB PE=2 SV=1	gi|22329705|ref|NP_683319.1| VQ motif-containing protein [Arabidopsis thaliana] &gt;gi|8920630|gb|AAF81352.1|AC036104_1 Contains weak similarity to alpha-/beta-gliadin class A-II from Triticum aestivum gb|M10092 [Arabidopsis thaliana] &gt;gi|332191966|gb|AEE30087.1| VQ motif-containing protein [Arabidopsis thaliana] &gt;gi|1032300803|gb|OAP15128.1| hypothetical protein AXX17_AT1G22370 [Arabidopsi…
MSTRG.1766.3	1[+]7483845-7485610	AT1G21370.2	j	GO:0016021	-	virNOG08923	S	sp|P87055|YDJ7_SCHPO Uncharacterized protein C57A10.07 OS=Schizosaccharomyces pombe (strain 972 / ATCC 24843) GN=SPAC57A10.07 PE=4 SV=1	gi|15218978|ref|NP_173559.1| uncharacterized protein [Arabidopsis thaliana] &gt;gi|42571573|ref|NP_973877.1| uncharacterized protein [Arabidopsis thaliana] &gt;gi|332191973|gb|AEE30094.1| uncharacterized protein AT1G21370 [Arabidopsis thaliana] &gt;gi|332191974|gb|AEE30095.1| uncharacterized protein AT1G21370 [Arabidopsis thaliana] &gt;gi|1032299937|gb|OAP14262.1| hypothetical protein AXX17_AT1G2…
MSTRG.1767.2	1[-]7485809-7488694	AT1G21380.1	j	GO:0006886;GO:0005795;GO:0008565;GO:0006891	-	KOG1087;virNOG06404	U	sp|Q9LPL6|TOL3_ARATH TOM1-like protein 3 OS=Arabidopsis thaliana GN=TOL3 PE=1 SV=1	gi|18394983|ref|NP_564138.1| Target of Myb protein 1 [Arabidopsis thaliana] &gt;gi|9454570|gb|AAF87893.1|AC015447_3 Unknown protein [Arabidopsis thaliana] &gt;gi|14334602|gb|AAK59479.1| unknown protein [Arabidopsis thaliana] &gt;gi|17104531|gb|AAL34154.1| unknown protein [Arabidopsis thaliana] &gt;gi|332191975|gb|AEE30096.1| Target of Myb protein 1 [Arabidopsis thaliana] &gt;gi|1032302944|gb|OAP1…
MSTRG.1769.7	1[+]7493413-7496591	AT1G21400.2	j	GO:0005759;GO:0009744;GO:0003863;GO:0043617;GO:0046872;GO:0009646;GO:0055114	K00166	COG1071;virNOG07319	C	sp|Q9LPL5|ODBA1_ARATH 2-oxoisovalerate dehydrogenase subunit alpha 1, mitochondrial OS=Arabidopsis thaliana GN=At1g21400 PE=2 SV=1	gi|3822223|gb|AAC69851.1| branched-chain alpha keto-acid dehydrogenase E1 alpha subunit [Arabidopsis thaliana]
MSTRG.1773.2	1[+]7508778-7511655	AT1G21450.1	j	GO:0005634;GO:0006355;GO:0043565;GO:0003700;GO:0005737	-	virNOG04052	K	sp|Q9SDQ3|SCL1_ARATH Scarecrow-like protein 1 OS=Arabidopsis thaliana GN=SCL1 PE=2 SV=1	gi|15218990|ref|NP_173566.1| scarecrow-like protein 1 [Arabidopsis thaliana] &gt;gi|75203514|sp|Q9SDQ3.1|SCL1_ARATH RecName: Full=Scarecrow-like protein 1; Short=AtSCL1; AltName: Full=GRAS family protein 4; Short=AtGRAS-4 &gt;gi|6644390|gb|AAF21043.1|AF210731_1 scarecrow-like 1 [Arabidopsis thaliana] &gt;gi|9454575|gb|AAF87898.1|AC015447_8 scarecrow-like 1 protein [Arabidopsis thaliana] &gt;gi|15…
MSTRG.1782.9	1[-]7559110-7565821	AT1G21580.1	j	GO:0043484;GO:0046872;GO:0016607;GO:0060149	-	COG5084;virNOG03337	R	sp|P0C945|Y1158_ARATH Uncharacterized protein At1g21580 OS=Arabidopsis thaliana GN=At1g21580 PE=1 SV=1	gi|334182742|ref|NP_173577.2| zinc finger CCCH domain-containing protein [Arabidopsis thaliana] &gt;gi|332191999|gb|AEE30120.1| zinc finger CCCH domain-containing protein [Arabidopsis thaliana]
MSTRG.1783.3	1[-]7566607-7569669	AT1G21590.1	j	GO:0005634;GO:0004674;GO:0005524;GO:0016787;GO:0006468;GO:0006950	-	virNOG01184	T	sp|Q8RWW0|ALE2_ARATH Receptor-like serine/threonine-protein kinase ALE2 OS=Arabidopsis thaliana GN=ALE2 PE=1 SV=1	gi|9454581|gb|AAF87904.1|AC015447_14 Similar to protein kinases [Arabidopsis thaliana]
MSTRG.1785.6	1[+]7573912-7578918	AT1G21610.2	j	GO:0009611;GO:0005634	-	virNOG03458	S	sp|Q8RX78|UBN1_ARATH Ubinuclein-1 OS=Arabidopsis thaliana GN=UBN1 PE=1 SV=1	gi|42571579|ref|NP_973880.1| wound-responsive family protein [Arabidopsis thaliana] &gt;gi|332192004|gb|AEE30125.1| wound-responsive family protein [Arabidopsis thaliana]
MSTRG.1785.8	1[+]7573961-7576655	AT1G21610.2	j	GO:0009611;GO:0005634	-	virNOG03458	S	sp|Q8RX78|UBN1_ARATH Ubinuclein-1 OS=Arabidopsis thaliana GN=UBN1 PE=1 SV=1	gi|1032302640|gb|OAP16965.1| hypothetical protein AXX17_AT1G22680 [Arabidopsis thaliana]
MSTRG.1785.9	1[+]7573961-7576655	AT1G21610.2	j	GO:0009611;GO:0005634	-	virNOG03458	S	sp|Q8RX78|UBN1_ARATH Ubinuclein-1 OS=Arabidopsis thaliana GN=UBN1 PE=1 SV=1	gi|1032302640|gb|OAP16965.1| hypothetical protein AXX17_AT1G22680 [Arabidopsis thaliana]
MSTRG.1786.5	1[+]7581135-7588102	AT1G21630.4	j	GO:0005509;GO:0005829;GO:0005886	-	virNOG09215;KOG0998	ZTU	sp|B3LF48|EHD2_ARATH EH domain-containing protein 2 OS=Arabidopsis thaliana GN=EHD2 PE=1 SV=1	gi|334182746|ref|NP_001185056.1| calcium-binding EF-hand-containing protein [Arabidopsis thaliana] &gt;gi|332192008|gb|AEE30129.1| calcium-binding EF-hand-containing protein [Arabidopsis thaliana]
MSTRG.1786.6	1[+]7583571-7588102	AT1G21630.4	j	GO:0005509;GO:0005829;GO:0005886	-	virNOG09215;KOG0998	ZTU	sp|Q9HGL2|YHLA_SCHPO Uncharacterized calcium-binding protein C800.10c OS=Schizosaccharomyces pombe (strain 972 / ATCC 24843) GN=SPBC800.10c PE=4 SV=1	gi|334182746|ref|NP_001185056.1| calcium-binding EF-hand-containing protein [Arabidopsis thaliana] &gt;gi|332192008|gb|AEE30129.1| calcium-binding EF-hand-containing protein [Arabidopsis thaliana]
MSTRG.1788.4	1[-]7598252-7599511	AT1G21650.3	j	GO:0006605;GO:0005524;GO:0009658;GO:0017038;GO:0015462;GO:0008270;GO:0005886;GO:0010109;GO:0009793;GO:0031969	K03070	virNOG01974	U	sp|D8WUA4|SECA2_ARATH Protein translocase subunit SECA2, chloroplastic OS=Arabidopsis thaliana GN=SECA2 PE=2 SV=1	gi|240254134|ref|NP_173584.5| protein translocase subunit SECA2 [Arabidopsis thaliana] &gt;gi|332192011|gb|AEE30132.1| protein translocase subunit SECA2 [Arabidopsis thaliana]
MSTRG.1789.2	1[+]7605667-7608975	AT1G21660.1	j	GO:0005634	-	virNOG01407;virNOG08840	O	sp|Q0WQ57|AUXI2_ARATH Auxilin-related protein 2 OS=Arabidopsis thaliana GN=At4g12770 PE=1 SV=1	gi|15219059|ref|NP_173585.1| Chaperone DnaJ-domain superfamily protein [Arabidopsis thaliana] &gt;gi|5263317|gb|AAD41419.1|AC007727_8 EST gb|AA042488 comes from this gene [Arabidopsis thaliana] &gt;gi|20466223|gb|AAM20429.1| auxilin-like protein [Arabidopsis thaliana] &gt;gi|34098885|gb|AAQ56825.1| At1g21660 [Arabidopsis thaliana] &gt;gi|332192015|gb|AEE30136.1| Chaperone DnaJ-domain superfamily …
MSTRG.1789.3	1[+]7605667-7608975	AT1G21660.1	j	GO:0005634	-	virNOG01407;virNOG08840	O	sp|Q9SU08|AUXI1_ARATH Auxilin-related protein 1 OS=Arabidopsis thaliana GN=AUXI1 PE=1 SV=2	gi|15219059|ref|NP_173585.1| Chaperone DnaJ-domain superfamily protein [Arabidopsis thaliana] &gt;gi|5263317|gb|AAD41419.1|AC007727_8 EST gb|AA042488 comes from this gene [Arabidopsis thaliana] &gt;gi|20466223|gb|AAM20429.1| auxilin-like protein [Arabidopsis thaliana] &gt;gi|34098885|gb|AAQ56825.1| At1g21660 [Arabidopsis thaliana] &gt;gi|332192015|gb|AEE30136.1| Chaperone DnaJ-domain superfamily …
MSTRG.1796.2	1[+]7626273-7628295	AT1G21720.1	j	GO:0005774;GO:0005634;GO:0004298;GO:0043161;GO:0005829;GO:0019774	K02735	NOG07348;virNOG04067;KOG0180	O	sp|Q9XI05|PSB3A_ARATH Proteasome subunit beta type-3-A OS=Arabidopsis thaliana GN=PBC1 PE=1 SV=2	gi|565492990|ref|XP_006304134.1| hypothetical protein CARUB_v10010099mg, partial [Capsella rubella] &gt;gi|482572845|gb|EOA37032.1| hypothetical protein CARUB_v10010099mg, partial [Capsella rubella]
MSTRG.1811.1	1[.]7713068-7713350	AT1G21930.1	i	-	-	-	-	-	-
MSTRG.1825.4	1[+]7818320-7821471	AT1G22150.1	j	GO:0005887;GO:1902358;GO:0008271;GO:0015293	K17470	virNOG06233	P	sp|Q9FEP7|SUT13_ARATH Sulfate transporter 1.3 OS=Arabidopsis thaliana GN=SULTR1;3 PE=2 SV=1	gi|9280683|gb|AAF86552.1|AC069252_11 F2E2.22 [Arabidopsis thaliana]
MSTRG.1832.3	1[-]7837644-7839472	AT1G22200.1	j	GO:0005634;GO:0005783;GO:0016021	K20367	virNOG01886	U	sp|Q6NVS2|ERGI3_XENTR Endoplasmic reticulum-Golgi intermediate compartment protein 3 OS=Xenopus tropicalis GN=ergic3 PE=2 SV=1	gi|18395087|ref|NP_564162.1| Endoplasmic reticulum vesicle transporter protein [Arabidopsis thaliana] &gt;gi|9454530|gb|AAF87853.1|AC073942_7 Contains similarity to a PR00989 protein from Homo sapiens gi|7959731. EST gb|AI995648 comes from this gene [Arabidopsis thaliana] &gt;gi|13878151|gb|AAK44153.1|AF370338_1 unknown protein [Arabidopsis thaliana] &gt;gi|21281042|gb|AAM44956.1| unknown protein…
MSTRG.1843.1	1[-]7892800-7894769	-	u	GO:0008152;GO:0016758	-	NOG106845;virNOG04662	SCG	sp|Q9LME8|U85A7_ARATH UDP-glycosyltransferase 85A7 OS=Arabidopsis thaliana GN=UGT85A7 PE=2 SV=1	gi|9392681|gb|AAF87258.1|AC068562_5 Strong similarity to UDP-glucose glucosyltransferase from Arabidopsis thaliana gb|AB016819 and contains a UDP-glucosyl transferase PF|00201 domain [Arabidopsis thaliana]
MSTRG.1862.1	1[-]7976280-7978715	AT1G22570.1	j	GO:0006857;GO:0016021;GO:0005886;GO:0005215	-	virNOG31945;virNOG27672	P	sp|Q9SK99|PTR11_ARATH Protein NRT1/ PTR FAMILY 5.15 OS=Arabidopsis thaliana GN=NPF5.15 PE=2 SV=1	gi|15219907|ref|NP_173672.1| putative peptide/nitrate transporter [Arabidopsis thaliana] &gt;gi|75313529|sp|Q9SK99.1|PTR11_ARATH RecName: Full=Protein NRT1/ PTR FAMILY 5.15; Short=AtNPF5.15 &gt;gi|6587832|gb|AAF18521.1|AC006551_7 Similar to LeOPT1 [Lycopersicon esculentum] [Arabidopsis thaliana] &gt;gi|332192135|gb|AEE30256.1| putative peptide/nitrate transporter [Arabidopsis thaliana]
MSTRG.1863.2	1[+]7981795-7984277	AT1G22590.1	j	GO:0000982;GO:0005634;GO:0045944;GO:0000987;GO:0046983	-	virNOG34363;KOG0014	K	-	gi|21617975|gb|AAM67025.1| unknown [Arabidopsis thaliana]
MSTRG.1868.3	1[-]8015131-8016078	AT1G22650.1	j	GO:0033926;GO:0005634;GO:0005829;GO:0005987;GO:0004575	-	virNOG05574	S	sp|F4I2X9|INVD_ARATH Probable alkaline/neutral invertase D OS=Arabidopsis thaliana GN=INVD PE=2 SV=1	gi|21594008|gb|AAM65926.1| putative invertase [Arabidopsis thaliana]
MSTRG.1875.1	1[+]8046073-8050691	AT1G22740.1	j	GO:0005634;GO:0016853	-	virNOG00633	T	sp|O04157|RAG3B_ARATH Ras-related protein RABG3b OS=Arabidopsis thaliana GN=RABG3B PE=1 SV=1	gi|15219942|ref|NP_173687.1| MA3 domain-containing protein [Arabidopsis thaliana] &gt;gi|3287683|gb|AAC25511.1| Similar to apoptosis protein MA-3 gb|D50465 from Mus musculus [Arabidopsis thaliana] &gt;gi|14334598|gb|AAK59477.1| putative topoisomerase [Arabidopsis thaliana] &gt;gi|22136820|gb|AAM91754.1| putative topoisomerase [Arabidopsis thaliana] &gt;gi|332192157|gb|AEE30278.1| MA3 domain-conta…
MSTRG.1877.2	1[+]8068176-8069157	AT1G22780.1	j	GO:0003729;GO:0009506;GO:0005774;GO:0006413;GO:0042254;GO:0005515;GO:0005618;GO:0005730;GO:0005794;GO:0003735;GO:0022627;GO:0005886;GO:0019843	K02964	virNOG09441	J	sp|P34788|RS18_ARATH 40S ribosomal protein S18 OS=Arabidopsis thaliana GN=RPS18A PE=1 SV=1	gi|565461496|ref|XP_006288747.1| hypothetical protein CARUB_v10002063mg, partial [Capsella rubella] &gt;gi|482557453|gb|EOA21645.1| hypothetical protein CARUB_v10002063mg, partial [Capsella rubella]
MSTRG.1878.2	1[+]8069389-8073422	AT1G22800.1	j	GO:0008168;GO:0005739;GO:0032259	K18162	virNOG02445;virNOG18919	SR	sp|O80543|Y1280_ARATH Putative methyltransferase At1g22800, mitochondrial OS=Arabidopsis thaliana GN=At1g22800 PE=1 SV=2	gi|15219953|ref|NP_173694.1| S-adenosyl-L-methionine-dependent methyltransferases-like protein [Arabidopsis thaliana] &gt;gi|84028281|sp|O80543.2|Y1280_ARATH RecName: Full=Putative methyltransferase At1g22800 &gt;gi|30102638|gb|AAP21237.1| At1g22800 [Arabidopsis thaliana] &gt;gi|110736002|dbj|BAE99975.1| hypothetical protein [Arabidopsis thaliana] &gt;gi|332192169|gb|AEE30290.1| S-adenosyl-L-meth…
MSTRG.1886.3	1[+]8089300-8094457	AT1G22870.4	j	GO:0005524;GO:0005829;GO:0004672;GO:0006468	K17541	virNOG02577	T	sp|Q8CFE4|SCYL2_MOUSE SCY1-like protein 2 OS=Mus musculus GN=Scyl2 PE=1 SV=1	gi|2462837|gb|AAB72172.1| hypothetical protein [Arabidopsis thaliana]
MSTRG.1893.3	1[+]8118223-8122118	AT1G22930.1	j	GO:0005634;GO:0009506	-	virNOG13137	T	sp|Q8WWU5|TCP11_HUMAN T-complex protein 11 homolog OS=Homo sapiens GN=TCP11 PE=1 SV=1	gi|186478771|ref|NP_001117334.1| T-complex protein 11 [Arabidopsis thaliana] &gt;gi|332192191|gb|AEE30312.1| T-complex protein 11 [Arabidopsis thaliana]
MSTRG.1893.4	1[+]8118223-8122118	AT1G22930.1	j	GO:0005634;GO:0009506	-	virNOG13137	T	sp|Q8WWU5|TCP11_HUMAN T-complex protein 11 homolog OS=Homo sapiens GN=TCP11 PE=1 SV=1	gi|186478771|ref|NP_001117334.1| T-complex protein 11 [Arabidopsis thaliana] &gt;gi|332192191|gb|AEE30312.1| T-complex protein 11 [Arabidopsis thaliana]
MSTRG.1894.2	1[+]8122402-8124901	AT1G22940.1	j	GO:0016310;GO:0004789;GO:0008902;GO:0005524;GO:0009228;GO:0046872;GO:0009229;GO:0008972;GO:0009570	K14153	virNOG13436	H	sp|Q5M731|TPS1L_ARATH Thiamine biosynthetic bifunctional enzyme TH1, chloroplastic OS=Arabidopsis thaliana GN=TH1 PE=1 SV=1	gi|30688130|ref|NP_173707.2| thiamine biosynthetic bifunctional enzyme TH1 [Arabidopsis thaliana] &gt;gi|75222969|sp|Q5M731.1|TPS1L_ARATH RecName: Full=Thiamine biosynthetic bifunctional enzyme TH1, chloroplastic; Includes: RecName: Full=Thiamine-phosphate synthase; Short=TP synthase; Short=TPS; AltName: Full=Thiamine-phosphate pyrophosphorylase; Short=TMP pyrophosphorylase; Short=TMP-PPase; Incl…
MSTRG.1900.5	1[-]8149942-8153586	AT1G23020.1	j	GO:0046872;GO:0016021;GO:0000293;GO:0031966;GO:0055114;GO:0006811	-	virNOG33512;NOG78242	P	sp|F4I4K7|FRO3_ARATH Ferric reduction oxidase 3, mitochondrial OS=Arabidopsis thaliana GN=FRO3 PE=2 SV=1	gi|334182777|ref|NP_173715.2| ferric reduction oxidase 3 [Arabidopsis thaliana] &gt;gi|332192201|gb|AEE30322.1| ferric reduction oxidase 3 [Arabidopsis thaliana]
MSTRG.1900.8	1[-]8150026-8153644	AT1G23020.1	j	GO:0046872;GO:0016021;GO:0000293;GO:0031966;GO:0055114;GO:0006811	-	virNOG33512;NOG78242	P	sp|F4I4K7|FRO3_ARATH Ferric reduction oxidase 3, mitochondrial OS=Arabidopsis thaliana GN=FRO3 PE=2 SV=1	gi|334182777|ref|NP_173715.2| ferric reduction oxidase 3 [Arabidopsis thaliana] &gt;gi|332192201|gb|AEE30322.1| ferric reduction oxidase 3 [Arabidopsis thaliana]
MSTRG.1901.1	1[.]8153918-8154361	-	u	-	-	-	-	-	-
MSTRG.1922.3	1[+]8242405-8251937	AT1G23230.3	j	GO:0016592;GO:0006355	K15166	virNOG00613	K	sp|F4I4P3|MED23_ARATH Mediator of RNA polymerase II transcription subunit 23 OS=Arabidopsis thaliana GN=MED23 PE=1 SV=1	gi|334182788|ref|NP_001185071.1| mediator of RNA polymerase II transcription subunit 23 [Arabidopsis thaliana] &gt;gi|332192239|gb|AEE30360.1| uncharacterized protein AT1G23230 [Arabidopsis thaliana]
MSTRG.1929.4	1[-]8295187-8296922	AT1G23360.1	j	GO:0043803;GO:0009008;GO:0016279;GO:0034541;GO:0052665;GO:0032259;GO:0052667;GO:0052735;GO:0043782;GO:0043770;GO:0016205;GO:0008988;GO:0043777;GO:0019702;GO:0004809;GO:0070677;GO:0008650;GO:0080012;GO:0042372;GO:0034807;GO:0043780;GO:0043776;GO:0052624;GO:0034931;GO:0018423;GO:0008425;GO:0043834;GO:0008174;GO:0034933;GO:0016435;GO:0051994;GO:0043791;GO:0043851;GO:0005739;GO:0009507;GO:0000179;GO:…	K03183	virNOG08821	H	sp|Q3ED65|MENG_ARATH 2-phytyl-1,4-beta-naphthoquinone methyltransferase, chloroplastic OS=Arabidopsis thaliana GN=MENG PE=1 SV=2	gi|79350735|ref|NP_173750.3| 2-phytyl-1,4-beta-naphthoquinone methyltransferase [Arabidopsis thaliana] &gt;gi|122215535|sp|Q3ED65.2|MENG_ARATH RecName: Full=2-phytyl-1,4-beta-naphthoquinone methyltransferase, chloroplastic; AltName: Full=Demethylphylloquinone methyltransferase; AltName: Full=Menaquinone biosynthesis methyltransferase ubiE-like protein; Flags: Precursor &gt;gi|222423878|dbj|BAH199…
MSTRG.1931.2	1[-]8312094-8314768	AT1G23400.1	j	GO:0006397;GO:0003723;GO:0000373;GO:0030529;GO:0009570	-	virNOG08951	A	sp|Q9LDA9|CAF2P_ARATH CRS2-associated factor 2, chloroplastic OS=Arabidopsis thaliana GN=At1g23400 PE=2 SV=1	gi|22329751|ref|NP_173754.2| CRS2-associated factor 2 [Arabidopsis thaliana] &gt;gi|75173812|sp|Q9LDA9.1|CAF2P_ARATH RecName: Full=CRS2-associated factor 2, chloroplastic; AltName: Full=Chloroplastic group IIA intron splicing facilitator CRS2-associated factor 2; Flags: Precursor &gt;gi|8778588|gb|AAF79596.1|AC007945_16 F28C11.4 [Arabidopsis thaliana] &gt;gi|9295699|gb|AAF87005.1|AC005292_14 F26F…
MSTRG.1933.1	1[+]8321611-8326846	AT1G23440.1	j	GO:0005975;GO:0004650	-	virNOG10475;virNOG00535;virNOG40348	OR	sp|Q0WN60|PPR48_ARATH Pentatricopeptide repeat-containing protein At1g18485 OS=Arabidopsis thaliana GN=PCMP-H8 PE=2 SV=2	gi|238478589|ref|NP_173759.2| pentatricopeptide repeat-containing protein [Arabidopsis thaliana] &gt;gi|332192267|gb|AEE30388.1| pentatricopeptide repeat-containing protein [Arabidopsis thaliana]
MSTRG.1933.3	1[+]8321666-8324877	AT1G23440.1	j	GO:0016920;GO:0006508;GO:0005829	K01304	virNOG10475	O	sp|O73944|PCP_PYRFU Pyrrolidone-carboxylate peptidase OS=Pyrococcus furiosus (strain ATCC 43587 / DSM 3638 / JCM 8422 / Vc1) GN=pcp PE=1 SV=1	gi|42562269|ref|NP_173758.2| peptidase C15, pyroglutamyl peptidase I-like protein [Arabidopsis thaliana] &gt;gi|13430708|gb|AAK25976.1|AF360266_1 unknown protein [Arabidopsis thaliana] &gt;gi|22136908|gb|AAM91798.1| unknown protein [Arabidopsis thaliana] &gt;gi|51969334|dbj|BAD43359.1| unknown protein [Arabidopsis thaliana] &gt;gi|51969520|dbj|BAD43452.1| unknown protein [Arabidopsis thaliana] &g…
MSTRG.1936.2	1[+]8336710-8338489	AT1G23490.1	j	GO:0007264;GO:0005622;GO:0005525	K07937	NOG00372;virNOG02199	RU	sp|Q9LQC8|ARF2A_ARATH ADP-ribosylation factor 2-A OS=Arabidopsis thaliana GN=ARF2-A PE=2 SV=2	gi|4056469|gb|AAC98042.1| Strong similarity to gb|M95166 ADP-ribosylation factor from Arabidopsis thaliana. ESTs gb|Z25826, gb|R90191, gb|N65697, gb|AA713150, gb|T46332, gb|AA040967, gb|AA712956, gb|T46403, gb|T46050, gb|AI100391 and gb|Z25043 come from this gene [Arabidopsis thaliana]
MSTRG.1941.1	1[+]8395336-8398027	AT1G23730.1	j	GO:0015976;GO:0005829;GO:0004089;GO:0008270;GO:0005886;GO:0009507	K01673	virNOG12703;virNOG31685	P	sp|Q9ZUC2|BCA3_ARATH Beta carbonic anhydrase 3 OS=Arabidopsis thaliana GN=BCA3 PE=2 SV=1	gi|15220853|ref|NP_173785.1| beta carbonic anhydrase 3 [Arabidopsis thaliana] &gt;gi|75268031|sp|Q9ZUC2.1|BCA3_ARATH RecName: Full=Beta carbonic anhydrase 3; Short=AtbCA3; Short=AtbetaCA3; AltName: Full=Beta carbonate dehydratase 3; Flags: Precursor &gt;gi|4056455|gb|AAC98028.1| Similar to gb|L19255 carbonic anhydrase from Nicotiana tabacum and a member of the prokaryotic-type carbonic anhydrase …
MSTRG.1942.2	1[-]8398172-8399737	AT1G23740.1	j	GO:0048046;GO:0009409;GO:0055114;GO:0009579;GO:0035798;GO:0008270;GO:0009941;GO:0010319;GO:0035671;GO:0009570	K18980	virNOG02722	Q	sp|Q9ZUC1|AOR_ARATH NADPH-dependent alkenal/one oxidoreductase, chloroplastic OS=Arabidopsis thaliana GN=AOR PE=1 SV=2	gi|15220854|ref|NP_173786.1| alkenal/one oxidoreductase [Arabidopsis thaliana] &gt;gi|55584187|sp|Q9ZUC1.2|QORL_ARATH RecName: Full=Quinone oxidoreductase-like protein At1g23740, chloroplastic; Flags: Precursor &gt;gi|15724193|gb|AAL06488.1|AF411799_1 At1g23740/F5O8_27 [Arabidopsis thaliana] &gt;gi|20334864|gb|AAM16188.1| At1g23740/F5O8_27 [Arabidopsis thaliana] &gt;gi|332192306|gb|AEE30427.1| al…
MSTRG.1942.3	1[-]8398172-8399737	AT1G23740.1	j	GO:0048046;GO:0009409;GO:0055114;GO:0009579;GO:0035798;GO:0008270;GO:0009941;GO:0010319;GO:0035671;GO:0009570	K18980	virNOG02722	Q	sp|Q9ZUC1|AOR_ARATH NADPH-dependent alkenal/one oxidoreductase, chloroplastic OS=Arabidopsis thaliana GN=AOR PE=1 SV=2	gi|15220854|ref|NP_173786.1| alkenal/one oxidoreductase [Arabidopsis thaliana] &gt;gi|55584187|sp|Q9ZUC1.2|QORL_ARATH RecName: Full=Quinone oxidoreductase-like protein At1g23740, chloroplastic; Flags: Precursor &gt;gi|15724193|gb|AAL06488.1|AF411799_1 At1g23740/F5O8_27 [Arabidopsis thaliana] &gt;gi|20334864|gb|AAM16188.1| At1g23740/F5O8_27 [Arabidopsis thaliana] &gt;gi|332192306|gb|AEE30427.1| al…
MSTRG.1957.3	1[-]8478692-8480314	AT1G23960.1	j	-	-	virNOG33560	S	sp|Q8RXM6|Y1396_ARATH UPF0725 protein At1g23960 OS=Arabidopsis thaliana GN=At1g23960 PE=1 SV=1	gi|22329763|ref|NP_173807.2| uncharacterized protein [Arabidopsis thaliana] &gt;gi|79318456|ref|NP_001031086.1| uncharacterized protein [Arabidopsis thaliana] &gt;gi|75158880|sp|Q8RXM6.1|Y1396_ARATH RecName: Full=UPF0725 protein At1g23960 &gt;gi|19423884|gb|AAL87285.1| unknown protein [Arabidopsis thaliana] &gt;gi|21436323|gb|AAM51331.1| unknown protein [Arabidopsis thaliana] &gt;gi|332192337|gb|…
MSTRG.1959.3	1[-]8482307-8483795	AT1G23970.2	j	GO:0005737	-	virNOG33560	S	sp|Q94A88|Y1397_ARATH UPF0725 protein At1g23970 OS=Arabidopsis thaliana GN=At1g23970 PE=2 SV=1	gi|30688658|ref|NP_849702.1| uncharacterized protein [Arabidopsis thaliana] &gt;gi|75164930|sp|Q94A88.1|Y1397_ARATH RecName: Full=UPF0725 protein At1g23970 &gt;gi|15146262|gb|AAK83614.1| At1g23970/T23E23_15 [Arabidopsis thaliana] &gt;gi|22136590|gb|AAM91081.1| At1g23970/T23E23_15 [Arabidopsis thaliana] &gt;gi|332192341|gb|AEE30462.1| uncharacterized protein AT1G23970 [Arabidopsis thaliana] &gt;gi…
MSTRG.1964.6	1[+]8503729-8505240	AT1G24030.1	j	-	-	COG0515;virNOG09061	T	sp|Q84M95|PBL28_ARATH Probable serine/threonine-protein kinase PBL28 OS=Arabidopsis thaliana GN=PBL28 PE=2 SV=1	gi|42562289|ref|NP_173814.2| protein kinase [Arabidopsis thaliana] &gt;gi|30102706|gb|AAP21271.1| At1g24030 [Arabidopsis thaliana] &gt;gi|110743138|dbj|BAE99461.1| protein kinase like protein [Arabidopsis thaliana] &gt;gi|332192347|gb|AEE30468.1| protein kinase [Arabidopsis thaliana]
MSTRG.1966.2	1[+]8507032-8508827	AT1G24050.1	j	-	-	virNOG04803;virNOG18749	SR	sp|Q5ZML5|LSM12_CHICK Protein LSM12 homolog OS=Gallus gallus GN=LSM12 PE=2 SV=1	gi|79351187|ref|NP_173816.2| Anticodon-binding domain-containing protein [Arabidopsis thaliana] &gt;gi|20453160|gb|AAM19821.1| At1g24050/T23E23_11 [Arabidopsis thaliana] &gt;gi|22137114|gb|AAM91402.1| At1g24050/T23E23_11 [Arabidopsis thaliana] &gt;gi|332192351|gb|AEE30472.1| Anticodon-binding domain-containing protein [Arabidopsis thaliana] &gt;gi|1032302347|gb|OAP16672.1| hypothetical protein AX…
MSTRG.1981.1	1[-]8560361-8570580	AT1G24190.3	j	GO:0000122;GO:0004407;GO:0001106;GO:0000785;GO:0000118;GO:0016575;GO:0009737	K11644	virNOG09641	B	sp|O48686|SNL3_ARATH Paired amphipathic helix protein Sin3-like 3 OS=Arabidopsis thaliana GN=SNL3 PE=1 SV=3	gi|334182818|ref|NP_001185080.1| paired amphipathic helix protein Sin3-like 3 [Arabidopsis thaliana] &gt;gi|332192373|gb|AEE30494.1| paired amphipathic helix protein Sin3-like 3 [Arabidopsis thaliana]
MSTRG.1985.3	1[-]8606309-8607462	AT1G24267.1	j	GO:0031307	-	virNOG07202	S	-	gi|2829881|gb|AAC00589.1| Hypothetical protein [Arabidopsis thaliana]
MSTRG.1991.2	1[+]8624083-8626281	AT1G24310.1	j	GO:0006607;GO:0005487;GO:0006999;GO:0044613;GO:0051028;GO:0036228;GO:0005730;GO:0005515;GO:0017056;GO:0009507	K14308	KOG3091;virNOG06186	YU	sp|Q8GYF7|NUP54_ARATH Nuclear pore complex protein NUP54 OS=Arabidopsis thaliana GN=NUP54 PE=1 SV=1	gi|2829886|gb|AAC00594.1| Hypothetical protein [Arabidopsis thaliana]
MSTRG.1993.3	1[+]8631487-8635101	AT1G24330.1	j	GO:0005634;GO:0016567;GO:0009507;GO:0004842;GO:0016874	-	virNOG01636	S	sp|O48700|PUB6_ARATH U-box domain-containing protein 6 OS=Arabidopsis thaliana GN=PUB6 PE=2 SV=2	gi|42562301|ref|NP_173843.2| U-box domain-containing protein 6 [Arabidopsis thaliana] &gt;gi|172045563|sp|O48700.2|PUB6_ARATH RecName: Full=U-box domain-containing protein 6; AltName: Full=Plant U-box protein 6 &gt;gi|332192396|gb|AEE30517.1| U-box domain-containing protein 6 [Arabidopsis thaliana]
MSTRG.1994.2	1[+]8635197-8638857	AT1G24340.1	j	GO:0044550;GO:0004497;GO:0055114;GO:0005737;GO:0071949;GO:0009793	-	virNOG06636	HC	sp|P31020|PHEA_PSEUE Phenol 2-monooxygenase OS=Pseudomonas sp. (strain EST1001) GN=pheA PE=3 SV=1	gi|79351534|ref|NP_173844.2| protein embryo defective 2421 [Arabidopsis thaliana] &gt;gi|26450238|dbj|BAC42236.1| unknown protein [Arabidopsis thaliana] &gt;gi|332192397|gb|AEE30518.1| FAD/NAD(P)-binding oxidoreductase family protein [Arabidopsis thaliana]
MSTRG.1995.3	1[-]8638943-8640439	AT1G24350.3	j	GO:0004601;GO:0016021;GO:0005886	K09775	virNOG18964	S	sp|O32107|YUID_BACSU Uncharacterized membrane protein YuiD OS=Bacillus subtilis (strain 168) GN=yuiD PE=4 SV=1	gi|21555270|gb|AAM63820.1| unknown [Arabidopsis thaliana]
MSTRG.1997.2	1[-]8651538-8652191	AT1G24400.1	j	GO:0015175;GO:0015172;GO:0016021;GO:0015804;GO:0003333;GO:0015293;GO:0005886	-	virNOG30650;virNOG05444;virNOG05140	E	sp|Q9LRB5|LHT2_ARATH Lysine histidine transporter 2 OS=Arabidopsis thaliana GN=LHT2 PE=1 SV=1	gi|18395471|ref|NP_564217.1| lysine histidine transporter 2 [Arabidopsis thaliana] &gt;gi|75264196|sp|Q9LRB5.1|LHT2_ARATH RecName: Full=Lysine histidine transporter 2; Short=AtLHT2; AltName: Full=Amino acid transporter-like protein 2 &gt;gi|9743356|gb|AAF97980.1|AC000103_30 F21J9.6 [Arabidopsis thaliana] &gt;gi|9293860|dbj|BAB01766.1| amino acid transporter-like protein 2 [Arabidopsis thaliana] &…
MSTRG.2000.1	1[+]8665809-8672449	AT1G24460.2	j	GO:0032588;GO:0009651;GO:0007034	-	virNOG00541	S	-	gi|334182829|ref|NP_173855.5| TGN-localized SYP41 interacting protein [Arabidopsis thaliana] &gt;gi|332192411|gb|AEE30532.1| TGN-localized SYP41 interacting protein [Arabidopsis thaliana]
MSTRG.2017.9	1[+]8742116-8754439	AT1G24706.5	j	GO:0006397;GO:0006406;GO:0003729;GO:0035196;GO:0016607;GO:0000445;GO:0008380;GO:1990428	K12879	virNOG03035	K	sp|F4IAT2|THOC2_ARATH THO complex subunit 2 OS=Arabidopsis thaliana GN=THO2 PE=1 SV=1	gi|1032298957|gb|OAP13282.1| THO2 [Arabidopsis thaliana]
MSTRG.2020.2	1[+]8767567-8769510	AT1G24793.1	j	GO:0046872;GO:2001289;GO:0005739;GO:0103117;GO:0008759;GO:0009245;GO:0009507	K02535	virNOG05713	G	sp|F4IAT8|LPXC1_ARATH Probable UDP-3-O-acyl-N-acetylglucosamine deacetylase 1, mitochondrial OS=Arabidopsis thaliana GN=LPXC1 PE=1 SV=2	gi|62320970|dbj|BAD94001.1| hypothetical protein [Arabidopsis thaliana]
MSTRG.2022.1	1[-]8774997-8814836	AT1G25097.1	j	GO:0005737	K20224	virNOG09581	YU	-	gi|15221826|ref|NP_173876.1| uncharacterized protein [Arabidopsis thaliana] &gt;gi|15221856|ref|NP_173886.1| uncharacterized protein [Arabidopsis thaliana] &gt;gi|9945070|gb|AAG03107.1|AC004133_1 F5A9.2 [Arabidopsis thaliana] &gt;gi|9945072|gb|AAG03109.1|AC004133_3 F5A9.6 [Arabidopsis thaliana] &gt;gi|9945078|gb|AAG03115.1|AC004133_9 F5A9.16 [Arabidopsis thaliana] &gt;gi|11761478|gb|AAG40090.1|AC…
MSTRG.2023.1	1[+]8775853-8814943	AT1G24880.3	j	-	-	virNOG05713	G	-	gi|16974591|gb|AAL31200.1| At1g25170/F4F7_2 [Arabidopsis thaliana] &gt;gi|21928111|gb|AAM78084.1| At1g25170/F4F7_2 [Arabidopsis thaliana]
MSTRG.2023.3	1[+]8775853-8814943	AT1G24880.3	j	GO:0005737	-	virNOG05713	G	-	gi|16974591|gb|AAL31200.1| At1g25170/F4F7_2 [Arabidopsis thaliana] &gt;gi|21928111|gb|AAM78084.1| At1g25170/F4F7_2 [Arabidopsis thaliana]
MSTRG.2023.6	1[+]8798381-8814943	AT1G25098.4	j	-	-	virNOG05713	G	-	gi|16974591|gb|AAL31200.1| At1g25170/F4F7_2 [Arabidopsis thaliana] &gt;gi|21928111|gb|AAM78084.1| At1g25170/F4F7_2 [Arabidopsis thaliana]
MSTRG.2023.7	1[+]8798381-8814943	AT1G25098.4	j	GO:0005737	-	virNOG05713	G	-	gi|16974591|gb|AAL31200.1| At1g25170/F4F7_2 [Arabidopsis thaliana] &gt;gi|21928111|gb|AAM78084.1| At1g25170/F4F7_2 [Arabidopsis thaliana]
MSTRG.2031.4	1[-]8836926-8839591	AT1G25220.2	j	GO:0010311;GO:0010600;GO:0005950;GO:0000162;GO:0009723;GO:0006541;GO:0005829;GO:0009651;GO:0005739;GO:0009617;GO:0004049;GO:0009507	K01658	virNOG05566	E	sp|Q42565|ASB1_ARATH Anthranilate synthase beta subunit 1, chloroplastic OS=Arabidopsis thaliana GN=ASB1 PE=1 SV=1	gi|15222532|ref|NP_173893.1| anthranilate synthase beta subunit 1 [Arabidopsis thaliana] &gt;gi|75102739|sp|Q42565.1|ASB1_ARATH RecName: Full=Anthranilate synthase beta subunit 1, chloroplastic; AltName: Full=Anthranilate synthase component 2-1; AltName: Full=Anthranilate synthase, glutamine amidotransferase component 2-1; AltName: Full=Protein TRYPTOPHAN BIOSYNTHESIS 4; AltName: Full=Protein WEA…
MSTRG.2043.2	1[+]8867050-8869120	AT1G25290.2	j	GO:0004252;GO:0016485;GO:0008270;GO:0016021;GO:0031966;GO:0005886;GO:0031969	-	virNOG04434	T	sp|F4ICF4|RBL10_ARATH RHOMBOID-like protein 10, chloroplastic OS=Arabidopsis thaliana GN=RBL10 PE=2 SV=1	gi|30689150|ref|NP_173900.2| RHOMBOID-like protein 10 [Arabidopsis thaliana] &gt;gi|857217210|sp|F4ICF4.1|RBL10_ARATH RecName: Full=RHOMBOID-like protein 10, chloroplastic; Short=AtRBL10; Flags: Precursor &gt;gi|332192481|gb|AEE30602.1| RHOMBOID-like protein 10 [Arabidopsis thaliana]
MSTRG.2044.2	1[-]8889108-8894319	AT1G25350.1	j	GO:0003723;GO:0005524;GO:0004819;GO:0006425;GO:0048481;GO:0005829;GO:0006424;GO:0005739	K01886	virNOG04199;COG0008	J	sp|Q8W4F3|SYQ_ARATH Glutamine--tRNA ligase, cytoplasmic OS=Arabidopsis thaliana GN=OVA9 PE=2 SV=1	gi|22329783|ref|NP_173906.2| putative tRNA-glutamine ligase [Arabidopsis thaliana] &gt;gi|75162467|sp|Q8W4F3.1|SYQ_ARATH RecName: Full=Glutamine--tRNA ligase, cytoplasmic; AltName: Full=Glutaminyl-tRNA synthetase; Short=GlnRS; AltName: Full=Protein OVULE ABORTION 9 &gt;gi|17065036|gb|AAL32672.1| Unknown protein [Arabidopsis thaliana] &gt;gi|21387137|gb|AAM47972.1| unknown protein [Arabidopsis tha…
MSTRG.2048.2	1[+]8903422-8906002	AT1G25380.2	j	GO:0043132;GO:0055085;GO:0051724;GO:0016021;GO:0005743;GO:0015297;GO:0006839	K15115	virNOG13721;KOG0757	C	sp|Q8RWA5|NDT2_ARATH Nicotinamide adenine dinucleotide transporter 2, mitochondrial OS=Arabidopsis thaliana GN=NDT2 PE=1 SV=1	gi|18395659|ref|NP_564233.1| NAD+ transporter 2 [Arabidopsis thaliana] &gt;gi|75247587|sp|Q8RWA5.1|NDT2_ARATH RecName: Full=Nicotinamide adenine dinucleotide transporter 2, mitochondrial; Short=AtNDT2; AltName: Full=NAD(+) transporter 2 &gt;gi|20260666|gb|AAM13231.1| unknown protein [Arabidopsis thaliana] &gt;gi|30984592|gb|AAP42759.1| At1g25380 [Arabidopsis thaliana] &gt;gi|283482332|emb|CAR7008…
MSTRG.2049.3	1[-]8906158-8909236	AT1G25390.2	j	GO:0004674;GO:0005524;GO:0016021;GO:0006468;GO:0007166;GO:0005886	-	virNOG04329	T	sp|Q9C6K9|LRL11_ARATH LEAF RUST 10 DISEASE-RESISTANCE LOCUS RECEPTOR-LIKE PROTEIN KINASE-like 1.1 OS=Arabidopsis thaliana GN=LRK10L-1.1 PE=2 SV=1	gi|15222572|ref|NP_173910.1| protein kinase superfamily protein [Arabidopsis thaliana] &gt;gi|75333429|sp|Q9C6K9.1|LRL11_ARATH RecName: Full=LEAF RUST 10 DISEASE-RESISTANCE LOCUS RECEPTOR-LIKE PROTEIN KINASE-like 1.1; AltName: Full=Probable receptor-like serine/threonine-protein kinase LRK10L-1.1; Flags: Precursor &gt;gi|12321510|gb|AAG50813.1|AC079281_15 wall-associated kinase, putative [Arabido…
MSTRG.2049.4	1[-]8906293-8909004	AT1G25390.2	j	GO:0004674;GO:0005524;GO:0016021;GO:0006468;GO:0007166;GO:0005886	-	virNOG04329	T	sp|Q9C6K9|LRL11_ARATH LEAF RUST 10 DISEASE-RESISTANCE LOCUS RECEPTOR-LIKE PROTEIN KINASE-like 1.1 OS=Arabidopsis thaliana GN=LRK10L-1.1 PE=2 SV=1	gi|15222572|ref|NP_173910.1| protein kinase superfamily protein [Arabidopsis thaliana] &gt;gi|75333429|sp|Q9C6K9.1|LRL11_ARATH RecName: Full=LEAF RUST 10 DISEASE-RESISTANCE LOCUS RECEPTOR-LIKE PROTEIN KINASE-like 1.1; AltName: Full=Probable receptor-like serine/threonine-protein kinase LRK10L-1.1; Flags: Precursor &gt;gi|12321510|gb|AAG50813.1|AC079281_15 wall-associated kinase, putative [Arabido…
MSTRG.2049.5	1[-]8906293-8909004	AT1G25390.2	j	GO:0004674;GO:0005524;GO:0016021;GO:0006468;GO:0007166;GO:0005886	-	virNOG04329	T	sp|Q9C6K9|LRL11_ARATH LEAF RUST 10 DISEASE-RESISTANCE LOCUS RECEPTOR-LIKE PROTEIN KINASE-like 1.1 OS=Arabidopsis thaliana GN=LRK10L-1.1 PE=2 SV=1	gi|15222572|ref|NP_173910.1| protein kinase superfamily protein [Arabidopsis thaliana] &gt;gi|75333429|sp|Q9C6K9.1|LRL11_ARATH RecName: Full=LEAF RUST 10 DISEASE-RESISTANCE LOCUS RECEPTOR-LIKE PROTEIN KINASE-like 1.1; AltName: Full=Probable receptor-like serine/threonine-protein kinase LRK10L-1.1; Flags: Precursor &gt;gi|12321510|gb|AAG50813.1|AC079281_15 wall-associated kinase, putative [Arabido…
MSTRG.2052.5	1[+]8916042-8918218	AT1G25420.1	j	GO:0015031;GO:0009507	K19476	virNOG01615	Z	sp|Q3ZBV1|IST1_BOVIN IST1 homolog OS=Bos taurus GN=IST1 PE=2 SV=1	gi|18395668|ref|NP_564235.1| Vps4 activity in the MVB pathway regulator [Arabidopsis thaliana] &gt;gi|12321514|gb|AAG50817.1|AC079281_19 unknown protein [Arabidopsis thaliana] &gt;gi|20465254|gb|AAM19947.1| At1g25420/F2J7_16 [Arabidopsis thaliana] &gt;gi|23505891|gb|AAN28805.1| At1g25420/F2J7_16 [Arabidopsis thaliana] &gt;gi|332192499|gb|AEE30620.1| Regulator of Vps4 activity in the MVB pathway p…
MSTRG.2057.1	1[-]8944576-8946622	AT1G25470.1	j	GO:0005634;GO:0003677;GO:0009555;GO:0009873;GO:0006355;GO:0003700	-	virNOG22458;virNOG35144	K	sp|Q8GW17|EF116_ARATH Ethylene-responsive transcription factor ERF116 OS=Arabidopsis thaliana GN=ERF116 PE=2 SV=1	gi|12321515|gb|AAG50818.1|AC079281_20 hypothetical protein [Arabidopsis thaliana]
MSTRG.2060.4	1[-]8955432-8957944	AT1G25500.3	j	GO:0016021;GO:0005886;GO:0009507	-	virNOG11428	I	sp|Q869R1|CTLHB_DICDI CTL-like protein DDB_G0274487 OS=Dictyostelium discoideum GN=DDB_G0274487 PE=3 SV=1	gi|1032298668|gb|OAP12993.1| hypothetical protein AXX17_AT1G26300 [Arabidopsis thaliana]
MSTRG.2061.2	1[+]8962146-8964458	AT1G25520.1	j	GO:0080167;GO:0016021;GO:0009507	-	virNOG09250	S	sp|Q9C6M1|GDT14_ARATH GDT1-like protein 4 OS=Arabidopsis thaliana GN=At1g25520 PE=2 SV=1	gi|685330134|ref|XP_009103074.1| PREDICTED: GDT1-like protein 4 isoform X2 [Brassica rapa]
MSTRG.2061.3	1[+]8962146-8964458	AT1G25520.1	j	GO:0080167;GO:0016021;GO:0009507	-	virNOG09250	S	sp|Q9C6M1|GDT14_ARATH GDT1-like protein 4 OS=Arabidopsis thaliana GN=At1g25520 PE=2 SV=1	gi|685330134|ref|XP_009103074.1| PREDICTED: GDT1-like protein 4 isoform X2 [Brassica rapa]
MSTRG.2063.3	1[-]8969750-8970796	AT1G25540.1	j	GO:0050832;GO:0003677;GO:0031349;GO:0016592;GO:0009911;GO:0045893;GO:0009585;GO:0003713;GO:0005515;GO:0009867;GO:0010218;GO:0010114	K15168	virNOG03129;virNOG07104	CK	sp|Q7XYY2|MED25_ARATH Mediator of RNA polymerase II transcription subunit 25 OS=Arabidopsis thaliana GN=MED25 PE=1 SV=1	gi|685348286|ref|XP_009109890.1| PREDICTED: mediator of RNA polymerase II transcription subunit 25 isoform X1 [Brassica rapa]
MSTRG.2063.4	1[-]8971001-8974521	AT1G25540.1	j	GO:0050832;GO:0003677;GO:0031349;GO:0016592;GO:0009911;GO:0045893;GO:0009585;GO:0003713;GO:0005515;GO:0009867;GO:0010218;GO:0010114	K15168	virNOG03129;virNOG07104	CK	sp|Q7XYY2|MED25_ARATH Mediator of RNA polymerase II transcription subunit 25 OS=Arabidopsis thaliana GN=MED25 PE=1 SV=1	gi|30689268|ref|NP_173925.3| mediator of RNA polymerase II transcription subunit 25 [Arabidopsis thaliana] &gt;gi|75145501|sp|Q7XYY2.1|MED25_ARATH RecName: Full=Mediator of RNA polymerase II transcription subunit 25; Short=AtMED25; AltName: Full=Phytochrome and flowering time 1 protein; AltName: Full=Phytochrome and flowering time regulatory protein 1 &gt;gi|32478899|gb|AAO39425.1| phytochrome an…
MSTRG.2066.1	1[.]8984835-8985058	-	u	-	-	-	-	-	-
MSTRG.2067.2	1[-]8992050-8995535	AT1G25570.1	j	GO:0005768;GO:0016021;GO:0005886;GO:0005802;GO:0005773	-	virNOG05922	R	sp|A5PHT0|Y1448_ARATH Uncharacterized protein At1g24485 OS=Arabidopsis thaliana GN=RWK1 PE=2 SV=2	gi|12320747|gb|AAG50525.1|AC084221_7 hypothetical protein [Arabidopsis thaliana]
MSTRG.2068.2	1[-]8996956-8999091	AT1G25580.1	j	GO:0005634;GO:0000077;GO:0006355;GO:0040020;GO:0010332;GO:0007275;GO:0043565;GO:0003700	-	virNOG09709	K	sp|Q6NQK2|NAC8_ARATH SUPPRESSOR OF GAMMA RESPONSE 1 OS=Arabidopsis thaliana GN=SOG1 PE=1 SV=1	gi|30689293|ref|NP_564238.2| suppressor of gamma response 1 [Arabidopsis thaliana] &gt;gi|75127181|sp|Q6NQK2.1|NAC8_ARATH RecName: Full=NAC domain-containing protein 8; Short=ANAC008 &gt;gi|34222068|gb|AAQ62870.1| At1g25580 [Arabidopsis thaliana] &gt;gi|62319881|dbj|BAD93935.1| hypothetical protein [Arabidopsis thaliana] &gt;gi|110736587|dbj|BAF00259.1| hypothetical protein [Arabidopsis thaliana]…
MSTRG.2070.1	1[+]9020350-9022866	AT1G26090.1	j	GO:0010287;GO:0005524;GO:0016887	-	virNOG09867	R	sp|Q6DYE4|Y1609_ARATH Uncharacterized protein At1g26090, chloroplastic OS=Arabidopsis thaliana GN=At1g26090 PE=1 SV=1	gi|42562319|ref|NP_173934.2| P-loop containing nucleoside triphosphate hydrolases superfamily protein [Arabidopsis thaliana] &gt;gi|75323193|sp|Q6DYE4.1|Y1609_ARATH RecName: Full=Uncharacterized protein At1g26090, chloroplastic; Flags: Precursor &gt;gi|49617729|gb|AAT67560.1| hypothetical protein At1G26090 [Arabidopsis thaliana] &gt;gi|67633392|gb|AAY78621.1| hypothetical protein At1g26090 [Arabi…
MSTRG.2070.2	1[+]9020350-9022866	AT1G26090.1	j	GO:0010287;GO:0005524;GO:0016887	-	virNOG09867	R	sp|Q6DYE4|Y1609_ARATH Uncharacterized protein At1g26090, chloroplastic OS=Arabidopsis thaliana GN=At1g26090 PE=1 SV=1	gi|42562319|ref|NP_173934.2| P-loop containing nucleoside triphosphate hydrolases superfamily protein [Arabidopsis thaliana] &gt;gi|75323193|sp|Q6DYE4.1|Y1609_ARATH RecName: Full=Uncharacterized protein At1g26090, chloroplastic; Flags: Precursor &gt;gi|49617729|gb|AAT67560.1| hypothetical protein At1G26090 [Arabidopsis thaliana] &gt;gi|67633392|gb|AAY78621.1| hypothetical protein At1g26090 [Arabi…
MSTRG.2070.3	1[+]9020350-9022866	AT1G26090.1	j	GO:0010287;GO:0005524;GO:0016887	-	virNOG09867	R	sp|Q6DYE4|Y1609_ARATH Uncharacterized protein At1g26090, chloroplastic OS=Arabidopsis thaliana GN=At1g26090 PE=1 SV=1	gi|42562319|ref|NP_173934.2| P-loop containing nucleoside triphosphate hydrolases superfamily protein [Arabidopsis thaliana] &gt;gi|75323193|sp|Q6DYE4.1|Y1609_ARATH RecName: Full=Uncharacterized protein At1g26090, chloroplastic; Flags: Precursor &gt;gi|49617729|gb|AAT67560.1| hypothetical protein At1G26090 [Arabidopsis thaliana] &gt;gi|67633392|gb|AAY78621.1| hypothetical protein At1g26090 [Arabi…
MSTRG.2075.1	1[-]9028376-9032809	AT1G26120.1	j	GO:0035460;GO:0018732;GO:0080030;GO:0034892;GO:0010296;GO:0047376;GO:0000139;GO:0043906;GO:0016021;GO:0052767;GO:0050253;GO:0009507;GO:0018731;GO:0043908;GO:0080031;GO:0043907;GO:0009737;GO:0052768;GO:0004620;GO:0080032;GO:0018733;GO:0005789;GO:0009056;GO:0043905;GO:0018734	K15889	virNOG04507	R	sp|Q8VYP9|ICML1_ARATH Probable isoprenylcysteine alpha-carbonyl methylesterase ICMEL1 OS=Arabidopsis thaliana GN=ICMEL1 PE=2 SV=1	gi|22329792|ref|NP_173937.2| probable isoprenylcysteine alpha-carbonyl methylesterase ICMEL1 [Arabidopsis thaliana] &gt;gi|75331145|sp|Q8VYP9.1|ICML1_ARATH RecName: Full=Probable isoprenylcysteine alpha-carbonyl methylesterase ICMEL1; AltName: Full=Isoprenylcysteine methylesterase-like protein 1 &gt;gi|17979292|gb|AAL49871.1| unknown protein [Arabidopsis thaliana] &gt;gi|20259111|gb|AAM14271.1| u…
MSTRG.2083.1	1[-]9065955-9075320	AT1G26230.1	j	GO:0005524;GO:0006458;GO:0061077;GO:0007005;GO:0051082;GO:0005829;GO:0005739;GO:0009941;GO:0044183;GO:0042026;GO:0009570	K04077	virNOG05252;COG0459	O	sp|Q9C667|CPNB4_ARATH Chaperonin 60 subunit beta 4, chloroplastic OS=Arabidopsis thaliana GN=CPN60B4 PE=1 SV=1	gi|15222666|ref|NP_173947.1| chaperonin 60 subunit beta 4 [Arabidopsis thaliana] &gt;gi|75308802|sp|Q9C667.1|CPNB4_ARATH RecName: Full=Chaperonin 60 subunit beta 4, chloroplastic; Short=CPN-60 beta 4; Flags: Precursor &gt;gi|12321186|gb|AAG50688.1|AC079829_21 chaperonin precursor, putative [Arabidopsis thaliana] &gt;gi|332192542|gb|AEE30663.1| chaperonin 60 subunit beta 4 [Arabidopsis thaliana] &…
MSTRG.2083.8	1[-]9066475-9075320	AT1G26230.1	j	GO:0005524;GO:0006458;GO:0061077;GO:0007005;GO:0051082;GO:0005829;GO:0005739;GO:0009941;GO:0044183;GO:0042026;GO:0009570	K04077	virNOG05252;COG0459	O	sp|Q9C667|CPNB4_ARATH Chaperonin 60 subunit beta 4, chloroplastic OS=Arabidopsis thaliana GN=CPN60B4 PE=1 SV=1	gi|15222666|ref|NP_173947.1| chaperonin 60 subunit beta 4 [Arabidopsis thaliana] &gt;gi|75308802|sp|Q9C667.1|CPNB4_ARATH RecName: Full=Chaperonin 60 subunit beta 4, chloroplastic; Short=CPN-60 beta 4; Flags: Precursor &gt;gi|12321186|gb|AAG50688.1|AC079829_21 chaperonin precursor, putative [Arabidopsis thaliana] &gt;gi|332192542|gb|AEE30663.1| chaperonin 60 subunit beta 4 [Arabidopsis thaliana] &…
MSTRG.2083.11	1[-]9072350-9075278	AT1G26230.1	j	GO:0005524;GO:0006458;GO:0061077;GO:0007005;GO:0051082;GO:0005829;GO:0005739;GO:0009941;GO:0044183;GO:0042026;GO:0009570	K04077	virNOG05252;COG0459	O	sp|Q9C667|CPNB4_ARATH Chaperonin 60 subunit beta 4, chloroplastic OS=Arabidopsis thaliana GN=CPN60B4 PE=1 SV=1	gi|334182873|ref|NP_001185097.1| chaperonin 60 subunit beta 4 [Arabidopsis thaliana] &gt;gi|332192543|gb|AEE30664.1| chaperonin 60 subunit beta 4 [Arabidopsis thaliana]
MSTRG.2090.4	1[-]9098567-9099739	AT1G26300.2	j	-	-	virNOG12088	S	-	gi|42562321|ref|NP_173954.2| BSD domain-containing protein [Arabidopsis thaliana] &gt;gi|15450417|gb|AAK96502.1| At1g26300/F28B23_4 [Arabidopsis thaliana] &gt;gi|22655044|gb|AAM98113.1| At1g26300/F28B23_4 [Arabidopsis thaliana] &gt;gi|51968628|dbj|BAD43006.1| unnamed protein product [Arabidopsis thaliana] &gt;gi|51971597|dbj|BAD44463.1| unnamed protein product [Arabidopsis thaliana] &gt;gi|332192…
MSTRG.2093.2	1[-]9121530-9122577	AT1G26370.1	j	GO:0006397;GO:0043484;GO:0044822;GO:0005524;GO:0005737;GO:0004004;GO:0005681;GO:0005730	K12818	virNOG05360	A	sp|F4IE66|PRP22_ARATH Pre-mRNA-splicing factor ATP-dependent RNA helicase DEAH10 OS=Arabidopsis thaliana GN=RID1 PE=1 SV=1	gi|42562325|ref|NP_173961.3| RNA helicase family protein [Arabidopsis thaliana] &gt;gi|961512643|sp|F4IE66.1|PRP22_ARATH RecName: Full=Pre-mRNA-splicing factor ATP-dependent RNA helicase DEAH10; AltName: Full=DEAH RNA helicase homolog PRP22; AltName: Full=Protein ROOT INITIATION DEFECTIVE 1 &gt;gi|332192562|gb|AEE30683.1| RNA helicase family protein [Arabidopsis thaliana] &gt;gi|1032302368|gb|OAP…
MSTRG.2096.9	1[-]9144018-9146061	AT1G26440.1	j	GO:0005274;GO:0015720;GO:0042906;GO:0005524;GO:0042907;GO:0015857;GO:0015210;GO:0016021;GO:0005739	-	virNOG31204;virNOG00098	P	sp|Q93Z75|UPS5_ARATH Ureide permease 5 OS=Arabidopsis thaliana GN=UPS5 PE=1 SV=1	gi|30689475|ref|NP_849708.1| ureide permease 5 [Arabidopsis thaliana] &gt;gi|42571649|ref|NP_973915.1| ureide permease 5 [Arabidopsis thaliana] &gt;gi|68566144|sp|Q93Z75.1|UPS5_ARATH RecName: Full=Ureide permease 5; Short=AtUPS5 &gt;gi|16604336|gb|AAL24174.1| At1g26440/T1K7_17 [Arabidopsis thaliana] &gt;gi|27764920|gb|AAO23581.1| At1g26440/T1K7_17 [Arabidopsis thaliana] &gt;gi|332192568|gb|AEE306…
MSTRG.2104.2	1[-]9163337-9165903	AT1G26520.1	j	GO:0005634	-	virNOG12384;virNOG01969	HR	sp|Q99MB4|CBWD1_RAT COBW domain-containing protein 1 OS=Rattus norvegicus GN=Cbwd1 PE=2 SV=2	gi|145336129|ref|NP_173974.3| Cobalamin biosynthesis CobW-like protein [Arabidopsis thaliana] &gt;gi|63147374|gb|AAY34160.1| At1g26520 [Arabidopsis thaliana] &gt;gi|332192579|gb|AEE30700.1| Cobalamin biosynthesis CobW-like protein [Arabidopsis thaliana] &gt;gi|1032298478|gb|OAP12803.1| hypothetical protein AXX17_AT1G26880 [Arabidopsis thaliana]
MSTRG.2105.2	1[+]9166206-9167118	AT1G26530.1	j	GO:0032040	K14566	virNOG00144;COG1412	R	sp|Q32PD0|FCF1_BOVIN rRNA-processing protein FCF1 homolog OS=Bos taurus GN=FCF1 PE=2 SV=1	gi|297845708|ref|XP_002890735.1| predicted protein [Arabidopsis lyrata subsp. lyrata] &gt;gi|297336577|gb|EFH66994.1| predicted protein [Arabidopsis lyrata subsp. lyrata]
MSTRG.2107.2	1[+]9171916-9172796	AT1G26550.1	j	GO:0003755	K09579	virNOG19247	O	sp|A6QPY8|PIN4_BOVIN Peptidyl-prolyl cis-trans isomerase NIMA-interacting 4 OS=Bos taurus GN=PIN4 PE=2 SV=1	gi|297851036|ref|XP_002893399.1| peptidyl-prolyl cis-trans isomerase PPIC-type family protein [Arabidopsis lyrata subsp. lyrata] &gt;gi|297339241|gb|EFH69658.1| peptidyl-prolyl cis-trans isomerase PPIC-type family protein [Arabidopsis lyrata subsp. lyrata]
MSTRG.2114.2	1[-]9207393-9209923	AT1G26640.1	j	GO:0016310;GO:0005524;GO:0102043;GO:0005829;GO:0016301;GO:0016114	-	virNOG08577	R	sp|O26153|IPK_METTH Isopentenyl phosphate kinase OS=Methanothermobacter thermautotrophicus (strain ATCC 29096 / DSM 1053 / JCM 10044 / NBRC 100330 / Delta H) GN=MTH_47 PE=1 SV=1	gi|17528974|gb|AAL38697.1| unknown protein [Arabidopsis thaliana]
MSTRG.2117.3	1[+]9214190-9215507	AT1G26665.1	j	GO:0006357;GO:0016592;GO:0001104	K15151	virNOG07807;NOG57531;virNOG06740;NOG53546	SJK	sp|F4HPA7|MD10B_ARATH Mediator of RNA polymerase II transcription subunit 10b OS=Arabidopsis thaliana GN=MED10B PE=1 SV=1	gi|9295719|gb|AAF87025.1|AC006535_3 T24P13.4 [Arabidopsis thaliana]
MSTRG.2131.4	1[-]9300935-9304124	AT1G26850.2	j	GO:0005768;GO:0008168;GO:0016021;GO:0005802;GO:0032259;GO:0000139	-	euNOG05773;virNOG04772	R	sp|B9DFI7|PMT2_ARATH Probable methyltransferase PMT2 OS=Arabidopsis thaliana GN=At1g26850 PE=2 SV=2	gi|18396075|ref|NP_564265.1| putative methyltransferase PMT2 [Arabidopsis thaliana] &gt;gi|30689677|ref|NP_849710.1| putative methyltransferase PMT2 [Arabidopsis thaliana] &gt;gi|292630860|sp|B9DFI7.2|PMT2_ARATH RecName: Full=Probable methyltransferase PMT2 &gt;gi|14335102|gb|AAK59830.1| At1g26850/T2P11_4 [Arabidopsis thaliana] &gt;gi|23308473|gb|AAN18206.1| At1g26850/T2P11_4 [Arabidopsis thalian…
MSTRG.2143.3	1[+]9378516-9379798	AT1G27020.1	j	GO:0005634	-	virNOG29826;virNOG31602	S	-	gi|227206428|dbj|BAH57269.1| AT1G27020 [Arabidopsis thaliana]
MSTRG.2143.2	1[+]9378516-9380606	AT1G27020.1	j	GO:0005634	-	virNOG29826;virNOG31602	S	-	gi|15223410|ref|NP_174022.1| uncharacterized protein [Arabidopsis thaliana] &gt;gi|8778853|gb|AAF79852.1|AC000348_5 T7N9.8 [Arabidopsis thaliana] &gt;gi|18175958|gb|AAL59958.1| unknown protein [Arabidopsis thaliana] &gt;gi|21436365|gb|AAM51352.1| unknown protein [Arabidopsis thaliana] &gt;gi|332192648|gb|AEE30769.1| uncharacterized protein AT1G27020 [Arabidopsis thaliana]
MSTRG.2144.2	1[+]9381680-9383905	AT1G27030.1	j	-	-	virNOG31602	S	-	gi|18396149|ref|NP_564270.1| uncharacterized protein [Arabidopsis thaliana] &gt;gi|8778854|gb|AAF79853.1|AC000348_6 T7N9.9 [Arabidopsis thaliana] &gt;gi|14517458|gb|AAK62619.1| At1g27030/T7N9_9 [Arabidopsis thaliana] &gt;gi|21360451|gb|AAM47341.1| At1g27030/T7N9_9 [Arabidopsis thaliana] &gt;gi|332192649|gb|AEE30770.1| uncharacterized protein AT1G27030 [Arabidopsis thaliana] &gt;gi|1032298786|gb|O…
MSTRG.2152.1	1[+]9429001-9432190	AT1G27150.1	j	GO:0005634	-	virNOG04246;KOG2610	S	sp|A2VD82|TTC38_XENLA Tetratricopeptide repeat protein 38 OS=Xenopus laevis GN=ttc38 PE=2 SV=1	gi|18396209|ref|NP_564271.1| StaR-like protein domain-containing protein [Arabidopsis thaliana] &gt;gi|8778861|gb|AAF79860.1|AC000348_13 T7N9.21 [Arabidopsis thaliana] &gt;gi|332192666|gb|AEE30787.1| StaR-like protein domain-containing protein [Arabidopsis thaliana]
MSTRG.2159.1	1[.]9478063-9478538	-	u	GO:0015074;GO:0009664;GO:0008270;GO:0005576;GO:0016021;GO:0003676	-	virNOG05810;virNOG35631;virNOG27473	R	sp|Q94HW2|POLR1_ARATH Retrovirus-related Pol polyprotein from transposon RE1 OS=Arabidopsis thaliana GN=RE1 PE=2 SV=1	gi|9802525|gb|AAF99727.1|AC004557_6 F17L21.7 [Arabidopsis thaliana]
MSTRG.2160.1	1[+]9481405-9484345	AT1G27290.2	j	GO:0005768;GO:0005634;GO:0005515;GO:0016021;GO:0005739;GO:0005802	-	braNOG14574;virNOG25761;virNOG22297	S	-	gi|18396284|ref|NP_564275.1| uncharacterized protein [Arabidopsis thaliana] &gt;gi|9802527|gb|AAF99729.1|AC004557_8 F17L21.9 [Arabidopsis thaliana] &gt;gi|15450914|gb|AAK96728.1| Unknown protein [Arabidopsis thaliana] &gt;gi|17978743|gb|AAL47365.1| unknown protein [Arabidopsis thaliana] &gt;gi|332192683|gb|AEE30804.1| uncharacterized protein AT1G27300 [Arabidopsis thaliana] &gt;gi|1032298379|gb|O…
MSTRG.2164.2	1[+]9492967-9494221	AT1G27330.1	j	GO:0005783;GO:0016021	-	virNOG23548	S	-	gi|674868239|emb|CDY66149.1| BnaAnng21710D [Brassica napus]
MSTRG.2179.2	1[-]9540210-9544278	AT1G27470.1	j	GO:0005634;GO:0000166	K14548	NOG03832;KOG2048;virNOG06065	R	sp|Q969X6|UTP4_HUMAN U3 small nucleolar RNA-associated protein 4 homolog OS=Homo sapiens GN=UTP4 PE=1 SV=1	gi|22329818|ref|NP_174067.2| transducin family protein / WD-40 repeat family protein [Arabidopsis thaliana] &gt;gi|17979117|gb|AAL49816.1| unknown protein [Arabidopsis thaliana] &gt;gi|23297582|gb|AAN12900.1| unknown protein [Arabidopsis thaliana] &gt;gi|332192715|gb|AEE30836.1| transducin family protein / WD-40 repeat family protein [Arabidopsis thaliana]
MSTRG.2183.2	1[+]9558617-9562328	AT1G27520.1	j	GO:0030433;GO:0006491;GO:0097466;GO:0005509;GO:0004571;GO:0016021;GO:0005789;GO:0030968	K10084	virNOG16095;KOG2429	G	sp|Q9SXC9|MNS5_ARATH Alpha-mannosidase I MNS5 OS=Arabidopsis thaliana GN=MNS5 PE=1 SV=1	gi|1032301466|gb|OAP15791.1| hypothetical protein AXX17_AT1G27960 [Arabidopsis thaliana]
MSTRG.2183.3	1[+]9558617-9562328	AT1G27520.1	j	GO:0016020;GO:0005783;GO:0006487;GO:0030433;GO:0004559	K10084	virNOG16095;KOG2429	G	sp|Q9SXC9|MNS5_ARATH Alpha-mannosidase I MNS5 OS=Arabidopsis thaliana GN=MNS5 PE=1 SV=1	gi|18396373|ref|NP_564288.1| putative alpha-mannosidase I MNS5 [Arabidopsis thaliana] &gt;gi|75213218|sp|Q9SXC9.1|MNS5_ARATH RecName: Full=Alpha-mannosidase I MNS5 &gt;gi|5668763|gb|AAD45990.1|AC005916_2 Similar to gb|U04299 mannosyl-oligosaccharide alpha-1,2-mannosidase from Mus musculus. ESTs gb|R84145 and gb|AA394707 come from this gene [Arabidopsis thaliana] &gt;gi|15912209|gb|AAL08238.1| At1…
MSTRG.2183.4	1[+]9558617-9562328	AT1G27520.1	j	GO:0030433;GO:0006491;GO:0097466;GO:0005509;GO:0004571;GO:0016021;GO:0005789;GO:0030968	K10084	virNOG16095;KOG2429	G	sp|Q9SXC9|MNS5_ARATH Alpha-mannosidase I MNS5 OS=Arabidopsis thaliana GN=MNS5 PE=1 SV=1	gi|18396373|ref|NP_564288.1| putative alpha-mannosidase I MNS5 [Arabidopsis thaliana] &gt;gi|75213218|sp|Q9SXC9.1|MNS5_ARATH RecName: Full=Alpha-mannosidase I MNS5 &gt;gi|5668763|gb|AAD45990.1|AC005916_2 Similar to gb|U04299 mannosyl-oligosaccharide alpha-1,2-mannosidase from Mus musculus. ESTs gb|R84145 and gb|AA394707 come from this gene [Arabidopsis thaliana] &gt;gi|15912209|gb|AAL08238.1| At1…
MSTRG.2183.5	1[+]9558617-9562328	AT1G27520.1	j	GO:0030433;GO:0006491;GO:0097466;GO:0005509;GO:0004571;GO:0016021;GO:0005789;GO:0030968	K10084	virNOG16095;KOG2429	G	sp|Q9SXC9|MNS5_ARATH Alpha-mannosidase I MNS5 OS=Arabidopsis thaliana GN=MNS5 PE=1 SV=1	gi|18396373|ref|NP_564288.1| putative alpha-mannosidase I MNS5 [Arabidopsis thaliana] &gt;gi|75213218|sp|Q9SXC9.1|MNS5_ARATH RecName: Full=Alpha-mannosidase I MNS5 &gt;gi|5668763|gb|AAD45990.1|AC005916_2 Similar to gb|U04299 mannosyl-oligosaccharide alpha-1,2-mannosidase from Mus musculus. ESTs gb|R84145 and gb|AA394707 come from this gene [Arabidopsis thaliana] &gt;gi|15912209|gb|AAL08238.1| At1…
MSTRG.2185.1	1[-]9565913-9571251	AT1G27540.2	j	GO:0005634;GO:0005739	-	-	-	sp|Q4PSE7|FB262_ARATH F-box protein At5g25290 OS=Arabidopsis thaliana GN=At5g25290 PE=2 SV=1	gi|15223540|ref|NP_174074.1| uncharacterized protein [Arabidopsis thaliana] &gt;gi|5668765|gb|AAD45992.1|AC005916_4 T17H3.4 [Arabidopsis thaliana] &gt;gi|332192722|gb|AEE30843.1| uncharacterized protein AT1G27540 [Arabidopsis thaliana]
MSTRG.2188.2	1[+]9592128-9603167	AT1G27595.1	j	-	K06100	virNOG13654	A	sp|Q7ZYV9|SYMPK_XENLA Symplekin OS=Xenopus laevis GN=sympk PE=1 SV=1	gi|1032303856|gb|OAP18181.1| hypothetical protein AXX17_AT1G27980 [Arabidopsis thaliana]
MSTRG.2188.4	1[+]9592210-9603167	AT1G27595.1	j	-	K06100	virNOG13654	A	sp|Q7ZYV9|SYMPK_XENLA Symplekin OS=Xenopus laevis GN=sympk PE=1 SV=1	gi|1032303856|gb|OAP18181.1| hypothetical protein AXX17_AT1G27980 [Arabidopsis thaliana]
MSTRG.2189.3	1[-]9603619-9606121	AT1G27600.2	j	GO:0006486;GO:0042285;GO:0000139;GO:0010417;GO:0015018;GO:0016021;GO:0071555;GO:0009834;GO:0010584	-	virNOG03238	O	sp|Q9SXC4|IRX9H_ARATH Probable beta-1,4-xylosyltransferase IRX9H OS=Arabidopsis thaliana GN=IRX9H PE=2 SV=2	gi|42571663|ref|NP_973922.1| Probable beta-1,4-xylosyltransferase IRX9H [Arabidopsis thaliana] &gt;gi|79353985|ref|NP_564290.2| Probable beta-1,4-xylosyltransferase IRX9H [Arabidopsis thaliana] &gt;gi|332319791|sp|Q9SXC4.2|IRX9H_ARATH RecName: Full=Probable beta-1,4-xylosyltransferase IRX9H; AltName: Full=Protein IRREGULAR XYLEM 9 homolog; AltName: Full=Xylan xylosyltransferase IRX9H &gt;gi|33219…
MSTRG.2189.4	1[-]9603619-9606121	AT1G27600.2	j	GO:0006486;GO:0042285;GO:0000139;GO:0010417;GO:0015018;GO:0016021;GO:0071555;GO:0009834;GO:0010584	-	virNOG03238	O	sp|Q9SXC4|IRX9H_ARATH Probable beta-1,4-xylosyltransferase IRX9H OS=Arabidopsis thaliana GN=IRX9H PE=2 SV=2	gi|42571663|ref|NP_973922.1| Probable beta-1,4-xylosyltransferase IRX9H [Arabidopsis thaliana] &gt;gi|79353985|ref|NP_564290.2| Probable beta-1,4-xylosyltransferase IRX9H [Arabidopsis thaliana] &gt;gi|332319791|sp|Q9SXC4.2|IRX9H_ARATH RecName: Full=Probable beta-1,4-xylosyltransferase IRX9H; AltName: Full=Protein IRREGULAR XYLEM 9 homolog; AltName: Full=Xylan xylosyltransferase IRX9H &gt;gi|33219…
MSTRG.2201.1	1[+]9648266-9648699	AT1G27730.1	x	GO:0009414;GO:0010200;GO:0043565;GO:0008270;GO:0009651;GO:0010117;GO:0003700;GO:0009611;GO:0009644;GO:0045892;GO:0005634;GO:0009409;GO:0044212;GO:0035264;GO:0009737;GO:0006979;GO:0015979	-	virNOG20639;virNOG19434;virNOG16076	KR	sp|Q96289|ZAT10_ARATH Zinc finger protein ZAT10 OS=Arabidopsis thaliana GN=ZAT10 PE=2 SV=1	gi|1418323|emb|CAA67229.1| zinc finger protein [Arabidopsis thaliana] &gt;gi|1418333|emb|CAA67228.1| zinc finger protein [Arabidopsis thaliana]
MSTRG.2202.2	1[+]9657367-9661488	AT1G27750.1	j	GO:0005634;GO:0000166;GO:0003676	K18667	virNOG06125;virNOG04674	KR	sp|Q8LPQ9|FPA_ARATH Flowering time control protein FPA OS=Arabidopsis thaliana GN=FPA PE=1 SV=2	gi|145336181|ref|NP_174096.3| nucleic acid binding protein [Arabidopsis thaliana] &gt;gi|20259447|gb|AAM13844.1| unknown protein [Arabidopsis thaliana] &gt;gi|332192751|gb|AEE30872.1| nucleic acid binding protein [Arabidopsis thaliana]
MSTRG.2203.3	1[+]9662113-9666475	AT1G27752.1	j	GO:0005634	K18667	KOG4501;virNOG04674	K	sp|Q9H1I8|ASCC2_HUMAN Activating signal cointegrator 1 complex subunit 2 OS=Homo sapiens GN=ASCC2 PE=1 SV=3	gi|145324044|ref|NP_001077611.1| ubiquitin system component Cue protein [Arabidopsis thaliana] &gt;gi|332192752|gb|AEE30873.1| ubiquitin system component Cue protein [Arabidopsis thaliana]
MSTRG.2204.3	1[+]9668601-9671758	AT1G27760.3	j	GO:0005634;GO:0009651;GO:0005737	-	virNOG01813	Z	sp|Q5S1U6|IFRD1_PIG Interferon-related developmental regulator 1 OS=Sus scrofa GN=IFRD1 PE=2 SV=1	gi|42571665|ref|NP_973923.1| protein salt tolerance 32 [Arabidopsis thaliana] &gt;gi|332192754|gb|AEE30875.1| protein salt tolerance 32 [Arabidopsis thaliana] &gt;gi|1032300140|gb|OAP14465.1| SAT32 [Arabidopsis thaliana]
MSTRG.2206.4	1[-]9693086-9696381	AT1G27840.1	j	GO:0080008;GO:0005634;GO:0006281;GO:0000166;GO:0005834;GO:0005739;GO:0010224	K10570	virNOG08139	KL	sp|Q5BIM8|ERCC8_BOVIN DNA excision repair protein ERCC-8 OS=Bos taurus GN=ERCC8 PE=2 SV=1	gi|22329825|ref|NP_174105.2| DDB1a interacting protein ATCSA-1 [Arabidopsis thaliana] &gt;gi|15982897|gb|AAL09795.1| At1g27840/F28L5_15 [Arabidopsis thaliana] &gt;gi|18377624|gb|AAL66962.1| unknown protein [Arabidopsis thaliana] &gt;gi|20465583|gb|AAM20274.1| unknown protein [Arabidopsis thaliana] &gt;gi|332192760|gb|AEE30881.1| DDB1a interacting protein ATCSA-1 [Arabidopsis thaliana] &gt;gi|1032…
MSTRG.2210.4	1[-]9715649-9720552	AT1G27900.2	j	GO:0006397;GO:0005634;GO:0005524;GO:0004004;GO:0008380;GO:0003676	K12818	virNOG09640	A	sp|Q93Y16|DEAH4_ARATH Probable pre-mRNA-splicing factor ATP-dependent RNA helicase DEAH4 OS=Arabidopsis thaliana GN=At1g27900 PE=1 SV=1	gi|18396548|ref|NP_564296.1| RNA helicase family protein [Arabidopsis thaliana] &gt;gi|75331739|sp|Q93Y16.1|DEAH4_ARATH RecName: Full=Probable pre-mRNA-splicing factor ATP-dependent RNA helicase DEAH4; AltName: Full=DEAH RNA helicase homolog PRP22 &gt;gi|15451224|gb|AAK96883.1| ATP-dependent RNA helicase, putative [Arabidopsis thaliana] &gt;gi|22136080|gb|AAM91118.1| ATP-dependent RNA helicase, p…
MSTRG.2212.1	1[-]9726607-9730646	AT1G27921.3	j	GO:0005819;GO:0005737	K16732	virNOG02235	Z	sp|Q9C7G0|MA658_ARATH 65-kDa microtubule-associated protein 8 OS=Arabidopsis thaliana GN=MAP65-8 PE=1 SV=2	gi|334182911|ref|NP_174113.2| microtubule-associated protein 65-8 [Arabidopsis thaliana] &gt;gi|300681234|sp|Q9C7G0.2|MA658_ARATH RecName: Full=65-kDa microtubule-associated protein 8; Short=AtMAP65-8 &gt;gi|332192770|gb|AEE30891.1| microtubule-associated protein 65-8 [Arabidopsis thaliana]
MSTRG.2217.2	1[+]9748756-9752703	AT1G27980.1	j	GO:0016831;GO:0008117;GO:0006520;GO:0016021;GO:0005789;GO:0030170;GO:0030149	K01634	virNOG07604	E	sp|Q9C509|SGPL_ARATH Sphingosine-1-phosphate lyase OS=Arabidopsis thaliana GN=DPL1 PE=1 SV=1	gi|15217780|ref|NP_174119.1| Sphingosine-1-phosphate lyase [Arabidopsis thaliana] &gt;gi|38503366|sp|Q9C509.1|SGPL_ARATH RecName: Full=Sphingosine-1-phosphate lyase; Short=AtSPL1; Short=S1PL; Short=SP-lyase; Short=SPL; AltName: Full=Dihydrosphingosine phosphate lyase 1; Short=AtDPL1; AltName: Full=Sphingosine-1-phosphate aldolase &gt;gi|12323004|gb|AAG51494.1|AC069471_25 sphingosine-1-phosphate l…
MSTRG.2221.2	1[+]9779003-9783967	AT1G28060.1	j	GO:0000398;GO:0046540	K12843	KOG2769;virNOG14374	A	sp|Q9C7E7|RDM16_ARATH Protein RDM16 OS=Arabidopsis thaliana GN=RDM16 PE=2 SV=1	gi|15217815|ref|NP_174127.1| Pre-mRNA-splicing factor 3 [Arabidopsis thaliana] &gt;gi|12323002|gb|AAG51492.1|AC069471_23 hypothetical protein [Arabidopsis thaliana] &gt;gi|22022524|gb|AAM83220.1| At1g28060/F13K9_16 [Arabidopsis thaliana] &gt;gi|332192786|gb|AEE30907.1| Pre-mRNA-splicing factor 3 [Arabidopsis thaliana]
MSTRG.2221.4	1[+]9779019-9783967	AT1G28060.1	j	GO:0000398;GO:0046540	K12843	KOG2769;virNOG14374	A	sp|Q9C7E7|RDM16_ARATH Protein RDM16 OS=Arabidopsis thaliana GN=RDM16 PE=2 SV=1	gi|15217815|ref|NP_174127.1| Pre-mRNA-splicing factor 3 [Arabidopsis thaliana] &gt;gi|12323002|gb|AAG51492.1|AC069471_23 hypothetical protein [Arabidopsis thaliana] &gt;gi|22022524|gb|AAM83220.1| At1g28060/F13K9_16 [Arabidopsis thaliana] &gt;gi|332192786|gb|AEE30907.1| Pre-mRNA-splicing factor 3 [Arabidopsis thaliana]
MSTRG.2221.7	1[+]9779140-9783967	AT1G28060.1	j	GO:0000398;GO:0046540	K12843	KOG2769;virNOG14374	A	sp|Q9C7E7|RDM16_ARATH Protein RDM16 OS=Arabidopsis thaliana GN=RDM16 PE=2 SV=1	gi|15217815|ref|NP_174127.1| Pre-mRNA-splicing factor 3 [Arabidopsis thaliana] &gt;gi|12323002|gb|AAG51492.1|AC069471_23 hypothetical protein [Arabidopsis thaliana] &gt;gi|22022524|gb|AAM83220.1| At1g28060/F13K9_16 [Arabidopsis thaliana] &gt;gi|332192786|gb|AEE30907.1| Pre-mRNA-splicing factor 3 [Arabidopsis thaliana]
MSTRG.2221.6	1[+]9779140-9784091	AT1G28060.1	j	GO:0000398;GO:0046540	K12843	KOG2769;virNOG14374	A	sp|Q9C7E7|RDM16_ARATH Protein RDM16 OS=Arabidopsis thaliana GN=RDM16 PE=2 SV=1	gi|15217815|ref|NP_174127.1| Pre-mRNA-splicing factor 3 [Arabidopsis thaliana] &gt;gi|12323002|gb|AAG51492.1|AC069471_23 hypothetical protein [Arabidopsis thaliana] &gt;gi|22022524|gb|AAM83220.1| At1g28060/F13K9_16 [Arabidopsis thaliana] &gt;gi|332192786|gb|AEE30907.1| Pre-mRNA-splicing factor 3 [Arabidopsis thaliana]
MSTRG.2222.1	1[+]9795582-9798430	AT1G28090.1	j	GO:0006396;GO:0003723;GO:0016779;GO:0005739	-	virNOG06376	J	sp|P44439|PCNB_HAEIN Poly(A) polymerase I OS=Haemophilus influenzae (strain ATCC 51907 / DSM 11121 / KW20 / Rd) GN=pcnB PE=3 SV=1	gi|42562367|ref|NP_174130.2| polynucleotide adenylyltransferase family protein [Arabidopsis thaliana] &gt;gi|332192789|gb|AEE30910.1| polynucleotide adenylyltransferase family protein [Arabidopsis thaliana] &gt;gi|1032297788|gb|OAP12113.1| hypothetical protein AXX17_AT1G28460 [Arabidopsis thaliana]
MSTRG.2233.2	1[-]9868368-9872181	AT1G28240.1	j	GO:0016757;GO:0016021	-	euNOG04976;virNOG03437	S	-	gi|15217874|ref|NP_174145.1| uncharacterized protein [Arabidopsis thaliana] &gt;gi|9795613|gb|AAF98431.1|AC021044_10 Unknown protein [Arabidopsis thaliana] &gt;gi|332192814|gb|AEE30935.1| uncharacterized protein AT1G28240 [Arabidopsis thaliana]
MSTRG.2240.2	1[-]9920675-9924911	AT1G28320.1	j	GO:0004252;GO:0016485;GO:0005777	-	virNOG11559	O	sp|Q8VZD4|DEG15_ARATH Glyoxysomal processing protease, glyoxysomal OS=Arabidopsis thaliana GN=DEG15 PE=1 SV=2	gi|18086453|gb|AAL57680.1| At1g28320/F3H9_2 [Arabidopsis thaliana]
MSTRG.2240.3	1[-]9920675-9924911	AT1G28320.1	j	GO:0004252;GO:0016485;GO:0005777	-	virNOG11559	O	sp|Q8VZD4|DEG15_ARATH Glyoxysomal processing protease, glyoxysomal OS=Arabidopsis thaliana GN=DEG15 PE=1 SV=2	gi|18086453|gb|AAL57680.1| At1g28320/F3H9_2 [Arabidopsis thaliana]
MSTRG.2240.4	1[-]9920675-9924911	AT1G28320.1	j	GO:0004252;GO:0016485;GO:0005777	-	virNOG11559	O	sp|Q8VZD4|DEG15_ARATH Glyoxysomal processing protease, glyoxysomal OS=Arabidopsis thaliana GN=DEG15 PE=1 SV=2	gi|18086453|gb|AAL57680.1| At1g28320/F3H9_2 [Arabidopsis thaliana]
MSTRG.2243.3	1[+]9943907-9949778	AT1G28350.1	j	GO:0005524;GO:0006418;GO:0004831;GO:0005737	K01866	COG0162;virNOG02935	J	sp|F4HWL4|SYYC2_ARATH Tyrosine--tRNA ligase 2, cytoplasmic OS=Arabidopsis thaliana GN=At1g28350 PE=1 SV=1	gi|334182915|ref|NP_174157.4| probably tyrosine-tRNA synthetase [Arabidopsis thaliana] &gt;gi|902951519|sp|F4HWL4.1|SYYC2_ARATH RecName: Full=Tyrosine--tRNA ligase 2, cytoplasmic; AltName: Full=Tyrosyl-tRNA synthetase; Short=TyrRS &gt;gi|332192840|gb|AEE30961.1| probably tyrosine-tRNA synthetase [Arabidopsis thaliana]
MSTRG.2247.2	1[+]9963518-9966116	AT1G28380.1	j	GO:0005634;GO:0009626;GO:0009651;GO:0052542;GO:0010337	-	virNOG11963;euNOG07077	S	sp|Q9SGN6|NSL1_ARATH MACPF domain-containing protein NSL1 OS=Arabidopsis thaliana GN=NSL1 PE=2 SV=1	gi|18396768|ref|NP_564307.1| protein necrotic spotted lesions 1 [Arabidopsis thaliana] &gt;gi|75204910|sp|Q9SGN6.1|NSL1_ARATH RecName: Full=MACPF domain-containing protein NSL1; AltName: Full=Protein NECROTIC SPOTTED LESIONS 1; Short=Protein NSL1 &gt;gi|6560762|gb|AAF16762.1|AC010155_15 F3M18.18 [Arabidopsis thaliana] &gt;gi|16604599|gb|AAL24092.1| unknown protein [Arabidopsis thaliana] &gt;gi|20…
MSTRG.2252.3	1[-]9976190-9979721	AT1G28410.1	j	GO:0016021;GO:0009507	-	virNOG15522	S	-	gi|79354936|ref|NP_174163.2| uncharacterized protein [Arabidopsis thaliana] &gt;gi|332192853|gb|AEE30974.1| uncharacterized protein AT1G28410 [Arabidopsis thaliana] &gt;gi|1032299153|gb|OAP13478.1| hypothetical protein AXX17_AT1G28880 [Arabidopsis thaliana]
MSTRG.2253.2	1[+]9979554-9987709	AT1G28420.1	j	GO:0045892;GO:0001558;GO:0005634;GO:0009637;GO:0042803;GO:0009965;GO:0010228;GO:0045893;GO:0009908;GO:0048510;GO:0009651;GO:0043565;GO:0003700	-	NOG25311;strNOG02496;virNOG02467	KR	sp|F4HY56|RLT1_ARATH Homeobox-DDT domain protein RLT1 OS=Arabidopsis thaliana GN=RLT1 PE=1 SV=1	gi|6560763|gb|AAF16763.1|AC010155_16 F3M18.14 [Arabidopsis thaliana]
MSTRG.2259.2	1[+]10029077-10031933	AT1G28520.4	j	GO:0005634;GO:0009414;GO:0009408;GO:0005737;GO:0009816;GO:0045893;GO:0009585;GO:0046872;GO:0005515;GO:0043565;GO:0048578;GO:0009631	-	virNOG04818	K	sp|Q9SGQ0|VOZ1_ARATH Transcription factor VOZ1 OS=Arabidopsis thaliana GN=VOZ1 PE=1 SV=1	gi|15218694|ref|NP_174174.1| vascular plant one zinc finger protein [Arabidopsis thaliana] &gt;gi|145324058|ref|NP_001077618.1| vascular plant one zinc finger protein [Arabidopsis thaliana] &gt;gi|75204956|sp|Q9SGQ0.1|VOZ1_ARATH RecName: Full=Transcription factor VOZ1; AltName: Full=Protein VASCULAR PLANT ONE-ZINC FINGER 1; Short=AtVOZ1 &gt;gi|6560771|gb|AAF16771.1|AC010155_24 F3M18.4 [Arabidopsi…
MSTRG.2259.1	1[+]10029077-10032113	AT1G28520.4	j	GO:0005634;GO:0009414;GO:0009408;GO:0005737;GO:0009816;GO:0045893;GO:0009585;GO:0046872;GO:0005515;GO:0043565;GO:0048578;GO:0009631	-	virNOG04818	K	sp|Q9SGQ0|VOZ1_ARATH Transcription factor VOZ1 OS=Arabidopsis thaliana GN=VOZ1 PE=1 SV=1	gi|15218694|ref|NP_174174.1| vascular plant one zinc finger protein [Arabidopsis thaliana] &gt;gi|145324058|ref|NP_001077618.1| vascular plant one zinc finger protein [Arabidopsis thaliana] &gt;gi|75204956|sp|Q9SGQ0.1|VOZ1_ARATH RecName: Full=Transcription factor VOZ1; AltName: Full=Protein VASCULAR PLANT ONE-ZINC FINGER 1; Short=AtVOZ1 &gt;gi|6560771|gb|AAF16771.1|AC010155_24 F3M18.4 [Arabidopsi…
MSTRG.2264.4	1[-]10041991-10044265	AT1G28570.1	j	GO:0016042;GO:0052689;GO:0016298;GO:0005576	-	virNOG11253;COG3240	I	sp|Q9FXJ1|GDL6_ARATH GDSL esterase/lipase At1g28570 OS=Arabidopsis thaliana GN=At1g28570 PE=3 SV=1	gi|145336209|ref|NP_174179.3| GDSL esterase/lipase [Arabidopsis thaliana] &gt;gi|75173087|sp|Q9FXJ1.1|GDL6_ARATH RecName: Full=GDSL esterase/lipase At1g28570; AltName: Full=Extracellular lipase At1g28570; Flags: Precursor &gt;gi|10764860|gb|AAG22837.1|AC007508_14 F1K23.19 [Arabidopsis thaliana] &gt;gi|332192873|gb|AEE30994.1| GDSL esterase/lipase [Arabidopsis thaliana]
MSTRG.2266.1	1[-]10050947-10053196	AT1G28600.1	j	GO:0005618;GO:0052689;GO:0005576	-	virNOG15379;virNOG11253;COG3240	I	sp|Q94F40|GDL9_ARATH GDSL esterase/lipase At1g28600 OS=Arabidopsis thaliana GN=At1g28600 PE=2 SV=1	gi|15218731|ref|NP_174182.1| GDSL esterase/lipase [Arabidopsis thaliana] &gt;gi|75165511|sp|Q94F40.1|GDL9_ARATH RecName: Full=GDSL esterase/lipase At1g28600; AltName: Full=Extracellular lipase At1g28600; Flags: Precursor &gt;gi|14326570|gb|AAK60329.1|AF385739_1 At1g28600/F1K23_6 [Arabidopsis thaliana] &gt;gi|22137320|gb|AAM91505.1| At1g28600/F1K23_6 [Arabidopsis thaliana] &gt;gi|332192878|gb|AEE3…
MSTRG.2268.1	1[-]10056287-10057869	-	u	-	-	virNOG15379;euNOG09287;virNOG05527	I	sp|Q9SHP6|GDL10_ARATH GDSL esterase/lipase At1g28610 OS=Arabidopsis thaliana GN=At1g28610 PE=2 SV=2	gi|727436189|ref|XP_010499397.1| PREDICTED: GDSL esterase/lipase At1g28670 [Camelina sativa]
MSTRG.2268.2	1[-]10056287-10057869	-	u	-	-	virNOG11253;euNOG09287;virNOG05527	I	sp|Q38894|GDL13_ARATH GDSL esterase/lipase At1g28670 OS=Arabidopsis thaliana GN=At1g28670 PE=2 SV=1	gi|10764856|gb|AAG22834.1|AC007508_10 F1K23.15 [Arabidopsis thaliana]
MSTRG.2270.1	1[+]10068883-10076224	AT1G28670.1	x	GO:0016042;GO:0052689;GO:0016298;GO:0005576	-	COG3240;virNOG05527	I	sp|Q38894|GDL13_ARATH GDSL esterase/lipase At1g28670 OS=Arabidopsis thaliana GN=At1g28670 PE=2 SV=1	gi|334182924|ref|NP_174185.2| GDSL esterase/lipase [Arabidopsis thaliana] &gt;gi|332192887|gb|AEE31008.1| GDSL esterase/lipase [Arabidopsis thaliana]
MSTRG.2272.3	1[-]10071732-10073466	AT1G28660.1	j	GO:0016042;GO:0052689;GO:0005576	-	COG3240;virNOG05527	I	sp|Q9FPE4|GDL12_ARATH GDSL esterase/lipase At1g28660 OS=Arabidopsis thaliana GN=At1g28660 PE=2 SV=1	gi|18396873|ref|NP_564314.1| GDSL esterase/lipase [Arabidopsis thaliana] &gt;gi|75171988|sp|Q9FPE4.1|GDL12_ARATH RecName: Full=GDSL esterase/lipase At1g28660; AltName: Full=Extracellular lipase At1g28660; Flags: Precursor &gt;gi|11935183|gb|AAG42007.1|AF327417_1 unknown protein [Arabidopsis thaliana] &gt;gi|25054969|gb|AAN71956.1| unknown protein [Arabidopsis thaliana] &gt;gi|332192890|gb|AEE3101…
MSTRG.2276.2	1[-]10086379-10095209	AT1G28710.3	j	GO:0016021;GO:0016740;GO:0005737	-	virNOG01159;euNOG02124	S	sp|Q3E6Y3|Y1869_ARATH Uncharacterized protein At1g28695 OS=Arabidopsis thaliana GN=At1g28695 PE=2 SV=1	gi|18396892|ref|NP_564315.1| nucleotide-diphospho-sugar transferase family protein [Arabidopsis thaliana] &gt;gi|334182926|ref|NP_001185108.1| nucleotide-diphospho-sugar transferase family protein [Arabidopsis thaliana] &gt;gi|10764852|gb|AAG22832.1|AC007508_5 F1K23.9 [Arabidopsis thaliana] &gt;gi|15027991|gb|AAK76526.1| unknown protein [Arabidopsis thaliana] &gt;gi|20259205|gb|AAM14318.1| unknow…
MSTRG.2288.2	1[-]10097790-10102907	AT1G28715.1	j	-	-	-	-	-	gi|674863926|emb|CDY68355.1| BnaAnng27030D [Brassica napus] &gt;gi|674943115|emb|CDX90164.1| BnaA08g18200D [Brassica napus]
MSTRG.2301.3	1[-]10105089-10111743	AT1G28960.7	j	GO:0010945;GO:0006104;GO:0046872;GO:0008893;GO:0005739;GO:0015937	-	virNOG01947	L	sp|Q8GYB1|NUD15_ARATH Nudix hydrolase 15, mitochondrial OS=Arabidopsis thaliana GN=NUDT15 PE=1 SV=2	gi|18396900|ref|NP_564316.1| ppGpp pyrophosphohydrolase [Arabidopsis thaliana] &gt;gi|42570219|ref|NP_849725.2| ppGpp pyrophosphohydrolase [Arabidopsis thaliana] &gt;gi|79318810|ref|NP_001031104.1| ppGpp pyrophosphohydrolase [Arabidopsis thaliana] &gt;gi|110736910|dbj|BAF00412.1| hypothetical protein [Arabidopsis thaliana] &gt;gi|332192901|gb|AEE31022.1| ppGpp pyrophosphohydrolase [Arabidopsis th…
MSTRG.2301.4	1[-]10105089-10111743	AT1G28960.7	j	GO:0010945;GO:0006104;GO:0046872;GO:0008893;GO:0005739;GO:0015937	-	virNOG01947	L	sp|Q8GYB1|NUD15_ARATH Nudix hydrolase 15, mitochondrial OS=Arabidopsis thaliana GN=NUDT15 PE=1 SV=2	gi|18396900|ref|NP_564316.1| ppGpp pyrophosphohydrolase [Arabidopsis thaliana] &gt;gi|42570219|ref|NP_849725.2| ppGpp pyrophosphohydrolase [Arabidopsis thaliana] &gt;gi|79318810|ref|NP_001031104.1| ppGpp pyrophosphohydrolase [Arabidopsis thaliana] &gt;gi|110736910|dbj|BAF00412.1| hypothetical protein [Arabidopsis thaliana] &gt;gi|332192901|gb|AEE31022.1| ppGpp pyrophosphohydrolase [Arabidopsis th…
MSTRG.2301.5	1[-]10106966-10111743	AT1G28960.7	j	GO:0010945;GO:0006104;GO:0046872;GO:0008893;GO:0005739;GO:0015937	-	virNOG01947	L	sp|Q8GYB1|NUD15_ARATH Nudix hydrolase 15, mitochondrial OS=Arabidopsis thaliana GN=NUDT15 PE=1 SV=2	gi|18396900|ref|NP_564316.1| ppGpp pyrophosphohydrolase [Arabidopsis thaliana] &gt;gi|42570219|ref|NP_849725.2| ppGpp pyrophosphohydrolase [Arabidopsis thaliana] &gt;gi|79318810|ref|NP_001031104.1| ppGpp pyrophosphohydrolase [Arabidopsis thaliana] &gt;gi|110736910|dbj|BAF00412.1| hypothetical protein [Arabidopsis thaliana] &gt;gi|332192901|gb|AEE31022.1| ppGpp pyrophosphohydrolase [Arabidopsis th…
MSTRG.2301.6	1[-]10107717-10111743	AT1G28960.7	j	GO:0010945;GO:0006104;GO:0046872;GO:0008893;GO:0005739;GO:0015937	-	virNOG01947	L	sp|Q8GYB1|NUD15_ARATH Nudix hydrolase 15, mitochondrial OS=Arabidopsis thaliana GN=NUDT15 PE=1 SV=2	gi|18396900|ref|NP_564316.1| ppGpp pyrophosphohydrolase [Arabidopsis thaliana] &gt;gi|42570219|ref|NP_849725.2| ppGpp pyrophosphohydrolase [Arabidopsis thaliana] &gt;gi|79318810|ref|NP_001031104.1| ppGpp pyrophosphohydrolase [Arabidopsis thaliana] &gt;gi|110736910|dbj|BAF00412.1| hypothetical protein [Arabidopsis thaliana] &gt;gi|332192901|gb|AEE31022.1| ppGpp pyrophosphohydrolase [Arabidopsis th…
MSTRG.2301.7	1[-]10108457-10111743	AT1G28960.7	j	GO:0010945;GO:0006104;GO:0046872;GO:0008893;GO:0005739;GO:0015937	-	virNOG01947	L	sp|Q8GYB1|NUD15_ARATH Nudix hydrolase 15, mitochondrial OS=Arabidopsis thaliana GN=NUDT15 PE=1 SV=2	gi|18396900|ref|NP_564316.1| ppGpp pyrophosphohydrolase [Arabidopsis thaliana] &gt;gi|42570219|ref|NP_849725.2| ppGpp pyrophosphohydrolase [Arabidopsis thaliana] &gt;gi|79318810|ref|NP_001031104.1| ppGpp pyrophosphohydrolase [Arabidopsis thaliana] &gt;gi|110736910|dbj|BAF00412.1| hypothetical protein [Arabidopsis thaliana] &gt;gi|332192901|gb|AEE31022.1| ppGpp pyrophosphohydrolase [Arabidopsis th…
MSTRG.2312.2	1[-]10136473-10139123	AT1G29050.1	j	GO:0071554;GO:0016413;GO:0005794;GO:0016021	-	virNOG02030	R	sp|Q8VY22|TBL38_ARATH Protein trichome birefringence-like 38 OS=Arabidopsis thaliana GN=TBL38 PE=2 SV=1	gi|18396930|ref|NP_564318.1| protein trichome birefringence-like 38 [Arabidopsis thaliana] &gt;gi|75161403|sp|Q8VY22.1|TBL38_ARATH RecName: Full=Protein trichome birefringence-like 38 &gt;gi|18377638|gb|AAL66969.1| unknown protein [Arabidopsis thaliana] &gt;gi|20465655|gb|AAM20296.1| unknown protein [Arabidopsis thaliana] &gt;gi|110742767|dbj|BAE99289.1| hypothetical protein [Arabidopsis thaliana…
MSTRG.2315.4	1[+]10174209-10178376	AT1G29120.5	j	GO:0005634;GO:0044255;GO:0052689;GO:0005777;GO:0009507	-	virNOG06992	R	sp|P53118|ROG1_YEAST Putative lipase ROG1 OS=Saccharomyces cerevisiae (strain ATCC 204508 / S288c) GN=ROG1 PE=1 SV=1	gi|227202730|dbj|BAH56838.1| AT1G29120 [Arabidopsis thaliana] &gt;gi|1032298690|gb|OAP13015.1| hypothetical protein AXX17_AT1G29440 [Arabidopsis thaliana]
MSTRG.2315.5	1[+]10174209-10178376	AT1G29120.5	j	GO:0005634;GO:0044255;GO:0052689;GO:0005777;GO:0009507	-	virNOG06992	R	sp|P53118|ROG1_YEAST Putative lipase ROG1 OS=Saccharomyces cerevisiae (strain ATCC 204508 / S288c) GN=ROG1 PE=1 SV=1	gi|227202730|dbj|BAH56838.1| AT1G29120 [Arabidopsis thaliana] &gt;gi|1032298690|gb|OAP13015.1| hypothetical protein AXX17_AT1G29440 [Arabidopsis thaliana]
MSTRG.2315.11	1[+]10174307-10178357	AT1G29120.5	j	GO:0005634;GO:0044255;GO:0052689;GO:0005777;GO:0009507	-	virNOG06992	R	sp|Q08448|YO059_YEAST Putative lipase YOR059C OS=Saccharomyces cerevisiae (strain ATCC 204508 / S288c) GN=YOR059C PE=1 SV=1	gi|20260538|gb|AAM13167.1| unknown protein [Arabidopsis thaliana]
MSTRG.2321.1	1[-]10210465-10219942	AT1G29220.2	j	GO:0005634	-	virNOG14740;virNOG01614;virNOG14241	SK	sp|Q9UHR5|S30BP_HUMAN SAP30-binding protein OS=Homo sapiens GN=SAP30BP PE=1 SV=1	gi|30690644|ref|NP_174218.2| uncharacterized protein [Arabidopsis thaliana] &gt;gi|9502416|gb|AAF88115.1|AC021043_8 Unknown protein [Arabidopsis thaliana] &gt;gi|23297696|gb|AAN13010.1| unknown protein [Arabidopsis thaliana] &gt;gi|332192943|gb|AEE31064.1| uncharacterized protein AT1G29240 [Arabidopsis thaliana] &gt;gi|1032304187|gb|OAP18512.1| hypothetical protein AXX17_AT1G29550 [Arabidopsis th…
MSTRG.2321.3	1[-]10210534-10211264	AT1G29220.2	j	GO:0005634;GO:0006355	-	KOG2959;virNOG01614	K	-	gi|334182934|ref|NP_001185111.1| transcriptional regulator family protein [Arabidopsis thaliana] &gt;gi|332192941|gb|AEE31062.1| transcriptional regulator family protein [Arabidopsis thaliana]
MSTRG.2327.2	1[+]10236354-10237654	AT1G29280.1	j	GO:0005634;GO:0006355;GO:0043565;GO:0003700	-	virNOG13153	K	sp|Q9LP56|WRK65_ARATH Probable WRKY transcription factor 65 OS=Arabidopsis thaliana GN=WRKY65 PE=2 SV=1	gi|1032299683|gb|OAP14008.1| WRKY65 [Arabidopsis thaliana]
MSTRG.2330.3	1[+]10252325-10254659	AT1G29310.2	j	GO:0009306;GO:0005794;GO:0016021;GO:0015450;GO:0005739;GO:0005886	K10956	COG0201;virNOG01176	OU	sp|Q54XK2|SC61A_DICDI Protein transport protein Sec61 subunit alpha OS=Dictyostelium discoideum GN=sec61a PE=3 SV=1	gi|186479015|ref|NP_174225.2| SecY protein transport family protein [Arabidopsis thaliana] &gt;gi|20260296|gb|AAM13046.1| putative protein transport protein SEC61 alpha subunit [Arabidopsis thaliana] &gt;gi|332192950|gb|AEE31071.1| SecY protein transport family protein [Arabidopsis thaliana] &gt;gi|1032305491|gb|OAP19816.1| hypothetical protein AXX17_AT1G29620 [Arabidopsis thaliana]
MSTRG.2330.4	1[+]10252338-10254879	AT1G29310.2	j	GO:0009306;GO:0005794;GO:0016021;GO:0015450;GO:0005739;GO:0005886	K10956	COG0201;virNOG01176	OU	sp|Q54XK2|SC61A_DICDI Protein transport protein Sec61 subunit alpha OS=Dictyostelium discoideum GN=sec61a PE=3 SV=1	gi|186479015|ref|NP_174225.2| SecY protein transport family protein [Arabidopsis thaliana] &gt;gi|20260296|gb|AAM13046.1| putative protein transport protein SEC61 alpha subunit [Arabidopsis thaliana] &gt;gi|332192950|gb|AEE31071.1| SecY protein transport family protein [Arabidopsis thaliana] &gt;gi|1032305491|gb|OAP19816.1| hypothetical protein AXX17_AT1G29620 [Arabidopsis thaliana]
MSTRG.2332.1	1[-]10258145-10261081	AT1G29330.1	j	GO:0006457;GO:0005524;GO:0004872;GO:0005801;GO:0009408;GO:0006621;GO:0016192;GO:0046686;GO:0005794;GO:0005046;GO:0016021;GO:0005789;GO:0009941;GO:0015031	K10949	COG5196;virNOG01926	U	sp|P35402|ERD2A_ARATH ER lumen protein-retaining receptor A OS=Arabidopsis thaliana GN=ERD2A PE=2 SV=1	gi|18397049|ref|NP_564326.1| ER lumen protein retaining receptor [Arabidopsis thaliana] &gt;gi|544250|sp|P35402.1|ERD2A_ARATH RecName: Full=ER lumen protein-retaining receptor A; AltName: Full=HDEL receptor &gt;gi|9502409|gb|AAF88108.1|AC021043_1 endoplasmic reticulum retention receptor Erd2 [Arabidopsis thaliana] &gt;gi|12323512|gb|AAG51724.1|AC068667_3 ER lumen protein retaining receptor; 3333-…
MSTRG.2334.2	1[-]10268567-10273806	AT1G29350.1	j	GO:0003729;GO:0005634;GO:0016310;GO:0016301	-	virNOG03015	S	-	gi|22329844|ref|NP_174229.2| uncharacterized protein [Arabidopsis thaliana] &gt;gi|332192954|gb|AEE31075.1| uncharacterized protein AT1G29350 [Arabidopsis thaliana]
MSTRG.2334.3	1[-]10268567-10281283	AT1G29350.1	j	GO:0003729;GO:0005634;GO:0016310;GO:0016301	-	virNOG03015	S	-	gi|22329844|ref|NP_174229.2| uncharacterized protein [Arabidopsis thaliana] &gt;gi|332192954|gb|AEE31075.1| uncharacterized protein AT1G29350 [Arabidopsis thaliana]
MSTRG.2335.1	1[+]10269543-10278905	AT1G29350.1	x	GO:0003729;GO:0005634;GO:0016310;GO:0016301	-	virNOG03015	S	-	gi|18087627|gb|AAL58943.1|AF462857_1 At1g29350/F15D2_27 [Arabidopsis thaliana]
MSTRG.2334.5	1[-]10277880-10283219	AT1G29370.1	j	GO:0003729;GO:0005634;GO:0016310;GO:0016301	-	virNOG03015	S	-	gi|22329848|ref|NP_174230.2| Kinase-related protein [Arabidopsis thaliana] &gt;gi|17380760|gb|AAL36210.1| unknown protein [Arabidopsis thaliana] &gt;gi|20465691|gb|AAM20314.1| unknown protein [Arabidopsis thaliana] &gt;gi|332192956|gb|AEE31077.1| Kinase-related protein [Arabidopsis thaliana] &gt;gi|1032300769|gb|OAP15094.1| hypothetical protein AXX17_AT1G29700 [Arabidopsis thaliana]
MSTRG.2341.1	1[-]10289973-10294569	AT1G29400.3	j	GO:0005634;GO:0003729;GO:0000166;GO:0045836;GO:0045927	-	virNOG02718;KOG4660	D	sp|Q8VWF5|AML5_ARATH Protein MEI2-like 5 OS=Arabidopsis thaliana GN=ML5 PE=1 SV=1	gi|30690712|ref|NP_174233.2| MEI2-like protein 5 [Arabidopsis thaliana] &gt;gi|30690716|ref|NP_849727.1| MEI2-like protein 5 [Arabidopsis thaliana] &gt;gi|75331078|sp|Q8VWF5.1|AML5_ARATH RecName: Full=Protein MEI2-like 5; Short=AML5; AltName: Full=MEI2-like protein 5 &gt;gi|17065074|gb|AAL32691.1| RNA-binding protein MEI2, putative [Arabidopsis thaliana] &gt;gi|17979281|gb|AAL49866.1| putative RN…
MSTRG.2356.1	1[-]10324736-10326813	AT1G29530.1	j	GO:0005634	-	euNOG44747;braNOG22089;virNOG24974	S	-	gi|30690777|ref|NP_174246.2| uncharacterized protein [Arabidopsis thaliana] &gt;gi|46518395|gb|AAS99679.1| At1g29530 [Arabidopsis thaliana] &gt;gi|48310441|gb|AAT41821.1| At1g29530 [Arabidopsis thaliana] &gt;gi|332192979|gb|AEE31100.1| uncharacterized protein AT1G29530 [Arabidopsis thaliana] &gt;gi|1032305262|gb|OAP19587.1| hypothetical protein AXX17_AT1G29930 [Arabidopsis thaliana]
MSTRG.2357.1	1[+]10330425-10335679	AT1G29560.1	j	GO:0006413;GO:0005634;GO:0003743;GO:0046872;GO:0006417;GO:0005737	K03259	virNOG38569;virNOG28465	JR	sp|Q9C7P6|IF4E3_ARATH Eukaryotic translation initiation factor 4E-3 OS=Arabidopsis thaliana GN=EIF4E3 PE=1 SV=1	gi|186479025|ref|NP_174249.2| zinc finger C-x8-C-x5-C-x3-H type family protein [Arabidopsis thaliana] &gt;gi|332192982|gb|AEE31103.1| zinc finger C-x8-C-x5-C-x3-H type family protein [Arabidopsis thaliana]
MSTRG.2357.3	1[+]10330442-10335679	AT1G29560.1	j	GO:0006413;GO:0005634;GO:0003743;GO:0046872;GO:0006417;GO:0005737	K03259	virNOG38569;virNOG28465	JR	sp|Q9C7P6|IF4E3_ARATH Eukaryotic translation initiation factor 4E-3 OS=Arabidopsis thaliana GN=EIF4E3 PE=1 SV=1	gi|186479025|ref|NP_174249.2| zinc finger C-x8-C-x5-C-x3-H type family protein [Arabidopsis thaliana] &gt;gi|332192982|gb|AEE31103.1| zinc finger C-x8-C-x5-C-x3-H type family protein [Arabidopsis thaliana]
MSTRG.2365.2	1[-]10379021-10382140	AT1G29690.1	j	GO:0010337;GO:0042742;GO:0055114;GO:0042344;GO:0005507;GO:0005829;GO:0009809;GO:0046685;GO:0008270;GO:0046938;GO:0052544;GO:0016756;GO:0009507;GO:0046870;GO:0045551;GO:0071992;GO:0046686;GO:0009626;GO:0015446;GO:0015700;GO:0052747	-	virNOG04103	S	sp|Q9C7N2|CAD1_ARATH MACPF domain-containing protein CAD1 OS=Arabidopsis thaliana GN=CAD1 PE=2 SV=1	gi|18397204|ref|NP_564333.1| protein constitutively activated cell death 1 [Arabidopsis thaliana] &gt;gi|75169350|sp|Q9C7N2.1|CAD1_ARATH RecName: Full=MACPF domain-containing protein CAD1; AltName: Full=Protein CONSTITUTIVELY ACTIVATED CELL DEATH 1; Short=Protein CAD1 &gt;gi|12323548|gb|AAG51760.1|AC068667_39 unknown protein; 124288-121737 [Arabidopsis thaliana] &gt;gi|18650618|gb|AAL75908.1| At1…
MSTRG.2365.3	1[-]10379351-10382047	AT1G29690.1	j	GO:0010337;GO:0042742;GO:0055114;GO:0042344;GO:0005507;GO:0005829;GO:0009809;GO:0046685;GO:0008270;GO:0046938;GO:0052544;GO:0016756;GO:0009507;GO:0046870;GO:0045551;GO:0071992;GO:0046686;GO:0009626;GO:0015446;GO:0015700;GO:0052747	-	virNOG04103	S	sp|Q9C7N2|CAD1_ARATH MACPF domain-containing protein CAD1 OS=Arabidopsis thaliana GN=CAD1 PE=2 SV=1	gi|18397204|ref|NP_564333.1| protein constitutively activated cell death 1 [Arabidopsis thaliana] &gt;gi|75169350|sp|Q9C7N2.1|CAD1_ARATH RecName: Full=MACPF domain-containing protein CAD1; AltName: Full=Protein CONSTITUTIVELY ACTIVATED CELL DEATH 1; Short=Protein CAD1 &gt;gi|12323548|gb|AAG51760.1|AC068667_39 unknown protein; 124288-121737 [Arabidopsis thaliana] &gt;gi|18650618|gb|AAL75908.1| At1…
MSTRG.2368.1	1[-]10390115-10390507	-	u	GO:0004674;GO:0005524;GO:0016021;GO:0006468	-	virNOG28738;KOG1187;COG0515	T	sp|Q9ASQ6|Y1972_ARATH Probable LRR receptor-like serine/threonine-protein kinase At1g29720 OS=Arabidopsis thaliana GN=RFK1 PE=2 SV=3	gi|674252040|gb|KFK44805.1| hypothetical protein AALP_AA1G305100 [Arabis alpina]
MSTRG.2369.2	1[-]10395531-10399743	AT1G29720.1	j	GO:0005524;GO:0016301;GO:0016021;GO:0006468;GO:0005886	-	virNOG28738	T	sp|Q9ASQ6|Y1972_ARATH Probable LRR receptor-like serine/threonine-protein kinase At1g29720 OS=Arabidopsis thaliana GN=RFK1 PE=2 SV=3	gi|334182944|ref|NP_564335.3| Leucine-rich repeat transmembrane protein kinase [Arabidopsis thaliana] &gt;gi|325511374|sp|Q9ASQ6.3|Y1972_ARATH RecName: Full=Probable LRR receptor-like serine/threonine-protein kinase At1g29720; Flags: Precursor &gt;gi|332193000|gb|AEE31121.1| Leucine-rich repeat transmembrane protein kinase [Arabidopsis thaliana]
MSTRG.2371.1	1[+]10422282-10425810	AT1G29760.1	j	GO:0005634;GO:0019915;GO:0016021;GO:0034389;GO:0005789;GO:0006629	-	virNOG01357;virNOG32438	SK	sp|F4I340|SEI2_ARATH Seipin-2 OS=Arabidopsis thaliana GN=SEI2 PE=2 SV=1	gi|15220549|ref|NP_174269.1| putative adipose-regulatory protein (Seipin) [Arabidopsis thaliana] &gt;gi|961512701|sp|F4I340.1|SEI2_ARATH RecName: Full=Seipin-2; Short=AtSEIPIN2 &gt;gi|332193005|gb|AEE31126.1| putative adipose-regulatory protein (Seipin) [Arabidopsis thaliana]
MSTRG.2377.1	1[+]10437567-10442737	AT1G29820.2	j	GO:0055085;GO:0005634;GO:0046873;GO:0016021;GO:0030001	-	virNOG19468;virNOG12114	SD	-	gi|9972364|gb|AAG10614.1|AC008030_14 Unknown protein [Arabidopsis thaliana]
MSTRG.2384.1	1[+]10472372-10475453	AT1G29920.1	x	GO:0048046;GO:0009535;GO:0009523;GO:0009637;GO:0031409;GO:0005515;GO:0010218;GO:0030076;GO:0016021;GO:0009941;GO:0016168;GO:0005739;GO:0010114;GO:0009768;GO:0010287;GO:0018298;GO:0009750;GO:0046872;GO:0005794;GO:0009522	K08912	euNOG11560;virNOG02411	O	sp|P0CJ48|CB1A_ARATH Chlorophyll a-b binding protein 2, chloroplastic OS=Arabidopsis thaliana GN=LHCB1.1 PE=1 SV=1	gi|15220615|ref|NP_174286.1| chlorophyll A/B binding protein 1 [Arabidopsis thaliana] &gt;gi|115783|sp|P04778.1|CB1C_ARATH RecName: Full=Chlorophyll a-b binding protein 1, chloroplastic; AltName: Full=Chlorophyll a-b protein 140; Short=CAB-140; AltName: Full=LHCII type I CAB-1; Flags: Precursor &gt;gi|9972353|gb|AAG10603.1|AC008030_3 Putative chlorophyll a/b-binding protein [Arabidopsis thaliana]…
MSTRG.2385.1	1[+]10472896-10475835	AT1G29920.1	x	GO:0009768;GO:0010287;GO:0009535;GO:0009523;GO:0009416;GO:0018298;GO:0031409;GO:0046872;GO:0005794;GO:0030076;GO:0016021;GO:0016168;GO:0009941;GO:0009522	K08912	euNOG11560;virNOG02411	O	sp|P0CJ48|CB1A_ARATH Chlorophyll a-b binding protein 2, chloroplastic OS=Arabidopsis thaliana GN=LHCB1.1 PE=1 SV=1	gi|17473828|gb|AAL38341.1| chlorophyll a/b-binding protein [Arabidopsis thaliana] &gt;gi|21387019|gb|AAM47913.1| chlorophyll a/b-binding protein [Arabidopsis thaliana]
MSTRG.2387.2	1[-]10479306-10480714	AT1G29940.1	j	GO:0032549;GO:0003677;GO:0006351;GO:0001054;GO:0046872;GO:0042254;GO:0005829;GO:0009561;GO:0005736;GO:0009507	K03002	virNOG02344	K	sp|F4I366|NRPA2_ARATH DNA-directed RNA polymerase I subunit 2 OS=Arabidopsis thaliana GN=NRPA2 PE=2 SV=1	gi|79356046|ref|NP_564341.2| nuclear RNA polymerase A2 [Arabidopsis thaliana] &gt;gi|939204602|sp|F4I366.1|NRPA2_ARATH RecName: Full=DNA-directed RNA polymerase I subunit 2; AltName: Full=DNA-directed RNA polymerase I subunit RPA2; Short=DNA polymerase I subunit A2; AltName: Full=Nuclear RNA polymerase A2 &gt;gi|332193031|gb|AEE31152.1| nuclear RNA polymerase A2 [Arabidopsis thaliana] &gt;gi|1032…
MSTRG.2387.3	1[-]10480986-10486785	AT1G29940.1	j	GO:0032549;GO:0003677;GO:0006351;GO:0001054;GO:0046872;GO:0042254;GO:0005829;GO:0009561;GO:0005736;GO:0009507	K03002	virNOG02344	K	sp|F4I366|NRPA2_ARATH DNA-directed RNA polymerase I subunit 2 OS=Arabidopsis thaliana GN=NRPA2 PE=2 SV=1	gi|9972352|gb|AAG10602.1|AC008030_2 Similar to DNA-directed RNA polymerase subunit [Arabidopsis thaliana]
MSTRG.2388.1	1[+]10491585-10496205	AT1G29950.2	j	GO:0006508;GO:0016021;GO:0005886;GO:0008236;GO:0009507	K09647	virNOG08189;virNOG32446	OK	sp|Q9ASX9|BH144_ARATH Transcription factor bHLH144 OS=Arabidopsis thaliana GN=BHLH144 PE=1 SV=1	gi|145336252|ref|NP_174289.2| peptidase-S24/S26 domain-containing protein [Arabidopsis thaliana] &gt;gi|51969682|dbj|BAD43533.1| hypothetical protein [Arabidopsis thaliana] &gt;gi|51971931|dbj|BAD44630.1| hypothetical protein [Arabidopsis thaliana] &gt;gi|332193036|gb|AEE31157.1| peptidase-S24/S26 domain-containing protein [Arabidopsis thaliana] &gt;gi|1032305386|gb|OAP19711.1| hypothetical prote…
MSTRG.2389.1	1[-]10498060-10501498	AT1G29970.2	j	GO:0042254;GO:0009506;GO:0006412;GO:0016021;GO:0022625;GO:0003735	K02882	COG2157;virNOG13899;virNOG08660	J	sp|Q8L7K0|R18A1_ARATH 60S ribosomal protein L18a-1 OS=Arabidopsis thaliana GN=RPL18AA PE=2 SV=1	gi|30690964|ref|NP_849729.1| ribosomal protein L18ae/LX family protein [Arabidopsis thaliana] &gt;gi|75154179|sp|Q8L7K0.1|R18A1_ARATH RecName: Full=60S ribosomal protein L18a-1 &gt;gi|22136064|gb|AAM91614.1| 60S ribosomal protein L18A, putative [Arabidopsis thaliana] &gt;gi|23197702|gb|AAN15378.1| 60S ribosomal protein L18A, putative [Arabidopsis thaliana] &gt;gi|332193038|gb|AEE31159.1| ribosoma…
MSTRG.2389.2	1[-]10498214-10501477	AT1G29970.2	j	GO:0042254;GO:0009506;GO:0006412;GO:0016021;GO:0022625;GO:0003735	K02882	COG2157;virNOG13899;virNOG08660	J	sp|Q8L7K0|R18A1_ARATH 60S ribosomal protein L18a-1 OS=Arabidopsis thaliana GN=RPL18AA PE=2 SV=1	gi|30690964|ref|NP_849729.1| ribosomal protein L18ae/LX family protein [Arabidopsis thaliana] &gt;gi|75154179|sp|Q8L7K0.1|R18A1_ARATH RecName: Full=60S ribosomal protein L18a-1 &gt;gi|22136064|gb|AAM91614.1| 60S ribosomal protein L18A, putative [Arabidopsis thaliana] &gt;gi|23197702|gb|AAN15378.1| 60S ribosomal protein L18A, putative [Arabidopsis thaliana] &gt;gi|332193038|gb|AEE31159.1| ribosoma…
MSTRG.2401.1	1[+]10593584-10597341	AT1G30135.1	j	GO:0009611;GO:0005634;GO:0003714;GO:0006355;GO:0005515;GO:0031347;GO:2000022;GO:1903507	-	virNOG25714;virNOG35552	SK	sp|Q8LBM2|TIF5A_ARATH Protein TIFY 5A OS=Arabidopsis thaliana GN=TIFY5A PE=1 SV=1	gi|18397376|ref|NP_564349.1| protein TIFY 5A [Arabidopsis thaliana] &gt;gi|75155014|sp|Q8LBM2.1|TIF5A_ARATH RecName: Full=Protein TIFY 5A; AltName: Full=Jasmonate ZIM domain-containing protein 8 &gt;gi|21592731|gb|AAM64680.1| unknown [Arabidopsis thaliana] &gt;gi|109946551|gb|ABG48454.1| At1g30135 [Arabidopsis thaliana] &gt;gi|332193063|gb|AEE31184.1| protein TIFY 5A [Arabidopsis thaliana]
MSTRG.2409.3	1[-]10641730-10643803	AT1G30240.2	j	GO:0005634	-	virNOG04000	S	-	gi|145324078|ref|NP_001077628.1| uncharacterized protein [Arabidopsis thaliana] &gt;gi|110742078|dbj|BAE98970.1| hypothetical protein [Arabidopsis thaliana] &gt;gi|332193077|gb|AEE31198.1| uncharacterized protein AT1G30240 [Arabidopsis thaliana]
MSTRG.2416.5	1[+]10673015-10675217	AT1G30300.2	j	GO:0005634	-	virNOG13060	R	sp|O74545|YCV6_SCHPO Putative hydrolase C777.06c OS=Schizosaccharomyces pombe (strain 972 / ATCC 24843) GN=SPCC777.06c PE=4 SV=1	gi|30691663|ref|NP_174321.2| metallo-beta-lactamase domain-containing protein [Arabidopsis thaliana] &gt;gi|38566676|gb|AAR24228.1| At1g30300 [Arabidopsis thaliana] &gt;gi|40824143|gb|AAR92355.1| At1g30300 [Arabidopsis thaliana] &gt;gi|332193083|gb|AEE31204.1| metallo-beta-lactamase domain-containing protein [Arabidopsis thaliana] &gt;gi|1032303705|gb|OAP18030.1| hypothetical protein AXX17_AT1G30…
MSTRG.2418.1	1[.]10677807-10678104	-	u	-	-	-	-	-	-
MSTRG.2420.4	1[-]10685954-10690865	AT1G30330.2	j	GO:0009908;GO:0005634;GO:0003677;GO:0005515;GO:0006355;GO:0009734;GO:0003700	-	virNOG02178;euNOG01102	K	sp|Q9ZTX8|ARFF_ARATH Auxin response factor 6 OS=Arabidopsis thaliana GN=ARF6 PE=1 SV=2	gi|15220728|ref|NP_174323.1| auxin response factor 6 [Arabidopsis thaliana] &gt;gi|12322119|gb|AAG51093.1|AC025295_1 auxin response factor 6 (ARF6) [Arabidopsis thaliana] &gt;gi|4102600|gb|AAD01513.1| ARF6 [Arabidopsis thaliana] &gt;gi|332193085|gb|AEE31206.1| auxin response factor 6 [Arabidopsis thaliana]
MSTRG.2421.2	1[+]10715605-10718961	AT1G30360.1	j	GO:0005774;GO:0009506;GO:0009941;GO:0005886	-	virNOG12083	S	sp|Q9C8G5|CSCLD_ARATH CSC1-like protein ERD4 OS=Arabidopsis thaliana GN=ERD4 PE=2 SV=1	gi|18397470|ref|NP_564354.1| Early-responsive to dehydration stress protein (ERD4) [Arabidopsis thaliana] &gt;gi|75169517|sp|Q9C8G5.1|CSCLD_ARATH RecName: Full=CSC1-like protein ERD4; AltName: Full=Protein EARLY-RESPONSIVE TO DEHYDRATION STRESS 4 &gt;gi|12322128|gb|AAG51102.1|AC025295_10 unknown protein [Arabidopsis thaliana] &gt;gi|14334838|gb|AAK59597.1| unknown protein [Arabidopsis thaliana] &…
MSTRG.2421.3	1[+]10715605-10718961	AT1G30360.1	j	GO:0016020;GO:0044446;GO:0009507;GO:0005773	-	virNOG12083	S	sp|Q9C8G5|CSCLD_ARATH CSC1-like protein ERD4 OS=Arabidopsis thaliana GN=ERD4 PE=2 SV=1	gi|18397470|ref|NP_564354.1| Early-responsive to dehydration stress protein (ERD4) [Arabidopsis thaliana] &gt;gi|75169517|sp|Q9C8G5.1|CSCLD_ARATH RecName: Full=CSC1-like protein ERD4; AltName: Full=Protein EARLY-RESPONSIVE TO DEHYDRATION STRESS 4 &gt;gi|12322128|gb|AAG51102.1|AC025295_10 unknown protein [Arabidopsis thaliana] &gt;gi|14334838|gb|AAK59597.1| unknown protein [Arabidopsis thaliana] &…
MSTRG.2425.6	1[+]10738954-10747136	AT1G30410.4	j	GO:0055085;GO:0005524;GO:0016021;GO:0042626	-	virNOG11242;COG1132	QV	sp|Q9C8H0|AB12C_ARATH ABC transporter C family member 12 OS=Arabidopsis thaliana GN=ABCC12 PE=2 SV=1	gi|334182953|ref|NP_174330.3| multidrug resistance-associated protein 13 [Arabidopsis thaliana] &gt;gi|332193093|gb|AEE31214.1| multidrug resistance-associated protein 13 [Arabidopsis thaliana]
MSTRG.2425.7	1[+]10739326-10747415	AT1G30410.4	j	GO:0055085;GO:0005524;GO:0016021;GO:0042626	-	virNOG11242;COG1132	QV	sp|Q9C8H0|AB12C_ARATH ABC transporter C family member 12 OS=Arabidopsis thaliana GN=ABCC12 PE=2 SV=1	gi|334182953|ref|NP_174330.3| multidrug resistance-associated protein 13 [Arabidopsis thaliana] &gt;gi|332193093|gb|AEE31214.1| multidrug resistance-associated protein 13 [Arabidopsis thaliana]
MSTRG.2426.3	1[+]10748383-10756635	AT1G30420.1	j	GO:0055085;GO:0005524;GO:0016021;GO:0008559;GO:0005737	-	virNOG11242;COG1132	QV	sp|Q9C8H1|AB11C_ARATH ABC transporter C family member 11 OS=Arabidopsis thaliana GN=ABCC11 PE=2 SV=2	gi|145336268|ref|NP_174331.2| ABC transporter C family member 11 [Arabidopsis thaliana] &gt;gi|90103508|sp|Q9C8H1.2|AB11C_ARATH RecName: Full=ABC transporter C family member 11; Short=ABC transporter ABCC.11; Short=AtABCC11; AltName: Full=ATP-energized glutathione S-conjugate pump 12; AltName: Full=Glutathione S-conjugate-transporting ATPase 12; AltName: Full=Multidrug resistance-associated prote…
MSTRG.2427.2	1[+]10759580-10762390	AT1G30440.1	j	GO:0016567;GO:0009416;GO:0004871;GO:0005886	-	virNOG00367	R	sp|Q9S9Q9|Y1044_ARATH BTB/POZ domain-containing protein At1g30440 OS=Arabidopsis thaliana GN=At1g30440 PE=1 SV=2	gi|15220750|ref|NP_174332.1| phototropic-responsive NPH3-like protein [Arabidopsis thaliana] &gt;gi|166228367|sp|Q9S9Q9.2|Y1044_ARATH RecName: Full=BTB/POZ domain-containing protein At1g30440 &gt;gi|332193095|gb|AEE31216.1| phototropic-responsive NPH3-like protein [Arabidopsis thaliana] &gt;gi|1032305554|gb|OAP19879.1| hypothetical protein AXX17_AT1G30870 [Arabidopsis thaliana]
MSTRG.2429.3	1[-]10771375-10775396	AT1G30460.1	j	GO:0003677;GO:0003729;GO:0005847;GO:1900363;GO:0005737;GO:0006979;GO:0004521;GO:0046872;GO:2000031;GO:0034052;GO:0005516	K14404	virNOG06308	A	sp|A9LNK9|CPSF_ARATH 30-kDa cleavage and polyadenylation specificity factor 30 OS=Arabidopsis thaliana GN=CPSF30 PE=1 SV=1	gi|79356321|ref|NP_174334.2| cleavage and polyadenylation specificity factor CPSF30 [Arabidopsis thaliana] &gt;gi|229553918|sp|A9LNK9.1|CPSF_ARATH RecName: Full=30-kDa cleavage and polyadenylation specificity factor 30; AltName: Full=Protein OXIDATIVE STRESS TOLERANT 6; AltName: Full=Zinc finger CCCH domain-containing protein 11; Short=AtC3H11 &gt;gi|160338218|gb|ABX26048.1| cleavage and polyaden…
MSTRG.2434.2	1[-]10796284-10800914	AT1G30490.1	j	GO:0005634;GO:0003677;GO:0009855;GO:0030154;GO:0006355;GO:0008289;GO:0010072;GO:0009880;GO:0005515;GO:0080060;GO:0003700;GO:0009944	K09338	virNOG30790;virNOG07364	K	sp|O04292|ATBH9_ARATH Homeobox-leucine zipper protein ATHB-9 OS=Arabidopsis thaliana GN=ATHB-9 PE=1 SV=1	gi|15220758|ref|NP_174337.1| homeobox-leucine zipper protein ATHB-9 [Arabidopsis thaliana] &gt;gi|75096987|sp|O04292.1|ATBH9_ARATH RecName: Full=Homeobox-leucine zipper protein ATHB-9; AltName: Full=HD-ZIP protein ATHB-9; AltName: Full=Homeodomain transcription factor ATHB-9; AltName: Full=Protein PHAVOLUTA &gt;gi|2145358|emb|CAA71854.1| HD-Zip protein [Arabidopsis thaliana] &gt;gi|20069421|emb|C…
MSTRG.2443.3	1[-]10835790-10839977	AT1G30590.2	j	GO:0006413;GO:0005634;GO:0003743;GO:0006360	K15216	virNOG01218	K	sp|B2RS91|RRN3_MOUSE RNA polymerase I-specific transcription initiation factor RRN3 OS=Mus musculus GN=Rrn3 PE=1 SV=1	gi|4587515|gb|AAD25746.1|AC007060_4 EST gb|Z37678 comes from this gene [Arabidopsis thaliana]
MSTRG.2445.3	1[+]10846632-10850671	AT1G30610.2	j	GO:0010098;GO:0003723;GO:0009451;GO:0004519;GO:0009507;GO:0009793	-	KOG4197;virNOG11480	R	sp|Q9SA76|PPR64_ARATH Pentatricopeptide repeat-containing protein At1g30610, chloroplastic OS=Arabidopsis thaliana GN=EMB2279 PE=3 SV=1	gi|334182963|ref|NP_001185117.1| pentatricopeptide repeat-containing protein [Arabidopsis thaliana] &gt;gi|332193129|gb|AEE31250.1| pentatricopeptide repeat-containing protein [Arabidopsis thaliana]
MSTRG.2446.3	1[+]10854706-10858073	AT1G30620.5	j	GO:0045227;GO:0032580;GO:0033358;GO:0050373;GO:0019567;GO:0016021;GO:0006012;GO:0003978;GO:0009832	K12448	virNOG08786	M	sp|Q9SA77|ARAE1_ARATH UDP-arabinose 4-epimerase 1 OS=Arabidopsis thaliana GN=MUR4 PE=1 SV=1	gi|22329866|ref|NP_174350.2| UDP-arabinose 4-epimerase 1 [Arabidopsis thaliana] &gt;gi|79318985|ref|NP_001031118.1| UDP-arabinose 4-epimerase 1 [Arabidopsis thaliana] &gt;gi|75313130|sp|Q9SA77.1|ARAE1_ARATH RecName: Full=UDP-arabinose 4-epimerase 1; AltName: Full=UDP-D-xylose 4-epimerase 1 &gt;gi|4587518|gb|AAD25749.1|AC007060_7 Strong similarity to F19I3.8 gi|3033381 putative UDP-galactose-4-epi…
MSTRG.2446.4	1[+]10854706-10858073	AT1G30620.5	j	GO:0045227;GO:0032580;GO:0033358;GO:0050373;GO:0019567;GO:0016021;GO:0006012;GO:0003978;GO:0009832	K12448	virNOG08786	M	sp|Q9SA77|ARAE1_ARATH UDP-arabinose 4-epimerase 1 OS=Arabidopsis thaliana GN=MUR4 PE=1 SV=1	gi|22329866|ref|NP_174350.2| UDP-arabinose 4-epimerase 1 [Arabidopsis thaliana] &gt;gi|79318985|ref|NP_001031118.1| UDP-arabinose 4-epimerase 1 [Arabidopsis thaliana] &gt;gi|75313130|sp|Q9SA77.1|ARAE1_ARATH RecName: Full=UDP-arabinose 4-epimerase 1; AltName: Full=UDP-D-xylose 4-epimerase 1 &gt;gi|4587518|gb|AAD25749.1|AC007060_7 Strong similarity to F19I3.8 gi|3033381 putative UDP-galactose-4-epi…
[truncated: 6,175 more rows]
