# Supplementary material for: Endophytic bacterium Bacillus aryabhattai induces novel transcriptomic changes to stimulate plant growth
Source: PLoS One. 2022 Aug 3;17(8):e0272500. doi: 10.1371/journal.pone.0272500 (PMC9348713; doi:10.1371/journal.pone.0272500)
Supplement: S5 Table — (XLSX) [file pone.0272500.s005.xlsx]

## Sheet: Bacillus issProt
S5 Table. Bacillus aryabhattai gene annotation during the interaction.
Query name	Query description	Query length	Query start	Query end	Hit name	Hit description	Hit length	Hit start	Hit end	Aln length	Identity value					Gene_ID	Bacillus:read count	Interaction:fpkm
scaffold1_2	570-1061 - length=163 aa	163	1	163	sp|P76112|MNAT_ECOLI	L-amino acid N-acyltransferase MnaT OS=Escherichia coli (strain K12) OX=83333 GN=mnaT PE=1 SV=1	172	1	162	163	34.9693	1e-34				gene5592	5	141868
scaffold1_3	1152-1748 - length=198 aa	198	5	185	sp|O07081|YRDC_BACSU	Uncharacterized isochorismatase family protein YrdC OS=Bacillus subtilis (strain 168) OX=224308 GN=yrdC PE=3 SV=1	187	1	180	181	44.1989	3e-55				gene4310	6	115221
scaffold1_4	2044-2811 - length=255 aa	255	18	240	sp|P45944|YQCI_BACSU	Uncharacterized protein YqcI OS=Bacillus subtilis (strain 168) OX=224308 GN=yqcI PE=3 SV=2	254	17	241	226	47.3451	2e-68				gene3244	2	95292.5
scaffold1_5	3593-4414 - length=273 aa	273	1	265	sp|O06734|YISY_BACSU	AB hydrolase superfamily protein YisY OS=Bacillus subtilis (strain 168) OX=224308 GN=yisY PE=3 SV=1	268	1	265	265	51.3208	3e-99				gene1354	1	87077.7
scaffold1_6	4625-7051 - length=808 aa	808	1	804	sp|Q45066|PARC_BACSU	DNA topoisomerase 4 subunit A OS=Bacillus subtilis (strain 168) OX=224308 GN=parC PE=3 SV=2	806	1	800	804	73.7562	0				gene5216	3	85601.8
scaffold1_7	7048-9024 - length=658 aa	658	1	655	sp|Q59192|PARE_BACSU	DNA topoisomerase 4 subunit B OS=Bacillus subtilis (strain 168) OX=224308 GN=parE PE=3 SV=2	655	1	654	655	85.9542	0				gene1983	1	40083.4
scaffold1_8	9358-9771 - length=137 aa	137	6	137	sp|Q45065|YNET_BACSU	Uncharacterized protein YneT OS=Bacillus subtilis (strain 168) OX=224308 GN=yneT PE=4 SV=1	135	4	135	132	75	9e-67				gene5591	1	38850
scaffold1_9	9977-10570 + length=197 aa	197	4	196	sp|Q65J17|PLSY_BACLD	Glycerol-3-phosphate acyltransferase OS=Bacillus licheniformis (strain ATCC 14580 / DSM 13 / JCM 2505 / NBRC 12200 / NCIMB 9375 / NRRL NRS-1264 / Gibson 46) OX=279010 GN=plsY PE=3 SV=1	197	5	197	193	64.7668	1e-83				gene5156	4	38480
scaffold1_10	10945-11235 + length=96 aa	96	1	95	sp|Q45063|YNER_BACSU	Uncharacterized protein YneR OS=Bacillus subtilis (strain 168) OX=224308 GN=yneR PE=3 SV=1	95	1	95	95	58.9474	1e-38				gene5157	2	31664.6
scaffold1_11	11276-11698 - length=140 aa	140	1	138	sp|Q45061|YNEP_BACSU	Putative acyl-CoA thioesterase YneP OS=Bacillus subtilis (strain 168) OX=224308 GN=yneP PE=3 SV=2	138	1	138	138	71.0145	6e-72				gene4030	1	30609.1
scaffold1_13	13317-13559 - length=80 aa	80	3	78	sp|A7Z571|TLP_BACVZ	Small, acid-soluble spore protein Tlp OS=Bacillus velezensis (strain DSM 23117 / BGSC 10A6 / FZB42) OX=326423 GN=tlp PE=3 SV=1	80	5	80	76	67.1053	5e-29				gene1522	1	27153.3
scaffold1_15	14375-14518 - length=47 aa	47	1	47	sp|B7GKT2|SSPN_ANOFW	Small, acid-soluble spore protein N OS=Anoxybacillus flavithermus (strain DSM 21510 / WK1) OX=491915 GN=sspN PE=3 SV=1	47	1	47	47	80.8511	6e-20				gene4917	1	22151.3
scaffold1_17	14919-15518 - length=199 aa	199	1	191	sp|O31820|YNEN_BACSU	Thioredoxin-like protein YneN OS=Bacillus subtilis (strain 168) OX=224308 GN=yneN PE=3 SV=1	170	1	164	194	35.0515	6e-31				gene5554	1	21769.4
scaffold1_18	15714-18434 - length=906 aa	906	4	901	sp|P09339|ACNA_BACSU	Aconitate hydratase A OS=Bacillus subtilis (strain 168) OX=224308 GN=citB PE=1 SV=4	909	10	907	898	81.069	0				gene5616	1	21131.8
scaffold1_19	18655-18804 + length=49 aa	49	1	49	sp|Q5L0A5|SSPO_GEOKA	Small, acid-soluble spore protein O OS=Geobacillus kaustophilus (strain HTA426) OX=235909 GN=sspO PE=3 SV=1	49	1	49	49	85.7143	3e-23				gene3658	1	19500
scaffold1_20	19017-19157 + length=46 aa	46	2	46	sp|C5D9Z3|SSPP_GEOSW	Small, acid-soluble spore protein P OS=Geobacillus sp. (strain WCH70) OX=471223 GN=sspP PE=3 SV=1	48	3	48	46	76.087	8e-16				gene1091	1	19425
scaffold1_22	19901-20734 + length=277 aa	277	2	265	sp|O34859|KU_BACSU	Non-homologous end joining protein Ku OS=Bacillus subtilis (strain 168) OX=224308 GN=ku PE=2 SV=1	311	18	281	266	41.7293	4e-72				gene2163	1	18167.3
scaffold1_24	23007-24641 - length=544 aa	544	210	352	sp|P15005|MCRB_ECOLI	5-methylcytosine-specific restriction enzyme B OS=Escherichia coli (strain K12) OX=83333 GN=mcrB PE=1 SV=3	459	191	333	145	29.6552	8e-08				gene1072	1	18037.5
scaffold1_27	25586-26005 - length=139 aa	139	10	138	sp|Q4J6M5|CUTC_SULAC	Glyceraldehyde dehydrogenase small chain OS=Sulfolobus acidocaldarius (strain ATCC 33909 / DSM 639 / JCM 8929 / NBRC 15157/ NCIMB 11770) OX=330779 GN=cutC PE=1 SV=1	163	31	160	133	48.1203	9e-37				gene1663	1	17597.6
scaffold1_29	26887-28797 - length=636 aa	636	15	625	sp|Q46799|XDHA_ECOLI	Putative xanthine dehydrogenase molybdenum-binding subunit XdhA OS=Escherichia coli (strain K12) OX=83333 GN=xdhA PE=2 SV=1	752	145	743	623	26.8058	2e-60				gene289	1	16135.8
scaffold1_30	29236-29880 - length=214 aa	214	6	205	sp|O32146|PUCB_BACSU	Purine catabolism protein PucB OS=Bacillus subtilis (strain 168) OX=224308 GN=pucB PE=2 SV=2	205	6	202	201	36.3184	5e-42				gene272	1	14226.8
scaffold1_31	29883-30887 - length=334 aa	334	1	327	sp|O32147|XDHA_BACSU	Probable xanthine dehydrogenase subunit A OS=Bacillus subtilis (strain 168) OX=224308 GN=pucA PE=2 SV=1	330	4	325	330	39.697	5e-72				gene4375	1	13361.1
scaffold1_32	31072-31302 + length=76 aa	76	1	74	sp|O34855|YOCN_BACSU	Uncharacterized protein YocN OS=Bacillus subtilis (strain 168) OX=224308 GN=yocN PE=4 SV=1	77	1	74	74	29.7297	5e-08				gene1848	1	13325.9
scaffold1_33	31315-31548 + length=77 aa	77	1	77	sp|O34855|YOCN_BACSU	Uncharacterized protein YocN OS=Bacillus subtilis (strain 168) OX=224308 GN=yocN PE=4 SV=1	77	1	77	77	55.8442	4e-24				gene4268	1	12818.5
scaffold1_34	31680-31919 - length=79 aa	79	6	74	sp|O31846|YOZN_BACSU	Uncharacterized protein YozN OS=Bacillus subtilis (strain 168) OX=224308 GN=yozN PE=4 SV=1	87	8	76	69	84.058	2e-36				gene1987	1	12378.7
scaffold1_35	31990-32463 + length=157 aa	157	1	147	sp|P96698|COTP_BACSU	Spore coat protein P OS=Bacillus subtilis (strain 168) OX=224308 GN=cotP PE=2 SV=1	143	1	133	149	32.8859	8e-19				gene3483	1	12288.3
scaffold1_38	33815-34369 + length=184 aa	184	8	153	sp|P94443|PADR_BACSU	Negative transcription regulator PadR OS=Bacillus subtilis (strain 168) OX=224308 GN=padR PE=4 SV=1	182	6	157	155	34.8387	3e-17				gene1429	1	11772.7
scaffold1_40	34865-35485 - length=206 aa	206	1	204	sp|Q60353|Y045_METJA	Uncharacterized protein MJ0045 OS=Methanocaldococcus jannaschii (strain ATCC 43067 / DSM 2661 / JAL-1 / JCM 10045 / NBRC 100440) OX=243232 GN=MJ0045 PE=4 SV=1	221	22	219	205	36.5854	1e-36				gene4305	1	11426.5
scaffold1_43	36534-37031 + length=165 aa	165	8	161	sp|P39823|PSS_BACSU	CDP-diacylglycerol--serine O-phosphatidyltransferase OS=Bacillus subtilis (strain 168) OX=224308 GN=pssA PE=3 SV=1	177	1	159	161	39.1304	3e-26				gene2094	1	11349.4
scaffold1_45	37515-38273 + length=252 aa	252	1	237	sp|O05405|YRHO_BACSU	Uncharacterized protein YrhO OS=Bacillus subtilis (strain 168) OX=224308 GN=yrhO PE=4 SV=1	275	8	248	244	27.0492	3e-16				gene3107	1	11027.3
scaffold1_46	38378-39547 + length=389 aa	389	1	384	sp|Q797E3|PBUE_BACSU	Purine efflux pump PbuE OS=Bacillus subtilis (strain 168) OX=224308 GN=pbuE PE=1 SV=1	388	1	384	385	43.8961	1e-105				gene3479	1	10745.8
scaffold1_47	39592-40062 - length=156 aa	156	1	147	sp|Q45584|YBBK_BACSU	Uncharacterized protein YbbK OS=Bacillus subtilis (strain 168) OX=224308 GN=ybbK PE=4 SV=2	151	1	147	147	61.9048	2e-60				gene1769	1	10677.6
scaffold1_48	40146-40595 - length=149 aa	149	21	147	sp|Q8CNG0|ASP23_STAES	Alkaline shock protein 23 OS=Staphylococcus epidermidis (strain ATCC 12228) OX=176280 GN=asp23 PE=3 SV=1	166	37	163	127	51.9685	5e-41				gene2993	1	10565.9
scaffold1_51	41528-42358 - length=276 aa	276	6	259	sp|O34437|YFKH_BACSU	Putative ribonuclease-like protein YfkH OS=Bacillus subtilis (strain 168) OX=224308 GN=yfkH PE=4 SV=1	275	5	260	256	36.3281	7e-48				gene3482	1	10392
scaffold1_53	43188-44522 - length=444 aa	444	1	440	sp|O32060|YRBD_BACSU	Putative sodium/proton-dependent alanine carrier protein YrbD OS=Bacillus subtilis (strain 168) OX=224308 GN=yrbD PE=3 SV=2	484	43	482	440	68.8636	0				gene2400	1	10392
scaffold1_54	45035-46312 + length=425 aa	425	26	418	sp|B4EYY4|MDTG_PROMH	Multidrug resistance protein MdtG OS=Proteus mirabilis (strain HI4320) OX=529507 GN=mdtG PE=3 SV=1	402	6	402	401	43.6409	7e-111				gene4267	1	10162
scaffold1_55	46798-47901 - length=367 aa	367	1	356	sp|O06473|YFMO_BACSU	Multidrug efflux protein YfmO OS=Bacillus subtilis (strain 168) OX=224308 GN=yfmO PE=2 SV=1	396	32	387	358	41.3408	3e-76				gene3481	1	9961.55
scaffold1_56	47940-48413 - length=157 aa	157	13	133	sp|O06474|YFMP_BACSU	HTH-type transcriptional regulator YfmP OS=Bacillus subtilis (strain 168) OX=224308 GN=yfmP PE=2 SV=1	140	6	132	127	46.4567	2e-27				gene4288	1	9902.95
scaffold1_58	49452-50039 + length=195 aa	195	1	188	sp|O06983|YVDA_BACSU	Putative carbonic anhydrase YvdA OS=Bacillus subtilis (strain 168) OX=224308 GN=yvdA PE=3 SV=1	197	4	191	188	63.8298	2e-91				gene2367	1	9620.01
scaffold1_59	50056-51675 + length=539 aa	539	6	528	sp|O06984|YVDB_BACSU	Putative sulfate transporter YvdB OS=Bacillus subtilis (strain 168) OX=224308 GN=yvdB PE=3 SV=1	530	6	529	526	61.0266	0				gene2452	1	9440.2
scaffold1_60	51718-52242 - length=174 aa	174	1	172	sp|Q06239|VANR_ENTFC	Regulatory protein VanR OS=Enterococcus faecium OX=1352 GN=vanR PE=3 SV=1	231	55	229	177	44.6328	5e-49				gene4088	1	9318.28
scaffold1_61	52379-53869 - length=496 aa	496	150	480	sp|P94414|YCLK_BACSU	Sensor histidine kinase YclK OS=Bacillus subtilis (strain 168) OX=224308 GN=yclK PE=3 SV=1	473	141	466	334	32.0359	2e-39				gene2553	1	8907.42
scaffold1_62	54140-54637 + length=165 aa	165	1	165	sp|O32075|YUAI_BACSU	Uncharacterized N-acetyltransferase YuaI OS=Bacillus subtilis (strain 168) OX=224308 GN=yuaI PE=3 SV=1	173	2	167	170	27.0588	1e-20				gene1385	1	8829.55
scaffold1_63	54664-55014 - length=116 aa	116	1	104	sp|O35018|LMRB_BACSU	Lincomycin resistance protein LmrB OS=Bacillus subtilis (strain 168) OX=224308 GN=lmrB PE=3 SV=1	479	373	476	104	50.9615	4e-28				gene1475	1	8474
scaffold1_64	55274-55813 - length=179 aa	179	1	162	sp|O34377|YOBM_BACSU	Uncharacterized protein YobM OS=Bacillus subtilis (strain 168) OX=224308 GN=yobM PE=4 SV=2	185	4	173	175	29.1429	9e-12				gene1654	1	8279.52
scaffold1_65	55969-57561 - length=530 aa	530	1	520	sp|O07002|ASPP_BACSU	Aspartate-proton symporter OS=Bacillus subtilis (strain 168) OX=224308 GN=yveA PE=1 SV=1	520	1	520	520	78.2692	0				gene2836	1	5000.5
scaffold1_67	59585-60709 + length=374 aa	374	4	371	sp|P37968|SP2P_BACSU	Stage II sporulation protein P OS=Bacillus subtilis (strain 168) OX=224308 GN=spoIIP PE=4 SV=1	401	19	393	377	45.3581	3e-106				gene1370	1	4870.3
scaffold1_68	60735-61163 - length=142 aa	142	1	142	sp|P31570|BTUR_SALTY	Cob(I)yrinic acid a,c-diamide adenosyltransferase OS=Salmonella typhimurium (strain LT2 / SGSC1412 / ATCC 700720) OX=99287 GN=btuR PE=1 SV=1	196	61	196	143	34.965	2e-20				gene3123	1	4391.74
scaffold1_69	61306-61896 - length=196 aa	196	14	191	sp|O31571|YFHC_BACSU	Putative NAD(P)H nitroreductase YfhC OS=Bacillus subtilis (strain 168) OX=224308 GN=yfhC PE=3 SV=1	194	17	193	182	29.6703	9e-17				gene3227	1	3628.24
scaffold1_70	61896-62597 - length=233 aa	233	1	217	sp|P29928|SUMT_BACME	Uroporphyrinogen-III C-methyltransferase OS=Bacillus megaterium OX=1404 GN=cobA PE=3 SV=1	238	22	237	217	60.8295	4e-90				gene3809	1	3327.08
scaffold1_71	62663-64045 - length=460 aa	460	1	460	sp|O87698|CBIA_BACME	Cobyrinate a,c-diamide synthase OS=Bacillus megaterium OX=1404 GN=cbiA PE=3 SV=1	460	1	460	460	96.3043	0
scaffold1_72	64059-65183 - length=374 aa	374	1	374	sp|O87697|CBIG_BACME	Cobalt-precorrin-5A hydrolase OS=Bacillus megaterium OX=1404 GN=cbiG PE=1 SV=1	374	1	374	374	96.5241	0
scaffold1_73	65180-65956 - length=258 aa	258	1	258	sp|O87696|CBIF_BACME	Cobalt-precorrin-4 C(11)-methyltransferase OS=Bacillus megaterium OX=1404 GN=cbiF PE=1 SV=1	258	1	258	258	98.062	0
scaffold1_74	65953-66660 - length=235 aa	235	5	233	sp|Q9HZU3|COBI_PSEAE	Precorrin-2 C(20)-methyltransferase OS=Pseudomonas aeruginosa (strain ATCC 15692 / DSM 22644 / CIP 104116 / JCM 14847 / LMG 12228 / 1C / PRS 101 / PAO1) OX=208964 GN=cobI PE=3 SV=1	250	7	238	237	31.2236	2e-29
scaffold1_75	66657-67799 - length=380 aa	380	1	380	sp|O87694|CBIET_BACME	Cobalamin biosynthesis bifunctional protein CbiET OS=Bacillus megaterium OX=1404 GN=cbiET PE=1 SV=1	398	19	398	380	97.1053	0
scaffold1_76	67843-68946 - length=367 aa	367	1	367	sp|O87693|CBID_BACME	Cobalt-precorrin-5B C(1)-methyltransferase OS=Bacillus megaterium OX=1404 GN=cbiD PE=1 SV=1	367	1	367	367	98.9101	0
scaffold1_77	68950-69597 - length=215 aa	215	1	213	sp|O87692|CBIC_BACME	Cobalt-precorrin-8 methylmutase OS=Bacillus megaterium OX=1404 GN=cbiC PE=1 SV=1	225	1	213	213	98.5915	2e-149
scaffold1_78	69603-70370 - length=255 aa	255	1	255	sp|O87691|CBIJ_BACME	Cobalt-precorrin-6A reductase OS=Bacillus megaterium OX=1404 GN=cbiJ PE=1 SV=1	255	1	255	255	96.8627	0
scaffold1_79	70367-71278 - length=303 aa	303	1	303	sp|O87690|CBIX_BACME	Sirohydrochlorin cobaltochelatase OS=Bacillus megaterium OX=1404 GN=cbiX PE=1 SV=1	306	6	306	305	97.7049	0
scaffold1_80	71297-72919 - length=540 aa	540	1	540	sp|O87689|CBIH_BACME	Cobalt-factor III methyltransferase OS=Bacillus megaterium OX=1404 GN=cbiH60 PE=1 SV=1	540	1	540	540	98.5185	0
scaffold1_81	72933-73319 - length=128 aa	128	1	128	sp|O87688|CBIW_BACME	Putative 2Fe-2S ferredoxin OS=Bacillus megaterium OX=1404 GN=cbiW PE=3 SV=1	127	1	127	128	92.1875	2e-82
scaffold1_83	74544-75605 - length=353 aa	353	11	351	sp|O07603|YHFE_BACSU	Putative aminopeptidase YhfE OS=Bacillus subtilis (strain 168) OX=224308 GN=yhfE PE=3 SV=1	346	6	346	341	79.7654	0
scaffold1_84	75689-76996 - length=435 aa	435	14	432	sp|P24944|GLTT_BACCA	Proton/sodium-glutamate symport protein OS=Bacillus caldotenax OX=1395 GN=gltT PE=1 SV=1	421	2	420	419	64.9165	0
scaffold1_85	77392-78702 + length=436 aa	436	1	425	sp|P94499|BRNQ_BACSU	Branched-chain amino acid transport system carrier protein BrnQ OS=Bacillus subtilis (strain 168) OX=224308 GN=brnQ PE=3 SV=2	440	16	440	425	70.8235	0
scaffold1_89	80810-82093 - length=427 aa	427	2	403	sp|P54147|Y108_SYNY3	Putative ammonium transporter sll0108 OS=Synechocystis sp. (strain PCC 6803 / Kazusa) OX=1111708 GN=sll0108 PE=3 SV=1	507	76	485	412	41.7476	2e-97
scaffold1_91	82936-83388 + length=150 aa	150	18	149	sp|O34633|YJLC_BACSU	Uncharacterized protein YjlC OS=Bacillus subtilis (strain 168) OX=224308 GN=yjlC PE=2 SV=1	140	7	137	132	65.9091	3e-57
scaffold1_92	83422-84600 + length=392 aa	392	1	392	sp|P80861|YJLD_BACSU	NADH dehydrogenase-like protein YjlD OS=Bacillus subtilis (strain 168) OX=224308 GN=yjlD PE=1 SV=3	392	1	392	392	66.0714	0
scaffold1_93	84644-85600 - length=318 aa	318	1	315	sp|P45869|YWKB_BACSU	Uncharacterized transporter YwkB OS=Bacillus subtilis (strain 168) OX=224308 GN=ywkB PE=3 SV=1	319	1	316	316	63.9241	3e-131
scaffold1_94	85613-87316 - length=567 aa	567	5	565	sp|P45868|MAO2_BACSU	Probable NAD-dependent malic enzyme 2 OS=Bacillus subtilis (strain 168) OX=224308 GN=maeA PE=1 SV=1	582	22	582	561	64.3494	0
scaffold1_95	87558-89033 - length=491 aa	491	10	477	sp|P76052|ABGB_ECOLI	p-aminobenzoyl-glutamate hydrolase subunit B OS=Escherichia coli (strain K12) OX=83333 GN=abgB PE=1 SV=1	481	3	477	475	47.1579	2e-160
scaffold1_96	89033-90268 - length=411 aa	411	5	388	sp|Q0K843|SAUU_CUPNH	Probable sulfoacetate transporter SauU OS=Cupriavidus necator (strain ATCC 17699 / H16 / DSM 428 / Stanier 337) OX=381666 GN=sauU PE=2 SV=1	430	1	404	405	29.6296	2e-48
scaffold1_97	90447-92504 + length=685 aa	685	299	682	sp|O32138|PUCR_BACSU	Purine catabolism regulatory protein OS=Bacillus subtilis (strain 168) OX=224308 GN=pucR PE=2 SV=1	531	139	529	405	23.2099	6e-10
scaffold1_98	92522-92992 - length=156 aa	156	11	146	sp|C0SPB5|YCLD_BACSU	Uncharacterized protein YclD OS=Bacillus subtilis (strain 168) OX=224308 GN=yclD PE=4 SV=1	154	10	150	141	46.0993	2e-36
scaffold1_99	93014-93238 - length=74 aa	74	1	73	sp|C0H3U9|BSDD_BACSU	Phenolic acid decarboxylase subunit D OS=Bacillus subtilis (strain 168) OX=224308 GN=bsdD PE=1 SV=1	75	1	73	73	64.3836	2e-29
scaffold1_100	93255-94676 - length=473 aa	473	1	473	sp|P94405|YCLC_BACSU	Phenolic acid decarboxylase subunit C OS=Bacillus subtilis (strain 168) OX=224308 GN=bsdC PE=1 SV=1	473	1	473	473	81.8182	0
scaffold1_101	94679-95260 - length=193 aa	193	1	191	sp|P94404|PADL_BACSU	Probable UbiX-like flavin prenyltransferase OS=Bacillus subtilis (strain 168) OX=224308 GN=bsdB PE=1 SV=1	204	13	203	191	69.6335	8e-97
scaffold1_102	95359-96243 + length=294 aa	294	6	294	sp|P94403|BSDA_BACSU	HTH-type transcriptional regulator BsdA OS=Bacillus subtilis (strain 168) OX=224308 GN=bsdA PE=4 SV=1	290	1	290	290	52.4138	1e-102
scaffold1_103	96311-97267 - length=318 aa	318	1	315	sp|P45869|YWKB_BACSU	Uncharacterized transporter YwkB OS=Bacillus subtilis (strain 168) OX=224308 GN=ywkB PE=3 SV=1	319	1	316	316	60.443	3e-127
scaffold1_108	99710-100723 + length=337 aa	337	9	337	sp|O32254|YVBT_BACSU	Uncharacterized protein YvbT OS=Bacillus subtilis (strain 168) OX=224308 GN=yvbT PE=4 SV=1	336	7	334	329	63.2219	4e-163
scaffold1_109	100751-102070 - length=439 aa	439	5	439	sp|P94534|GLCF_BACSU	Probable glycolate oxidase iron-sulfur subunit OS=Bacillus subtilis (strain 168) OX=224308 GN=glcF PE=4 SV=1	444	8	442	436	62.844	0
scaffold1_110	102067-103479 - length=470 aa	470	1	467	sp|P94535|GLCD_BACSU	Glycolate oxidase subunit GlcD OS=Bacillus subtilis (strain 168) OX=224308 GN=glcD PE=3 SV=1	470	1	467	467	74.5182	0
scaffold1_111	103611-104669 - length=352 aa	352	5	352	sp|P94536|YSFB_BACSU	Uncharacterized protein YsfB OS=Bacillus subtilis (strain 168) OX=224308 GN=ysfB PE=3 SV=2	368	23	364	348	33.3333	8e-68
scaffold1_112	104794-105366 - length=190 aa	190	4	183	sp|Q9V1F8|DEGLY_PYRAB	Deglycase PYRAB04690 OS=Pyrococcus abyssi (strain GE5 / Orsay) OX=272844 GN=PYRAB04690 PE=3 SV=1	166	2	166	180	36.6667	3e-32
scaffold1_115	106029-107462 - length=477 aa	477	14	477	sp|P42314|YXJC_BACSU	Uncharacterized transporter YxjC OS=Bacillus subtilis (strain 168) OX=224308 GN=yxjC PE=3 SV=3	472	14	472	464	73.0603	0
scaffold1_116	107508-108578 - length=356 aa	356	3	345	sp|Q59477|DHAT_KLEPN	1,3-propanediol dehydrogenase OS=Klebsiella pneumoniae OX=573 GN=dhaT PE=1 SV=1	387	48	387	345	40.5797	4e-79
scaffold1_117	108944-110092 - length=382 aa	382	49	373	sp|P94442|YFIN_BACSU	Putative transport permease YfiN OS=Bacillus subtilis (strain 168) OX=224308 GN=yfiN PE=3 SV=1	385	47	384	341	22.5806	4e-20
scaffold1_118	110094-111200 - length=368 aa	368	4	254	sp|P94441|YFIM_BACSU	Putative transport permease YfiM OS=Bacillus subtilis (strain 168) OX=224308 GN=yfiM PE=3 SV=1	396	5	281	279	24.3728	1e-11
scaffold1_119	111220-112158 - length=312 aa	312	3	311	sp|P94440|YFIL_BACSU	Uncharacterized ABC transporter ATP-binding protein YfiL OS=Bacillus subtilis (strain 168) OX=224308 GN=yfiL PE=3 SV=2	311	1	311	313	45.6869	3e-86
scaffold1_120	112260-113381 - length=373 aa	373	143	370	sp|P94438|YFIJ_BACSU	Sensor histidine kinase YfiJ OS=Bacillus subtilis (strain 168) OX=224308 GN=yfiJ PE=3 SV=1	400	157	386	230	25.6522	6e-22
scaffold1_121	113386-114024 - length=212 aa	212	3	205	sp|P94439|YFIK_BACSU	Uncharacterized transcriptional regulatory protein YfiK OS=Bacillus subtilis (strain 168) OX=224308 GN=yfiK PE=3 SV=1	220	2	211	210	42.8571	1e-47
scaffold1_122	114192-115445 - length=417 aa	417	14	416	sp|Q6DTN4|HYUC_RHIML	N-carbamoyl-L-amino-acid hydrolase OS=Rhizobium meliloti OX=382 GN=hyuC PE=1 SV=1	416	10	413	406	37.6847	2e-81
scaffold1_124	116142-116678 + length=178 aa	178	3	178	sp|O34841|YOEB_BACSU	Uncharacterized protein YoeB OS=Bacillus subtilis (strain 168) OX=224308 GN=yoeB PE=1 SV=2	181	1	181	181	44.7514	5e-49
scaffold1_126	118460-118879 - length=139 aa	139	54	135	sp|Q5KQI6|SNAT1_ORYSJ	Serotonin N-acetyltransferase 1, chloroplastic OS=Oryza sativa subsp. japonica OX=39947 GN=SNAT1 PE=1 SV=1	254	167	248	82	40.2439	3e-13
scaffold1_128	119250-120209 + length=319 aa	319	19	293	sp|P08077|STRA_STRGR	Streptomycin 6-kinase OS=Streptomyces griseus OX=1911 GN=aphD PE=3 SV=1	307	9	288	285	23.5088	6e-19
scaffold1_129	120227-121222 - length=331 aa	331	1	327	sp|O34504|YCEB_BACSU	Uncharacterized protein YceB OS=Bacillus subtilis (strain 168) OX=224308 GN=yceB PE=4 SV=2	331	2	328	327	41.2844	6e-91
scaffold1_130	121656-122177 - length=173 aa	173	1	167	sp|O31823|YNGC_BACSU	Uncharacterized membrane protein YngC OS=Bacillus subtilis (strain 168) OX=224308 GN=yngC PE=3 SV=1	198	25	191	167	72.4551	2e-84
scaffold1_131	122344-123063 - length=239 aa	239	1	236	sp|P96724|NFI_BACSU	Endonuclease V OS=Bacillus subtilis (strain 168) OX=224308 GN=nfi PE=1 SV=2	238	1	236	236	62.7119	9e-110
scaffold1_132	123330-124205 + length=291 aa	291	33	259	sp|O07592|YHDW_BACSU	Putative glycerophosphodiester phosphodiesterase YhdW OS=Bacillus subtilis (strain 168) OX=224308 GN=yhdW PE=3 SV=1	243	4	232	235	44.2553	1e-58
scaffold1_135	125328-125753 - length=141 aa	141	8	126	sp|Q5UPE3|YL062_MIMIV	Putative ankyrin repeat protein L62 OS=Acanthamoeba polyphaga mimivirus OX=212035 GN=MIMI_L62 PE=4 SV=1	252	50	185	142	32.3944	3e-13
scaffold1_138	127015-127527 - length=170 aa	170	40	164	sp|Q96JP0|FEM1C_HUMAN	Protein fem-1 homolog C OS=Homo sapiens OX=9606 GN=FEM1C PE=1 SV=1	617	42	171	135	35.5556	3e-13
scaffold1_142	130184-130684 - length=166 aa	166	8	161	sp|Q5UP39|YR873_MIMIV	Putative ankyrin repeat protein R873 OS=Acanthamoeba polyphaga mimivirus OX=212035 GN=MIMI_R873 PE=4 SV=1	468	141	278	156	32.0513	4e-13
scaffold1_144	131446-131934 - length=162 aa	162	5	155	sp|C0H3X4|YEZG_BACSU	Probable antitoxin YezG OS=Bacillus subtilis (strain 168) OX=224308 GN=yezG PE=1 SV=1	151	1	150	151	32.4503	6e-24
scaffold1_147	134334-134825 - length=163 aa	163	7	155	sp|C0H3X4|YEZG_BACSU	Probable antitoxin YezG OS=Bacillus subtilis (strain 168) OX=224308 GN=yezG PE=1 SV=1	151	1	149	149	35.5705	3e-26
scaffold1_151	137134-137802 - length=222 aa	222	25	219	sp|P74221|Y1152_SYNY3	Uncharacterized protein slr1152 OS=Synechocystis sp. (strain PCC 6803 / Kazusa) OX=1111708 GN=slr1152 PE=4 SV=1	331	102	291	200	28	7e-15
scaffold1_160	143006-143530 - length=174 aa	174	9	166	sp|Q5URB9|YR840_MIMIV	Putative ankyrin repeat protein R840 OS=Acanthamoeba polyphaga mimivirus OX=212035 GN=MIMI_R840 PE=4 SV=1	526	197	366	181	31.4917	6e-15
scaffold1_161	143537-145579 - length=680 aa	680	3	440	sp|P96722|YWQJ_BACSU	Putative ribonuclease YwqJ OS=Bacillus subtilis (strain 168) OX=224308 GN=ywqJ PE=1 SV=1	602	1	432	438	47.7169	3e-128
scaffold1_162	145592-145849 - length=85 aa	85	3	82	sp|P96721|YWQI_BACSU	Uncharacterized protein YwqI OS=Bacillus subtilis (strain 168) OX=224308 GN=ywqI PE=4 SV=1	86	4	83	80	52.5	3e-19
scaffold1_163	145846-146277 - length=143 aa	143	1	138	sp|P96720|YWQH_BACSU	Uncharacterized protein YwqH OS=Bacillus subtilis (strain 168) OX=224308 GN=ywqH PE=4 SV=1	140	1	138	139	43.1655	9e-17
scaffold1_164	146614-148008 - length=464 aa	464	7	449	sp|O07940|YISQ_BACSU	Uncharacterized transporter YisQ OS=Bacillus subtilis (strain 168) OX=224308 GN=yisQ PE=3 SV=1	455	12	454	443	42.2122	3e-127
scaffold1_165	148163-148795 - length=210 aa	210	1	209	sp|O31593|YHBJ_BACSU	Putative efflux system component YhbJ OS=Bacillus subtilis (strain 168) OX=224308 GN=yhbJ PE=3 SV=1	221	12	220	210	55.7143	7e-71
scaffold1_166	148825-150480 - length=551 aa	551	15	536	sp|O32084|YUBD_BACSU	Uncharacterized MFS-type transporter YubD OS=Bacillus subtilis (strain 168) OX=224308 GN=yubD PE=3 SV=1	511	1	478	523	26.9598	2e-58
scaffold1_167	150674-151141 - length=155 aa	155	13	147	sp|P42103|YXAD_BACSU	Uncharacterized HTH-type transcriptional regulator YxaD OS=Bacillus subtilis (strain 168) OX=224308 GN=yxaD PE=4 SV=1	143	4	141	138	37.6812	3e-25
scaffold1_168	151229-151990 - length=253 aa	253	1	250	sp|P37454|EXOA_BACSU	Exodeoxyribonuclease OS=Bacillus subtilis (strain 168) OX=224308 GN=exoA PE=1 SV=1	252	1	252	252	61.9048	9e-115
scaffold1_170	152423-153664 + length=413 aa	413	21	411	sp|P9WLM1|Y2030_MYCTU	Uncharacterized protein Rv2030c OS=Mycobacterium tuberculosis (strain ATCC 25618 / H37Rv) OX=83332 GN=Rv2030c PE=1 SV=1	681	260	662	408	35.7843	2e-74
scaffold1_171	153701-153985 - length=94 aa	94	1	93	sp|C5B820|Y1570_EDWI9	UPF0303 protein NT01EI_1570 OS=Edwardsiella ictaluri (strain 93-146) OX=634503 GN=NT01EI_1570 PE=3 SV=1	157	61	153	93	44.086	2e-24
scaffold1_172	154188-155222 - length=344 aa	344	4	343	sp|O32223|IOLW_BACSU	scyllo-inositol 2-dehydrogenase (NADP(+)) IolW OS=Bacillus subtilis (strain 168) OX=224308 GN=iolW PE=1 SV=1	358	14	356	343	58.6006	2e-149
scaffold1_173	155219-155989 - length=256 aa	256	1	254	sp|P94591|GLCR_BACSU	HTH-type transcriptional repressor GlcR OS=Bacillus subtilis (strain 168) OX=224308 GN=glcR PE=1 SV=2	258	1	258	258	41.0853	4e-60
scaffold1_174	156269-157360 - length=363 aa	363	1	357	sp|O34833|YCEH_BACSU	Uncharacterized protein YceH OS=Bacillus subtilis (strain 168) OX=224308 GN=yceH PE=3 SV=1	363	1	357	357	58.8235	1e-156
scaffold1_175	157379-158548 - length=389 aa	389	5	388	sp|O34809|YCEG_BACSU	Uncharacterized protein YceG OS=Bacillus subtilis (strain 168) OX=224308 GN=yceG PE=4 SV=1	537	153	534	385	48.8312	3e-136
scaffold1_176	159090-159668 - length=192 aa	192	1	192	sp|O34384|YCEE_BACSU	Uncharacterized protein YceE OS=Bacillus subtilis (strain 168) OX=224308 GN=yceE PE=3 SV=1	192	1	192	192	77.0833	5e-108
scaffold1_177	159704-160282 - length=192 aa	192	1	190	sp|P80875|G16U_BACSU	General stress protein 16U OS=Bacillus subtilis (strain 168) OX=224308 GN=yceD PE=1 SV=3	193	1	190	190	73.6842	4e-101
scaffold1_178	160307-160741 - length=144 aa	144	1	143	sp|P81100|SCP2_BACSU	Stress response protein SCP2 OS=Bacillus subtilis (strain 168) OX=224308 GN=yceC PE=1 SV=3	199	57	199	143	56.6434	7e-56
scaffold1_179	161192-164830 - length=1212 aa	1212	3	1195	sp|O34313|NTPES_BACSU	Trifunctional nucleotide phosphoesterase protein YfkN OS=Bacillus subtilis (strain 168) OX=224308 GN=yfkN PE=1 SV=1	1462	4	1177	1253	38.0686	0
scaffold1_181	165642-166076 - length=144 aa	144	1	144	sp|P37488|YYBP_BACSU	Uncharacterized lipoprotein YybP OS=Bacillus subtilis (strain 168) OX=224308 GN=yybP PE=3 SV=1	148	5	148	144	35.4167	2e-25
scaffold1_183	166486-167442 - length=318 aa	318	41	317	sp|P54593|YHCI_BACSU	Uncharacterized protein YhcI OS=Bacillus subtilis (strain 168) OX=224308 GN=yhcI PE=4 SV=1	313	45	311	287	28.5714	2e-26
scaffold1_184	167459-168370 - length=303 aa	303	6	298	sp|P54592|YHCH_BACSU	Uncharacterized ABC transporter ATP-binding protein YhcH OS=Bacillus subtilis (strain 168) OX=224308 GN=yhcH PE=3 SV=1	305	5	296	294	50.6803	4e-98
scaffold1_185	168384-169097 - length=237 aa	237	22	235	sp|P40766|YPMR_BACSU	Uncharacterized protein YpmR OS=Bacillus subtilis (strain 168) OX=224308 GN=ypmR PE=4 SV=2	255	29	247	219	35.1598	8e-35
scaffold1_186	169202-170080 - length=292 aa	292	1	286	sp|O34969|YFJR_BACSU	Uncharacterized oxidoreductase YfjR OS=Bacillus subtilis (strain 168) OX=224308 GN=yfjR PE=3 SV=2	286	1	286	286	56.2937	5e-118
scaffold1_187	170429-170629 + length=66 aa	66	1	66	sp|P0A355|CSPA_LISMO	Cold shock-like protein CspLA OS=Listeria monocytogenes serovar 1/2a (strain ATCC BAA-679 / EGD-e) OX=169963 GN=cspLA PE=1 SV=1	66	1	66	66	92.4242	6e-37
scaffold1_188	170836-172269 - length=477 aa	477	2	476	sp|Q796Q6|YISV_BACSU	Uncharacterized HTH-type transcriptional regulator YisV OS=Bacillus subtilis (strain 168) OX=224308 GN=yisV PE=3 SV=1	484	5	481	478	37.4477	4e-101
scaffold1_189	172573-174273 - length=566 aa	566	1	566	sp|P96591|YDAP_BACSU	Putative thiamine pyrophosphate-containing protein YdaP OS=Bacillus subtilis (strain 168) OX=224308 GN=ydaP PE=2 SV=1	574	1	566	567	54.8501	0
scaffold1_191	174556-174756 + length=66 aa	66	1	66	sp|P0A355|CSPA_LISMO	Cold shock-like protein CspLA OS=Listeria monocytogenes serovar 1/2a (strain ATCC BAA-679 / EGD-e) OX=169963 GN=cspLA PE=1 SV=1	66	1	66	66	95.4545	7e-39
scaffold1_197	176525-177322 + length=265 aa	265	3	261	sp|A7AZH2|3BHDP_RUMGV	3-beta-hydroxycholanate 3-dehydrogenase (NADP(+)) OS=Ruminococcus gnavus (strain ATCC 29149 / VPI C7-9) OX=411470 GN=RUMGNA_00694 PE=1 SV=1	276	5	272	270	35.1852	3e-42
scaffold1_198	177345-178115 - length=256 aa	256	1	254	sp|O34308|YTKK_BACSU	Putative oxidoreductase YtkK OS=Bacillus subtilis (strain 168) OX=224308 GN=ytkK PE=3 SV=1	255	1	255	255	64.7059	1e-123
scaffold1_199	178220-179182 - length=320 aa	320	2	320	sp|P43903|QOR_PSEAE	Quinone oxidoreductase OS=Pseudomonas aeruginosa (strain ATCC 15692 / DSM 22644 / CIP 104116 / JCM 14847 / LMG 12228 / 1C/ PRS 101 / PAO1) OX=208964 GN=qor PE=3 SV=2	325	3	325	324	39.8148	3e-58
scaffold1_200	179302-180726 - length=474 aa	474	1	467	sp|P38946|CAT1_CLOK5	Succinyl-CoA:coenzyme A transferase OS=Clostridium kluyveri (strain ATCC 8527 / DSM 555 / NCIMB 10680) OX=431943 GN=cat1 PE=2 SV=1	538	69	538	472	52.9661	4e-176
scaffold1_201	180949-181593 - length=214 aa	214	105	212	sp|P94514|LYTT_BACSU	Sensory transduction protein LytT OS=Bacillus subtilis (strain 168) OX=224308 GN=lytT PE=3 SV=1	241	132	239	108	38.8889	9e-15
scaffold1_202	181752-182432 + length=226 aa	226	1	216	sp|O31533|YETF_BACSU	UPF0702 transmembrane protein YetF OS=Bacillus subtilis (strain 168) OX=224308 GN=yetF PE=1 SV=1	231	1	221	223	34.5291	5e-39
scaffold1_203	182466-183953 - length=495 aa	495	6	479	sp|P54585|YHCA_BACSU	Uncharacterized MFS-type transporter YhcA OS=Bacillus subtilis (strain 168) OX=224308 GN=yhcA PE=3 SV=2	532	5	506	503	47.5149	8e-163
scaffold1_204	184234-184791 - length=185 aa	185	29	184	sp|O34669|YOCH_BACSU	Cell wall-binding protein YocH OS=Bacillus subtilis (strain 168) OX=224308 GN=yocH PE=1 SV=1	287	80	286	207	46.3768	4e-47
scaffold1_205	185414-186298 - length=294 aa	294	79	294	sp|O35023|SODF_BACSU	Probable superoxide dismutase [Fe] OS=Bacillus subtilis (strain 168) OX=224308 GN=sodF PE=3 SV=1	281	65	281	217	64.977	2e-99
scaffold1_207	187515-188165 + length=216 aa	216	36	153	sp|Q94JF3|GL12_ORYSJ	Germin-like protein 1-2 OS=Oryza sativa subsp. japonica OX=39947 GN=Os01g0705100 PE=3 SV=1	224	94	214	123	29.2683	1e-07
scaffold1_210	189187-189894 - length=235 aa	235	1	231	sp|P71089|YGAJ_BACSU	Uncharacterized peptidase YgaJ OS=Bacillus subtilis (strain 168) OX=224308 GN=ygaJ PE=3 SV=2	230	1	230	231	60.6061	7e-102
scaffold1_212	190549-193647 - length=1032 aa	1032	1	1032	sp|A0RDG3|SYI_BACAH	Isoleucine--tRNA ligase OS=Bacillus thuringiensis (strain Al Hakam) OX=412694 GN=ileS PE=3 SV=1	1033	1	1033	1033	69.0223	0
scaffold1_213	194178-195245 - length=355 aa	355	3	351	sp|Q796Y5|YGAK_BACSU	Uncharacterized FAD-linked oxidoreductase YgaK OS=Bacillus subtilis (strain 168) OX=224308 GN=ygaK PE=3 SV=4	451	97	445	349	59.3123	1e-124
scaffold1_217	196711-198726 + length=671 aa	671	1	245	sp|P62135|RAD50_NANEQ	DNA double-strand break repair Rad50 ATPase OS=Nanoarchaeum equitans (strain Kin4-M) OX=228908 GN=rad50 PE=3 SV=1	786	2	240	274	28.4672	5e-08
scaffold1_223	209503-211095 + length=530 aa	530	2	265	sp|Q60377|Y066_METJA	Uncharacterized protein MJ0066 OS=Methanocaldococcus jannaschii (strain ATCC 43067 / DSM 2661 / JAL-1 / JCM 10045 / NBRC 100440) OX=243232 GN=MJ0066 PE=3 SV=1	480	232	428	267	25.8427	3e-13
scaffold1_226	213481-214599 + length=372 aa	372	2	372	sp|P0A6C0|ISCS_SHIFL	Cysteine desulfurase IscS OS=Shigella flexneri OX=623 GN=iscS PE=3 SV=1	404	5	372	375	44.5333	2e-105
scaffold1_228	216569-217003 - length=144 aa	144	1	143	sp|P40737|YXXD_BACSU	Antitoxin YxxD OS=Bacillus subtilis (strain 168) OX=224308 GN=yxxD PE=1 SV=1	147	1	143	143	57.3427	3e-52
scaffold1_233	218982-219416 - length=144 aa	144	8	142	sp|P40737|YXXD_BACSU	Antitoxin YxxD OS=Bacillus subtilis (strain 168) OX=224308 GN=yxxD PE=1 SV=1	147	8	144	138	41.3043	3e-24
scaffold1_234	219523-220035 - length=170 aa	170	17	170	sp|Q47YB4|SYDP_COLP3	Protein Syd OS=Colwellia psychrerythraea (strain 34H / ATCC BAA-681) OX=167879 GN=syd PE=3 SV=1	200	28	193	166	25.9036	1e-07
scaffold1_237	221205-222143 + length=312 aa	312	1	312	sp|P30420|TEG_BACMB	Protein teg OS=Bacillus megaterium (strain ATCC 14581 / DSM 32 / JCM 2506 / NBRC 15308 / NCIMB 9376 / NCTC 10342 / VKM B-512)OX=1348623 GN=teg PE=3 SV=1	318	7	318	312	96.7949	0
scaffold1_242	225774-226703 - length=309 aa	309	1	296	sp|Q58588|Y1187_METJA	Uncharacterized protein MJ1187 OS=Methanocaldococcus jannaschii (strain ATCC 43067 / DSM 2661 / JAL-1 / JCM 10045 / NBRC 100440) OX=243232 GN=MJ1187 PE=1 SV=1	301	2	286	309	27.1845	1e-23
scaffold1_243	226854-227342 + length=162 aa	162	1	157	sp|Q7WY73|YIZA_BACSU	Uncharacterized protein YizA OS=Bacillus subtilis (strain 168) OX=224308 GN=yizA PE=1 SV=1	159	1	159	159	55.9748	2e-49
scaffold1_245	228079-229581 - length=500 aa	500	1	500	sp|A7GQI9|MQO_BACCN	Probable malate:quinone oxidoreductase OS=Bacillus cytotoxicus (strain DSM 22905 / CIP 110041 / 391-98 / NVH 391-98) OX=315749 GN=mqo PE=3 SV=1	500	1	500	500	85.6	0
scaffold1_250	234932-236560 - length=542 aa	542	22	463	sp|P23212|MSRA_STAEP	Erythromycin resistance ATP-binding protein MsrA OS=Staphylococcus epidermidis OX=1282 GN=msrA PE=3 SV=1	488	24	473	451	33.4812	4e-81
scaffold1_251	236931-238259 - length=442 aa	442	3	434	sp|O34645|AGAL_BACSU	Alpha-galactosidase OS=Bacillus subtilis (strain 168) OX=224308 GN=melA PE=3 SV=1	432	1	431	432	77.0833	0
scaffold1_252	238280-238846 - length=188 aa	188	1	188	sp|O34518|AMYC_BACSU	Putative ABC transporter permease protein AmyC OS=Bacillus subtilis (strain 168) OX=224308 GN=amyC PE=3 SV=1	276	89	276	188	71.2766	5e-90
scaffold1_253	239110-240042 - length=310 aa	310	11	309	sp|O34706|AMYD_BACSU	Putative ABC transporter permease protein AmyD OS=Bacillus subtilis (strain 168) OX=224308 GN=amyD PE=3 SV=1	303	3	301	299	72.2408	1e-155
scaffold1_254	240132-241391 - length=419 aa	419	20	419	sp|O34335|MSME_BACSU	Putative binding protein MsmE OS=Bacillus subtilis (strain 168) OX=224308 GN=msmE PE=1 SV=1	426	18	416	400	56.75	2e-168
scaffold1_255	241703-242737 - length=344 aa	344	1	343	sp|O34829|MSMR_BACSU	Uncharacterized HTH-type transcriptional regulator MsmR OS=Bacillus subtilis (strain 168) OX=224308 GN=msmR PE=4 SV=1	344	1	342	347	54.1787	5e-123
scaffold1_256	243070-243822 + length=250 aa	250	1	249	sp|P28671|YOXB_BACSU	Uncharacterized protein YoxB OS=Bacillus subtilis (strain 168) OX=224308 GN=yoxB PE=4 SV=2	256	1	256	257	48.249	1e-72
scaffold1_260	245487-246161 - length=224 aa	224	2	217	sp|Q8U040|G3PP_PYRFU	Glyceraldehyde 3-phosphate phosphatase OS=Pyrococcus furiosus (strain ATCC 43587 / DSM 3638 / JCM 8422 / Vc1) OX=186497 GN=PF1777 PE=3 SV=1	240	4	226	228	32.0175	4e-23
scaffold1_261	246336-247472 - length=378 aa	378	1	376	sp|P42100|GLXK_BACSU	Glycerate kinase OS=Bacillus subtilis (strain 168) OX=224308 GN=glxK PE=3 SV=2	382	1	376	376	66.4894	1e-165
scaffold1_262	247495-248832 - length=445 aa	445	28	443	sp|Q57493|Y092_HAEIN	Uncharacterized transporter HI_0092 OS=Haemophilus influenzae (strain ATCC 51907 / DSM 11121 / KW20 / Rd) OX=71421 GN=HI_0092 PE=3 SV=1	419	4	419	416	71.6346	0
scaffold1_263	248891-250051 - length=386 aa	386	24	384	sp|P37047|CDAR_ECOLI	Carbohydrate diacid regulator OS=Escherichia coli (strain K12) OX=83333 GN=cdaR PE=1 SV=2	385	5	383	380	37.8947	2e-67
scaffold1_264	250150-251334 + length=394 aa	394	1	392	sp|A4IP64|ADH1_GEOTN	Long-chain-alcohol dehydrogenase 1 OS=Geobacillus thermodenitrificans (strain NG80-2) OX=420246 GN=adh1 PE=1 SV=1	395	1	392	392	74.2347	0
scaffold1_265	251367-251714 - length=115 aa	115	1	113	sp|P64590|YHAH_ECOLI	Inner membrane protein YhaH OS=Escherichia coli (strain K12) OX=83333 GN=yhaH PE=1 SV=1	121	1	118	122	48.3607	7e-30
scaffold1_268	253527-254060 - length=177 aa	177	3	172	sp|O06465|AHPF_XANCH	Alkyl hydroperoxide reductase subunit F OS=Xanthomonas campestris pv. phaseoli OX=317013 GN=ahpF PE=3 SV=1	530	339	515	188	26.5957	1e-07
scaffold1_269	254621-255199 - length=192 aa	192	93	183	sp|P24200|MCRA_ECOLI	5-methylcytosine-specific restriction enzyme A OS=Escherichia coli (strain K12) OX=83333 GN=mcrA PE=4 SV=2	277	183	273	91	35.1648	5e-14
scaffold1_271	255582-256394 - length=270 aa	270	2	267	sp|O34406|TCYJ_BACSU	L-cystine-binding protein TcyJ OS=Bacillus subtilis (strain 168) OX=224308 GN=tcyJ PE=1 SV=1	269	3	263	266	58.2707	3e-111
scaffold1_272	256715-257779 + length=354 aa	354	31	216	sp|P55684|Y4WF_SINFN	Uncharacterized protein y4wF OS=Sinorhizobium fredii (strain NBRC 101917 / NGR234) OX=394 GN=NGR_a00990 PE=3 SV=1	342	32	214	188	33.5106	1e-15
scaffold1_273	258112-258543 - length=143 aa	143	29	141	sp|P64592|YHAI_ECOLI	Inner membrane protein YhaI OS=Escherichia coli (strain K12) OX=83333 GN=yhaI PE=1 SV=1	118	1	114	114	49.1228	3e-31
scaffold1_275	259231-260460 - length=409 aa	409	21	352	sp|O31561|YFIS_BACSU	Uncharacterized MFS-type transporter YfiS OS=Bacillus subtilis (strain 168) OX=224308 GN=yfiS PE=3 SV=1	417	22	354	346	27.4566	4e-20
scaffold1_276	260815-261429 - length=204 aa	204	1	164	sp|Q53185|AMIS_RHOER	Putative transporter protein AmiS2 OS=Rhodococcus erythropolis OX=1833 GN=amiS2 PE=3 SV=1	206	1	165	165	42.4242	6e-35
scaffold1_277	261578-262759 - length=393 aa	393	1	392	sp|P39141|NUPC_BACSU	Nucleoside permease NupC OS=Bacillus subtilis (strain 168) OX=224308 GN=nupC PE=2 SV=4	393	1	392	392	66.8367	0
scaffold1_278	262779-263183 - length=134 aa	134	6	132	sp|P19079|CDD_BACSU	Cytidine deaminase OS=Bacillus subtilis (strain 168) OX=224308 GN=cdd PE=1 SV=1	136	4	130	127	59.8425	1e-53
scaffold1_279	263237-263911 - length=224 aa	224	1	224	sp|Q9KD67|DEOC_BACHD	Deoxyribose-phosphate aldolase OS=Bacillus halodurans (strain ATCC BAA-125 / DSM 18197 / FERM 7344 / JCM 9153 / C-125) OX=272558 GN=deoC PE=3 SV=1	224	1	224	224	77.2321	1e-118
scaffold1_280	263933-265234 - length=433 aa	433	1	432	sp|P77836|PDP_GEOSE	Pyrimidine-nucleoside phosphorylase OS=Geobacillus stearothermophilus OX=1422 GN=pdp PE=1 SV=1	433	1	432	432	78.0093	0
scaffold1_282	265746-266690 - length=314 aa	314	1	311	sp|P39140|DEOR_BACSU	Deoxyribonucleoside regulator OS=Bacillus subtilis (strain 168) OX=224308 GN=deoR PE=1 SV=1	313	1	311	313	52.0767	6e-117
scaffold1_285	268203-268652 - length=149 aa	149	4	149	sp|P76421|YEGX_ECOLI	Uncharacterized protein YegX OS=Escherichia coli (strain K12) OX=83333 GN=yegX PE=3 SV=2	272	127	264	146	30.8219	3e-17
scaffold1_288	270489-271076 + length=195 aa	195	11	195	sp|Q8Y7J3|PLSY_LISMO	Glycerol-3-phosphate acyltransferase OS=Listeria monocytogenes serovar 1/2a (strain ATCC BAA-679 / EGD-e) OX=169963 GN=plsY PE=3 SV=1	198	10	197	188	54.7872	3e-63
scaffold1_289	271331-272269 + length=312 aa	312	25	311	sp|A7Z3W3|HTPX_BACVZ	Protease HtpX homolog OS=Bacillus velezensis (strain DSM 23117 / BGSC 10A6 / FZB42) OX=326423 GN=htpX PE=3 SV=1	297	3	296	295	55.2542	2e-100
scaffold1_290	272312-273298 - length=328 aa	328	7	303	sp|P54553|YQJP_BACSU	Probable metallo-hydrolase YqjP OS=Bacillus subtilis (strain 168) OX=224308 GN=yqjP PE=3 SV=1	319	6	300	300	36.6667	1e-57
scaffold1_291	273611-273934 + length=107 aa	107	1	107	sp|Q4L8J9|Y717_STAHJ	UPF0060 membrane protein SH0717 OS=Staphylococcus haemolyticus (strain JCSC1435) OX=279808 GN=SH0717 PE=3 SV=1	108	1	107	107	68.2243	3e-47
scaffold1_292	274059-275330 - length=423 aa	423	1	423	sp|O32156|YURO_BACSU	Uncharacterized ABC transporter extracellular-binding protein YurO OS=Bacillus subtilis (strain 168) OX=224308 GN=yurO PE=3 SV=1	422	1	418	435	23.4483	5e-23
scaffold1_293	275413-276240 - length=275 aa	275	3	275	sp|P37729|AMYC_THETU	Probable starch degradation products transport system permease protein AmyC OS=Thermoanaerobacterium thermosulfurigenes OX=33950 GN=amyC PE=3 SV=1	274	2	273	273	47.619	3e-88
scaffold1_294	276240-277202 - length=320 aa	320	28	319	sp|P37730|AMYD_THETU	Probable starch degradation products transport system permease protein AmyD OS=Thermoanaerobacterium thermosulfurigenes OX=33950 GN=amyD PE=3 SV=1	292	3	291	292	50.6849	4e-95
scaffold1_295	277433-277972 + length=179 aa	179	1	174	sp|Q17QU7|DHR13_BOVIN	Dehydrogenase/reductase SDR family member 13 OS=Bos taurus OX=9913 GN=DHRS13 PE=2 SV=1	377	34	207	176	43.75	6e-35
scaffold1_297	278343-279674 - length=443 aa	443	4	443	sp|P76460|ATOE_ECOLI	Putative short-chain fatty acid transporter OS=Escherichia coli (strain K12) OX=83333 GN=atoE PE=1 SV=1	440	5	440	440	62.0455	0
scaffold1_301	281002-282105 - length=367 aa	367	54	347	sp|P19579|CAPA_BACAN	Capsule biosynthesis protein CapA OS=Bacillus anthracis OX=1392 GN=capA PE=2 SV=2	411	57	357	321	28.3489	1e-27
scaffold1_302	282419-283597 - length=392 aa	392	32	378	sp|P33015|YEEE_ECOLI	UPF0394 inner membrane protein YeeE OS=Escherichia coli (strain K12) OX=83333 GN=yeeE PE=1 SV=1	352	9	340	363	25.0689	6e-13
scaffold1_303	283836-284429 - length=197 aa	197	58	186	sp|P32701|PDEC_ECOLI	Probable cyclic di-GMP phosphodiesterase PdeC OS=Escherichia coli (strain K12) OX=83333 GN=pdeC PE=1 SV=2	528	381	508	129	33.3333	4e-19
scaffold1_305	284988-286160 - length=390 aa	390	1	389	sp|O05239|YUGJ_BACSU	Probable NADH-dependent butanol dehydrogenase 1 OS=Bacillus subtilis (strain 168) OX=224308 GN=yugJ PE=3 SV=1	387	1	386	389	61.4396	7e-173
scaffold1_306	286245-287135 - length=296 aa	296	1	294	sp|P96725|YWQM_BACSU	Uncharacterized HTH-type transcriptional regulator YwqM OS=Bacillus subtilis (strain 168) OX=224308 GN=ywqM PE=4 SV=2	293	1	293	295	33.5593	3e-56
scaffold1_307	287670-288581 + length=303 aa	303	1	300	sp|O31540|YETK_BACSU	Uncharacterized transporter YetK OS=Bacillus subtilis (strain 168) OX=224308 GN=yetK PE=3 SV=1	330	23	328	307	30.2932	3e-26
scaffold1_314	292019-292780 - length=253 aa	253	1	253	sp|Q05528|KDUD_DICD3	2-dehydro-3-deoxy-D-gluconate 5-dehydrogenase OS=Dickeya dadantii (strain 3937) OX=198628 GN=kduD PE=1 SV=2	253	1	253	256	49.6094	2e-83
scaffold1_315	292777-293808 - length=343 aa	343	14	336	sp|Q9Z9U1|DHSO_BACHD	Sorbitol dehydrogenase OS=Bacillus halodurans (strain ATCC BAA-125 / DSM 18197 / FERM 7344 / JCM 9153 / C-125) OX=272558 GN=gutB PE=3 SV=1	343	16	341	330	35.7576	2e-58
scaffold1_316	293887-294492 - length=201 aa	201	1	193	sp|P46833|GNTR_BACLI	Gluconate operon transcriptional repressor OS=Bacillus licheniformis OX=1402 GN=gntR PE=4 SV=1	243	32	224	193	39.8964	3e-47
scaffold1_320	296958-298991 - length=677 aa	677	1	675	sp|A7Z8R4|NHAK_BACVZ	Sodium, potassium, lithium and rubidium/H(+) antiporter OS=Bacillus velezensis (strain DSM 23117 / BGSC 10A6 / FZB42) OX=326423 GN=nhaK PE=3 SV=1	671	1	670	682	49.5601	0
scaffold1_321	299531-300574 + length=347 aa	347	7	340	sp|O07585|YHDP_BACSU	UPF0053 protein YhdP OS=Bacillus subtilis (strain 168) OX=224308 GN=yhdP PE=3 SV=1	444	97	429	334	61.976	2e-145
scaffold1_323	301126-302514 + length=462 aa	462	83	456	sp|P0A5E4|Y1321_MYCBO	Uncharacterized protein Mb1321c OS=Mycobacterium bovis (strain ATCC BAA-935 / AF2122/97) OX=233413 GN=BQ2027_MB1321C PE=4 SV=1	521	111	492	398	23.8693	1e-25
scaffold1_326	303566-304336 - length=256 aa	256	4	252	sp|Q0TJM0|GSIA_ECOL5	Glutathione import ATP-binding protein GsiA OS=Escherichia coli O6:K15:H31 (strain 536 / UPEC) OX=362663 GN=gsiA PE=3 SV=2	623	311	564	263	41.8251	8e-61
scaffold1_327	304346-305044 - length=232 aa	232	2	216	sp|P26905|DPPD_BACSU	Dipeptide transport ATP-binding protein DppD OS=Bacillus subtilis (strain 168) OX=224308 GN=dppD PE=3 SV=1	335	38	262	226	42.4779	9e-51
scaffold1_328	305149-305844 - length=231 aa	231	12	231	sp|Q2YXY8|OPPC2_STAAB	Putative oligopeptide transport system permease protein oppC2 OS=Staphylococcus aureus (strain bovine RF122 / ET3-1) OX=273036 GN=oppC2 PE=3 SV=1	276	50	269	220	41.8182	3e-57
scaffold1_329	305952-306893 - length=313 aa	313	1	308	sp|Q8FJK9|GSIC_ECOL6	Glutathione transport system permease protein GsiC OS=Escherichia coli O6:H1 (strain CFT073 / ATCC 700928 / UPEC) OX=199310 GN=gsiC PE=3 SV=1	306	2	306	308	39.6104	2e-76
scaffold1_330	306896-308419 - length=507 aa	507	12	469	sp|Q323W4|GSIB_SHIBS	Glutathione-binding protein GsiB OS=Shigella boydii serotype 4 (strain Sb227) OX=300268 GN=gsiB PE=3 SV=1	512	10	475	484	27.4793	4e-40
scaffold1_332	309394-310224 - length=276 aa	276	1	275	sp|P94357|YXKD_BACSU	UPF0750 membrane protein YxkD OS=Bacillus subtilis (strain 168) OX=224308 GN=yxkD PE=3 SV=1	278	1	275	275	64.7273	1e-125
scaffold1_334	311182-311676 - length=164 aa	164	52	146	sp|P39909|BLTD_BACSU	Spermine/spermidine acetyltransferase OS=Bacillus subtilis (strain 168) OX=224308 GN=bltD PE=1 SV=2	152	34	135	104	31.7308	6e-07
scaffold1_336	312105-312899 - length=264 aa	264	1	196	sp|P94492|YNCB_BACSU	Endonuclease YncB OS=Bacillus subtilis (strain 168) OX=224308 GN=yncB PE=1 SV=1	211	8	207	203	40.8867	2e-42
scaffold1_337	313346-314005 - length=219 aa	219	27	212	sp|F4JNU8|P4H8_ARATH	Probable prolyl 4-hydroxylase 8 OS=Arabidopsis thaliana OX=3702 GN=P4H8 PE=3 SV=1	290	77	284	210	41.9048	3e-42
scaffold1_338	314257-315759 - length=500 aa	500	1	499	sp|A7GQI9|MQO_BACCN	Probable malate:quinone oxidoreductase OS=Bacillus cytotoxicus (strain DSM 22905 / CIP 110041 / 391-98 / NVH 391-98) OX=315749 GN=mqo PE=3 SV=1	500	1	499	499	83.7675	0
scaffold1_339	315880-316644 - length=254 aa	254	1	247	sp|Q9KD46|PDRP_BACHD	Putative pyruvate, phosphate dikinase regulatory protein OS=Bacillus halodurans (strain ATCC BAA-125 / DSM 18197 / FERM 7344/ JCM 9153 / C-125) OX=272558 GN=BH1373 PE=3 SV=1	270	24	270	247	59.1093	3e-101
scaffold1_340	317272-318153 - length=293 aa	293	6	282	sp|P96741|YWTE_BACSU	5-amino-6-(5-phospho-D-ribitylamino)uracil phosphatase YwtE OS=Bacillus subtilis (strain 168) OX=224308 GN=ywtE PE=1 SV=1	286	2	281	291	27.1478	4e-23
scaffold1_345	322810-323406 + length=198 aa	198	24	180	sp|Q8R6L9|MSCS_CALS4	Small-conductance mechanosensitive channel OS=Caldanaerobacter subterraneus subsp. tengcongensis (strain DSM 15242 / JCM 11007 / NBRC 100824 / MB4) OX=273068 GN=mscS PE=1 SV=1	282	21	176	157	43.949	2e-32
scaffold1_346	323409-323987 - length=192 aa	192	3	166	sp|Q5E2G4|GPH_VIBF1	Phosphoglycolate phosphatase OS=Vibrio fischeri (strain ATCC 700601 / ES114) OX=312309 GN=VF_2287 PE=3 SV=1	227	8	194	191	25.6545	1e-07
scaffold1_350	327294-328526 - length=410 aa	410	1	410	sp|P39762|AMPS_BACSU	Aminopeptidase AmpS OS=Bacillus subtilis (strain 168) OX=224308 GN=ampS PE=3 SV=3	410	1	410	410	65.3659	0
scaffold1_351	328670-329503 - length=277 aa	277	19	266	sp|P77300|YAGI_ECOLI	Uncharacterized HTH-type transcriptional regulator YagI OS=Escherichia coli (strain K12) OX=83333 GN=yagI PE=4 SV=1	252	3	250	248	36.6935	8e-56
scaffold1_352	329516-330292 - length=258 aa	258	48	247	sp|Q59050|Y1656_METJA	Uncharacterized protein MJ1656 OS=Methanocaldococcus jannaschii (strain ATCC 43067 / DSM 2661 / JAL-1 / JCM 10045 / NBRC 100440) OX=243232 GN=MJ1656 PE=3 SV=1	237	32	231	200	43	5e-55
scaffold1_353	330400-332400 - length=666 aa	666	1	666	sp|C5D2K6|MASZ_GEOSW	Malate synthase G OS=Geobacillus sp. (strain WCH70) OX=471223 GN=glcB PE=3 SV=1	727	60	727	668	73.8024	0
scaffold1_354	332749-333906 - length=385 aa	385	1	374	sp|P0AEP9|GLCD_ECOLI	Glycolate oxidase subunit GlcD OS=Escherichia coli (strain K12) OX=83333 GN=glcD PE=3 SV=1	499	109	480	374	48.3957	1e-123
scaffold1_355	334184-335434 - length=416 aa	416	1	399	sp|P94534|GLCF_BACSU	Probable glycolate oxidase iron-sulfur subunit OS=Bacillus subtilis (strain 168) OX=224308 GN=glcF PE=4 SV=1	444	31	435	407	43.7346	2e-108
scaffold1_356	335546-336799 - length=417 aa	417	13	409	sp|P94535|GLCD_BACSU	Glycolate oxidase subunit GlcD OS=Bacillus subtilis (strain 168) OX=224308 GN=glcD PE=3 SV=1	470	45	453	430	29.0698	5e-29
scaffold1_357	337254-338954 + length=566 aa	566	1	566	sp|P71067|LUTP_BACSU	L-lactate permease OS=Bacillus subtilis (strain 168) OX=224308 GN=lutP PE=1 SV=2	563	1	563	566	74.3816	0
scaffold1_360	340320-340466 + length=48 aa	48	1	40	sp|C0H3Q9|YUZK_BACSU	Uncharacterized protein YuzK OS=Bacillus subtilis (strain 168) OX=224308 GN=yuzK PE=4 SV=1	45	1	40	40	65	8e-12
scaffold1_361	340575-341378 + length=267 aa	267	3	264	sp|P96581|AMJ_BACSU	Lipid II flippase Amj OS=Bacillus subtilis (strain 168) OX=224308 GN=amj PE=2 SV=1	269	7	267	263	42.5856	4e-65
scaffold1_362	341406-342182 - length=258 aa	258	1	256	sp|P94375|YXLG_BACSU	Uncharacterized transmembrane protein YxlG OS=Bacillus subtilis (strain 168) OX=224308 GN=yxlG PE=2 SV=2	258	1	256	256	37.1094	1e-52
scaffold1_363	342179-343069 - length=296 aa	296	3	295	sp|P94374|YXLF_BACSU	Uncharacterized ABC transporter ATP-binding protein YxlF OS=Bacillus subtilis (strain 168) OX=224308 GN=yxlF PE=2 SV=1	295	2	294	294	47.2789	1e-92
scaffold1_364	343082-343273 - length=63 aa	63	3	63	sp|P94373|YXLE_BACSU	Negative regulatory protein YxlE OS=Bacillus subtilis (strain 168) OX=224308 GN=yxlE PE=1 SV=1	62	2	62	61	54.0984	6e-20
scaffold1_365	343274-343474 - length=66 aa	66	1	66	sp|P94372|YXLD_BACSU	Negative regulatory protein YxlD OS=Bacillus subtilis (strain 168) OX=224308 GN=yxlD PE=1 SV=1	68	1	66	67	46.2687	1e-12
scaffold1_367	343791-344348 - length=185 aa	185	12	183	sp|P94370|SIGY_BACSU	RNA polymerase sigma factor SigY OS=Bacillus subtilis (strain 168) OX=224308 GN=sigY PE=1 SV=1	178	4	175	172	52.3256	2e-52
scaffold1_369	345139-345357 - length=72 aa	72	1	72	sp|O06716|GERPF_BACSU	Probable spore germination protein GerPF OS=Bacillus subtilis (strain 168) OX=224308 GN=gerPF PE=1 SV=2	72	1	72	72	48.6111	3e-16
scaffold1_371	346113-346397 - length=94 aa	94	17	81	sp|O32082|YUBF_BACSU	Uncharacterized membrane protein YubF OS=Bacillus subtilis (strain 168) OX=224308 GN=yubF PE=4 SV=1	87	5	70	66	39.3939	7e-08
scaffold1_372	346631-346855 - length=74 aa	74	9	73	sp|O31848|YOZC_BACSU	Uncharacterized protein YozC OS=Bacillus subtilis (strain 168) OX=224308 GN=yozC PE=4 SV=1	67	1	65	65	67.6923	2e-25
scaffold1_373	346911-347684 - length=257 aa	257	2	242	sp|P82597|MGLP_BAC25	Thermostable monoacylglycerol lipase OS=Bacillus sp. (strain H-257) OX=129908 PE=1 SV=3	250	3	244	243	42.7984	2e-65
scaffold1_374	347806-348876 - length=356 aa	356	1	347	sp|Q48H03|SSUD_PSE14	Alkanesulfonate monooxygenase OS=Pseudomonas savastanoi pv. phaseolicola (strain 1448A / Race 6) OX=264730 GN=ssuD PE=3 SV=1	379	1	345	347	60.8069	1e-160
scaffold1_375	349096-349971 - length=291 aa	291	13	290	sp|O31856|RSBRC_BACSU	RsbT co-antagonist protein RsbRC OS=Bacillus subtilis (strain 168) OX=224308 GN=rsbRC PE=1 SV=1	282	1	278	278	48.5612	2e-95
scaffold1_376	350102-351064 + length=320 aa	320	1	319	sp|O31543|YFJQ_BACSU	Putative metal ion transporter YfjQ OS=Bacillus subtilis (strain 168) OX=224308 GN=yfjQ PE=3 SV=1	319	1	319	319	56.1129	2e-136
scaffold1_377	351486-352787 + length=433 aa	433	147	429	sp|Q81X05|SPEE2_BACAN	Polyamine aminopropyltransferase 2 OS=Bacillus anthracis OX=1392 GN=speE2 PE=3 SV=1	360	71	357	290	49.6552	2e-91
scaffold1_378	352871-353605 + length=244 aa	244	24	208	sp|P94361|YXKH_BACSU	Putative polysaccharide deacetylase YxkH OS=Bacillus subtilis (strain 168) OX=224308 GN=yxkH PE=3 SV=1	279	63	245	194	30.9278	7e-19
scaffold1_379	353634-354305 - length=223 aa	223	2	218	sp|O31533|YETF_BACSU	UPF0702 transmembrane protein YetF OS=Bacillus subtilis (strain 168) OX=224308 GN=yetF PE=1 SV=1	231	4	220	217	52.5346	4e-79
scaffold1_380	354421-355182 - length=253 aa	253	2	252	sp|O34866|YODJ_BACSU	Putative carboxypeptidase YodJ OS=Bacillus subtilis (strain 168) OX=224308 GN=yodJ PE=1 SV=1	273	6	271	266	43.2331	7e-68
scaffold1_383	356734-358203 - length=489 aa	489	256	489	sp|P23545|PHOR_BACSU	Alkaline phosphatase synthesis sensor protein PhoR OS=Bacillus subtilis (strain 168) OX=224308 GN=phoR PE=1 SV=1	579	341	577	237	37.5527	3e-40
scaffold1_384	358200-358910 - length=236 aa	236	7	229	sp|P13792|PHOP_BACSU	Alkaline phosphatase synthesis transcriptional regulatory protein PhoP OS=Bacillus subtilis (strain 168) OX=224308 GN=phoP PE=1 SV=4	240	1	232	234	48.2906	4e-64
scaffold1_385	359024-360544 - length=506 aa	506	4	501	sp|Q3S8Q4|OXYL_STRRM	6-methylpretetramide 4-monooxygenase OS=Streptomyces rimosus OX=1927 GN=oxyL PE=1 SV=1	557	7	531	534	29.7753	3e-62
scaffold1_386	360574-361749 - length=391 aa	391	8	163	sp|P32399|YHGE_BACSU	Uncharacterized protein YhgE OS=Bacillus subtilis (strain 168) OX=224308 GN=yhgE PE=4 SV=2	775	23	165	156	27.5641	8e-10
scaffold1_388	362604-363899 - length=431 aa	431	1	431	sp|P16263|ODO2_BACSU	Dihydrolipoyllysine-residue succinyltransferase component of 2-oxoglutarate dehydrogenase complex OS=Bacillus subtilis (strain 168) OX=224308 GN=odhB PE=3 SV=2	417	1	417	433	69.515	0
scaffold1_389	363916-366777 - length=953 aa	953	1	945	sp|C5D802|ODO1_GEOSW	2-oxoglutarate dehydrogenase E1 component OS=Geobacillus sp. (strain WCH70) OX=471223 GN=odhA PE=3 SV=1	952	1	951	953	63.064	0
scaffold1_391	367796-369340 - length=514 aa	514	21	508	sp|P96712|BMR3_BACSU	Multidrug resistance protein 3 OS=Bacillus subtilis (strain 168) OX=224308 GN=bmr3 PE=1 SV=1	512	24	512	489	69.9387	0
scaffold1_392	369479-369925 - length=148 aa	148	1	146	sp|O31790|YMAD_BACSU	Uncharacterized protein YmaD OS=Bacillus subtilis (strain 168) OX=224308 GN=ymaD PE=3 SV=1	150	1	147	147	68.0272	5e-69
scaffold1_394	371110-372330 + length=406 aa	406	4	403	sp|P42107|YXAH_BACSU	Uncharacterized protein YxaH OS=Bacillus subtilis (strain 168) OX=224308 GN=yxaH PE=4 SV=2	402	5	401	417	31.4149	3e-51
scaffold1_397	373538-374026 - length=162 aa	162	20	162	sp|O34637|YOBU_BACSU	Putative transcriptional regulator protein YobU OS=Bacillus subtilis (strain 168) OX=224308 GN=yobU PE=4 SV=1	160	15	158	149	31.5436	8e-19
scaffold1_399	374565-375662 - length=365 aa	365	1	209	sp|Q9KHL7|VANTG_ENTFL	Amino-acid racemase OS=Enterococcus faecalis OX=1351 GN=vanTG PE=3 SV=1	711	1	202	227	28.6344	2e-09
scaffold1_401	377087-377794 - length=235 aa	235	2	234	sp|P0A191|LIVF_SALTY	High-affinity branched-chain amino acid transport ATP-binding protein LivF OS=Salmonella typhimurium (strain LT2 / SGSC1412/ ATCC 700720) OX=99287 GN=livF PE=3 SV=1	237	4	235	233	50.2146	5e-80
scaffold1_402	377791-378519 - length=242 aa	242	1	229	sp|P21629|BRAF_PSEAE	High-affinity branched-chain amino acid transport ATP-binding protein BraF OS=Pseudomonas aeruginosa (strain ATCC 15692 /DSM 22644 / CIP 104116 / JCM 14847 / LMG 12228 / 1C / PRS 101/ PAO1) OX=208964 GN=braF PE=3 SV=1	255	26	254	229	50.655	7e-80
scaffold1_403	378601-379890 - length=429 aa	429	52	405	sp|P21628|BRAE_PSEAE	High-affinity branched-chain amino acid transport system permease protein BraE OS=Pseudomonas aeruginosa (strain ATCC 15692/ DSM 22644 / CIP 104116 / JCM 14847 / LMG 12228 / 1C / PRS 101 / PAO1) OX=208964 GN=braE PE=3 SV=1	417	84	416	377	40.0531	2e-65
scaffold1_404	379900-380949 - length=349 aa	349	32	349	sp|P0A2J1|LIVH_SALTY	High-affinity branched-chain amino acid transport system permease protein LivH OS=Salmonella typhimurium (strain LT2 / SGSC1412/ ATCC 700720) OX=99287 GN=livH PE=3 SV=1	308	10	308	318	46.5409	4e-76
scaffold1_405	380968-382128 - length=386 aa	386	40	372	sp|Q57B99|LIVB1_BRUAB	Leu/Ile/Val-binding protein homolog 1 OS=Brucella abortus biovar 1 (strain 9-941) OX=262698 GN=BruAb1_1767 PE=3 SV=1	371	32	359	336	36.3095	1e-55
scaffold1_406	382621-382809 - length=62 aa	62	1	58	sp|Q07428|NRGB_BACSU	Nitrogen regulatory PII-like protein OS=Bacillus subtilis (strain 168) OX=224308 GN=nrgB PE=1 SV=1	116	59	116	58	60.3448	4e-19
scaffold1_407	382998-384224 - length=408 aa	408	1	406	sp|Q07429|AMTB_BACSU	Ammonium transporter OS=Bacillus subtilis (strain 168) OX=224308 GN=nrgA PE=1 SV=1	404	1	403	406	75.8621	0
scaffold1_408	384492-386030 - length=512 aa	512	20	509	sp|P46133|ABGT_ECOLI	p-aminobenzoyl-glutamate transport protein OS=Escherichia coli (strain K12) OX=83333 GN=abgT PE=1 SV=3	508	14	504	491	45.0102	1e-149
scaffold1_411	389113-389976 - length=287 aa	287	6	287	sp|Q6IE26|EPHX4_MOUSE	Epoxide hydrolase 4 OS=Mus musculus OX=10090 GN=Ephx4 PE=2 SV=2	359	74	354	291	36.0825	8e-54
scaffold1_412	390126-390278 + length=50 aa	50	3	38	sp|O34345|YFLJ_BACSU	Uncharacterized protein YflJ OS=Bacillus subtilis (strain 168) OX=224308 GN=yflJ PE=4 SV=1	45	2	37	36	58.3333	5e-07
scaffold1_413	390616-391368 - length=250 aa	250	17	248	sp|P54567|YQKD_BACSU	Uncharacterized protein YqkD OS=Bacillus subtilis (strain 168) OX=224308 GN=yqkD PE=4 SV=1	305	70	299	236	29.661	8e-24
scaffold1_414	391564-392118 - length=184 aa	184	5	178	sp|P54564|YQKA_BACSU	UPF0157 protein YqkA OS=Bacillus subtilis (strain 168) OX=224308 GN=yqkA PE=3 SV=1	343	152	325	174	47.1264	4e-55
scaffold1_415	392209-393363 - length=384 aa	384	4	382	sp|P96608|YDBM_BACSU	Putative acyl-CoA dehydrogenase YdbM OS=Bacillus subtilis (strain 168) OX=224308 GN=ydbM PE=2 SV=1	381	1	379	379	57.5198	1e-157
scaffold1_416	393555-394760 + length=401 aa	401	1	339	sp|Q49ZT3|TCAA_STAS1	Membrane-associated protein TcaA OS=Staphylococcus saprophyticus subsp. saprophyticus (strain ATCC 15305 / DSM 20229) OX=342451 GN=tcaA PE=3 SV=1	461	1	404	409	23.7164	7e-12
scaffold1_417	394944-395723 + length=259 aa	259	135	258	sp|P42409|RSBRA_BACSU	RsbT co-antagonist protein RsbRA OS=Bacillus subtilis (strain 168) OX=224308 GN=rsbRA PE=1 SV=1	274	146	272	127	28.3465	3e-14
scaffold1_418	395867-396109 + length=80 aa	80	1	76	sp|P96700|YDGB_BACSU	Uncharacterized protein YdgB OS=Bacillus subtilis (strain 168) OX=224308 GN=ydgB PE=4 SV=1	90	1	77	77	63.6364	1e-22
scaffold1_419	396213-396455 + length=80 aa	80	1	80	sp|P96699|YDGA_BACSU	Uncharacterized protein YdgA OS=Bacillus subtilis (strain 168) OX=224308 GN=ydgA PE=4 SV=1	80	1	80	80	72.5	9e-32
scaffold1_420	396507-397010 + length=167 aa	167	77	163	sp|Q7WY67|GERT_BACSU	Spore germination protein GerT OS=Bacillus subtilis (strain 168) OX=224308 GN=gerT PE=1 SV=1	157	71	155	87	27.5862	6e-08
scaffold1_421	397100-397525 + length=141 aa	141	1	137	sp|O34321|YOCM_BACSU	Uncharacterized protein YocM OS=Bacillus subtilis (strain 168) OX=224308 GN=yocM PE=3 SV=1	158	1	142	143	24.4755	1e-10
scaffold1_423	398409-399692 - length=427 aa	427	6	311	sp|O34631|YVRA_BACSU	Uncharacterized ABC transporter ATP-binding protein YvrA OS=Bacillus subtilis (strain 168) OX=224308 GN=yvrA PE=3 SV=1	442	5	309	309	37.2168	1e-53
scaffold1_424	399689-400666 - length=325 aa	325	38	324	sp|O34451|YVRB_BACSU	Uncharacterized ABC transporter permease protein YvrB OS=Bacillus subtilis (strain 168) OX=224308 GN=yvrB PE=3 SV=1	353	68	353	287	50.8711	2e-92
scaffold1_425	400953-402449 - length=498 aa	498	1	482	sp|C5DAP4|COBQ_GEOSW	Cobyric acid synthase OS=Geobacillus sp. (strain WCH70) OX=471223 GN=cobQ PE=3 SV=1	503	8	491	484	61.7769	0
scaffold1_428	403521-405092 - length=523 aa	523	1	523	sp|O07002|ASPP_BACSU	Aspartate-proton symporter OS=Bacillus subtilis (strain 168) OX=224308 GN=yveA PE=1 SV=1	520	1	520	523	76.0994	0
scaffold1_429	405515-406162 - length=215 aa	215	21	204	sp|Q96VH4|HBN1_YEAST	Putative nitroreductase HBN1 OS=Saccharomyces cerevisiae (strain ATCC 204508 / S288c) OX=559292 GN=HBN1 PE=1 SV=1	193	7	184	186	36.5591	3e-34
scaffold1_430	406433-407182 - length=249 aa	249	7	249	sp|Q56318|Y019_THEMA	Uncharacterized oxidoreductase TM_0019 OS=Thermotoga maritima (strain ATCC 43589 / MSB8 / DSM 3109 / JCM 10099) OX=243274 GN=TM_0019 PE=3 SV=2	256	6	256	252	48.4127	1e-71
scaffold1_431	407204-408175 - length=323 aa	323	6	313	sp|O31824|NRNB_BACSU	Oligoribonuclease NrnB OS=Bacillus subtilis (strain 168) OX=224308 GN=nrnB PE=1 SV=1	399	4	302	310	40.6452	4e-62
scaffold1_432	408518-409066 - length=182 aa	182	5	182	sp|O28478|Y1796_ARCFU	Uncharacterized protein AF_1796 OS=Archaeoglobus fulgidus (strain ATCC 49558 / VC-16 / DSM 4304 / JCM 9628 / NBRC 100126)OX=224325 GN=AF_1796 PE=1 SV=1	183	6	183	178	38.2022	4e-38
scaffold1_433	409066-409701 - length=211 aa	211	1	206	sp|P42405|HPS_BACSU	3-hexulose-6-phosphate synthase OS=Bacillus subtilis (strain 168) OX=224308 GN=hxlA PE=1 SV=2	210	1	208	208	33.1731	9e-33
scaffold1_434	409804-410811 - length=335 aa	335	5	319	sp|P27871|ENDR_PAEPO	Probable HTH-type transcriptional regulator EndR OS=Paenibacillus polymyxa OX=1406 GN=endR PE=4 SV=1	340	4	319	318	46.2264	3e-98
scaffold1_435	410916-411560 - length=214 aa	214	5	180	sp|P50846|ALKH_BACSU	KHG/KDPG aldolase OS=Bacillus subtilis (strain 168) OX=224308 GN=kdgA PE=2 SV=1	196	9	182	176	33.5227	9e-28
scaffold1_436	411587-412867 - length=426 aa	426	1	423	sp|Q44470|TUB4_AGRVI	Putative tartrate transporter OS=Agrobacterium vitis OX=373 GN=ttuB PE=2 SV=1	433	5	431	431	29.0023	2e-49
scaffold1_437	412870-413829 - length=319 aa	319	4	315	sp|P50845|KDGK_BACSU	2-dehydro-3-deoxygluconokinase OS=Bacillus subtilis (strain 168) OX=224308 GN=kdgK PE=2 SV=1	324	3	315	313	53.6741	1e-122
scaffold1_440	415597-417057 - length=486 aa	486	2	476	sp|Q4VKU9|CRTP_METSP	4,4'-diapolycopene oxygenase OS=Methylomonas sp. OX=418 GN=crtNb PE=1 SV=1	497	7	485	484	33.0579	7e-86
scaffold1_441	417054-418160 - length=368 aa	368	31	367	sp|Q4L977|CRTQ_STAHJ	4,4'-diaponeurosporenoate glycosyltransferase OS=Staphylococcus haemolyticus (strain JCSC1435) OX=279808 GN=crtQ PE=3 SV=1	375	36	372	354	24.0113	3e-17
scaffold1_445	420604-421242 + length=212 aa	212	2	211	sp|Q07404|UREH_BACSB	Urease accessory protein UreH OS=Bacillus sp. (strain TB-90) OX=36824 GN=ureH PE=3 SV=1	228	3	226	224	58.4821	3e-84
scaffold1_446	421499-422308 - length=269 aa	269	1	269	sp|Q07400|URED_BACSB	Urease accessory protein UreD OS=Bacillus sp. (strain TB-90) OX=36824 GN=ureD PE=3 SV=1	271	1	271	271	45.7565	1e-87
scaffold1_447	422305-422919 - length=204 aa	204	1	204	sp|Q07403|UREG_BACSB	Urease accessory protein UreG OS=Bacillus sp. (strain TB-90) OX=36824 GN=ureG PE=3 SV=1	204	1	204	204	80.8824	4e-120
scaffold1_448	422959-423414 - length=151 aa	151	1	151	sp|Q07402|UREF_BACSB	Urease accessory protein UreF OS=Bacillus sp. (strain TB-90) OX=36824 GN=ureF PE=3 SV=1	227	77	227	151	53.6424	1e-55
scaffold1_450	423638-424084 - length=148 aa	148	1	148	sp|Q75TC2|UREE_GEOKA	Urease accessory protein UreE OS=Geobacillus kaustophilus (strain HTA426) OX=235909 GN=ureE PE=3 SV=1	148	1	148	148	74.3243	8e-77
scaffold1_451	424095-425804 - length=569 aa	569	1	569	sp|Q07397|URE1_BACSB	Urease subunit alpha OS=Bacillus sp. (strain TB-90) OX=36824 GN=ureC PE=1 SV=1	569	1	569	569	81.8981	0
scaffold1_452	425806-426132 - length=108 aa	108	1	101	sp|Q07398|URE2_BACSB	Urease subunit beta OS=Bacillus sp. (strain TB-90) OX=36824 GN=ureB PE=1 SV=1	107	1	101	101	71.2871	2e-50
scaffold1_453	426147-426416 - length=89 aa	89	1	89	sp|B8HA05|URE3_PSECP	Urease subunit gamma OS=Pseudarthrobacter chlorophenolicus (strain ATCC 700700 / DSM 12829 / CIP 107037 / JCM 12360 / KCTC 9906 / NCIMB 13794 / A6) OX=452863 GN=ureA PE=3 SV=1	100	12	100	89	85.3933	1e-50
scaffold1_454	426602-427687 - length=361 aa	361	26	352	sp|A5VXL4|TRPD_PSEP1	Anthranilate phosphoribosyltransferase OS=Pseudomonas putida (strain ATCC 700007 / DSM 6899 / BCRC 17059 / F1) OX=351746 GN=trpD PE=3 SV=1	349	12	335	328	29.2683	2e-36
scaffold1_455	427846-428988 + length=380 aa	380	200	377	sp|P54421|LYTE_BACSU	Probable peptidoglycan endopeptidase LytE OS=Bacillus subtilis (strain 168) OX=224308 GN=lytE PE=1 SV=1	334	151	333	187	45.9893	2e-29
scaffold1_456	429069-430070 - length=333 aa	333	1	333	sp|O34669|YOCH_BACSU	Cell wall-binding protein YocH OS=Bacillus subtilis (strain 168) OX=224308 GN=yocH PE=1 SV=1	287	1	287	336	42.2619	3e-71
scaffold1_457	430426-431175 - length=249 aa	249	1	248	sp|P39605|NFRA1_BACSU	FMN reductase (NADPH) OS=Bacillus subtilis (strain 168) OX=224308 GN=nfrA1 PE=1 SV=1	249	1	248	248	59.6774	7e-111
scaffold1_458	431268-432401 - length=377 aa	377	1	366	sp|C0SPB9|YKON_BACSU	Uncharacterized glycosyltransferase YkoN OS=Bacillus subtilis (strain 168) OX=224308 GN=ykoN PE=3 SV=1	373	1	361	370	35.9459	3e-74
scaffold1_459	432398-432868 - length=156 aa	156	2	119	sp|O31453|YBFM_BACSU	Uncharacterized membrane protein YbfM OS=Bacillus subtilis (strain 168) OX=224308 GN=ybfM PE=3 SV=1	162	41	158	118	35.5932	8e-21
scaffold1_460	433007-433717 - length=236 aa	236	32	225	sp|Q52845|NODB_RHILO	Chitooligosaccharide deacetylase OS=Rhizobium loti (strain MAFF303099) OX=266835 GN=nodB PE=3 SV=2	219	12	211	202	31.1881	2e-26
scaffold1_461	434008-434508 - length=166 aa	166	1	163	sp|O34842|MHQD_BACSU	Putative hydrolase MhqD OS=Bacillus subtilis (strain 168) OX=224308 GN=mhqD PE=2 SV=1	200	33	196	164	57.9268	3e-64
scaffold1_462	435433-437223 + length=596 aa	596	5	593	sp|P38050|PBPF_BACSU	Penicillin-binding protein 1F OS=Bacillus subtilis (strain 168) OX=224308 GN=pbpF PE=2 SV=2	714	21	594	599	41.7362	5e-138
scaffold1_463	437259-438590 - length=443 aa	443	1	434	sp|O31686|YKVU_BACSU	Sporulation protein YkvU OS=Bacillus subtilis (strain 168) OX=224308 GN=ykvU PE=1 SV=1	445	1	433	442	50.6787	1e-145
scaffold1_464	438885-439802 - length=305 aa	305	1	287	sp|P96668|YDEK_BACSU	Uncharacterized transporter YdeK OS=Bacillus subtilis (strain 168) OX=224308 GN=ydeK PE=3 SV=1	287	1	284	293	39.9317	3e-55
scaffold1_465	439977-441341 + length=454 aa	454	16	428	sp|Q08792|YCXD_BACSU	Uncharacterized HTH-type transcriptional regulator YcxD OS=Bacillus subtilis (strain 168) OX=224308 GN=ycxD PE=3 SV=1	444	23	440	418	44.4976	1e-120
scaffold1_466	441405-441803 - length=132 aa	132	1	131	sp|P40768|YTKA_BACSU	Uncharacterized protein YtkA OS=Bacillus subtilis (strain 168) OX=224308 GN=ytkA PE=4 SV=2	145	1	127	131	43.5115	2e-27
scaffold1_468	442630-443295 + length=221 aa	221	1	157	sp|Q5AF03|HSP31_CANAL	Glyoxalase 3 OS=Candida albicans (strain SC5314 / ATCC MYA-2876) OX=237561 GN=GLX3 PE=1 SV=1	236	1	165	168	32.1429	9e-16
scaffold1_469	443338-445065 - length=575 aa	575	18	572	sp|O06967|BMRA_BACSU	Multidrug resistance ABC transporter ATP-binding/permease protein BmrA OS=Bacillus subtilis (strain 168) OX=224308 GN=bmrA PE=1 SV=1	589	22	579	558	48.2079	2e-180
scaffold1_472	446577-447137 - length=186 aa	186	22	113	sp|Q56797|COPC_XANCJ	Copper resistance protein C OS=Xanthomonas campestris pv. juglandis OX=195709 PE=3 SV=1	127	26	126	102	33.3333	2e-07
scaffold1_474	447742-448095 - length=117 aa	117	1	113	sp|O31913|YOQZ_BACSU	SPBc2 prophage-derived UPF0714 protein YoqZ OS=Bacillus subtilis (strain 168) OX=224308 GN=yoqZ PE=3 SV=1	274	151	262	113	49.5575	4e-30
scaffold1_477	449760-450212 + length=150 aa	150	6	142	sp|Q8RPQ2|DPS2_BACAN	DNA protection during starvation protein 2 OS=Bacillus anthracis OX=1392 GN=dps2 PE=1 SV=1	146	8	144	137	56.2044	1e-53
scaffold1_479	450995-451627 + length=210 aa	210	17	204	sp|P54601|YHCQ_BACSU	Spore coat protein F-like protein YhcQ OS=Bacillus subtilis (strain 168) OX=224308 GN=yhcQ PE=3 SV=1	217	20	205	188	55.3191	2e-73
scaffold1_480	452288-453613 + length=441 aa	441	4	435	sp|O07585|YHDP_BACSU	UPF0053 protein YhdP OS=Bacillus subtilis (strain 168) OX=224308 GN=yhdP PE=3 SV=1	444	4	434	432	62.2685	0
scaffold1_481	453643-454596 - length=317 aa	317	1	201	sp|P71088|SP0M_BACSU	Sporulation-control protein spo0M OS=Bacillus subtilis (strain 168) OX=224308 GN=spo0M PE=1 SV=2	258	3	214	212	33.4906	3e-29
scaffold1_483	455307-455726 - length=139 aa	139	15	138	sp|Q54H97|Y8960_DICDI	CBS domain-containing protein DDB_G0289609 OS=Dictyostelium discoideum OX=44689 GN=DDB_G0289609 PE=2 SV=1	145	15	144	130	27.6923	2e-08
scaffold1_484	456067-457038 - length=323 aa	323	53	291	sp|P52090|PHA1_PAULE	Poly(3-hydroxyalkanoate) depolymerase C OS=Paucimonas lemoignei OX=29443 GN=phaZ1 PE=3 SV=1	414	66	290	241	34.4398	3e-35
scaffold1_485	457674-459233 + length=519 aa	519	14	511	sp|O07622|YHFW_BACSU	Putative Rieske 2Fe-2S iron-sulfur protein YhfW OS=Bacillus subtilis (strain 168) OX=224308 GN=yhfW PE=3 SV=1	509	12	509	498	49.5984	3e-179
scaffold1_487	459663-460865 - length=400 aa	400	1	400	sp|Q6HHF8|AROA_BACHK	3-phosphoshikimate 1-carboxyvinyltransferase OS=Bacillus thuringiensis subsp. konkukian (strain 97-27) OX=281309 GN=aroA PE=3 SV=1	429	31	429	401	70.5736	0
scaffold1_488	460950-461747 - length=265 aa	265	4	263	sp|Q49XG5|TYRA_STAS1	Prephenate dehydrogenase OS=Staphylococcus saprophyticus subsp. saprophyticus (strain ATCC 15305 / DSM 20229) OX=342451 GN=tyrA PE=3 SV=1	363	24	283	260	44.2308	1e-73
scaffold1_489	461828-462994 - length=388 aa	388	1	388	sp|Q63DL6|AROC1_BACCZ	Chorismate synthase 1 OS=Bacillus cereus (strain ZK / E33L) OX=288681 GN=aroC1 PE=3 SV=1	390	1	390	390	80.7692	0
scaffold1_490	463251-464324 - length=357 aa	357	5	350	sp|P39912|AROG_BACSU	Protein AroA(G) OS=Bacillus subtilis (strain 168) OX=224308 GN=aroA PE=1 SV=1	358	6	351	346	77.1676	0
scaffold1_492	465642-466172 - length=176 aa	176	1	173	sp|O05215|YWRA_BACSU	Uncharacterized transporter YwrA OS=Bacillus subtilis (strain 168) OX=224308 GN=ywrA PE=3 SV=1	178	1	173	173	48.5549	6e-53
scaffold1_493	466169-466753 - length=194 aa	194	5	180	sp|O05216|YWRB_BACSU	Uncharacterized transporter YwrB OS=Bacillus subtilis (strain 168) OX=224308 GN=ywrB PE=3 SV=1	197	8	183	176	44.3182	4e-48
scaffold1_494	466778-468388 - length=536 aa	536	16	534	sp|O05218|YWRD_BACSU	Glutathione hydrolase-like YwrD proenzyme OS=Bacillus subtilis (strain 168) OX=224308 GN=ywrD PE=1 SV=1	525	4	523	530	38.1132	2e-105
scaffold1_495	468432-469682 - length=416 aa	416	1	408	sp|O32148|PUCG_BACSU	(S)-ureidoglycine--glyoxylate transaminase OS=Bacillus subtilis (strain 168) OX=224308 GN=pucG PE=1 SV=1	416	1	408	408	76.2255	0
scaffold1_496	469695-470987 - length=430 aa	430	32	430	sp|O32149|ALLC_BACSU	Allantoate amidohydrolase OS=Bacillus subtilis (strain 168) OX=224308 GN=pucF PE=2 SV=1	412	12	412	401	53.1172	2e-149
scaffold1_497	471243-472826 + length=527 aa	527	1	524	sp|O32138|PUCR_BACSU	Purine catabolism regulatory protein OS=Bacillus subtilis (strain 168) OX=224308 GN=pucR PE=2 SV=1	531	1	530	536	38.0597	2e-121
scaffold1_498	472891-473205 - length=104 aa	104	1	102	sp|P54499|YQGV_BACSU	UPF0045 protein YqgV OS=Bacillus subtilis (strain 168) OX=224308 GN=yqgV PE=3 SV=2	104	1	103	104	62.5	3e-40
scaffold1_499	473330-474520 - length=396 aa	396	258	396	sp|O31852|CWLS_BACSU	D-gamma-glutamyl-meso-diaminopimelic acid endopeptidase CwlS OS=Bacillus subtilis (strain 168) OX=224308 GN=cwlS PE=1 SV=1	414	277	414	140	45.7143	6e-32
scaffold1_500	474949-476643 + length=564 aa	564	7	564	sp|P94377|CATX_BACSU	Catalase X OS=Bacillus subtilis (strain 168) OX=224308 GN=katX PE=3 SV=1	547	10	547	559	66.0107	0
scaffold1_502	477397-478734 - length=445 aa	445	1	443	sp|O34383|YOCR_BACSU	Uncharacterized sodium-dependent transporter YocR OS=Bacillus subtilis (strain 168) OX=224308 GN=yocR PE=3 SV=1	445	1	443	443	64.1084	0
scaffold1_506	480182-480616 - length=144 aa	144	21	142	sp|P94546|YSHE_BACSU	UPF0719 transmembrane protein YshE OS=Bacillus subtilis (strain 168) OX=224308 GN=yshE PE=3 SV=1	134	14	134	122	33.6066	5e-14
scaffold1_507	480613-481872 - length=419 aa	419	18	415	sp|P0ADT5|YGIC_ECOLI	Putative acid--amine ligase YgiC OS=Escherichia coli (strain K12) OX=83333 GN=ygiC PE=1 SV=1	386	24	381	407	25.3071	6e-13
scaffold1_511	483692-484579 - length=295 aa	295	1	292	sp|O34430|YTNM_BACSU	Probable membrane transporter protein YtnM OS=Bacillus subtilis (strain 168) OX=224308 GN=ytnM PE=3 SV=1	300	1	288	292	69.5205	4e-138
scaffold1_512	484830-485867 - length=345 aa	345	1	307	sp|P54524|YQIG_BACSU	Probable NADH-dependent flavin oxidoreductase YqiG OS=Bacillus subtilis (strain 168) OX=224308 GN=yqiG PE=3 SV=1	372	20	331	314	37.2611	8e-61
scaffold1_513	486015-486491 - length=158 aa	158	1	157	sp|P42668|LEP_BACLI	Signal peptidase I OS=Bacillus licheniformis OX=1402 GN=lepB PE=3 SV=1	186	29	185	157	63.0573	1e-67
scaffold1_515	487294-488436 - length=380 aa	380	26	377	sp|P73870|KDPD_SYNY3	Putative sensor protein KdpD OS=Synechocystis sp. (strain PCC 6803 / Kazusa) OX=1111708 GN=kdpD PE=3 SV=1	370	19	370	354	44.0678	3e-93
scaffold1_516	488490-489056 - length=188 aa	188	1	186	sp|B9IQY6|KDPC_BACCQ	Potassium-transporting ATPase KdpC subunit OS=Bacillus cereus (strain Q1) OX=361100 GN=kdpC PE=3 SV=1	193	1	190	190	54.2105	1e-68
scaffold1_517	489070-491127 - length=685 aa	685	23	683	sp|A9VFM1|KDPB_BACWK	Potassium-transporting ATPase ATP-binding subunit OS=Bacillus weihenstephanensis (strain KBAB4) OX=315730 GN=kdpB PE=3 SV=1	697	34	695	664	76.9578	0
scaffold1_518	491167-492699 - length=510 aa	510	1	510	sp|Q81HQ1|KDPA_BACCR	Potassium-transporting ATPase potassium-binding subunit OS=Bacillus cereus (strain ATCC 14579 / DSM 31 / JCM 2152 / NBRC 15305 / NCIMB 9373 / NRRL B-3711) OX=226900 GN=kdpA PE=3 SV=1	555	45	554	510	70.1961	0
scaffold1_520	494206-495273 - length=355 aa	355	6	351	sp|Q730T5|MURG2_BACC1	UDP-N-acetylglucosamine--N-acetylmuramyl-(pentapeptide) pyrophosphoryl-undecaprenol N-acetylglucosamine transferase 2 OS=Bacillus cereus (strain ATCC 10987 / NRS 248) OX=222523 GN=murG2 PE=3 SV=1	352	4	349	346	57.8035	6e-149
scaffold1_521	495451-495786 + length=111 aa	111	7	108	sp|P36078|HOT13_YEAST	Helper of Tim protein 13 OS=Saccharomyces cerevisiae (strain ATCC 204508 / S288c) OX=559292 GN=HOT13 PE=1 SV=1	116	5	109	105	48.5714	2e-30
scaffold1_522	495806-496120 - length=104 aa	104	1	104	sp|O31480|YCZG_BACSU	Uncharacterized HTH-type transcriptional regulator YczG OS=Bacillus subtilis (strain 168) OX=224308 GN=yczG PE=4 SV=1	104	1	104	104	54.8077	1e-34
scaffold1_523	496325-496609 + length=94 aa	94	1	89	sp|P94425|YCNE_BACSU	Putative monooxygenase YcnE OS=Bacillus subtilis (strain 168) OX=224308 GN=ycnE PE=1 SV=1	95	1	88	89	56.1798	1e-26
scaffold1_524	496639-497376 + length=245 aa	245	1	245	sp|P94424|NFRA2_BACSU	FMN reductase [NAD(P)H] OS=Bacillus subtilis (strain 168) OX=224308 GN=nfrA2 PE=1 SV=1	249	1	248	248	68.1452	5e-123
scaffold1_527	498737-499270 - length=177 aa	177	6	173	sp|Q9K470|YZZE_STRCO	UPF0157 protein SCO7215 OS=Streptomyces coelicolor (strain ATCC BAA-471 / A3(2) / M145) OX=100226 GN=SCO7215 PE=3 SV=1	186	30	174	168	30.3571	8e-16
scaffold1_528	499831-501351 + length=506 aa	506	1	502	sp|O32041|YRVJ_BACSU	Putative N-acetylmuramoyl-L-alanine amidase YrvJ OS=Bacillus subtilis (strain 168) OX=224308 GN=yrvJ PE=3 SV=1	518	1	517	529	36.862	9e-99
scaffold1_529	501381-501662 - length=93 aa	93	5	93	sp|Q8CSP8|RS14_STAES	30S ribosomal protein S14 OS=Staphylococcus epidermidis (strain ATCC 12228) OX=176280 GN=rpsN PE=3 SV=1	89	1	89	89	79.7753	2e-46
scaffold1_530	502064-502339 + length=91 aa	91	1	87	sp|P39758|ABH_BACSU	Putative transition state regulator Abh OS=Bacillus subtilis (strain 168) OX=224308 GN=abh PE=1 SV=1	92	1	87	87	60.9195	2e-32
scaffold1_531	502461-502922 + length=153 aa	153	5	151	sp|O34334|YJOA_BACSU	Uncharacterized protein YjoA OS=Bacillus subtilis (strain 168) OX=224308 GN=yjoA PE=1 SV=1	154	6	152	147	59.1837	1e-58
scaffold1_532	503105-503872 + length=255 aa	255	18	253	sp|O74529|YJ48_SCHPO	Uncharacterized methyltransferase C70.08c OS=Schizosaccharomyces pombe (strain 972 / ATCC 24843) OX=284812 GN=SPCC70.08c PE=3 SV=1	260	17	259	254	30.7087	7e-24
scaffold1_536	505080-506117 - length=345 aa	345	16	345	sp|Q748J3|COBT_GEOSL	Nicotinate-nucleotide--dimethylbenzimidazole phosphoribosyltransferase OS=Geobacter sulfurreducens (strain ATCC 51573 / DSM 12127 / PCA) OX=243231 GN=cobT PE=3 SV=1	352	21	351	331	48.9426	2e-105
scaffold1_537	506280-507146 + length=288 aa	288	3	288	sp|P54478|YQFU_BACSU	UPF0750 membrane protein YqfU OS=Bacillus subtilis (strain 168) OX=224308 GN=yqfU PE=3 SV=2	293	4	293	290	65.8621	1e-123
scaffold1_539	507899-508345 - length=148 aa	148	4	142	sp|O07614|YHFO_BACSU	Uncharacterized N-acetyltransferase YhfO OS=Bacillus subtilis (strain 168) OX=224308 GN=yhfO PE=3 SV=1	149	3	138	139	29.4964	3e-10
scaffold1_540	508530-509429 - length=299 aa	299	2	289	sp|O34440|YFMI_BACSU	Uncharacterized MFS-type transporter YfmI OS=Bacillus subtilis (strain 168) OX=224308 GN=yfmI PE=3 SV=1	406	97	390	295	27.1186	7e-36
scaffold1_541	510183-510611 + length=142 aa	142	3	131	sp|P39803|YITT_BACSU	UPF0750 membrane protein YitT OS=Bacillus subtilis (strain 168) OX=224308 GN=yitT PE=3 SV=2	280	62	189	131	31.2977	6e-08
scaffold1_542	510640-511524 - length=294 aa	294	2	291	sp|P39074|BMRU_BACSU	Putative lipid kinase BmrU OS=Bacillus subtilis (strain 168) OX=224308 GN=bmrU PE=1 SV=2	297	5	293	293	38.2253	3e-63
scaffold1_544	512233-513336 - length=367 aa	367	6	364	sp|P39119|CISY_BACSU	Citrate synthase 1 OS=Bacillus subtilis (strain 168) OX=224308 GN=citA PE=1 SV=2	366	5	363	359	52.3677	1e-141
scaffold1_545	513744-514658 + length=304 aa	304	1	290	sp|P39592|YWBI_BACSU	Uncharacterized HTH-type transcriptional regulator YwbI OS=Bacillus subtilis (strain 168) OX=224308 GN=ywbI PE=4 SV=1	301	1	294	294	42.1769	1e-86
scaffold1_546	514761-515678 - length=305 aa	305	2	285	sp|O34416|YOAV_BACSU	Uncharacterized transporter YoaV OS=Bacillus subtilis (strain 168) OX=224308 GN=yoaV PE=3 SV=1	292	4	282	294	26.1905	3e-14
scaffold1_548	515823-517256 + length=477 aa	477	7	467	sp|Q796Q6|YISV_BACSU	Uncharacterized HTH-type transcriptional regulator YisV OS=Bacillus subtilis (strain 168) OX=224308 GN=yisV PE=3 SV=1	484	10	472	470	30.6383	4e-62
scaffold1_550	518146-518811 - length=221 aa	221	24	179	sp|Q50900|CARH_MYXXA	HTH-type transcriptional repressor CarH OS=Myxococcus xanthus OX=34 GN=carH PE=1 SV=2	299	118	269	157	24.8408	3e-07
scaffold1_551	519724-520368 + length=214 aa	214	1	214	sp|O34627|PHOT_BACSU	Blue-light photoreceptor OS=Bacillus subtilis (strain 168) OX=224308 GN=pfyP PE=1 SV=1	261	49	260	214	46.2617	2e-63
scaffold1_552	520607-521440 + length=277 aa	277	1	274	sp|O34860|RSBRB_BACSU	RsbT co-antagonist protein RsbRB OS=Bacillus subtilis (strain 168) OX=224308 GN=rsbRB PE=1 SV=1	277	1	274	274	46.3504	7e-90
scaffold1_556	523665-523937 + length=90 aa	90	4	82	sp|O32282|YWZA_BACSU	UPF0410 protein YwzA OS=Bacillus subtilis (strain 168) OX=224308 GN=ywzA PE=3 SV=2	81	1	79	79	56.962	7e-20
scaffold1_559	524324-525139 - length=271 aa	271	31	264	sp|P54504|RSBRD_BACSU	RsbT co-antagonist protein RsbRD OS=Bacillus subtilis (strain 168) OX=224308 GN=rsbRD PE=1 SV=2	278	35	268	236	34.322	1e-39
scaffold1_560	525490-525759 + length=89 aa	89	1	79	sp|O32282|YWZA_BACSU	UPF0410 protein YwzA OS=Bacillus subtilis (strain 168) OX=224308 GN=ywzA PE=3 SV=2	81	1	79	79	54.4304	2e-19
scaffold1_564	526960-527781 - length=273 aa	273	136	273	sp|A8FHN9|CLPP_BACP2	ATP-dependent Clp protease proteolytic subunit OS=Bacillus pumilus (strain SAFR-032) OX=315750 GN=clpP PE=3 SV=1	198	1	138	138	76.8116	3e-73
scaffold1_566	528476-528919 + length=147 aa	147	8	138	sp|O07513|HIT_BACSU	Protein hit OS=Bacillus subtilis (strain 168) OX=224308 GN=hit PE=1 SV=1	145	6	142	137	31.3869	1e-14
scaffold1_567	528952-530382 - length=476 aa	476	8	475	sp|P26899|ASPA_BACSU	Aspartate ammonia-lyase OS=Bacillus subtilis (strain 168) OX=224308 GN=ansB PE=3 SV=2	475	8	475	468	84.8291	0
scaffold1_568	530402-531394 - length=330 aa	330	4	329	sp|P26900|ASPG1_BACSU	L-asparaginase 1 OS=Bacillus subtilis (strain 168) OX=224308 GN=ansA PE=2 SV=1	329	1	327	327	68.8073	4e-172
scaffold1_569	531653-532009 + length=118 aa	118	2	112	sp|Q07683|ANSR_BACSU	HTH-type transcriptional regulator AnsR OS=Bacillus subtilis (strain 168) OX=224308 GN=ansR PE=4 SV=1	116	3	114	113	61.9469	2e-38
scaffold1_572	533029-534519 - length=496 aa	496	5	468	sp|Q9L7R4|YIHO_SALTY	Putative sulfoquinovose importer OS=Salmonella typhimurium (strain LT2 / SGSC1412 / ATCC 700720) OX=99287 GN=yihO PE=3 SV=1	473	8	468	478	27.8243	3e-34
scaffold1_573	534814-535128 + length=104 aa	104	1	104	sp|C0H3S9|YBZH_BACSU	Uncharacterized HTH-type transcriptional regulator YbzH OS=Bacillus subtilis (strain 168) OX=224308 GN=ybzH PE=4 SV=1	100	1	100	104	45.1923	5e-29
scaffold1_577	537165-538805 + length=546 aa	546	7	545	sp|Q45577|YBEC_BACSU	Probable amino acid-proton symporter YbeC OS=Bacillus subtilis (strain 168) OX=224308 GN=ybeC PE=3 SV=3	539	1	539	539	86.6419	0
scaffold1_578	538836-539255 - length=139 aa	139	1	132	sp|P71036|YWNA_BACSU	Putative HTH-type transcriptional regulator YwnA OS=Bacillus subtilis (strain 168) OX=224308 GN=ywnA PE=1 SV=1	133	2	129	132	29.5455	3e-13
scaffold1_582	541024-542286 - length=420 aa	420	11	418	sp|O34962|MAO4_BACSU	Probable NAD-dependent malic enzyme 4 OS=Bacillus subtilis (strain 168) OX=224308 GN=ytsJ PE=3 SV=1	410	1	408	408	76.4706	0
scaffold1_583	542515-543312 - length=265 aa	265	1	261	sp|O32003|YOKD_BACSU	SPBc2 prophage-derived aminoglycoside N(3')-acetyltransferase-like protein YokD OS=Bacillus subtilis (strain 168) OX=224308 GN=yokD PE=1 SV=1	272	1	262	262	62.2137	4e-122
scaffold1_585	544871-545401 + length=176 aa	176	1	171	sp|O34569|YOAA_BACSU	Uncharacterized N-acetyltransferase YoaA OS=Bacillus subtilis (strain 168) OX=224308 GN=yoaA PE=3 SV=2	177	1	171	171	59.6491	3e-70
scaffold1_586	545442-546191 - length=249 aa	249	3	249	sp|P39483|DHG2_BACME	Glucose 1-dehydrogenase 2 OS=Bacillus megaterium OX=1404 GN=gdhII PE=3 SV=1	261	6	257	253	35.9684	5e-41
scaffold1_588	546709-548430 - length=573 aa	573	1	572	sp|O32213|CYSI_BACSU	Sulfite reductase [NADPH] hemoprotein beta-component OS=Bacillus subtilis (strain 168) OX=224308 GN=cysI PE=1 SV=1	571	1	570	572	86.014	0
scaffold1_589	548453-550171 - length=572 aa	572	1	572	sp|O32214|CYSJ_BACSU	Sulfite reductase [NADPH] flavoprotein alpha-component OS=Bacillus subtilis (strain 168) OX=224308 GN=cysJ PE=1 SV=1	605	31	605	577	77.8163	0
scaffold1_592	551275-552882 - length=535 aa	535	2	526	sp|O32182|YUSP_BACSU	Uncharacterized MFS-type transporter YusP OS=Bacillus subtilis (strain 168) OX=224308 GN=yusP PE=3 SV=1	541	5	529	525	83.8095	0
scaffold1_593	552905-553294 - length=129 aa	129	1	121	sp|O32181|YUSO_BACSU	Uncharacterized HTH-type transcriptional regulator YusO OS=Bacillus subtilis (strain 168) OX=224308 GN=yusO PE=1 SV=1	155	22	142	121	61.9835	5e-45
scaffold1_594	553516-554265 + length=249 aa	249	1	245	sp|P71039|MTA_BACSU	HTH-type transcriptional activator mta OS=Bacillus subtilis (strain 168) OX=224308 GN=mta PE=1 SV=1	257	1	250	250	40.4	6e-66
scaffold1_595	554520-555053 - length=177 aa	177	69	174	sp|P46854|AAAT_ECOLI	L-amino acid N-acetyltransferase AaaT OS=Escherichia coli (strain K12) OX=83333 GN=aaaT PE=1 SV=1	162	54	159	106	33.0189	3e-11
scaffold1_600	556542-557639 + length=365 aa	365	2	310	sp|P49940|GERKB_BACSU	Spore germination protein KB OS=Bacillus subtilis (strain 168) OX=224308 GN=gerKB PE=3 SV=1	373	5	312	312	30.1282	9e-32
scaffold1_601	557660-558217 - length=185 aa	185	101	181	sp|O05525|YDIL_BACSU	Putative membrane peptidase YdiL OS=Bacillus subtilis (strain 168) OX=224308 GN=ydiL PE=3 SV=1	244	136	218	83	31.3253	5e-07
scaffold1_602	558596-559783 + length=395 aa	395	1	393	sp|O05496|YDHE_BACSU	Uncharacterized UDP-glucosyltransferase YdhE OS=Bacillus subtilis (strain 168) OX=224308 GN=ydhE PE=3 SV=2	395	1	392	393	62.5954	0
scaffold1_606	561213-562268 + length=351 aa	351	1	342	sp|A0A1U8QTA2|HXNT_EMENI	Flavin oxidoreductase hxnT OS=Emericella nidulans (strain FGSC A4 / ATCC 38163 / CBS 112.46 / NRRL 194 / M139) OX=227321 GN=hxnT PE=2 SV=1	388	4	367	365	41.3699	1e-76
scaffold1_607	562298-563116 - length=272 aa	272	62	260	sp|O35264|PA1B2_RAT	Platelet-activating factor acetylhydrolase IB subunit beta OS=Rattus norvegicus OX=10116 GN=Pafah1b2 PE=1 SV=1	229	2	203	207	26.087	2e-11
scaffold1_608	563266-566304 - length=1012 aa	1012	1	1010	sp|O31501|SWRC_BACSU	Swarming motility protein SwrC OS=Bacillus subtilis (strain 168) OX=224308 GN=swrC PE=1 SV=2	1052	1	1052	1060	37.6415	0
scaffold1_610	566911-567504 - length=197 aa	197	11	96	sp|P94548|FADR_BACSU	Fatty acid metabolism regulator protein OS=Bacillus subtilis (strain 168) OX=224308 GN=fadR PE=1 SV=1	194	2	90	89	38.2022	4e-11
scaffold1_611	567675-568040 + length=121 aa	121	26	121	sp|O31485|YDZA_BACSU	Uncharacterized membrane protein YdzA OS=Bacillus subtilis (strain 168) OX=224308 GN=ydzA PE=4 SV=1	96	1	96	96	47.9167	4e-25
scaffold1_613	568538-569863 - length=441 aa	441	20	440	sp|C5DA20|HUTI_GEOSW	Imidazolonepropionase OS=Geobacillus sp. (strain WCH70) OX=471223 GN=hutI PE=3 SV=1	424	2	422	422	54.5024	2e-165
scaffold1_615	570524-571354 - length=276 aa	276	38	274	sp|Q65E87|TAGU_BACLD	Polyisoprenyl-teichoic acid--peptidoglycan teichoic acid transferase TagU OS=Bacillus licheniformis (strain ATCC 14580 /DSM 13 / JCM 2505 / NBRC 12200 / NCIMB 9375 / NRRL NRS-1264/ Gibson 46) OX=279010 GN=tagU PE=3 SV=1	306	67	303	237	43.8819	3e-70
scaffold1_616	571488-571985 - length=165 aa	165	3	156	sp|Q9I0Q8|ATSE2_PSEAE	Acetyltransferase PA2578 OS=Pseudomonas aeruginosa (strain ATCC 15692 / DSM 22644 / CIP 104116 / JCM 14847 / LMG 12228 /1C / PRS 101 / PAO1) OX=208964 GN=PA2578 PE=1 SV=1	186	28	179	154	31.8182	1e-20
scaffold1_618	572731-573510 + length=259 aa	259	1	259	sp|Q63AN4|UPPP4_BACCZ	Undecaprenyl-diphosphatase 4 OS=Bacillus cereus (strain ZK / E33L) OX=288681 GN=uppP4 PE=3 SV=1	259	1	259	259	71.4286	3e-131
scaffold1_620	573880-574188 - length=102 aa	102	1	102	sp|P34959|QOX4_BACSU	Quinol oxidase subunit 4 OS=Bacillus subtilis (strain 168) OX=224308 GN=qoxD PE=3 SV=3	124	1	102	102	51.9608	5e-31
scaffold1_621	574192-574800 - length=202 aa	202	2	202	sp|E0TW65|QOX3_BACPZ	Quinol oxidase subunit 3 OS=Bacillus subtilis subsp. spizizenii (strain ATCC 23059 / NRRL B-14472 / W23) OX=655816 GN=qoxC PE=1 SV=1	204	4	203	201	64.1791	2e-81
scaffold1_622	574800-576743 - length=647 aa	647	2	640	sp|P34956|QOX1_BACSU	Quinol oxidase subunit 1 OS=Bacillus subtilis (strain 168) OX=224308 GN=qoxB PE=3 SV=1	649	4	644	641	67.8627	0
scaffold1_623	576790-577593 - length=267 aa	267	1	224	sp|Q81HT3|QOX2_BACCR	Quinol oxidase subunit 2 OS=Bacillus cereus (strain ATCC 14579 / DSM 31 / JCM 2152 / NBRC 15305 / NCIMB 9373 / NRRL B-3711)OX=226900 GN=qoxA PE=1 SV=1	291	52	275	224	62.0536	2e-105
scaffold1_631	581807-582181 + length=124 aa	124	7	124	sp|P20047|CADC_STAAU	Cadmium resistance transcriptional regulatory protein CadC OS=Staphylococcus aureus OX=1280 GN=cadC PE=1 SV=1	122	3	120	118	54.2373	3e-41
scaffold1_632	582213-584774 + length=853 aa	853	86	852	sp|P37386|CADA2_STAAU	Probable cadmium-transporting ATPase OS=Staphylococcus aureus OX=1280 GN=cadA PE=3 SV=1	804	10	802	799	45.6821	0
scaffold1_633	584905-585453 + length=182 aa	182	20	179	sp|Q05197|PMTA_RHOSH	Phosphatidylethanolamine N-methyltransferase OS=Rhodobacter sphaeroides OX=1063 GN=pmtA PE=4 SV=1	203	41	202	164	34.7561	6e-23
scaffold1_635	586267-586584 + length=105 aa	105	12	104	sp|O34306|YFLH_BACSU	Uncharacterized protein YflH OS=Bacillus subtilis (strain 168) OX=224308 GN=yflH PE=1 SV=1	104	9	101	93	51.6129	1e-26
scaffold1_636	586597-587442 - length=281 aa	281	1	192	sp|P37134|CWLM_BACLI	N-acetylmuramoyl-L-alanine amidase CwlM OS=Bacillus licheniformis OX=1402 GN=cwlM PE=3 SV=1	253	1	188	193	48.1865	1e-54
scaffold1_637	587947-588570 - length=207 aa	207	1	206	sp|Q9KVK7|Y136_VIBCH	Uncharacterized membrane protein VC_0136 OS=Vibrio cholerae serotype O1 (strain ATCC 39315 / El Tor Inaba N16961) OX=243277 GN=VC_0136 PE=3 SV=1	205	1	204	210	31.9048	6e-26
scaffold1_638	589003-590625 - length=540 aa	540	1	532	sp|Q45577|YBEC_BACSU	Probable amino acid-proton symporter YbeC OS=Bacillus subtilis (strain 168) OX=224308 GN=ybeC PE=3 SV=3	539	8	539	532	84.9624	0
scaffold1_643	593551-594276 + length=241 aa	241	43	237	sp|P54603|YHCS_BACSU	Uncharacterized protein YhcS OS=Bacillus subtilis (strain 168) OX=224308 GN=yhcS PE=4 SV=1	198	18	198	196	40.8163	4e-41
scaffold1_644	594306-595097 - length=263 aa	263	1	258	sp|P54437|YRKJ_BACSU	Probable membrane transporter protein YrkJ OS=Bacillus subtilis (strain 168) OX=224308 GN=yrkJ PE=3 SV=1	261	1	261	261	55.5556	5e-93
scaffold1_645	595347-595979 + length=210 aa	210	22	200	sp|P96579|YDAF_BACSU	Putative ribosomal N-acetyltransferase YdaF OS=Bacillus subtilis (strain 168) OX=224308 GN=ydaF PE=1 SV=1	183	1	180	180	41.6667	8e-45
scaffold1_646	596188-597045 - length=285 aa	285	15	261	sp|P26093|HEL_HAEIN	Lipoprotein E OS=Haemophilus influenzae (strain ATCC 51907 / DSM 11121 / KW20 / Rd) OX=71421 GN=hel PE=1 SV=2	274	6	248	251	34.2629	1e-32
scaffold1_647	597429-598061 + length=210 aa	210	32	182	sp|P96672|YDEO_BACSU	UPF0750 membrane protein YdeO OS=Bacillus subtilis (strain 168) OX=224308 GN=ydeO PE=3 SV=1	290	44	194	158	32.9114	1e-12
scaffold1_648	598102-599100 - length=332 aa	332	2	332	sp|O34812|YFMJ_BACSU	Putative NADP-dependent oxidoreductase YfmJ OS=Bacillus subtilis (strain 168) OX=224308 GN=yfmJ PE=2 SV=1	339	5	337	334	62.8743	4e-152
scaffold1_652	600712-601185 - length=157 aa	157	11	123	sp|P70958|YWMA_BACSU	Uncharacterized protein YwmA OS=Bacillus subtilis (strain 168) OX=224308 GN=ywmA PE=4 SV=2	157	12	123	113	29.2035	8e-10
scaffold1_654	601705-602595 + length=296 aa	296	12	292	sp|P54478|YQFU_BACSU	UPF0750 membrane protein YqfU OS=Bacillus subtilis (strain 168) OX=224308 GN=yqfU PE=3 SV=2	293	6	290	285	49.8246	8e-81
scaffold1_655	602635-603198 - length=187 aa	187	3	124	sp|P64690|Y105_MYCBO	Uncharacterized protein Mb0105 OS=Mycobacterium bovis (strain ATCC BAA-935 / AF2122/97) OX=233413 GN=BQ2027_MB0105 PE=4 SV=1	661	427	555	129	37.9845	9e-15
scaffold1_661	604821-605231 - length=136 aa	136	1	135	sp|O32217|BDBC_BACSU	Disulfide bond formation protein C OS=Bacillus subtilis (strain 168) OX=224308 GN=bdbC PE=1 SV=1	138	1	138	138	58.6957	2e-46
scaffold1_662	605231-605815 - length=194 aa	194	17	194	sp|O32218|BDBD_BACSU	Disulfide bond formation protein D OS=Bacillus subtilis (strain 168) OX=224308 GN=bdbD PE=1 SV=1	222	49	220	182	41.7582	2e-31
scaffold1_663	605975-606826 - length=283 aa	283	88	177	sp|B0T658|HTPX_CAUSK	Protease HtpX homolog OS=Caulobacter sp. (strain K31) OX=366602 GN=htpX PE=3 SV=1	309	69	157	92	32.6087	2e-07
scaffold1_671	610848-611423 - length=191 aa	191	3	188	sp|O31913|YOQZ_BACSU	SPBc2 prophage-derived UPF0714 protein YoqZ OS=Bacillus subtilis (strain 168) OX=224308 GN=yoqZ PE=3 SV=1	274	67	263	201	33.8308	2e-24
scaffold1_673	612175-612501 + length=108 aa	108	1	108	sp|P0CW82|EBRB_BACSU	Multidrug resistance protein EbrB OS=Bacillus subtilis (strain 168) OX=224308 GN=ebrB PE=3 SV=1	117	1	107	108	56.4815	2e-30
scaffold1_674	612599-614176 - length=525 aa	525	1	519	sp|Q92D33|RF3_LISIN	Peptide chain release factor 3 OS=Listeria innocua serovar 6a (strain ATCC BAA-680 / CLIP 11262) OX=272626 GN=prfC PE=3 SV=1	522	1	518	520	62.3077	0
scaffold1_675	614419-614616 - length=65 aa	65	1	65	sp|P32081|CSPB_BACSU	Cold shock protein CspB OS=Bacillus subtilis (strain 168) OX=224308 GN=cspB PE=1 SV=1	67	1	65	65	92.3077	3e-36
scaffold1_676	614932-615666 + length=244 aa	244	17	244	sp|P96697|YDFS_BACSU	UPF0702 transmembrane protein YdfS OS=Bacillus subtilis (strain 168) OX=224308 GN=ydfS PE=3 SV=1	235	7	235	229	42.7948	6e-61
scaffold1_679	617991-618605 + length=204 aa	204	2	195	sp|P52556|BLVRB_BOVIN	Flavin reductase (NADPH) OS=Bos taurus OX=9913 GN=BLVRB PE=1 SV=2	206	5	194	200	30	1e-19
scaffold1_684	621097-621975 - length=292 aa	292	9	280	sp|O34423|YJQC_BACSU	Uncharacterized protein YjqC OS=Bacillus subtilis (strain 168) OX=224308 GN=yjqC PE=3 SV=2	278	1	265	274	36.8613	3e-41
scaffold1_685	622287-623225 - length=312 aa	312	1	312	sp|P94421|YCLQ_BACSU	Uncharacterized ABC transporter solute-binding protein YclQ OS=Bacillus subtilis (strain 168) OX=224308 GN=yclQ PE=1 SV=1	317	7	317	314	63.3758	4e-145
scaffold1_686	623267-623887 - length=206 aa	206	1	206	sp|P94420|YCLP_BACSU	Uncharacterized ABC transporter ATP-binding protein YclP OS=Bacillus subtilis (strain 168) OX=224308 GN=yclP PE=3 SV=1	252	47	252	206	77.6699	8e-115
scaffold1_687	624019-624681 - length=220 aa	220	1	220	sp|P94419|YCLO_BACSU	Uncharacterized ABC transporter permease protein YclO OS=Bacillus subtilis (strain 168) OX=224308 GN=yclO PE=3 SV=1	315	96	315	220	77.7273	4e-121
scaffold1_688	624959-625828 - length=289 aa	289	1	289	sp|P94418|YCLN_BACSU	Uncharacterized ABC transporter permease protein YclN OS=Bacillus subtilis (strain 168) OX=224308 GN=yclN PE=3 SV=1	316	28	316	289	82.699	6e-176
scaffold1_689	626228-626845 - length=205 aa	205	88	204	sp|O31685|YKVT_BACSU	Uncharacterized protein YkvT OS=Bacillus subtilis (strain 168) OX=224308 GN=ykvT PE=2 SV=1	208	95	207	118	53.3898	1e-33
scaffold1_693	628602-629633 - length=343 aa	343	1	343	sp|Q8KQL2|ARPD_ENTAV	D-arabitol-phosphate dehydrogenase OS=Enterococcus avium OX=33945 PE=1 SV=1	352	5	347	343	60.0583	2e-149
scaffold1_694	629639-630685 - length=348 aa	348	25	345	sp|P0A9S3|GATD_ECOLI	Galactitol 1-phosphate 5-dehydrogenase OS=Escherichia coli (strain K12) OX=83333 GN=gatD PE=1 SV=1	346	26	346	322	37.8882	2e-66
scaffold1_695	630712-631989 - length=425 aa	425	10	416	sp|P69831|PTKC_ECOLI	PTS system galactitol-specific EIIC component OS=Escherichia coli (strain K12) OX=83333 GN=gatC PE=1 SV=1	451	6	410	407	44.226	3e-123
scaffold1_696	632039-632323 - length=94 aa	94	3	94	sp|P37188|PTKB_ECOLI	PTS system galactitol-specific EIIB component OS=Escherichia coli (strain K12) OX=83333 GN=gatB PE=1 SV=2	94	2	94	93	37.6344	1e-16
scaffold1_697	632366-632662 - length=98 aa	98	3	93	sp|P37188|PTKB_ECOLI	PTS system galactitol-specific EIIB component OS=Escherichia coli (strain K12) OX=83333 GN=gatB PE=1 SV=2	94	2	93	92	34.7826	7e-15
scaffold1_698	632664-633173 - length=169 aa	169	28	145	sp|P69828|PTKA_ECOLI	PTS system galactitol-specific EIIA component OS=Escherichia coli (strain K12) OX=83333 GN=gatA PE=1 SV=1	150	14	130	118	28.8136	5e-10
scaffold1_699	633186-635228 - length=680 aa	680	17	454	sp|P96574|MTLR_BACSU	Transcriptional regulator MtlR OS=Bacillus subtilis (strain 168) OX=224308 GN=mtlR PE=2 SV=1	694	18	468	463	23.7581	5e-21
scaffold1_700	635541-636104 - length=187 aa	187	3	182	sp|P44803|MDAB_HAEIN	Modulator of drug activity B homolog OS=Haemophilus influenzae (strain ATCC 51907 / DSM 11121 / KW20 / Rd) OX=71421 GN=mdaB PE=4 SV=1	192	2	192	191	41.3613	7e-45
scaffold1_701	636397-636957 - length=186 aa	186	1	182	sp|P28628|LEPS_BACSU	Signal peptidase I S OS=Bacillus subtilis (strain 168) OX=224308 GN=sipS PE=1 SV=1	184	1	180	191	46.0733	1e-45
scaffold1_705	639059-639787 - length=242 aa	242	2	232	sp|P15082|SRLR_ECOLI	Glucitol operon repressor OS=Escherichia coli (strain K12) OX=83333 GN=srlR PE=1 SV=1	257	14	238	231	33.7662	5e-33
scaffold1_706	639986-641095 - length=369 aa	369	2	362	sp|Q73BH8|PHNW_BACC1	2-aminoethylphosphonate--pyruvate transaminase OS=Bacillus cereus (strain ATCC 10987 / NRS 248) OX=222523 GN=phnW PE=3 SV=1	365	3	362	362	64.0884	4e-171
scaffold1_707	641110-641892 - length=260 aa	260	3	260	sp|B7IN18|PHNX_BACC2	Phosphonoacetaldehyde hydrolase OS=Bacillus cereus (strain G9842) OX=405531 GN=phnX PE=3 SV=1	264	2	259	258	60.4651	3e-117
scaffold1_708	642256-644154 - length=632 aa	632	9	515	sp|Q5WEK0|MUTS2_BACSK	Endonuclease MutS2 OS=Bacillus clausii (strain KSM-K16) OX=66692 GN=mutS2 PE=3 SV=1	787	8	520	513	41.3255	4e-130
scaffold1_711	644934-645512 - length=192 aa	192	1	142	sp|P76630|YGAZ_ECOLI	Inner membrane protein YgaZ OS=Escherichia coli (strain K12) OX=83333 GN=ygaZ PE=1 SV=1	245	48	194	148	28.3784	3e-10
scaffold1_712	645755-646306 + length=183 aa	183	1	183	sp|P77626|SUTR_ECOLI	HTH-type transcriptional regulator SutR OS=Escherichia coli (strain K12) OX=83333 GN=sutR PE=1 SV=1	178	1	178	188	35.6383	2e-33
scaffold1_713	646342-647025 - length=227 aa	227	11	221	sp|O31603|YJBE_BACSU	Uncharacterized membrane protein YjbE OS=Bacillus subtilis (strain 168) OX=224308 GN=yjbE PE=3 SV=1	218	8	218	212	41.0377	2e-49
scaffold1_714	647298-648371 - length=357 aa	357	31	345	sp|P74892|SCRR_STAXY	Sucrose operon repressor OS=Staphylococcus xylosus OX=1288 GN=scrR PE=4 SV=1	320	1	315	318	40.2516	3e-80
scaffold1_715	648448-648921 + length=157 aa	157	1	145	sp|P71047|YWGB_BACSU	Putative HTH-type transcriptional regulator YwgB OS=Bacillus subtilis (strain 168) OX=224308 GN=ywgB PE=4 SV=1	156	3	145	145	37.2414	2e-23
scaffold1_717	649360-650028 - length=222 aa	222	2	142	sp|Q58096|Y683_METJA	Uncharacterized protein MJ0683 OS=Methanocaldococcus jannaschii (strain ATCC 43067 / DSM 2661 / JAL-1 / JCM 10045 / NBRC 100440) OX=243232 GN=MJ0683 PE=4 SV=1	259	54	182	141	29.7872	2e-15
scaffold1_719	650621-650899 + length=92 aa	92	1	70	sp|O68680|GVPA_BACME	Gas vesicle structural protein A OS=Bacillus megaterium OX=1404 GN=gvpA PE=3 SV=1	86	1	70	70	72.8571	9e-30
scaffold1_721	651210-651980 + length=256 aa	256	58	245	sp|P55149|GVPL_DOLFA	Protein GvpF/L OS=Dolichospermum flosaquae OX=1166 GN=gvpFL PE=4 SV=1	245	49	240	193	27.4611	2e-10
scaffold1_724	653065-653316 + length=83 aa	83	6	82	sp|O68671|GVPS_BACME	Gas vesicle protein GvpS OS=Bacillus megaterium OX=1404 GN=gvpS PE=3 SV=1	95	4	82	81	66.6667	3e-27
scaffold1_726	653605-653922 + length=105 aa	105	1	98	sp|O68669|GVPJ_BACME	Gas vesicle protein GvpJ OS=Bacillus megaterium OX=1404 GN=gvpJ PE=3 SV=1	100	1	97	98	64.2857	3e-37
scaffold1_729	654922-655362 - length=146 aa	146	1	145	sp|P42249|CWLJ_BACSU	Cell wall hydrolase CwlJ OS=Bacillus subtilis (strain 168) OX=224308 GN=cwlJ PE=1 SV=2	142	1	140	145	53.7931	3e-50
scaffold1_730	655494-656012 - length=172 aa	172	1	169	sp|P45862|YWJB_BACSU	Uncharacterized protein YwjB OS=Bacillus subtilis (strain 168) OX=224308 GN=ywjB PE=4 SV=1	174	1	171	171	52.6316	7e-61
scaffold1_731	656103-657062 + length=319 aa	319	3	312	sp|O34920|YOBV_BACSU	Uncharacterized HTH-type transcriptional regulator YobV OS=Bacillus subtilis (strain 168) OX=224308 GN=yobV PE=4 SV=1	313	2	309	319	22.884	3e-08
scaffold1_732	657352-660501 - length=1049 aa	1049	1	1049	sp|P14779|CPXB_BACMB	Bifunctional cytochrome P450/NADPH--P450 reductase OS=Bacillus megaterium (strain ATCC 14581 / DSM 32 / JCM 2506 / NBRC 15308/ NCIMB 9376 / NCTC 10342 / VKM B-512) OX=1348623 GN=cyp102A1 PE=1 SV=2	1049	1	1049	1049	96.6635	0
scaffold1_733	660528-661022 - length=164 aa	164	1	164	sp|P43506|BM3R1_BACME	HTH-type transcriptional repressor Bm3R1 OS=Bacillus megaterium OX=1404 GN=bm3R1 PE=1 SV=1	192	29	192	164	98.7805	2e-118
scaffold1_735	661849-662418 - length=189 aa	189	1	189	sp|Q45538|COTJC_BACSU	Protein CotJC OS=Bacillus subtilis (strain 168) OX=224308 GN=cotJC PE=3 SV=1	189	1	189	189	91.5344	3e-129
scaffold1_736	662440-662700 - length=86 aa	86	2	86	sp|Q45537|COTJB_BACSU	Protein CotJB OS=Bacillus subtilis (strain 168) OX=224308 GN=cotJB PE=4 SV=2	87	3	87	85	56.4706	3e-31
scaffold1_737	662697-662825 - length=42 aa	42	1	35	sp|Q45536|COTJA_BACSU	Protein CotJA OS=Bacillus subtilis (strain 168) OX=224308 GN=cotJA PE=4 SV=1	82	39	73	35	62.8571	2e-09
scaffold1_739	663563-664147 - length=194 aa	194	1	192	sp|O05406|YRHP_BACSU	Uncharacterized membrane protein YrhP OS=Bacillus subtilis (strain 168) OX=224308 GN=yrhP PE=3 SV=2	210	16	207	192	64.5833	5e-88
scaffold1_740	664220-665053 - length=277 aa	277	1	272	sp|O31449|YBFI_BACSU	Uncharacterized HTH-type transcriptional regulator YbfI OS=Bacillus subtilis (strain 168) OX=224308 GN=ybfI PE=4 SV=1	275	1	272	272	66.1765	2e-124
scaffold1_741	665379-666098 + length=239 aa	239	46	232	sp|Q7WZY5|NREB_STACT	Oxygen sensor histidine kinase NreB OS=Staphylococcus carnosus (strain TM300) OX=396513 GN=nreB PE=1 SV=1	347	150	338	194	25.7732	2e-11
scaffold1_742	666099-666740 + length=213 aa	213	4	210	sp|P54662|DEGU_BREBE	Transcriptional regulatory protein DegU OS=Brevibacillus brevis OX=1393 GN=degU PE=3 SV=1	236	10	231	222	37.8378	1e-44
scaffold1_743	666916-667908 + length=330 aa	330	75	195	sp|O07592|YHDW_BACSU	Putative glycerophosphodiester phosphodiesterase YhdW OS=Bacillus subtilis (strain 168) OX=224308 GN=yhdW PE=3 SV=1	243	15	129	124	38.7097	1e-15
scaffold1_745	669433-669897 + length=154 aa	154	9	154	sp|P40768|YTKA_BACSU	Uncharacterized protein YtkA OS=Bacillus subtilis (strain 168) OX=224308 GN=ytkA PE=4 SV=2	145	7	144	146	29.4521	3e-19
scaffold1_746	670089-670460 + length=123 aa	123	1	123	sp|P12667|NUCA_BACSU	DNA-entry nuclease OS=Bacillus subtilis (strain 168) OX=224308 GN=nucA PE=4 SV=2	147	23	147	125	58.4	7e-52
scaffold1_749	671757-672413 - length=218 aa	218	2	59	sp|O31560|YFIR_BACSU	Uncharacterized HTH-type transcriptional regulator YfiR OS=Bacillus subtilis (strain 168) OX=224308 GN=yfiR PE=1 SV=1	205	3	60	58	51.7241	2e-10
scaffold1_750	672437-673717 - length=426 aa	426	2	421	sp|Q6C8M8|ATG26_YARLI	Sterol 3-beta-glucosyltransferase OS=Yarrowia lipolytica (strain CLIB 122 / E 150) OX=284591 GN=ATG26 PE=3 SV=3	1456	995	1414	435	34.9425	1e-66
scaffold1_751	674078-674560 + length=160 aa	160	3	159	sp|P37506|YYAR_BACSU	Uncharacterized protein YyaR OS=Bacillus subtilis (strain 168) OX=224308 GN=yyaR PE=4 SV=1	173	17	173	158	45.5696	1e-43
scaffold1_753	675424-676092 - length=222 aa	222	1	219	sp|Q81B21|TAL2_BACCR	Probable transaldolase 2 OS=Bacillus cereus (strain ATCC 14579 / DSM 31 / JCM 2152 / NBRC 15305 / NCIMB 9373 / NRRL B-3711)OX=226900 GN=tal2 PE=3 SV=1	222	1	219	219	85.8447	1e-136
scaffold1_754	676142-677035 - length=297 aa	297	1	297	sp|P54448|YQEC_BACSU	Putative 6-phosphogluconate dehydrogenase YqeC OS=Bacillus subtilis (strain 168) OX=224308 GN=yqeC PE=3 SV=1	297	1	297	297	76.431	2e-177
scaffold1_755	677074-679068 - length=664 aa	664	1	662	sp|A0A0I9QGZ2|TKT_GEOSE	Transketolase OS=Geobacillus stearothermophilus OX=1422 GN=tkt PE=1 SV=1	668	1	666	671	60.8048	0
scaffold1_756	679097-680599 - length=500 aa	500	5	485	sp|P54547|G6PD_BACSU	Glucose-6-phosphate 1-dehydrogenase OS=Bacillus subtilis (strain 168) OX=224308 GN=zwf PE=1 SV=2	489	10	487	484	49.7934	1e-171
scaffold1_758	681681-682535 - length=284 aa	284	151	281	sp|P54504|RSBRD_BACSU	RsbT co-antagonist protein RsbRD OS=Bacillus subtilis (strain 168) OX=224308 GN=rsbRD PE=1 SV=2	278	146	275	132	31.0606	6e-12
scaffold1_760	683698-684087 - length=129 aa	129	1	124	sp|O31535|YETH_BACSU	Uncharacterized protein YetH OS=Bacillus subtilis (strain 168) OX=224308 GN=yetH PE=4 SV=1	120	1	120	125	32.8	8e-14
scaffold1_765	685689-686384 - length=231 aa	231	6	223	sp|Q4L8L7|HRTA_STAHJ	Putative hemin import ATP-binding protein HrtA OS=Staphylococcus haemolyticus (strain JCSC1435) OX=279808 GN=hrtA PE=3 SV=1	221	3	219	218	49.5413	3e-71
scaffold1_766	686384-687469 - length=361 aa	361	1	358	sp|Q49ZT7|HRTB_STAS1	Putative hemin transport system permease protein HrtB OS=Staphylococcus saprophyticus subsp. saprophyticus (strain ATCC 15305/ DSM 20229) OX=342451 GN=hrtB PE=3 SV=1	350	1	347	358	31.5642	1e-50
scaffold1_767	687542-688924 - length=460 aa	460	2	459	sp|Q4L8M0|HSSS_STAHJ	Heme sensor protein HssS OS=Staphylococcus haemolyticus (strain JCSC1435) OX=279808 GN=hssS PE=3 SV=1	456	3	454	462	38.5281	2e-113
scaffold1_768	688921-689595 - length=224 aa	224	1	220	sp|A6QJK3|HSSR_STAAE	Heme response regulator HssR OS=Staphylococcus aureus (strain Newman) OX=426430 GN=hssR PE=1 SV=1	224	1	221	221	47.5113	2e-71
scaffold1_769	689759-690283 - length=174 aa	174	1	174	sp|P58293|Y3446_CLOAB	Uncharacterized isomerase CA_C3446 OS=Clostridium acetobutylicum (strain ATCC 824 / DSM 792 / JCM 1419 / LMG 5710 / VKM B-1787)OX=272562 GN=CA_C3446 PE=3 SV=1	302	122	301	180	28.8889	7e-17
scaffold1_770	690284-690637 - length=117 aa	117	6	104	sp|Q9CKV2|Y1503_PASMU	Uncharacterized isomerase PM1503 OS=Pasteurella multocida (strain Pm70) OX=272843 GN=PM1503 PE=3 SV=1	289	7	104	102	48.0392	4e-23
scaffold1_771	690652-690996 - length=114 aa	114	1	102	sp|O32136|YUNG_BACSU	Uncharacterized protein YunG OS=Bacillus subtilis (strain 168) OX=224308 GN=yunG PE=4 SV=1	115	1	102	102	60.7843	1e-38
scaffold1_773	692018-693154 - length=378 aa	378	151	376	sp|O31661|KINE_BACSU	Sporulation kinase E OS=Bacillus subtilis (strain 168) OX=224308 GN=kinE PE=1 SV=1	738	502	727	230	38.6957	8e-40
scaffold1_774	693235-693807 - length=190 aa	190	1	180	sp|O31633|YJCK_BACSU	Putative ribosomal-protein-alanine acetyltransferase OS=Bacillus subtilis (strain 168) OX=224308 GN=yjcK PE=3 SV=1	181	1	180	180	66.6667	1e-87
scaffold1_775	693886-695148 - length=420 aa	420	27	418	sp|O07622|YHFW_BACSU	Putative Rieske 2Fe-2S iron-sulfur protein YhfW OS=Bacillus subtilis (strain 168) OX=224308 GN=yhfW PE=3 SV=1	509	14	395	400	25	7e-21
scaffold1_779	697298-697681 - length=127 aa	127	1	111	sp|P44558|Y186_HAEIN	Uncharacterized HTH-type transcriptional regulator HI_0186 OS=Haemophilus influenzae (strain ATCC 51907 / DSM 11121 / KW20/ Rd) OX=71421 GN=HI_0186 PE=1 SV=1	135	1	111	111	37.8378	4e-25
scaffold1_781	698052-698987 - length=311 aa	311	10	305	sp|P42972|YCSN_BACSU	Uncharacterized oxidoreductase YcsN OS=Bacillus subtilis (strain 168) OX=224308 GN=ycsN PE=3 SV=1	300	9	293	307	36.8078	2e-55
scaffold1_783	699511-700431 - length=306 aa	306	1	305	sp|P96661|YDED_BACSU	Uncharacterized transporter YdeD OS=Bacillus subtilis (strain 168) OX=224308 GN=ydeD PE=3 SV=1	319	1	307	307	65.798	2e-145
scaffold1_784	700540-701439 + length=299 aa	299	5	290	sp|P96660|YDEC_BACSU	Uncharacterized HTH-type transcriptional regulator YdeC OS=Bacillus subtilis (strain 168) OX=224308 GN=ydeC PE=4 SV=1	291	3	288	286	64.3357	4e-142
scaffold1_787	702834-703136 - length=100 aa	100	1	100	sp|O68669|GVPJ_BACME	Gas vesicle protein GvpJ OS=Bacillus megaterium OX=1404 GN=gvpJ PE=3 SV=1	100	1	100	100	100	8e-65
scaffold1_788	703158-703364 - length=68 aa	68	1	68	sp|Q8YUT2|GVPK_NOSS1	Protein GvpK OS=Nostoc sp. (strain PCC 7120 / SAG 25.82 / UTEX 2576) OX=103690 GN=gvpK PE=4 SV=1	155	30	97	68	39.7059	1e-09
scaffold1_789	703396-703683 - length=95 aa	95	1	95	sp|O68671|GVPS_BACME	Gas vesicle protein GvpS OS=Bacillus megaterium OX=1404 GN=gvpS PE=3 SV=1	95	1	95	95	98.9474	1e-60
scaffold1_792	704779-705546 - length=255 aa	255	9	255	sp|Q02231|GVPF_HALMT	Protein GvpF OS=Haloferax mediterranei (strain ATCC 33500 / DSM 1411 / JCM 8866 / NBRC 14739 / NCIMB 2177 / R-4) OX=523841 GN=gvpF PE=4 SV=1	213	5	210	251	19.1235	4e-14
scaffold1_793	705561-706487 - length=308 aa	308	13	275	sp|P55150|GVPN_DOLFA	Gas vesicle protein GvpN OS=Dolichospermum flosaquae OX=1166 GN=gvpN PE=3 SV=1	335	18	278	263	47.1483	3e-77
scaffold1_795	706858-707124 - length=88 aa	88	1	88	sp|O68677|GVPB_BACME	Gas vesicle structural protein B OS=Bacillus megaterium OX=1404 GN=gvpB PE=3 SV=1	88	1	88	88	100	2e-55
scaffold1_798	708189-708449 - length=86 aa	86	1	86	sp|O68680|GVPA_BACME	Gas vesicle structural protein A OS=Bacillus megaterium OX=1404 GN=gvpA PE=3 SV=1	86	1	86	86	100	6e-53
scaffold1_799	708893-709378 - length=161 aa	161	45	142	sp|P0A3K0|Y457_NOSS1	Uncharacterized low temperature-induced protein all0457 OS=Nostoc sp. (strain PCC 7120 / SAG 25.82 / UTEX 2576) OX=103690 GN=all0457 PE=4 SV=1	215	3	113	111	39.6396	1e-11
scaffold1_800	709560-710057 - length=165 aa	165	8	165	sp|P37501|YYBC_BACSU	Uncharacterized protein YybC OS=Bacillus subtilis (strain 168) OX=224308 GN=yybC PE=4 SV=1	159	2	158	158	56.962	2e-56
scaffold1_801	710287-711450 - length=387 aa	387	1	387	sp|P39817|GLTP_BACSU	Proton/glutamate-aspartate symporter OS=Bacillus subtilis (strain 168) OX=224308 GN=gltP PE=1 SV=1	414	28	414	387	86.8217	0
scaffold1_802	711730-712068 - length=112 aa	112	1	111	sp|P0AFJ4|PHNA_SHIFL	Protein PhnA OS=Shigella flexneri OX=623 GN=phnA PE=4 SV=1	111	1	110	111	72.0721	5e-55
scaffold1_809	714612-716222 - length=536 aa	536	17	535	sp|O05218|YWRD_BACSU	Glutathione hydrolase-like YwrD proenzyme OS=Bacillus subtilis (strain 168) OX=224308 GN=ywrD PE=1 SV=1	525	5	524	532	37.218	7e-104
scaffold1_810	716386-717774 + length=462 aa	462	46	457	sp|Q9WYH1|ESTD_THEMA	Esterase EstD OS=Thermotoga maritima (strain ATCC 43589 / MSB8 / DSM 3109 / JCM 10099) OX=243274 GN=estD PE=1 SV=1	412	21	410	416	31.7308	6e-58
scaffold1_812	718138-719736 - length=532 aa	532	7	497	sp|D9PU00|TFRA_METTM	Fumarate reductase (CoM/CoB) subunit A OS=Methanothermobacter marburgensis (strain ATCC BAA-927 / DSM 2133 / JCM 14651 /NBRC 100331 / OCM 82 / Marburg) OX=79929 GN=tfrA PE=1 SV=1	547	6	524	539	23.1911	1e-23
scaffold1_813	720284-721006 + length=240 aa	240	1	240	sp|Q47539|TAUC_ECOLI	Taurine transport system permease protein TauC OS=Escherichia coli (strain K12) OX=83333 GN=tauC PE=3 SV=2	275	33	273	241	44.3983	3e-60
scaffold1_814	721029-722030 + length=333 aa	333	34	331	sp|Q47537|TAUA_ECOLI	Taurine-binding periplasmic protein OS=Escherichia coli (strain K12) OX=83333 GN=tauA PE=1 SV=1	320	25	318	304	35.5263	3e-47
scaffold1_815	722334-722906 + length=190 aa	190	2	189	sp|Q146E7|TAUB1_PARXL	Taurine import ATP-binding protein TauB 1 OS=Paraburkholderia xenovorans (strain LB400) OX=266265 GN=tauB1 PE=3 SV=1	265	68	258	192	43.2292	1e-50
scaffold1_816	722911-723855 + length=314 aa	314	44	314	sp|P37610|TAUD_ECOLI	Alpha-ketoglutarate-dependent taurine dioxygenase OS=Escherichia coli (strain K12) OX=83333 GN=tauD PE=1 SV=3	283	5	279	277	42.9603	4e-69
scaffold1_817	723887-725317 + length=476 aa	476	24	466	sp|P31679|YAAU_ECOLI	Putative metabolite transport protein YaaU OS=Escherichia coli (strain K12) OX=83333 GN=yaaU PE=3 SV=2	443	12	441	444	27.4775	7e-40
scaffold1_818	725423-725965 - length=180 aa	180	16	178	sp|P46854|AAAT_ECOLI	L-amino acid N-acetyltransferase AaaT OS=Escherichia coli (strain K12) OX=83333 GN=aaaT PE=1 SV=1	162	5	160	165	27.8788	2e-10
scaffold1_820	726716-727657 - length=313 aa	313	1	227	sp|P37112|AMAA_GEOSE	N-acyl-L-amino acid amidohydrolase OS=Geobacillus stearothermophilus OX=1422 GN=amaA PE=1 SV=1	370	80	306	227	64.7577	3e-103
scaffold1_821	727878-729209 - length=443 aa	443	2	424	sp|O34974|MOXC_BACSU	Putative monooxygenase MoxC OS=Bacillus subtilis (strain 168) OX=224308 GN=moxC PE=1 SV=1	442	9	431	423	66.4303	0
scaffold1_822	729677-730750 + length=357 aa	357	3	351	sp|Q65YW9|SFNG_PSEPU	FMNH(2)-dependent dimethylsulfone monooxygenase OS=Pseudomonas putida OX=303 GN=sfnG PE=1 SV=1	363	5	357	353	59.4901	4e-156
scaffold1_823	730793-732013 + length=406 aa	406	22	373	sp|O34421|ACDC_BACSU	Probable acyl-CoA dehydrogenase YngJ OS=Bacillus subtilis (strain 168) OX=224308 GN=yngJ PE=3 SV=1	380	12	358	362	29.2818	6e-37
scaffold1_824	732060-732974 - length=304 aa	304	1	300	sp|Q9ZUC1|AOR_ARATH	NADPH-dependent alkenal/one oxidoreductase, chloroplastic OS=Arabidopsis thaliana OX=3702 GN=AOR PE=1 SV=2	386	78	382	327	33.6391	2e-38
scaffold1_825	733256-733837 + length=193 aa	193	1	189	sp|Q9K621|BCER_BACHD	Sensory transduction protein BceR OS=Bacillus halodurans (strain ATCC BAA-125 / DSM 18197 / FERM 7344 / JCM 9153 / C-125)OX=272558 GN=bceR PE=3 SV=1	231	38	226	189	75.1323	3e-105
scaffold1_826	733896-734834 + length=312 aa	312	1	306	sp|O35044|BCES_BACSU	Sensor protein BceS OS=Bacillus subtilis (strain 168) OX=224308 GN=bceS PE=3 SV=1	334	23	328	306	58.1699	4e-129
scaffold1_827	734935-735696 + length=253 aa	253	1	253	sp|Q9K619|BCEA_BACHD	Bacitracin export ATP-binding protein BceA OS=Bacillus halodurans (strain ATCC BAA-125 / DSM 18197 / FERM 7344 / JCM 9153/ C-125) OX=272558 GN=bceA PE=3 SV=1	253	1	253	253	77.8656	1e-146
scaffold1_828	735761-737629 + length=622 aa	622	1	622	sp|Q9K618|BCEB_BACHD	Bacitracin export permease protein BceB OS=Bacillus halodurans (strain ATCC BAA-125 / DSM 18197 / FERM 7344 / JCM 9153 /C-125) OX=272558 GN=bceB PE=3 SV=1	648	26	648	623	63.8844	0
scaffold1_829	737678-738292 - length=204 aa	204	5	198	sp|P40586|YIW2_YEAST	Uncharacterized protein YIR042C OS=Saccharomyces cerevisiae (strain ATCC 204508 / S288c) OX=559292 GN=YIR042C PE=4 SV=1	236	27	220	197	30.9645	3e-24
scaffold1_830	738368-739000 - length=210 aa	210	8	197	sp|O31482|YCZH_BACSU	Uncharacterized protein YczH OS=Bacillus subtilis (strain 168) OX=224308 GN=yczH PE=3 SV=2	202	7	194	190	40.5263	1e-39
scaffold1_831	739005-740207 - length=400 aa	400	5	395	sp|H3ZPL1|ARAT1_THELN	Aromatic-amino-acid aminotransferase 1 OS=Thermococcus litoralis (strain ATCC 51850 / DSM 5473 / JCM 8560 / NS-C) OX=523849 GN=OCC_04335 PE=1 SV=1	417	22	417	396	46.7172	3e-127
scaffold1_832	740864-741640 - length=258 aa	258	1	258	sp|P54437|YRKJ_BACSU	Probable membrane transporter protein YrkJ OS=Bacillus subtilis (strain 168) OX=224308 GN=yrkJ PE=3 SV=1	261	1	261	261	70.1149	3e-123
scaffold1_833	741711-741935 - length=74 aa	74	1	74	sp|P54436|YRKI_BACSU	Putative sulfur carrier protein YrkI OS=Bacillus subtilis (strain 168) OX=224308 GN=yrkI PE=3 SV=1	75	1	75	75	80	3e-39
scaffold1_834	741971-743098 - length=375 aa	375	9	375	sp|P54435|YRKH_BACSU	Uncharacterized protein YrkH OS=Bacillus subtilis (strain 168) OX=224308 GN=yrkH PE=4 SV=2	377	11	377	367	85.5586	0
scaffold1_835	743161-743712 - length=183 aa	183	1	183	sp|P54433|YRKF_BACSU	Putative sulfur carrier protein YrkF OS=Bacillus subtilis (strain 168) OX=224308 GN=yrkF PE=3 SV=1	185	1	185	185	75.6757	2e-102
scaffold1_836	743768-743917 - length=49 aa	49	1	48	sp|O32072|YTWF_BACSU	Putative sulfurtransferase YtwF OS=Bacillus subtilis (strain 168) OX=224308 GN=ytwF PE=4 SV=2	103	52	99	48	47.9167	5e-11
scaffold1_837	744087-744443 - length=118 aa	118	1	110	sp|P54510|YQHL_BACSU	Uncharacterized protein YqhL OS=Bacillus subtilis (strain 168) OX=224308 GN=yqhL PE=4 SV=2	126	8	111	110	35.4545	7e-16
scaffold1_838	744471-744953 - length=160 aa	160	1	160	sp|P54432|YRKE_BACSU	Uncharacterized protein YrkE OS=Bacillus subtilis (strain 168) OX=224308 GN=yrkE PE=4 SV=1	160	1	160	160	93.125	8e-108
scaffold1_839	745001-745228 - length=75 aa	75	1	75	sp|P54436|YRKI_BACSU	Putative sulfur carrier protein YrkI OS=Bacillus subtilis (strain 168) OX=224308 GN=yrkI PE=3 SV=1	75	1	75	75	69.3333	2e-32
scaffold1_840	745320-745508 - length=62 aa	62	1	62	sp|P54431|YRKD_BACSU	Uncharacterized protein YrkD OS=Bacillus subtilis (strain 168) OX=224308 GN=yrkD PE=4 SV=1	63	2	63	62	77.4194	1e-27
scaffold1_845	747703-748482 - length=259 aa	259	7	259	sp|Q81GI3|FABI_BACCR	Enoyl-[acyl-carrier-protein] reductase [NADH] FabI OS=Bacillus cereus (strain ATCC 14579 / DSM 31 / JCM 2152 / NBRC 15305/ NCIMB 9373 / NRRL B-3711) OX=226900 GN=fabI PE=1 SV=1	256	4	256	253	59.2885	6e-108
scaffold1_846	748613-749485 - length=290 aa	290	1	282	sp|O32255|YVBU_BACSU	Uncharacterized HTH-type transcriptional regulator YvbU OS=Bacillus subtilis (strain 168) OX=224308 GN=yvbU PE=4 SV=1	292	1	286	288	34.7222	8e-44
scaffold1_847	749624-750493 + length=289 aa	289	6	272	sp|O29470|Y788_ARCFU	Uncharacterized transporter AF_0788 OS=Archaeoglobus fulgidus (strain ATCC 49558 / VC-16 / DSM 4304 / JCM 9628 / NBRC 100126)OX=224325 GN=AF_0788 PE=3 SV=1	308	50	306	271	27.3063	8e-16
scaffold1_850	751791-752501 - length=236 aa	236	1	236	sp|Q45591|YYDK_BACSU	Uncharacterized HTH-type transcriptional regulator YydK OS=Bacillus subtilis (strain 168) OX=224308 GN=yydK PE=1 SV=2	236	1	236	236	77.9661	8e-135
scaffold1_851	752670-754553 + length=627 aa	627	7	619	sp|P26207|PTV3B_DICCH	PTS system beta-glucoside-specific EIIBCA component OS=Dickeya chrysanthemi OX=556 GN=arbF PE=3 SV=1	631	2	621	626	41.3738	7e-151
scaffold1_852	754567-756006 + length=479 aa	479	1	479	sp|P42973|BGLA_BACSU	Aryl-phospho-beta-D-glucosidase BglA OS=Bacillus subtilis (strain 168) OX=224308 GN=bglA PE=1 SV=1	479	1	479	479	88.9353	0
scaffold1_854	756425-757786 - length=453 aa	453	4	441	sp|D6R8X8|HYUP_MICLQ	Hydantoin permease OS=Microbacterium liquefaciens OX=33918 GN=hyuP PE=1 SV=2	489	7	450	463	26.9978	7e-42
scaffold1_855	758065-758328 - length=87 aa	87	1	87	sp|O07555|YHJA_BACSU	Uncharacterized protein YhjA OS=Bacillus subtilis (strain 168) OX=224308 GN=yhjA PE=3 SV=1	89	1	89	89	62.9213	5e-30
scaffold1_856	758427-759359 - length=310 aa	310	1	310	sp|P00808|BLAC_BACLI	Beta-lactamase OS=Bacillus licheniformis OX=1402 GN=penP PE=1 SV=1	307	1	307	310	68.7097	7e-147
scaffold1_857	759530-760075 - length=181 aa	181	2	181	sp|P0A9U7|PUUR_SHIFL	HTH-type transcriptional regulator PuuR OS=Shigella flexneri OX=623 GN=puuR PE=3 SV=1	185	4	185	182	27.4725	3e-14
scaffold1_858	760213-760830 + length=205 aa	205	1	198	sp|O05406|YRHP_BACSU	Uncharacterized membrane protein YrhP OS=Bacillus subtilis (strain 168) OX=224308 GN=yrhP PE=3 SV=2	210	1	206	206	34.466	5e-41
scaffold1_859	761147-761587 - length=146 aa	146	21	140	sp|P0AFP3|ATL_SHIFL	DNA base-flipping protein OS=Shigella flexneri OX=623 GN=atl PE=3 SV=1	129	8	127	121	39.6694	5e-22
scaffold1_861	762383-763216 - length=277 aa	277	1	275	sp|P37499|YYBE_BACSU	Uncharacterized HTH-type transcriptional regulator YybE OS=Bacillus subtilis (strain 168) OX=224308 GN=yybE PE=4 SV=2	292	18	292	275	60.7273	2e-118
scaffold1_862	763520-764737 + length=405 aa	405	1	402	sp|P37498|YYBF_BACSU	Uncharacterized MFS-type transporter YybF OS=Bacillus subtilis (strain 168) OX=224308 GN=yybF PE=3 SV=1	404	1	401	402	66.1692	2e-179
scaffold1_863	764863-765240 - length=125 aa	125	1	122	sp|P39586|YWBC_BACSU	Uncharacterized protein YwbC OS=Bacillus subtilis (strain 168) OX=224308 GN=ywbC PE=3 SV=1	126	5	126	124	28.2258	4e-09
scaffold1_865	766113-766931 + length=272 aa	272	8	268	sp|Q9RX45|HIS9_DEIRA	Probable histidinol-phosphatase OS=Deinococcus radiodurans (strain ATCC 13939 / DSM 20539 / JCM 16871 / LMG 4051 / NBRC 15346/ NCIMB 9279 / R1 / VKM B-1422) OX=243230 GN=hisK PE=3 SV=1	260	6	259	261	31.4176	2e-36
scaffold1_866	767023-768516 - length=497 aa	497	1	487	sp|P40740|BGLH_BACSU	Aryl-phospho-beta-D-glucosidase BglH OS=Bacillus subtilis (strain 168) OX=224308 GN=bglH PE=1 SV=2	469	1	469	487	58.7269	0
scaffold1_867	768559-770499 - length=646 aa	646	3	644	sp|P40739|PTV3B_BACSU	PTS system beta-glucoside-specific EIIBCA component OS=Bacillus subtilis (strain 168) OX=224308 GN=bglP PE=3 SV=2	609	2	608	645	42.4806	3e-157
scaffold1_868	770619-771470 - length=283 aa	283	1	276	sp|P26211|ARBG_DICCH	Beta-glucoside operon antiterminator OS=Dickeya chrysanthemi OX=556 GN=arbG PE=3 SV=1	283	1	273	276	38.4058	2e-64
scaffold1_869	771785-773380 + length=531 aa	531	280	518	sp|P77302|DGCM_ECOLI	Diguanylate cyclase DgcM OS=Escherichia coli (strain K12) OX=83333 GN=dgcM PE=1 SV=2	410	181	407	249	34.9398	3e-31
scaffold1_870	773525-774289 + length=254 aa	254	1	253	sp|P96655|YDDR_BACSU	UPF0173 protein YddR OS=Bacillus subtilis (strain 168) OX=224308 GN=yddR PE=3 SV=1	254	1	254	254	72.0472	1e-131
scaffold1_871	774628-775617 - length=329 aa	329	1	305	sp|O34803|YEAA_BACSU	Uncharacterized protein YeaA OS=Bacillus subtilis (strain 168) OX=224308 GN=yeaA PE=4 SV=1	329	1	304	307	39.7394	3e-70
scaffold1_872	775762-776547 - length=261 aa	261	1	261	sp|P39483|DHG2_BACME	Glucose 1-dehydrogenase 2 OS=Bacillus megaterium OX=1404 GN=gdhII PE=3 SV=1	261	1	261	261	98.8506	0
scaffold1_873	776995-777627 + length=210 aa	210	5	210	sp|P96707|YDGI_BACSU	Putative NAD(P)H nitroreductase YdgI OS=Bacillus subtilis (strain 168) OX=224308 GN=ydgI PE=3 SV=1	209	4	209	206	68.4466	6e-102
scaffold1_874	777688-778992 + length=434 aa	434	1	434	sp|P39616|ALDH2_BACSU	Probable aldehyde dehydrogenase YwdH OS=Bacillus subtilis (strain 168) OX=224308 GN=ywdH PE=3 SV=2	456	1	434	434	52.3041	1e-167
scaffold1_875	779029-780399 - length=456 aa	456	67	380	sp|P0A5E4|Y1321_MYCBO	Uncharacterized protein Mb1321c OS=Mycobacterium bovis (strain ATCC BAA-935 / AF2122/97) OX=233413 GN=BQ2027_MB1321C PE=4 SV=1	521	118	426	325	24.3077	5e-19
scaffold1_876	780879-781652 - length=257 aa	257	7	170	sp|P55140|YGCG_ECOLI	UPF0603 protein YgcG OS=Escherichia coli (strain K12) OX=83333 GN=ygcG PE=3 SV=2	290	4	163	164	36.5854	2e-26
scaffold1_877	781652-782242 - length=196 aa	196	31	195	sp|A8AVK0|LEMA_STRGC	Protein LemA OS=Streptococcus gordonii (strain Challis / ATCC 35105 / BCRC 15272 / CH1 / DL1 / V288) OX=467705 GN=lemA PE=2 SV=1	189	21	185	165	47.2727	1e-48
scaffold1_878	782476-783096 - length=206 aa	206	7	201	sp|Q8DP63|PGDA_STRR6	Peptidoglycan-N-acetylglucosamine deacetylase OS=Streptococcus pneumoniae (strain ATCC BAA-255 / R6) OX=171101 GN=pgdA PE=1 SV=1	463	268	453	197	40.1015	7e-42
scaffold1_879	783226-784437 - length=403 aa	403	11	312	sp|O06483|YFNE_BACSU	Uncharacterized glycosyltransferase YfnE OS=Bacillus subtilis (strain 168) OX=224308 GN=yfnE PE=3 SV=2	392	1	289	306	31.0458	7e-37
scaffold1_880	784800-785078 - length=92 aa	92	13	91	sp|P96699|YDGA_BACSU	Uncharacterized protein YdgA OS=Bacillus subtilis (strain 168) OX=224308 GN=ydgA PE=4 SV=1	80	1	79	79	37.9747	5e-13
scaffold1_881	785263-785580 + length=105 aa	105	9	104	sp|O34844|YODB_BACSU	HTH-type transcriptional regulator YodB OS=Bacillus subtilis (strain 168) OX=224308 GN=yodB PE=1 SV=1	112	7	102	96	48.9583	2e-30
scaffold1_882	785612-786256 + length=214 aa	214	4	214	sp|Q9X4K2|AZOR_GEOSE	FMN-dependent NADH-azoreductase OS=Geobacillus stearothermophilus OX=1422 GN=azoR PE=3 SV=1	211	1	211	211	57.346	3e-88
scaffold1_883	786697-787377 + length=226 aa	226	16	226	sp|O32224|AZOR2_BACSU	FMN-dependent NADH-azoreductase 2 OS=Bacillus subtilis (strain 168) OX=224308 GN=azoR2 PE=1 SV=1	211	1	211	211	73.9336	3e-113
scaffold1_884	787439-787978 - length=179 aa	179	1	174	sp|O34569|YOAA_BACSU	Uncharacterized N-acetyltransferase YoaA OS=Bacillus subtilis (strain 168) OX=224308 GN=yoaA PE=3 SV=2	177	1	174	174	49.4253	3e-61
scaffold1_887	789081-789974 + length=297 aa	297	7	289	sp|P06845|TYRO_STRGA	Tyrosinase OS=Streptomyces glaucescens OX=1907 GN=melC2 PE=1 SV=3	274	3	274	287	44.2509	2e-64
scaffold1_889	790535-791512 - length=325 aa	325	1	320	sp|O34689|MHQA_BACSU	Putative ring-cleaving dioxygenase MhqA OS=Bacillus subtilis (strain 168) OX=224308 GN=mhqA PE=2 SV=1	316	1	316	320	55.3125	2e-117
scaffold1_890	791724-792347 - length=207 aa	207	1	203	sp|P21341|PAIB_BACSU	Protease synthase and sporulation protein PAI 2 OS=Bacillus subtilis (strain 168) OX=224308 GN=paiB PE=1 SV=3	207	1	205	207	42.9952	1e-47
scaffold1_894	794582-795478 - length=298 aa	298	17	295	sp|O34592|YDJP_BACSU	AB hydrolase superfamily protein YdjP OS=Bacillus subtilis (strain 168) OX=224308 GN=ydjP PE=2 SV=1	271	9	260	288	23.6111	3e-11
scaffold1_896	795967-796530 - length=187 aa	187	20	179	sp|A2RIH3|HMPT_LACLM	Thiamine precursor transporter HmpT OS=Lactococcus lactis subsp. cremoris (strain MG1363) OX=416870 GN=hmpT PE=1 SV=1	166	5	156	164	31.7073	5e-12
scaffold1_897	796920-797423 + length=167 aa	167	1	164	sp|P33355|YEHS_ECOLI	Uncharacterized protein YehS OS=Escherichia coli (strain K12) OX=83333 GN=yehS PE=4 SV=1	156	1	150	164	36.5854	4e-27
scaffold1_899	798188-800146 - length=652 aa	652	10	651	sp|Q8EMI3|F16PC_OCEIH	Fructose-1,6-bisphosphatase class 3 OS=Oceanobacillus iheyensis (strain DSM 14371 / CIP 107618 / JCM 11309 / KCTC 3954 /HTE831) OX=221109 GN=fbp PE=3 SV=1	644	1	642	642	81.7757	0
scaffold1_901	800970-801845 - length=291 aa	291	29	291	sp|P96672|YDEO_BACSU	UPF0750 membrane protein YdeO OS=Bacillus subtilis (strain 168) OX=224308 GN=ydeO PE=3 SV=1	290	28	290	263	87.0722	3e-163
scaffold1_902	802136-802336 + length=66 aa	66	1	66	sp|P0A355|CSPA_LISMO	Cold shock-like protein CspLA OS=Listeria monocytogenes serovar 1/2a (strain ATCC BAA-679 / EGD-e) OX=169963 GN=cspLA PE=1 SV=1	66	1	66	66	92.4242	1e-37
scaffold1_904	803014-803217 - length=67 aa	67	1	66	sp|P0A355|CSPA_LISMO	Cold shock-like protein CspLA OS=Listeria monocytogenes serovar 1/2a (strain ATCC BAA-679 / EGD-e) OX=169963 GN=cspLA PE=1 SV=1	66	1	66	66	81.8182	2e-32
scaffold1_905	803508-804911 - length=467 aa	467	10	467	sp|Q5HRH0|PROP_STAEQ	Putative proline/betaine transporter OS=Staphylococcus epidermidis (strain ATCC 35984 / RP62A) OX=176279 GN=proP PE=3 SV=1	464	1	461	461	66.1605	0
scaffold1_907	806036-807754 + length=572 aa	572	115	539	sp|P42061|APPA_BACSU	Oligopeptide-binding protein AppA OS=Bacillus subtilis (strain 168) OX=224308 GN=appA PE=1 SV=2	543	92	511	443	30.474	5e-45
scaffold1_908	807861-808784 + length=307 aa	307	2	305	sp|P42062|APPB_BACSU	Oligopeptide transport system permease protein AppB OS=Bacillus subtilis (strain 168) OX=224308 GN=appB PE=3 SV=2	316	13	315	309	39.4822	4e-73
scaffold1_909	808796-809716 + length=306 aa	306	11	303	sp|P42063|APPC_BACSU	Oligopeptide transport system permease protein AppC OS=Bacillus subtilis (strain 168) OX=224308 GN=appC PE=3 SV=1	303	15	300	293	42.3208	3e-73
scaffold1_910	809728-810705 + length=325 aa	325	4	321	sp|Q8YBN6|Y3863_BRUME	Putative peptide import ATP-binding protein BMEII0863 OS=Brucella melitensis biotype 1 (strain 16M / ATCC 23456 / NCTC 10094)OX=224914 GN=BMEII0863 PE=3 SV=1	338	5	335	331	53.1722	4e-120
scaffold1_911	810702-811667 + length=321 aa	321	3	320	sp|P42065|APPF_BACSU	Oligopeptide transport ATP-binding protein AppF OS=Bacillus subtilis (strain 168) OX=224308 GN=appF PE=3 SV=2	329	7	327	321	52.9595	7e-122
scaffold1_913	812089-812991 - length=300 aa	300	1	298	sp|Q9WWU5|ATSK_PSEPU	Alpha-ketoglutarate-dependent sulfate ester dioxygenase OS=Pseudomonas putida OX=303 GN=atsK PE=1 SV=1	301	1	300	300	66	3e-148
scaffold1_914	813333-814577 - length=414 aa	414	21	396	sp|Q58860|THRC_METJA	Threonine synthase OS=Methanocaldococcus jannaschii (strain ATCC 43067 / DSM 2661 / JAL-1 / JCM 10045 / NBRC 100440) OX=243232 GN=thrC PE=3 SV=1	405	5	379	377	37.6658	8e-79
scaffold1_915	814954-816180 + length=408 aa	408	11	402	sp|P39817|GLTP_BACSU	Proton/glutamate-aspartate symporter OS=Bacillus subtilis (strain 168) OX=224308 GN=gltP PE=1 SV=1	414	5	400	396	40.9091	4e-97
scaffold1_917	817360-818886 + length=508 aa	508	13	508	sp|O32182|YUSP_BACSU	Uncharacterized MFS-type transporter YusP OS=Bacillus subtilis (strain 168) OX=224308 GN=yusP PE=3 SV=1	541	7	524	519	34.8748	9e-91
scaffold1_920	819710-820486 - length=258 aa	258	8	252	sp|P50197|LINC_SPHPI	2,5-dichloro-2,5-cyclohexadiene-1,4-diol dehydrogenase OS=Sphingomonas paucimobilis OX=13689 GN=linC PE=2 SV=1	250	10	246	246	39.4309	4e-51
scaffold1_924	822288-822887 + length=199 aa	199	52	197	sp|P45710|CCDC_BACSU	Protein CcdC OS=Bacillus subtilis (strain 168) OX=224308 GN=ccdC PE=4 SV=1	160	21	156	153	28.1046	1e-08
scaffold1_925	823103-824047 + length=314 aa	314	11	311	sp|Q97VT7|PHP_SULSO	Aryldialkylphosphatase OS=Sulfolobus solfataricus (strain ATCC 35092 / DSM 1617 / JCM 11322 / P2) OX=273057 GN=php PE=1 SV=1	314	11	313	306	50.3268	2e-108
scaffold1_926	824177-824896 - length=239 aa	239	2	236	sp|P37580|FHUD_BACSU	Iron(3+)-hydroxamate-binding protein FhuD OS=Bacillus subtilis (strain 168) OX=224308 GN=fhuD PE=1 SV=1	315	74	313	241	39.4191	5e-40
scaffold1_927	825274-826536 - length=420 aa	420	6	420	sp|O06984|YVDB_BACSU	Putative sulfate transporter YvdB OS=Bacillus subtilis (strain 168) OX=224308 GN=yvdB PE=3 SV=1	530	7	418	415	52.7711	3e-143
scaffold1_929	827003-829408 - length=801 aa	801	13	790	sp|Q9F234|AGL2_BACTQ	Alpha-glucosidase 2 OS=Bacillus thermoamyloliquefaciens OX=1425 PE=3 SV=1	787	32	773	799	27.9099	2e-92
scaffold1_930	829517-830935 - length=472 aa	472	21	467	sp|O34961|YJMB_BACSU	Uncharacterized symporter YjmB OS=Bacillus subtilis (strain 168) OX=224308 GN=yjmB PE=2 SV=1	459	12	459	449	47.8842	1e-150
scaffold1_931	831057-831482 - length=141 aa	141	1	136	sp|A5INL0|LARC_THEP1	Pyridinium-3,5-bisthiocarboxylic acid mononucleotide nickel insertion protein OS=Thermotoga petrophila (strain RKU-1 / ATCC BAA-488 / DSM 13995) OX=390874 GN=larC PE=3 SV=1	397	255	390	136	46.3235	8e-37
scaffold1_932	831594-832403 - length=269 aa	269	1	269	sp|Q5KYI8|LARC_GEOKA	Pyridinium-3,5-bisthiocarboxylic acid mononucleotide nickel insertion protein OS=Geobacillus kaustophilus (strain HTA426)OX=235909 GN=larC PE=3 SV=1	411	16	249	269	47.2119	2e-66
scaffold1_933	832429-833199 - length=256 aa	256	4	243	sp|F9UST0|LARB_LACPL	Pyridinium-3,5-biscarboxylic acid mononucleotide synthase OS=Lactobacillus plantarum (strain ATCC BAA-793 / NCIMB 8826 /WCFS1) OX=220668 GN=larB PE=1 SV=1	246	6	246	242	54.9587	2e-87
scaffold1_934	833247-834056 - length=269 aa	269	1	267	sp|P73846|Y1717_SYNY3	Uncharacterized protein slr1717 OS=Synechocystis sp. (strain PCC 6803 / Kazusa) OX=1111708 GN=slr1717 PE=3 SV=1	268	1	268	269	44.2379	6e-80
scaffold1_935	834093-834545 - length=150 aa	150	1	145	sp|O34896|UXUB_BACSU	Uncharacterized oxidoreductase UxuB OS=Bacillus subtilis (strain 168) OX=224308 GN=uxuB PE=2 SV=1	278	121	272	153	43.7908	6e-35
scaffold1_937	836216-837619 - length=467 aa	467	1	464	sp|Q9KEZ4|UXAC_BACHD	Uronate isomerase OS=Bacillus halodurans (strain ATCC BAA-125 / DSM 18197 / FERM 7344 / JCM 9153 / C-125) OX=272558 GN=uxaC PE=3 SV=1	472	1	464	464	53.8793	0
scaffold1_938	837855-839042 + length=395 aa	395	5	380	sp|P94490|XYLR_BACSU	Xylose repressor OS=Bacillus subtilis (strain 168) OX=224308 GN=xylR PE=3 SV=3	384	5	384	383	37.5979	2e-86
scaffold1_944	841453-842304 - length=283 aa	283	1	207	sp|Q1LKJ2|NODI_CUPMC	Nod factor export ATP-binding protein I OS=Cupriavidus metallidurans (strain ATCC 43123 / DSM 2839 / NBRC 102507 / CH34)OX=266264 GN=nodI PE=3 SV=1	303	1	211	212	33.9623	3e-31
scaffold1_946	843960-845240 - length=426 aa	426	205	414	sp|A5EY04|FTSW_DICNV	Probable peptidoglycan glycosyltransferase FtsW OS=Dichelobacter nodosus (strain VCS1703A) OX=246195 GN=ftsW PE=3 SV=1	397	175	384	219	26.9406	1e-11
scaffold1_948	845660-846130 - length=156 aa	156	1	156	sp|Q45585|SIGW_BACSU	ECF RNA polymerase sigma factor SigW OS=Bacillus subtilis (strain 168) OX=224308 GN=sigW PE=1 SV=1	187	24	186	163	31.9018	3e-18
scaffold1_954	848278-849051 + length=257 aa	257	1	257	sp|Q45494|YKRA_BACSU	Putative phosphatase YkrA OS=Bacillus subtilis (strain 168) OX=224308 GN=ykrA PE=3 SV=1	257	1	256	260	35	1e-40
scaffold1_956	849475-850728 - length=417 aa	417	8	412	sp|O31455|YBFO_BACSU	Putative hydrolase YbfO OS=Bacillus subtilis (strain 168) OX=224308 GN=ybfO PE=3 SV=1	446	31	446	435	25.2874	4e-36
scaffold1_959	852940-853266 - length=108 aa	108	1	107	sp|P54563|YQJZ_BACSU	Uncharacterized protein YqjZ OS=Bacillus subtilis (strain 168) OX=224308 GN=yqjZ PE=1 SV=1	114	2	109	108	51.8519	1e-37
scaffold1_961	854377-855834 - length=485 aa	485	5	482	sp|P30199|EPIP_STAEP	Epidermin leader peptide-processing serine protease EpiP OS=Staphylococcus epidermidis OX=1282 GN=epiP PE=3 SV=1	461	8	461	492	29.2683	3e-40
scaffold1_962	856082-856957 + length=291 aa	291	9	291	sp|Q6IE26|EPHX4_MOUSE	Epoxide hydrolase 4 OS=Mus musculus OX=10090 GN=Ephx4 PE=2 SV=2	359	71	354	295	37.6271	2e-58
scaffold1_963	857193-858035 - length=280 aa	280	43	280	sp|Q45614|WALK_BACSU	Sensor histidine kinase WalK OS=Bacillus subtilis (strain 168) OX=224308 GN=walK PE=1 SV=1	611	367	603	240	31.25	9e-36
scaffold1_965	859054-859536 + length=160 aa	160	3	160	sp|O31833|YOAS_BACSU	Uncharacterized membrane protein YoaS OS=Bacillus subtilis (strain 168) OX=224308 GN=yoaS PE=4 SV=1	160	1	157	161	42.8571	5e-24
scaffold1_966	859566-860045 + length=159 aa	159	1	159	sp|O31833|YOAS_BACSU	Uncharacterized membrane protein YoaS OS=Bacillus subtilis (strain 168) OX=224308 GN=yoaS PE=4 SV=1	160	1	160	160	65	1e-58
scaffold1_967	860056-860274 + length=72 aa	72	1	71	sp|O31834|YOZG_BACSU	Uncharacterized HTH-type transcriptional regulator YozG OS=Bacillus subtilis (strain 168) OX=224308 GN=yozG PE=4 SV=1	84	1	71	71	91.5493	7e-41
scaffold1_968	860545-861036 - length=163 aa	163	27	149	sp|P51192|YCF52_PORPU	Uncharacterized N-acetyltransferase ycf52 OS=Porphyra purpurea OX=2787 GN=ycf52 PE=3 SV=1	174	39	166	129	34.1085	4e-15
scaffold1_969	861186-862052 - length=288 aa	288	9	282	sp|O32186|YUST_BACSU	Uncharacterized HTH-type transcriptional regulator YusT OS=Bacillus subtilis (strain 168) OX=224308 GN=yusT PE=4 SV=1	295	1	278	280	34.6429	7e-46
scaffold1_970	862365-862889 + length=174 aa	174	46	174	sp|O32184|YUSR_BACSU	Short-chain dehydrogenase/reductase homolog YusR OS=Bacillus subtilis (strain 168) OX=224308 GN=yusR PE=5 SV=1	129	1	129	129	60.4651	5e-52
scaffold1_973	864298-865335 - length=345 aa	345	1	324	sp|P0ACP0|CYTR_SHIFL	HTH-type transcriptional repressor CytR OS=Shigella flexneri OX=623 GN=cytR PE=3 SV=1	341	12	336	325	44	3e-88
scaffold1_975	865600-866523 - length=307 aa	307	15	301	sp|P42418|IOLH_BACSU	Protein IolH OS=Bacillus subtilis (strain 168) OX=224308 GN=iolH PE=4 SV=1	289	1	288	288	63.8889	2e-133
scaffold1_976	866571-867608 - length=345 aa	345	1	337	sp|A8GKW1|IOLG_SERP5	Inositol 2-dehydrogenase OS=Serratia proteamaculans (strain 568) OX=399741 GN=iolG PE=3 SV=1	337	1	337	337	70.0297	2e-179
scaffold1_977	867686-868771 - length=361 aa	361	1	341	sp|P94376|YXLH_BACSU	Uncharacterized MFS-type transporter YxlH OS=Bacillus subtilis (strain 168) OX=224308 GN=yxlH PE=3 SV=1	400	44	387	344	34.8837	2e-56
scaffold1_978	868986-870443 - length=485 aa	485	1	485	sp|Q4V1F6|IOLA3_BACCZ	Malonate-semialdehyde dehydrogenase 3 OS=Bacillus cereus (strain ZK / E33L) OX=288681 GN=iolA3 PE=3 SV=1	487	1	485	485	87.4227	0
scaffold1_979	870468-871475 - length=335 aa	335	1	332	sp|Q4V1F7|IOLC2_BACCZ	5-dehydro-2-deoxygluconokinase 2 OS=Bacillus cereus (strain ZK / E33L) OX=288681 GN=iolC2 PE=3 SV=1	332	1	332	332	85.8434	0
scaffold1_980	871491-872309 - length=272 aa	272	1	272	sp|Q5KYR2|IOLB_GEOKA	5-deoxy-glucuronate isomerase OS=Geobacillus kaustophilus (strain HTA426) OX=235909 GN=iolB PE=3 SV=1	276	1	272	272	73.8971	4e-158
scaffold1_981	872395-874317 - length=640 aa	640	1	640	sp|A4IPB6|IOLD_GEOTN	3D-(3,5/4)-trihydroxycyclohexane-1,2-dione hydrolase OS=Geobacillus thermodenitrificans (strain NG80-2) OX=420246 GN=iolD PE=3 SV=1	639	1	639	640	75.7812	0
scaffold1_982	874912-875667 - length=251 aa	251	2	249	sp|P46337|IOLR_BACSU	HTH-type transcriptional regulator IolR OS=Bacillus subtilis (strain 168) OX=224308 GN=iolR PE=4 SV=1	251	1	251	251	40.6375	8e-52
scaffold1_983	876084-876923 - length=279 aa	279	1	279	sp|Q9KAH3|IOLJ_BACHD	6-phospho-5-dehydro-2-deoxy-D-gluconate aldolase OS=Bacillus halodurans (strain ATCC BAA-125 / DSM 18197 / FERM 7344 / JCM 9153 / C-125) OX=272558 GN=iolJ PE=3 SV=1	288	6	284	279	72.4014	1e-148
scaffold1_984	876970-877833 - length=287 aa	287	3	284	sp|Q9KAH2|IOLI_BACHD	Inosose isomerase OS=Bacillus halodurans (strain ATCC BAA-125 / DSM 18197 / FERM 7344 / JCM 9153 / C-125) OX=272558 GN=iolI PE=3 SV=1	282	1	282	282	75.1773	5e-165
scaffold1_985	877850-879268 - length=472 aa	472	1	472	sp|O34718|IOLT_BACSU	Major myo-inositol transporter IolT OS=Bacillus subtilis (strain 168) OX=224308 GN=iolT PE=2 SV=1	473	1	472	472	77.1186	0
scaffold1_986	879289-880182 - length=297 aa	297	1	294	sp|A7ZAH7|IOLE_BACVZ	Inosose dehydratase OS=Bacillus velezensis (strain DSM 23117 / BGSC 10A6 / FZB42) OX=326423 GN=iolE PE=3 SV=1	298	1	294	294	73.8095	4e-170
scaffold1_988	881122-881382 + length=86 aa	86	1	81	sp|O06976|CRH_BACSU	HPr-like protein Crh OS=Bacillus subtilis (strain 168) OX=224308 GN=crh PE=1 SV=1	85	1	81	81	46.9136	1e-17
scaffold1_989	881581-882642 + length=353 aa	353	1	353	sp|C0SPA5|ADHA_BACSU	Probable formaldehyde dehydrogenase AdhA OS=Bacillus subtilis (strain 168) OX=224308 GN=adhA PE=2 SV=1	349	1	349	353	84.136	0
scaffold1_990	882723-883112 - length=129 aa	129	4	115	sp|O06008|ADHR_BACSU	HTH-type transcriptional regulator AdhR OS=Bacillus subtilis (strain 168) OX=224308 GN=adhR PE=1 SV=2	140	2	113	112	40.1786	4e-24
scaffold1_992	884237-884770 + length=177 aa	177	3	176	sp|P54430|YRKC_BACSU	Uncharacterized protein YrkC OS=Bacillus subtilis (strain 168) OX=224308 GN=yrkC PE=4 SV=1	186	1	185	185	62.7027	8e-78
scaffold1_996	887723-888592 - length=289 aa	289	71	273	sp|P54504|RSBRD_BACSU	RsbT co-antagonist protein RsbRD OS=Bacillus subtilis (strain 168) OX=224308 GN=rsbRD PE=1 SV=2	278	69	273	205	37.0732	5e-42
scaffold1_997	888825-889037 + length=70 aa	70	1	66	sp|Q89A90|CSPE_BUCBP	Cold shock-like protein CspE OS=Buchnera aphidicola subsp. Baizongia pistaciae (strain Bp) OX=224915 GN=cspE PE=3 SV=3	69	1	66	66	74.2424	2e-24
scaffold1_1002	891138-892472 - length=444 aa	444	245	441	sp|O34866|YODJ_BACSU	Putative carboxypeptidase YodJ OS=Bacillus subtilis (strain 168) OX=224308 GN=yodJ PE=1 SV=1	273	71	267	197	45.6853	4e-58
scaffold1_1003	892818-894029 + length=403 aa	403	47	373	sp|P32140|SQUS_ECOLI	Sulfoquinovose isomerase OS=Escherichia coli (strain K12) OX=83333 GN=yihS PE=1 SV=2	413	38	369	334	33.2335	1e-53
scaffold1_1006	894833-895774 - length=313 aa	313	1	304	sp|P40948|CORA_BACSU	Magnesium transport protein CorA OS=Bacillus subtilis (strain 168) OX=224308 GN=corA PE=1 SV=2	317	1	303	309	41.7476	3e-83
scaffold1_1007	895992-896798 + length=268 aa	268	1	255	sp|O34860|RSBRB_BACSU	RsbT co-antagonist protein RsbRB OS=Bacillus subtilis (strain 168) OX=224308 GN=rsbRB PE=1 SV=1	277	18	273	256	49.6094	1e-85
scaffold1_1009	897097-897966 - length=289 aa	289	12	289	sp|P80873|GS39_BACSU	General stress protein 39 OS=Bacillus subtilis (strain 168) OX=224308 GN=ydaD PE=1 SV=3	286	9	286	278	82.3741	2e-171
scaffold1_1012	899087-900016 + length=309 aa	309	36	309	sp|O07575|YHDF_BACSU	Uncharacterized oxidoreductase YhdF OS=Bacillus subtilis (strain 168) OX=224308 GN=yhdF PE=3 SV=1	289	14	289	276	59.4203	5e-116
scaffold1_1013	900063-901718 - length=551 aa	551	57	536	sp|B8XGR2|MCPB_TRIEQ	Carboxypeptidase 2 OS=Trichophyton equinum OX=63418 GN=MCPB PE=3 SV=1	538	64	537	484	32.0248	2e-80
scaffold1_1015	902980-904059 - length=359 aa	359	7	358	sp|O07541|YHAZ_BACSU	Uncharacterized protein YhaZ OS=Bacillus subtilis (strain 168) OX=224308 GN=yhaZ PE=2 SV=1	357	5	356	352	53.6932	4e-133
scaffold1_1019	906145-907395 - length=416 aa	416	1	413	sp|O34502|YVKA_BACSU	Uncharacterized MFS-type transporter YvkA OS=Bacillus subtilis (strain 168) OX=224308 GN=yvkA PE=3 SV=1	444	26	442	419	41.5274	3e-85
scaffold1_1020	907457-909091 - length=544 aa	544	12	541	sp|O34796|YVKC_BACSU	Uncharacterized phosphotransferase YvkC OS=Bacillus subtilis (strain 168) OX=224308 GN=yvkC PE=3 SV=1	831	306	827	530	38.8679	8e-123
scaffold1_1021	909114-909929 - length=271 aa	271	1	271	sp|O34796|YVKC_BACSU	Uncharacterized phosphotransferase YvkC OS=Bacillus subtilis (strain 168) OX=224308 GN=yvkC PE=3 SV=1	831	26	292	271	44.2804	2e-65
scaffold1_1023	910446-912005 - length=519 aa	519	1	509	sp|F4KD71|DUR3_ARATH	Urea-proton symporter DUR3 OS=Arabidopsis thaliana OX=3702 GN=DUR3 PE=1 SV=1	704	32	583	552	42.3913	4e-133
scaffold1_1024	912290-912985 - length=231 aa	231	6	227	sp|P0ACL5|GLCC_ECOLI	Glc operon transcriptional activator OS=Escherichia coli (strain K12) OX=83333 GN=glcC PE=1 SV=1	254	4	232	229	29.6943	1e-25
scaffold1_1027	914988-915488 + length=166 aa	166	2	166	sp|O32075|YUAI_BACSU	Uncharacterized N-acetyltransferase YuaI OS=Bacillus subtilis (strain 168) OX=224308 GN=yuaI PE=3 SV=1	173	4	167	166	39.759	3e-34
scaffold1_1028	915670-916248 + length=192 aa	192	1	192	sp|O34343|YOAK_BACSU	UPF0700 transmembrane protein YoaK OS=Bacillus subtilis (strain 168) OX=224308 GN=yoaK PE=3 SV=1	225	37	225	195	54.359	3e-62
scaffold1_1030	916795-917553 - length=252 aa	252	1	230	sp|D4GYE7|GLPR_HALVD	HTH-type transcriptional regulator GlpR OS=Haloferax volcanii (strain ATCC 29605 / DSM 3757 / JCM 8879 / NBRC 14742 / NCIMB 2012 / VKM B-1768 / DS2) OX=309800 GN=glpR PE=2 SV=1	255	1	231	233	33.4764	1e-35
scaffold1_1031	917724-918593 + length=289 aa	289	1	282	sp|P94592|YWPJ_BACSU	Phosphatase YwpJ OS=Bacillus subtilis (strain 168) OX=224308 GN=ywpJ PE=1 SV=2	285	3	285	284	50	1e-94
scaffold1_1033	918864-919859 - length=331 aa	331	11	328	sp|Q9YAW4|GYAR_AERPE	Glyoxylate reductase OS=Aeropyrum pernix (strain ATCC 700893 / DSM 11879 / JCM 9820 / NBRC 100138 / K1) OX=272557 GN=gyaR PE=3 SV=2	335	1	327	327	44.0367	5e-86
scaffold1_1036	921032-921313 + length=93 aa	93	1	84	sp|P42109|YXAJ_BACSU	Uncharacterized protein YxaJ OS=Bacillus subtilis (strain 168) OX=224308 GN=yxaJ PE=4 SV=2	141	51	130	85	36.4706	5e-07
scaffold1_1038	922248-922988 + length=246 aa	246	37	242	sp|P94381|YCGF_BACSU	Putative amino acid efflux protein YcgF OS=Bacillus subtilis (strain 168) OX=224308 GN=ycgF PE=3 SV=2	209	1	207	207	32.8502	1e-36
scaffold1_1041	924165-924365 - length=66 aa	66	2	63	sp|Q57720|Y272_METJA	Uncharacterized HTH-type transcriptional regulator MJ0272 OS=Methanocaldococcus jannaschii (strain ATCC 43067 / DSM 2661/ JAL-1 / JCM 10045 / NBRC 100440) OX=243232 GN=MJ0272 PE=4 SV=2	66	1	62	62	46.7742	2e-14
scaffold1_1042	924681-925181 - length=166 aa	166	5	166	sp|Q12447|PAA1_YEAST	Polyamine N-acetyltransferase 1 OS=Saccharomyces cerevisiae (strain ATCC 204508 / S288c) OX=559292 GN=PAA1 PE=1 SV=1	191	10	184	177	30.5085	7e-15
scaffold1_1043	925326-925943 - length=205 aa	205	14	198	sp|P0ACA0|SATP_SHIFL	Succinate-acetate/proton symporter SatP OS=Shigella flexneri OX=623 GN=satP PE=3 SV=1	188	7	186	187	31.016	2e-16
scaffold1_1044	926086-928380 - length=764 aa	764	1	757	sp|A0AJD5|METE_LISW6	5-methyltetrahydropteroyltriglutamate--homocysteine methyltransferase OS=Listeria welshimeri serovar 6b (strain ATCC 35897/ DSM 20650 / SLCC5334) OX=386043 GN=metE PE=3 SV=1	765	1	757	757	62.2193	0
scaffold1_1048	930987-932366 - length=459 aa	459	1	447	sp|C0SPB2|YWTG_BACSU	Putative metabolite transport protein YwtG OS=Bacillus subtilis (strain 168) OX=224308 GN=ywtG PE=3 SV=1	457	1	445	447	41.1633	9e-119
scaffold1_1049	932514-933938 - length=474 aa	474	1	474	sp|Q65J10|ARAA2_BACLD	L-arabinose isomerase 2 OS=Bacillus licheniformis (strain ATCC 14580 / DSM 13 / JCM 2505 / NBRC 12200 / NCIMB 9375 / NRRL NRS-1264 / Gibson 46) OX=279010 GN=araA2 PE=3 SV=1	474	1	474	474	89.4515	0
scaffold1_1050	933968-934516 - length=182 aa	182	1	180	sp|Q9S469|ARAD_GEOSE	L-ribulose-5-phosphate 4-epimerase OS=Geobacillus stearothermophilus OX=1422 GN=araD PE=3 SV=1	228	51	228	180	63.3333	5e-77
scaffold1_1051	934660-936072 - length=470 aa	470	16	447	sp|P44401|XYLB_HAEIN	Xylulose kinase OS=Haemophilus influenzae (strain ATCC 51907 / DSM 11121 / KW20 / Rd) OX=71421 GN=xylB PE=3 SV=1	493	75	485	449	22.9399	2e-12
scaffold1_1052	936630-937736 + length=368 aa	368	1	361	sp|P96711|ARAR_BACSU	Arabinose metabolism transcriptional repressor OS=Bacillus subtilis (strain 168) OX=224308 GN=araR PE=1 SV=3	362	1	361	363	45.4545	7e-105
scaffold1_1053	937827-938270 - length=147 aa	147	1	143	sp|O05502|YDHJ_BACSU	Uncharacterized protein YdhJ OS=Bacillus subtilis (strain 168) OX=224308 GN=ydhJ PE=4 SV=1	325	180	322	143	35.6643	2e-24
scaffold1_1054	938598-938810 - length=70 aa	70	6	70	sp|O05502|YDHJ_BACSU	Uncharacterized protein YdhJ OS=Bacillus subtilis (strain 168) OX=224308 GN=ydhJ PE=4 SV=1	325	5	69	65	66.1538	3e-24
scaffold1_1055	939041-939421 + length=126 aa	126	1	124	sp|P40768|YTKA_BACSU	Uncharacterized protein YtkA OS=Bacillus subtilis (strain 168) OX=224308 GN=ytkA PE=4 SV=2	145	1	129	129	34.1085	9e-15
scaffold1_1058	940786-942153 - length=455 aa	455	2	434	sp|Q7MVL1|FEOB2_PORGI	Fe(2+) transporter FeoB homolog OS=Porphyromonas gingivalis (strain ATCC BAA-308 / W83) OX=242619 GN=feoB2 PE=3 SV=1	725	260	705	449	45.2116	6e-129
scaffold1_1059	942167-942619 - length=150 aa	150	1	119	sp|Q7MVL1|FEOB2_PORGI	Fe(2+) transporter FeoB homolog OS=Porphyromonas gingivalis (strain ATCC BAA-308 / W83) OX=242619 GN=feoB2 PE=3 SV=1	725	125	244	120	38.3333	4e-22
scaffold1_1060	942891-943148 - length=85 aa	85	9	84	sp|Q7MV19|FEOAB_PORGI	Fe(2+) transport protein A/Fe(2+) transporter FeoB fusion protein OS=Porphyromonas gingivalis (strain ATCC BAA-308 / W83)OX=242619 GN=feoB1 PE=3 SV=1	844	3	78	76	35.5263	7e-11
scaffold1_1062	945232-945612 + length=126 aa	126	2	124	sp|Q4KLB0|GLOD5_XENLA	Glyoxalase domain-containing protein 5 OS=Xenopus laevis OX=8355 GN=glod5 PE=2 SV=2	160	31	153	123	64.2276	3e-53
scaffold1_1063	945693-946076 - length=127 aa	127	1	123	sp|P40768|YTKA_BACSU	Uncharacterized protein YtkA OS=Bacillus subtilis (strain 168) OX=224308 GN=ytkA PE=4 SV=2	145	1	128	129	38.7597	3e-16
scaffold1_1065	946770-947189 + length=139 aa	139	1	138	sp|P54182|YPOP_BACSU	Uncharacterized HTH-type transcriptional regulator YpoP OS=Bacillus subtilis (strain 168) OX=224308 GN=ypoP PE=4 SV=1	141	1	138	138	28.9855	7e-18
scaffold1_1067	948418-948930 - length=170 aa	170	4	166	sp|Q3IYV6|RPOE_RHOS4	ECF RNA polymerase sigma factor RpoE OS=Rhodobacter sphaeroides (strain ATCC 17023 / 2.4.1 / NCIB 8253 / DSM 158) OX=272943 GN=rpoE PE=1 SV=1	181	9	177	170	21.7647	7e-09
scaffold1_1068	949079-950092 + length=337 aa	337	7	337	sp|Q47511|MCCF_ECOLX	Microcin C7 self-immunity protein MccF OS=Escherichia coli OX=562 GN=mccF PE=1 SV=1	344	13	341	361	23.8227	8e-19
scaffold1_1071	951637-952551 - length=304 aa	304	1	304	sp|O32256|YVBV_BACSU	Uncharacterized transporter YvbV OS=Bacillus subtilis (strain 168) OX=224308 GN=yvbV PE=3 SV=1	305	1	304	304	49.3421	1e-90
scaffold1_1072	953066-953905 + length=279 aa	279	167	279	sp|P54421|LYTE_BACSU	Probable peptidoglycan endopeptidase LytE OS=Bacillus subtilis (strain 168) OX=224308 GN=lytE PE=1 SV=1	334	224	334	113	57.5221	6e-36
scaffold1_1073	953963-954628 - length=221 aa	221	6	218	sp|O34542|YFLK_BACSU	Uncharacterized protein YflK OS=Bacillus subtilis (strain 168) OX=224308 GN=yflK PE=4 SV=1	221	8	220	214	40.6542	2e-54
scaffold1_1074	955063-956238 + length=391 aa	391	1	389	sp|P39141|NUPC_BACSU	Nucleoside permease NupC OS=Bacillus subtilis (strain 168) OX=224308 GN=nupC PE=2 SV=4	393	1	391	392	43.1122	7e-102
scaffold1_1076	957587-958255 - length=222 aa	222	1	216	sp|Q5JHA3|XERA_THEKO	Tyrosine recombinase XerA OS=Thermococcus kodakarensis (strain ATCC BAA-918 / JCM 12380 / KOD1) OX=69014 GN=xerA PE=3 SV=1	282	51	269	225	32.4444	7e-30
scaffold1_1077	959543-959722 - length=59 aa	59	1	58	sp|Q5KY22|SSPH1_GEOKA	Small, acid-soluble spore protein H 1 OS=Geobacillus kaustophilus (strain HTA426) OX=235909 GN=sspH1 PE=3 SV=1	60	1	58	58	70.6897	5e-22
scaffold1_1081	962713-963270 + length=185 aa	185	48	185	sp|P94356|YXKC_BACSU	Uncharacterized protein YxkC OS=Bacillus subtilis (strain 168) OX=224308 GN=yxkC PE=1 SV=2	180	43	180	139	57.554	6e-48
scaffold1_1082	963455-964069 - length=204 aa	204	16	165	sp|P0ACT9|UIDR_SHIFL	HTH-type transcriptional regulator UidR OS=Shigella flexneri OX=623 GN=uidR PE=3 SV=1	196	11	157	155	28.3871	2e-07
scaffold1_1083	964259-965545 + length=428 aa	428	1	428	sp|A4IT57|KYNU_GEOTN	Kynureninase OS=Geobacillus thermodenitrificans (strain NG80-2) OX=420246 GN=kynU PE=3 SV=2	428	1	428	428	76.1682	0
scaffold1_1084	965662-967104 + length=480 aa	480	12	466	sp|P46349|GABP_BACSU	GABA permease OS=Bacillus subtilis (strain 168) OX=224308 GN=gabP PE=1 SV=3	469	2	458	459	38.1264	2e-102
scaffold1_1085	967144-967998 + length=284 aa	284	10	284	sp|A4IT59|T23O_GEOTN	Tryptophan 2,3-dioxygenase OS=Geobacillus thermodenitrificans (strain NG80-2) OX=420246 GN=kynA PE=3 SV=1	280	6	280	275	76.3636	8e-159
scaffold1_1086	968031-968657 + length=208 aa	208	1	207	sp|A4IT60|KYNB_GEOTN	Kynurenine formamidase OS=Geobacillus thermodenitrificans (strain NG80-2) OX=420246 GN=kynB PE=3 SV=1	209	2	208	207	67.1498	1e-97
scaffold1_1087	968765-968968 - length=67 aa	67	1	60	sp|Q49XG3|Y1389_STAS1	Probable tautomerase SSP1389 OS=Staphylococcus saprophyticus subsp. saprophyticus (strain ATCC 15305 / DSM 20229) OX=342451 GN=SSP1389 PE=3 SV=3	61	1	60	60	43.3333	4e-13
scaffold1_1088	969047-969835 - length=262 aa	262	3	258	sp|P49155|XYLI_PSEPU	4-oxalocrotonate decarboxylase OS=Pseudomonas putida OX=303 GN=xylI PE=3 SV=1	264	5	260	256	42.9688	5e-63
scaffold1_1089	969838-970734 - length=298 aa	298	1	298	sp|A0RD70|HOA_BACAH	4-hydroxy-2-oxovalerate aldolase OS=Bacillus thuringiensis (strain Al Hakam) OX=412694 GN=BALH_1844 PE=3 SV=1	341	44	341	298	81.8792	4e-179
scaffold1_1090	970853-971716 - length=287 aa	287	1	286	sp|Q739I5|ACDH_BACC1	Acetaldehyde dehydrogenase OS=Bacillus cereus (strain ATCC 10987 / NRS 248) OX=222523 GN=BCE_2156 PE=3 SV=1	299	19	297	286	68.1818	2e-141
scaffold1_1091	971794-972573 - length=259 aa	259	2	258	sp|Q83VZ5|TESE_COMTE	2-hydroxyhexa-2,4-dienoate hydratase OS=Comamonas testosteroni OX=285 GN=tesE PE=1 SV=1	264	4	262	259	42.0849	2e-73
scaffold1_1092	972598-974067 - length=489 aa	489	18	488	sp|Q9H2A2|AL8A1_HUMAN	Aldehyde dehydrogenase family 8 member A1 OS=Homo sapiens OX=9606 GN=ALDH8A1 PE=1 SV=1	487	13	486	479	44.2589	2e-142
scaffold1_1093	974064-974333 - length=89 aa	89	2	84	sp|O96876|TCP17_TRYCR	Protein TCP17 OS=Trypanosoma cruzi OX=5693 GN=TCP17 PE=1 SV=1	160	77	160	84	48.8095	4e-19
scaffold1_1094	974509-975429 - length=306 aa	306	1	293	sp|Q54LN9|ACMSD_DICDI	2-amino-3-carboxymuconate-6-semialdehyde decarboxylase OS=Dictyostelium discoideum OX=44689 GN=acmsd PE=3 SV=1	359	63	357	295	43.7288	1e-94
scaffold1_1095	975537-976085 - length=182 aa	182	1	182	sp|A0RD64|3HAO_BACAH	3-hydroxyanthranilate 3,4-dioxygenase OS=Bacillus thuringiensis (strain Al Hakam) OX=412694 GN=nbaC PE=3 SV=1	179	1	179	182	69.7802	3e-92
scaffold1_1096	976175-976732 - length=185 aa	185	1	177	sp|A4IT49|NFADR_GEOTN	NAD(P)H-dependent FAD/FMN reductase GTNG_3158 OS=Geobacillus thermodenitrificans (strain NG80-2) OX=420246 GN=GTNG_3158 PE=1 SV=1	185	1	177	177	68.3616	5e-88
scaffold1_1097	976788-977333 - length=181 aa	181	9	176	sp|A4IT50|RIBF_GEOTN	Putative riboflavin biosynthesis protein RibF OS=Geobacillus thermodenitrificans (strain NG80-2) OX=420246 GN=ribF PE=1 SV=1	179	10	177	168	60.119	2e-69
scaffold1_1098	977421-978899 - length=492 aa	492	1	492	sp|A4IT51|HPAH_GEOTN	Anthranilate 3-monooxygenase oxygenase component OS=Geobacillus thermodenitrificans (strain NG80-2) OX=420246 GN=hpaH PE=1 SV=1	494	3	494	492	75.6098	0
scaffold1_1099	979275-979907 + length=210 aa	210	20	203	sp|P23619|HLYX_ACTPL	Regulatory protein HlyX OS=Actinobacillus pleuropneumoniae OX=715 GN=hlyX PE=4 SV=1	240	47	238	192	22.9167	2e-10
scaffold1_1100	980049-980660 + length=203 aa	203	3	175	sp|O05689|CRP_PASMU	cAMP-activated global transcriptional regulator CRP OS=Pasteurella multocida (strain Pm70) OX=272843 GN=crp PE=3 SV=1	209	22	205	184	23.3696	2e-07
scaffold1_1101	980926-981315 - length=129 aa	129	3	121	sp|P20370|DC4C_ACIAD	4-carboxymuconolactone decarboxylase OS=Acinetobacter baylyi (strain ATCC 33305 / BD413 / ADP1) OX=62977 GN=pcaC PE=4 SV=2	134	5	123	120	35.8333	7e-18
scaffold1_1102	981424-981807 + length=127 aa	127	5	122	sp|P44558|Y186_HAEIN	Uncharacterized HTH-type transcriptional regulator HI_0186 OS=Haemophilus influenzae (strain ATCC 51907 / DSM 11121 / KW20/ Rd) OX=71421 GN=HI_0186 PE=1 SV=1	135	3	120	118	36.4407	2e-18
scaffold1_1103	982176-983024 - length=282 aa	282	5	223	sp|Q8L9J9|CAES_ARATH	Probable carbohydrate esterase At4g34215 OS=Arabidopsis thaliana OX=3702 GN=At4g34215 PE=1 SV=2	260	26	255	244	31.1475	1e-22
scaffold1_1108	985523-986260 - length=245 aa	245	11	233	sp|Q92F66|Y241_LISIN	Uncharacterized protein Lin0241 OS=Listeria innocua serovar 6a (strain ATCC BAA-680 / CLIP 11262) OX=272626 GN=lin0241 PE=4 SV=1	224	2	222	229	31.8777	1e-26
scaffold1_1109	986271-986642 - length=123 aa	123	1	123	sp|Q797E6|FRA_BACSU	Intracellular iron chaperone frataxin OS=Bacillus subtilis (strain 168) OX=224308 GN=fra PE=1 SV=1	123	1	123	123	63.4146	5e-54
scaffold1_1110	986784-987251 - length=155 aa	155	1	155	sp|P96666|YDEI_BACSU	Uncharacterized protein YdeI OS=Bacillus subtilis (strain 168) OX=224308 GN=ydeI PE=4 SV=1	197	43	197	155	78.0645	2e-81
scaffold1_1111	987387-988499 - length=370 aa	370	6	364	sp|P54992|YSNA_STRPR	Putative transposase in snaA-snaB intergenic region OS=Streptomyces pristinaespiralis OX=38300 PE=3 SV=1	402	7	365	361	34.903	6e-66
scaffold1_1112	988530-988739 - length=69 aa	69	2	35	sp|P96666|YDEI_BACSU	Uncharacterized protein YdeI OS=Bacillus subtilis (strain 168) OX=224308 GN=ydeI PE=4 SV=1	197	7	40	34	85.2941	2e-13
scaffold1_1113	989229-990074 + length=281 aa	281	38	265	sp|O29973|Y266_ARCFU	Uncharacterized transporter AF_0266 OS=Archaeoglobus fulgidus (strain ATCC 49558 / VC-16 / DSM 4304 / JCM 9628 / NBRC 100126)OX=224325 GN=AF_0266 PE=3 SV=1	276	53	275	232	28.0172	4e-12
scaffold1_1115	991324-991743 - length=139 aa	139	31	132	sp|P9WIX7|MUTT4_MYCTU	Putative mutator protein MutT4 OS=Mycobacterium tuberculosis (strain ATCC 25618 / H37Rv) OX=83332 GN=mutT4 PE=1 SV=1	248	97	205	112	35.7143	2e-11
scaffold1_1116	991743-992564 - length=273 aa	273	30	142	sp|P54458|YQEM_BACSU	Putative methyltransferase YqeM OS=Bacillus subtilis (strain 168) OX=224308 GN=yqeM PE=3 SV=1	247	25	133	116	32.7586	1e-09
scaffold1_1117	993569-994072 - length=167 aa	167	6	156	sp|Q02886|DINB_BACSU	Protein DinB OS=Bacillus subtilis (strain 168) OX=224308 GN=dinB PE=3 SV=2	172	9	159	156	26.2821	4e-09
scaffold1_1118	994112-994738 - length=208 aa	208	4	207	sp|O34542|YFLK_BACSU	Uncharacterized protein YflK OS=Bacillus subtilis (strain 168) OX=224308 GN=yflK PE=4 SV=1	221	8	212	205	40.4878	6e-51
scaffold1_1119	994839-995216 - length=125 aa	125	14	125	sp|O58584|Y854_PYRHO	RutC family protein PH0854 OS=Pyrococcus horikoshii (strain ATCC 700860 / DSM 12428 / JCM 9974 / NBRC 100139 / OT-3) OX=70601 GN=PH0854 PE=1 SV=2	126	14	125	112	50	1e-34
scaffold1_1120	995346-996200 - length=284 aa	284	1	282	sp|P53750|YN93_YEAST	Uncharacterized hydrolase YNR064C OS=Saccharomyces cerevisiae (strain ATCC 204508 / S288c) OX=559292 GN=YNR064C PE=3 SV=1	290	5	290	296	42.9054	1e-80
scaffold1_1121	996641-997789 - length=382 aa	382	1	343	sp|P39381|YJIJ_ECOLI	Uncharacterized protein YjiJ OS=Escherichia coli (strain K12) OX=83333 GN=yjiJ PE=4 SV=1	392	27	365	364	29.6703	2e-33
scaffold1_1122	998225-999103 - length=292 aa	292	1	280	sp|P94501|GLTR_BACSU	HTH-type transcriptional regulator GltR OS=Bacillus subtilis (strain 168) OX=224308 GN=gltR PE=1 SV=3	296	1	280	280	51.4286	1e-100
scaffold1_1123	999355-1000440 + length=361 aa	361	1	355	sp|Q49W60|2NPD_STAS1	Probable nitronate monooxygenase OS=Staphylococcus saprophyticus subsp. saprophyticus (strain ATCC 15305 / DSM 20229) OX=342451 GN=SSP1854 PE=3 SV=1	355	1	353	358	42.4581	3e-89
scaffold1_1124	1000572-1001372 + length=266 aa	266	1	265	sp|O05412|MURI2_BACSU	Glutamate racemase 2 OS=Bacillus subtilis (strain 168) OX=224308 GN=yrpC PE=1 SV=1	265	1	263	268	47.7612	2e-80
scaffold1_1126	1002658-1003218 - length=186 aa	186	39	171	sp|P54539|YQJB_BACSU	Putative L,D-transpeptidase YqjB OS=Bacillus subtilis (strain 168) OX=224308 GN=yqjB PE=3 SV=1	176	29	161	133	46.6165	3e-32
scaffold1_1127	1003549-1004298 - length=249 aa	249	11	238	sp|P32011|DRRB_STRPE	Daunorubicin/doxorubicin resistance ABC transporter permease protein DrrB OS=Streptomyces peucetius OX=1950 GN=drrB PE=1 SV=1	283	43	269	233	27.897	9e-23
scaffold1_1128	1004299-1005060 - length=253 aa	253	11	223	sp|P32010|DRRA_STRPE	Daunorubicin/doxorubicin resistance ATP-binding protein DrrA OS=Streptomyces peucetius OX=1950 GN=drrA PE=1 SV=1	330	14	228	215	48.8372	1e-65
scaffold1_1130	1005689-1005991 - length=100 aa	100	3	76	sp|C0H3Y4|YIZB_BACSU	Putative DNA-binding protein YizB OS=Bacillus subtilis (strain 168) OX=224308 GN=yizB PE=4 SV=1	115	16	89	74	32.4324	3e-07
scaffold1_1131	1006540-1007442 - length=300 aa	300	16	294	sp|O27435|Y1382_METTH	Uncharacterized transporter MTH_1382 OS=Methanothermobacter thermautotrophicus (strain ATCC 29096 / DSM 1053 / JCM 10044/ NBRC 100330 / Delta H) OX=187420 GN=MTH_1382 PE=3 SV=1	302	26	297	282	27.305	2e-16
scaffold1_1132	1007534-1008967 - length=477 aa	477	12	476	sp|A6UQD0|LADH_METVS	Lactaldehyde dehydrogenase OS=Methanococcus vannielii (strain ATCC 35089 / DSM 1224 / JCM 13029 / OCM 148 / SB) OX=406327 GN=Mevan_0796 PE=3 SV=1	465	1	463	472	42.161	3e-130
scaffold1_1133	1008998-1009732 - length=244 aa	244	4	238	sp|O34817|YVOA_BACSU	HTH-type transcriptional repressor YvoA OS=Bacillus subtilis (strain 168) OX=224308 GN=yvoA PE=1 SV=1	243	2	238	238	31.0924	2e-32
scaffold1_1135	1011313-1013367 - length=684 aa	684	23	684	sp|P32138|SQASE_ECOLI	Sulfoquinovosidase OS=Escherichia coli (strain K12) OX=83333 GN=yihQ PE=1 SV=3	678	18	678	662	58.6103	0
scaffold1_1137	1014168-1014848 - length=226 aa	226	1	215	sp|B5Y9V1|TAL_COPPD	Probable transaldolase OS=Coprothermobacter proteolyticus (strain ATCC 35245 / DSM 5265 / BT) OX=309798 GN=tal PE=3 SV=1	217	1	209	215	44.6512	4e-58
scaffold1_1138	1015012-1016409 - length=465 aa	465	9	463	sp|Q9L7R5|YIHP_SALTY	Putative 2,3-dihydroxypropane-1-sulfonate exporter OS=Salmonella typhimurium (strain LT2 / SGSC1412 / ATCC 700720) OX=99287 GN=yihP PE=3 SV=1	460	1	460	460	53.0435	2e-173
scaffold1_1140	1017213-1018001 - length=262 aa	262	1	200	sp|P39577|DLTE_BACSU	Uncharacterized oxidoreductase DltE OS=Bacillus subtilis (strain 168) OX=224308 GN=dltE PE=3 SV=2	252	1	196	204	39.2157	9e-35
scaffold1_1141	1018029-1019042 - length=337 aa	337	3	336	sp|Q924D0|RT4I1_MOUSE	Reticulon-4-interacting protein 1, mitochondrial OS=Mus musculus OX=10090 GN=Rtn4ip1 PE=1 SV=2	396	41	394	360	28.3333	4e-33
scaffold1_1142	1019393-1020148 - length=251 aa	251	4	197	sp|Q49WS9|Y1627_STAS1	Uncharacterized oxidoreductase SSP1627 OS=Staphylococcus saprophyticus subsp. saprophyticus (strain ATCC 15305 / DSM 20229)OX=342451 GN=SSP1627 PE=3 SV=1	246	7	198	203	34.4828	2e-23
scaffold1_1144	1020577-1021425 - length=282 aa	282	16	277	sp|B0SW62|RUTD_CAUSK	Putative aminoacrylate hydrolase RutD OS=Caulobacter sp. (strain K31) OX=366602 GN=rutD PE=3 SV=1	268	7	263	270	27.037	2e-18
scaffold1_1145	1021536-1022111 - length=191 aa	191	1	191	sp|Q7WY76|YEZE_BACSU	Uncharacterized HTH-type transcriptional regulator YezE OS=Bacillus subtilis (strain 168) OX=224308 GN=yezE PE=4 SV=1	194	1	194	194	34.5361	6e-31
scaffold1_1147	1022667-1023011 - length=114 aa	114	17	112	sp|P42406|HXLR_BACSU	HTH-type transcriptional activator HxlR OS=Bacillus subtilis (strain 168) OX=224308 GN=hxlR PE=1 SV=3	120	11	107	97	58.7629	7e-34
scaffold1_1148	1023158-1023742 + length=194 aa	194	1	182	sp|P45245|Y1544_HAEIN	Uncharacterized NAD(P)H oxidoreductase HI_1544 OS=Haemophilus influenzae (strain ATCC 51907 / DSM 11121 / KW20 / Rd) OX=71421 GN=HI_1544 PE=3 SV=1	202	1	183	183	40.4372	4e-42
scaffold1_1149	1023888-1024550 - length=220 aa	220	17	217	sp|P0A9E9|YEIL_ECOLI	Regulatory protein YeiL OS=Escherichia coli (strain K12) OX=83333 GN=yeiL PE=1 SV=1	219	5	205	201	44.2786	3e-57
scaffold1_1150	1024659-1025294 + length=211 aa	211	33	161	sp|Q8N6F8|MET27_HUMAN	Methyltransferase-like protein 27 OS=Homo sapiens OX=9606 GN=METTL27 PE=1 SV=2	245	68	194	133	29.3233	3e-11
scaffold1_1153	1027160-1027471 - length=103 aa	103	7	99	sp|P20370|DC4C_ACIAD	4-carboxymuconolactone decarboxylase OS=Acinetobacter baylyi (strain ATCC 33305 / BD413 / ADP1) OX=62977 GN=pcaC PE=4 SV=2	134	24	116	93	32.2581	2e-13
scaffold1_1154	1027473-1027883 - length=136 aa	136	1	130	sp|O32183|YUSQ_BACSU	Probable tautomerase YusQ OS=Bacillus subtilis (strain 168) OX=224308 GN=yusQ PE=3 SV=1	127	1	126	130	42.3077	1e-28
scaffold1_1156	1029010-1029594 - length=194 aa	194	2	193	sp|Q54MG7|DJ1_DICDI	Protein DJ-1 homolog OS=Dictyostelium discoideum OX=44689 GN=DDB_G0285969 PE=3 SV=1	205	3	205	203	49.7537	1e-55
scaffold1_1157	1029789-1030175 + length=128 aa	128	1	113	sp|O31497|YEZC_BACSU	Uncharacterized HTH-type transcriptional regulator YezC OS=Bacillus subtilis (strain 168) OX=224308 GN=yezC PE=4 SV=2	139	20	132	113	55.7522	3e-38
scaffold1_1160	1031427-1032263 - length=278 aa	278	1	277	sp|Q55921|PRXC_SYNY3	Putative non-heme chloroperoxidase OS=Synechocystis sp. (strain PCC 6803 / Kazusa) OX=1111708 GN=slr0314 PE=3 SV=1	276	1	276	279	53.0466	2e-97
scaffold1_1161	1032300-1033469 - length=389 aa	389	27	331	sp|O33683|Y4337_RHIME	Uncharacterized protein RA0937 OS=Rhizobium meliloti (strain 1021) OX=266834 GN=RA0937 PE=4 SV=2	409	31	346	332	23.7952	1e-11
scaffold1_1162	1033649-1034293 - length=214 aa	214	1	202	sp|P21367|YCAC_ECOLI	Probable hydrolase YcaC OS=Escherichia coli (strain K12) OX=83333 GN=ycaC PE=1 SV=1	208	1	201	202	71.2871	8e-102
scaffold1_1163	1034468-1035034 - length=188 aa	188	1	179	sp|D3KVM6|HBQR_BURSP	2-hydroxy-1,4-benzoquinone reductase OS=Burkholderia sp. OX=36773 PE=1 SV=1	183	1	178	180	37.2222	2e-39
scaffold1_1164	1035190-1036161 - length=323 aa	323	12	323	sp|P96693|MHQO_BACSU	Putative ring-cleaving dioxygenase MhqO OS=Bacillus subtilis (strain 168) OX=224308 GN=mhqO PE=1 SV=1	312	1	312	312	83.6538	0
scaffold1_1165	1036271-1036669 - length=132 aa	132	1	128	sp|P96694|MHQP_BACSU	Putative oxidoreductase MhqP OS=Bacillus subtilis (strain 168) OX=224308 GN=mhqP PE=2 SV=1	129	1	128	128	58.5938	8e-41
scaffold1_1166	1037000-1038223 - length=407 aa	407	13	399	sp|P27632|CPXM_BACPZ	Cytochrome P450 109 OS=Bacillus subtilis subsp. spizizenii (strain ATCC 23059 / NRRL B-14472 / W23) OX=655816 GN=cyp109 PE=3 SV=1	405	15	400	388	46.9072	2e-125
scaffold1_1170	1039911-1040468 + length=185 aa	185	1	182	sp|O32228|YVAF_BACSU	Uncharacterized HTH-type transcriptional regulator YvaF OS=Bacillus subtilis (strain 168) OX=224308 GN=yvaF PE=4 SV=1	190	1	182	182	43.956	6e-55
scaffold1_1171	1040540-1040845 + length=101 aa	101	1	83	sp|O32227|YVAE_BACSU	Uncharacterized membrane protein YvaE OS=Bacillus subtilis (strain 168) OX=224308 GN=yvaE PE=3 SV=1	119	20	102	83	66.2651	1e-32
scaffold1_1172	1040850-1041260 + length=136 aa	136	1	133	sp|O32226|YVAD_BACSU	Uncharacterized protein YvaD OS=Bacillus subtilis (strain 168) OX=224308 GN=yvaD PE=4 SV=1	133	1	133	133	63.9098	7e-56
scaffold1_1173	1041356-1042345 - length=329 aa	329	3	326	sp|Q2XWK0|SVOP_XENLA	Synaptic vesicle 2-related protein OS=Xenopus laevis OX=8355 GN=svop PE=2 SV=1	548	179	519	344	25.2907	6e-25
scaffold1_1174	1042443-1043552 - length=369 aa	369	6	271	sp|P04387|GAL80_YEAST	Galactose/lactose metabolism regulatory protein GAL80 OS=Saccharomyces cerevisiae (strain ATCC 204508 / S288c) OX=559292 GN=GAL80 PE=1 SV=2	435	18	305	292	30.4795	6e-28
scaffold1_1175	1043678-1044550 + length=290 aa	290	1	276	sp|O34685|YOFA_BACSU	HTH-type transcriptional regulator YofA OS=Bacillus subtilis (strain 168) OX=224308 GN=yofA PE=1 SV=1	285	1	278	282	26.5957	7e-26
scaffold1_1177	1045210-1046004 - length=264 aa	264	10	227	sp|P21336|Y7SR_METFE	Uncharacterized 28.5 kDa protein in 7S RNA 5'region OS=Methanothermus fervidus OX=2180 PE=4 SV=1	251	35	243	218	29.8165	9e-18
scaffold1_1178	1046121-1046720 - length=199 aa	199	6	170	sp|Q9KBI9|RRAAH_BACHD	Putative 4-hydroxy-4-methyl-2-oxoglutarate aldolase OS=Bacillus halodurans (strain ATCC BAA-125 / DSM 18197 / FERM 7344 /JCM 9153 / C-125) OX=272558 GN=BH1938 PE=3 SV=1	210	29	193	165	41.8182	1e-35
scaffold1_1179	1047258-1048109 + length=283 aa	283	1	268	sp|Q97MK5|Y191_CLOAB	Uncharacterized HTH-type transcriptional regulator CA_C0191 OS=Clostridium acetobutylicum (strain ATCC 824 / DSM 792 / JCM 1419 / LMG 5710 / VKM B-1787) OX=272562 GN=CA_C0191 PE=4 SV=1	283	1	271	275	28	1e-15
scaffold1_1180	1048836-1050134 + length=432 aa	432	1	431	sp|P42308|CITN_BACSU	Citrate transporter OS=Bacillus subtilis (strain 168) OX=224308 GN=citN PE=1 SV=2	426	1	425	433	59.1224	0
scaffold1_1183	1050959-1052404 - length=481 aa	481	4	478	sp|O35018|LMRB_BACSU	Lincomycin resistance protein LmrB OS=Bacillus subtilis (strain 168) OX=224308 GN=lmrB PE=3 SV=1	479	4	479	476	63.4454	0
scaffold1_1185	1053581-1055278 - length=565 aa	565	1	534	sp|O32084|YUBD_BACSU	Uncharacterized MFS-type transporter YubD OS=Bacillus subtilis (strain 168) OX=224308 GN=yubD PE=3 SV=1	511	1	508	536	43.6567	3e-135
scaffold1_1186	1055414-1056046 - length=210 aa	210	18	192	sp|P46330|YXBF_BACSU	Uncharacterized HTH-type transcriptional regulator YxbF OS=Bacillus subtilis (strain 168) OX=224308 GN=yxbF PE=4 SV=1	380	9	173	175	26.8571	8e-12
scaffold1_1190	1057704-1058045 - length=113 aa	113	2	113	sp|Q02886|DINB_BACSU	Protein DinB OS=Bacillus subtilis (strain 168) OX=224308 GN=dinB PE=3 SV=2	172	61	172	112	46.4286	2e-29
scaffold1_1191	1058651-1059709 + length=352 aa	352	1	352	sp|A7GSE1|BIOF_BACCN	Putative 8-amino-7-oxononanoate synthase OS=Bacillus cytotoxicus (strain DSM 22905 / CIP 110041 / 391-98 / NVH 391-98) OX=315749 GN=bioF PE=3 SV=1	395	43	395	353	56.9405	4e-150
scaffold1_1192	1059706-1060452 + length=248 aa	248	6	232	sp|Q82SL8|BIOH_NITEU	Pimeloyl-[acyl-carrier protein] methyl ester esterase OS=Nitrosomonas europaea (strain ATCC 19718 / CIP 103999 / KCTC 2705/ NBRC 14298) OX=228410 GN=bioH PE=3 SV=2	252	15	244	232	25.8621	7e-20
scaffold1_1193	1060526-1061269 + length=247 aa	247	1	247	sp|D5DIV9|BIOC_BACMD	Malonyl-[acyl-carrier protein] O-methyltransferase OS=Bacillus megaterium (strain DSM 319) OX=592022 GN=bioC PE=3 SV=1	274	28	274	247	91.498	1e-168
scaffold1_1194	1061688-1061948 + length=86 aa	86	5	85	sp|Q45069|YNFE_BACSU	Uncharacterized protein YnfE OS=Bacillus subtilis (strain 168) OX=224308 GN=ynfE PE=1 SV=1	87	3	83	81	33.3333	4e-09
scaffold1_1196	1063138-1063980 - length=280 aa	280	1	267	sp|O05405|YRHO_BACSU	Uncharacterized protein YrhO OS=Bacillus subtilis (strain 168) OX=224308 GN=yrhO PE=4 SV=1	275	1	267	267	60.2996	2e-112
scaffold1_1197	1064138-1065085 + length=315 aa	315	30	308	sp|O29740|Y510_ARCFU	Uncharacterized transporter AF_0510 OS=Archaeoglobus fulgidus (strain ATCC 49558 / VC-16 / DSM 4304 / JCM 9628 / NBRC 100126)OX=224325 GN=AF_0510 PE=3 SV=1	289	11	289	283	27.2085	2e-24
scaffold1_1198	1065266-1066468 - length=400 aa	400	32	384	sp|P45513|DHAT_CITFR	1,3-propanediol dehydrogenase OS=Citrobacter freundii OX=546 GN=dhaT PE=3 SV=1	387	33	387	356	38.764	2e-75
scaffold1_1199	1066819-1067709 - length=296 aa	296	1	293	sp|P96725|YWQM_BACSU	Uncharacterized HTH-type transcriptional regulator YwqM OS=Bacillus subtilis (strain 168) OX=224308 GN=ywqM PE=4 SV=2	293	1	292	294	49.6599	2e-90
scaffold1_1201	1069396-1069905 - length=169 aa	169	3	167	sp|Q9KL03|ATDA_VIBCH	Spermidine N(1)-acetyltransferase OS=Vibrio cholerae serotype O1 (strain ATCC 39315 / El Tor Inaba N16961) OX=243277 GN=speG PE=1 SV=1	173	2	168	167	28.7425	1e-17
scaffold1_1206	1071524-1072126 - length=200 aa	200	2	187	sp|O34947|YOAZ_BACSU	Uncharacterized protease YoaZ OS=Bacillus subtilis (strain 168) OX=224308 GN=yoaZ PE=3 SV=1	210	4	194	192	35.9375	1e-34
scaffold1_1208	1073307-1074227 - length=306 aa	306	1	271	sp|P37513|YYAK_BACSU	Uncharacterized protein YyaK OS=Bacillus subtilis (strain 168) OX=224308 GN=yyaK PE=4 SV=1	299	1	267	271	41.3284	8e-67
scaffold1_1212	1076641-1077753 + length=370 aa	370	39	370	sp|O34482|ASPG2_BACSU	L-asparaginase 2 OS=Bacillus subtilis (strain 168) OX=224308 GN=ansZ PE=2 SV=1	375	45	375	332	68.6747	2e-153
scaffold1_1215	1080640-1080795 - length=51 aa	51	1	51	sp|C0H3T8|YYZN_BACSU	Uncharacterized membrane protein YyzN OS=Bacillus subtilis (strain 168) OX=224308 GN=yyzN PE=4 SV=1	52	1	51	51	62.7451	2e-09
scaffold1_1216	1081117-1081968 - length=283 aa	283	4	259	sp|P22045|PGFS_LEIMA	9,11-endoperoxide prostaglandin H2 reductase OS=Leishmania major OX=5664 GN=P100/11E PE=1 SV=3	284	9	271	265	52.0755	2e-88
scaffold1_1217	1082212-1082661 + length=149 aa	149	9	120	sp|P44558|Y186_HAEIN	Uncharacterized HTH-type transcriptional regulator HI_0186 OS=Haemophilus influenzae (strain ATCC 51907 / DSM 11121 / KW20/ Rd) OX=71421 GN=HI_0186 PE=1 SV=1	135	3	114	112	33.9286	3e-16
scaffold1_1218	1082816-1083718 - length=300 aa	300	1	289	sp|P39592|YWBI_BACSU	Uncharacterized HTH-type transcriptional regulator YwbI OS=Bacillus subtilis (strain 168) OX=224308 GN=ywbI PE=4 SV=1	301	1	286	290	29.3103	2e-28
scaffold1_1219	1083897-1085000 + length=367 aa	367	52	364	sp|Q01609|Y2218_PSEAE	Uncharacterized protein PA2218 OS=Pseudomonas aeruginosa (strain ATCC 15692 / DSM 22644 / CIP 104116 / JCM 14847 / LMG 12228/ 1C / PRS 101 / PAO1) OX=208964 GN=PA2218 PE=1 SV=2	371	64	371	313	48.8818	2e-95
scaffold1_1221	1085724-1086893 + length=389 aa	389	9	339	sp|P77389|YDHP_ECOLI	Inner membrane transport protein YdhP OS=Escherichia coli (strain K12) OX=83333 GN=ydhP PE=1 SV=1	389	7	332	331	29.003	2e-36
scaffold1_1222	1087025-1087732 + length=235 aa	235	1	235	sp|Q28960|CBR1_PIG	Carbonyl reductase [NADPH] 1 OS=Sus scrofa OX=9823 GN=CBR1 PE=1 SV=3	289	1	277	283	32.8622	2e-34
scaffold1_1224	1088321-1089184 - length=287 aa	287	2	274	sp|Q9GV41|PGFS_TRYBB	9,11-endoperoxide prostaglandin H2 reductase OS=Trypanosoma brucei brucei OX=5702 PE=1 SV=1	276	3	266	275	38.9091	3e-64
scaffold1_1225	1089303-1090064 - length=253 aa	253	130	237	sp|P20370|DC4C_ACIAD	4-carboxymuconolactone decarboxylase OS=Acinetobacter baylyi (strain ATCC 33305 / BD413 / ADP1) OX=62977 GN=pcaC PE=4 SV=2	134	1	108	109	30.2752	5e-13
scaffold1_1238	1096045-1096254 + length=69 aa	69	1	69	sp|P04834|SAS4_BACME	Small, acid-soluble spore protein C4 OS=Bacillus megaterium OX=1404 GN=SASP-C4 PE=3 SV=1	69	1	69	69	100	1e-42
scaffold1_1240	1096717-1097349 - length=210 aa	210	1	210	sp|Q79F14|ESTB_BACSU	Extracellular esterase EstB OS=Bacillus subtilis (strain 168) OX=224308 GN=estB PE=1 SV=1	210	1	210	210	85.2381	5e-124
scaffold1_1244	1100199-1100408 + length=69 aa	69	1	69	sp|P04834|SAS4_BACME	Small, acid-soluble spore protein C4 OS=Bacillus megaterium OX=1404 GN=SASP-C4 PE=3 SV=1	69	1	69	69	100	1e-42
scaffold1_1245	1100740-1101252 + length=170 aa	170	1	170	sp|O06998|YVDQ_BACSU	Uncharacterized protein YvdQ OS=Bacillus subtilis (strain 168) OX=224308 GN=yvdQ PE=4 SV=1	170	1	170	170	63.5294	3e-72
scaffold1_1249	1104265-1104783 - length=172 aa	172	4	172	sp|C1EWU0|Y2790_BACC3	Putative metal-dependent hydrolase BCA_2790 OS=Bacillus cereus (strain 03BB102) OX=572264 GN=BCA_2790 PE=3 SV=1	173	5	173	169	53.8462	1e-62
scaffold1_1251	1105368-1105646 - length=92 aa	92	2	84	sp|Q08DV6|ASB3_BOVIN	Ankyrin repeat and SOCS box protein 3 OS=Bos taurus OX=9913 GN=ASB3 PE=2 SV=1	525	115	198	84	46.4286	2e-13
scaffold1_1255	1107939-1108793 - length=284 aa	284	1	284	sp|P96662|YDEE_BACSU	Uncharacterized HTH-type transcriptional regulator YdeE OS=Bacillus subtilis (strain 168) OX=224308 GN=ydeE PE=4 SV=1	290	7	290	284	81.338	9e-179
scaffold1_1257	1110075-1110554 - length=159 aa	159	8	155	sp|O34775|YOST_BACSU	SPBc2 prophage-derived putative transcriptional regulator YosT OS=Bacillus subtilis (strain 168) OX=224308 GN=yosT PE=4 SV=1	149	1	148	149	38.255	3e-29
scaffold1_1258	1110684-1111568 - length=294 aa	294	7	284	sp|P37497|YYBG_BACSU	Uncharacterized protein YybG OS=Bacillus subtilis (strain 168) OX=224308 GN=yybG PE=4 SV=1	279	1	278	278	61.8705	2e-126
scaffold1_1260	1112022-1112615 - length=197 aa	197	1	194	sp|P96674|YDEQ_BACSU	Uncharacterized NAD(P)H oxidoreductase YdeQ OS=Bacillus subtilis (strain 168) OX=224308 GN=ydeQ PE=3 SV=1	197	4	197	194	77.3196	3e-111
scaffold1_1261	1112736-1113113 + length=125 aa	125	1	124	sp|P96673|YDEP_BACSU	Uncharacterized HTH-type transcriptional regulator YdeP OS=Bacillus subtilis (strain 168) OX=224308 GN=ydeP PE=4 SV=2	128	1	125	125	76	3e-66
scaffold1_1266	1114905-1115687 - length=260 aa	260	4	257	sp|P96679|YDFB_BACSU	Uncharacterized N-acetyltransferase YdfB OS=Bacillus subtilis (strain 168) OX=224308 GN=ydfB PE=3 SV=1	261	7	258	254	34.6457	9e-49
scaffold1_1267	1115779-1116300 - length=173 aa	173	6	150	sp|P05332|YP20_BACLI	Uncharacterized N-acetyltransferase p20 OS=Bacillus licheniformis OX=1402 GN=p20 PE=4 SV=1	178	4	148	145	31.0345	3e-17
scaffold1_1271	1117468-1118733 - length=421 aa	421	1	420	sp|O31703|MOEA_BACSU	Molybdopterin molybdenumtransferase OS=Bacillus subtilis (strain 168) OX=224308 GN=moeA PE=3 SV=1	430	1	421	421	57.2447	8e-178
scaffold1_1272	1118836-1119336 + length=166 aa	166	5	163	sp|A7GTZ9|MOAC_BACCN	Cyclic pyranopterin monophosphate synthase OS=Bacillus cytotoxicus (strain DSM 22905 / CIP 110041 / 391-98 / NVH 391-98)OX=315749 GN=moaC PE=3 SV=1	161	1	159	159	79.2453	3e-89
scaffold1_1273	1119349-1119861 + length=170 aa	170	1	169	sp|Q81KI3|MOAB_BACAN	Molybdenum cofactor biosynthesis protein B OS=Bacillus anthracis OX=1392 GN=moaB PE=3 SV=1	169	1	169	169	73.3728	2e-85
scaffold1_1274	1119895-1120557 - length=220 aa	220	20	203	sp|O32103|YUIH_BACSU	Uncharacterized oxidoreductase YuiH OS=Bacillus subtilis (strain 168) OX=224308 GN=yuiH PE=3 SV=1	198	12	196	185	51.8919	7e-69
scaffold1_1275	1120582-1121457 - length=291 aa	291	3	272	sp|O05255|YUFQ_BACSU	Uncharacterized ABC transporter permease protein YufQ OS=Bacillus subtilis (strain 168) OX=224308 GN=yufQ PE=3 SV=1	319	19	297	289	33.564	4e-34
scaffold1_1276	1121486-1122292 - length=268 aa	268	1	263	sp|O05254|YUFP_BACSU	Uncharacterized ABC transporter permease protein YufP OS=Bacillus subtilis (strain 168) OX=224308 GN=yufP PE=3 SV=1	348	85	348	272	33.4559	4e-32
scaffold1_1277	1122528-1124060 - length=510 aa	510	1	500	sp|O05253|YUFO_BACSU	Uncharacterized ABC transporter ATP-binding protein YufO OS=Bacillus subtilis (strain 168) OX=224308 GN=yufO PE=3 SV=1	510	1	501	501	45.9082	2e-153
scaffold1_1278	1124143-1125171 - length=342 aa	342	8	332	sp|O05252|YUFN_BACSU	Uncharacterized lipoprotein YufN OS=Bacillus subtilis (strain 168) OX=224308 GN=yufN PE=3 SV=2	359	3	343	350	32.5714	3e-36
scaffold1_1280	1125864-1127474 - length=536 aa	536	1	493	sp|O34674|MURJ_BACSU	Lipid II flippase MurJ OS=Bacillus subtilis (strain 168) OX=224308 GN=murJ PE=1 SV=1	544	1	494	495	44.2424	1e-137
scaffold1_1281	1127887-1128465 + length=192 aa	192	1	191	sp|O34960|YJGB_BACSU	Uncharacterized protein YjgB OS=Bacillus subtilis (strain 168) OX=224308 GN=yjgB PE=1 SV=1	191	1	191	195	43.0769	4e-40
scaffold1_1283	1129332-1129997 - length=221 aa	221	48	214	sp|A4IT60|KYNB_GEOTN	Kynurenine formamidase OS=Geobacillus thermodenitrificans (strain NG80-2) OX=420246 GN=kynB PE=3 SV=1	209	40	203	169	33.1361	1e-12
scaffold1_1284	1130092-1131219 - length=375 aa	375	1	371	sp|O07931|YRAM_BACSU	Putative isomerase YraM OS=Bacillus subtilis (strain 168) OX=224308 GN=yraM PE=3 SV=2	367	1	366	371	60.9164	3e-159
scaffold1_1285	1131403-1132263 + length=286 aa	286	1	282	sp|O07906|YRAN_BACSU	Uncharacterized HTH-type transcriptional regulator YraN OS=Bacillus subtilis (strain 168) OX=224308 GN=yraN PE=4 SV=1	289	1	282	282	61.7021	5e-127
scaffold1_1286	1132584-1133876 + length=430 aa	430	1	429	sp|O05407|YRAO_BACSU	Uncharacterized transporter YraO OS=Bacillus subtilis (strain 168) OX=224308 GN=yraO PE=3 SV=1	438	9	437	429	62.9371	0
scaffold1_1291	1135682-1136326 - length=214 aa	214	1	214	sp|O31539|YETJ_BACSU	Uncharacterized protein YetJ OS=Bacillus subtilis (strain 168) OX=224308 GN=yetJ PE=1 SV=1	214	1	214	214	64.9533	5e-93
scaffold1_1292	1136471-1137052 - length=193 aa	193	1	193	sp|Q736T1|CLPP1_BACC1	ATP-dependent Clp protease proteolytic subunit 1 OS=Bacillus cereus (strain ATCC 10987 / NRS 248) OX=222523 GN=clpP1 PE=3 SV=1	193	1	193	193	75.6477	1e-107
scaffold1_1295	1138479-1139729 - length=416 aa	416	28	415	sp|P96740|PGDS_BACSU	Gamma-DL-glutamyl hydrolase OS=Bacillus subtilis (strain 168) OX=224308 GN=pgdS PE=1 SV=2	413	26	412	390	52.8205	5e-143
scaffold2_1297	2363-4360 + length=665 aa	665	24	652	sp|P30538|GLGB_GEOSE	1,4-alpha-glucan branching enzyme GlgB OS=Geobacillus stearothermophilus OX=1422 GN=glgB PE=1 SV=1	639	2	629	629	68.6804	0
scaffold2_1298	4707-5462 + length=251 aa	251	1	245	sp|P39122|GLGC_BACSU	Glucose-1-phosphate adenylyltransferase OS=Bacillus subtilis (strain 168) OX=224308 GN=glgC PE=2 SV=1	380	132	376	245	66.1224	3e-116
scaffold2_1299	5497-6510 + length=337 aa	337	1	335	sp|O08327|GLGD_GEOSE	Glycogen biosynthesis protein GlgD OS=Geobacillus stearothermophilus OX=1422 GN=glgD PE=3 SV=1	343	5	341	339	53.3923	6e-126
scaffold2_1300	6627-7937 + length=436 aa	436	1	433	sp|B7GK04|GLGA_ANOFW	Glycogen synthase OS=Anoxybacillus flavithermus (strain DSM 21510 / WK1) OX=491915 GN=glgA PE=3 SV=1	484	41	476	436	61.6972	0
scaffold2_1301	8002-10362 + length=786 aa	786	1	777	sp|P39123|PHSG_BACSU	Glycogen phosphorylase OS=Bacillus subtilis (strain 168) OX=224308 GN=glgP PE=2 SV=1	798	18	794	777	70.9138	0
scaffold2_1302	10401-11198 - length=265 aa	265	15	233	sp|Q5XDZ5|Y233_STRP6	Uncharacterized protein M6_Spy0233 OS=Streptococcus pyogenes serotype M6 (strain ATCC BAA-946 / MGAS10394) OX=286636 GN=M6_Spy0233 PE=1 SV=1	248	26	236	225	29.7778	2e-14
scaffold2_1303	11293-12045 - length=250 aa	250	3	240	sp|P42408|YTEA_BACSU	Uncharacterized protein YteA OS=Bacillus subtilis (strain 168) OX=224308 GN=yteA PE=4 SV=3	239	2	238	240	49.1667	3e-67
scaffold2_1305	12814-13818 + length=334 aa	334	1	331	sp|P23973|MENF_BACSU	Isochorismate synthase MenF OS=Bacillus subtilis (strain 168) OX=224308 GN=menF PE=3 SV=2	471	143	471	331	47.1299	1e-102
scaffold2_1306	13925-15559 + length=544 aa	544	1	537	sp|Q5KVX6|MEND_GEOKA	2-succinyl-5-enolpyruvyl-6-hydroxy-3-cyclohexene-1-carboxylate synthase OS=Geobacillus kaustophilus (strain HTA426) OX=235909 GN=menD PE=3 SV=1	577	39	572	537	53.6313	0
scaffold2_1307	15566-16372 + length=268 aa	268	5	267	sp|P23974|MENH_BACSU	Putative 2-succinyl-6-hydroxy-2,4-cyclohexadiene-1-carboxylate synthase OS=Bacillus subtilis (strain 168) OX=224308 GN=menH PE=3 SV=2	274	10	273	265	49.0566	5e-88
scaffold2_1308	16389-17207 + length=272 aa	272	4	272	sp|P23966|MENB_BACSU	1,4-dihydroxy-2-naphthoyl-CoA synthase OS=Bacillus subtilis (strain 168) OX=224308 GN=menB PE=1 SV=2	271	3	271	269	91.4498	0
scaffold2_1309	17290-18753 + length=487 aa	487	5	483	sp|C5D6U5|MENE_GEOSW	2-succinylbenzoate--CoA ligase OS=Geobacillus sp. (strain WCH70) OX=471223 GN=menE PE=3 SV=1	492	4	484	484	59.5041	0
scaffold2_1310	18757-19860 + length=367 aa	367	3	364	sp|O34514|MENC_BACSU	o-succinylbenzoate synthase OS=Bacillus subtilis (strain 168) OX=224308 GN=menC PE=1 SV=1	371	4	369	366	54.918	7e-147
scaffold2_1311	20459-22702 + length=747 aa	747	17	747	sp|O83972|RIR1_TREPA	Ribonucleoside-diphosphate reductase subunit alpha OS=Treponema pallidum (strain Nichols) OX=243276 GN=nrdA PE=3 SV=1	845	117	845	740	45.9459	0
scaffold2_1312	22719-23762 + length=347 aa	347	1	347	sp|Q9KFH7|RIR2_BACHD	Ribonucleoside-diphosphate reductase subunit beta OS=Bacillus halodurans (strain ATCC BAA-125 / DSM 18197 / FERM 7344 / JCM 9153 / C-125) OX=272558 GN=nrdB PE=1 SV=1	345	1	345	347	63.6888	2e-158
scaffold2_1316	25535-25993 + length=152 aa	152	1	123	sp|O34589|FLAW_BACSU	Probable flavodoxin 2 OS=Bacillus subtilis (strain 168) OX=224308 GN=ykuP PE=3 SV=2	151	1	124	124	56.4516	5e-41
scaffold2_1317	26024-27061 - length=345 aa	345	3	343	sp|O34505|YTHB_BACSU	Putative cytochrome bd menaquinol oxidase subunit II OS=Bacillus subtilis (strain 168) OX=224308 GN=ythB PE=1 SV=1	346	6	345	344	64.8256	8e-149
scaffold2_1318	27077-28411 - length=444 aa	444	1	439	sp|C0SP90|YTHA_BACSU	Putative cytochrome bd menaquinol oxidase subunit I OS=Bacillus subtilis (strain 168) OX=224308 GN=ythA PE=1 SV=1	443	1	438	439	67.6538	0
scaffold2_1319	28564-28809 + length=81 aa	81	1	81	sp|Q9K6E9|RL31B_BACHD	50S ribosomal protein L31 type B OS=Bacillus halodurans (strain ATCC BAA-125 / DSM 18197 / FERM 7344 / JCM 9153 / C-125)OX=272558 GN=rpmE2 PE=3 SV=1	81	1	81	81	77.7778	8e-43
scaffold2_1320	28839-29798 - length=319 aa	319	36	315	sp|Q8P1N2|ADCA_STRP8	Zinc-binding protein AdcA OS=Streptococcus pyogenes serotype M18 (strain MGAS8232) OX=186103 GN=adcA PE=3 SV=1	515	31	316	287	37.2822	1e-57
scaffold2_1321	29882-30952 - length=356 aa	356	1	349	sp|P94400|YCIC_BACSU	Putative metal chaperone YciC OS=Bacillus subtilis (strain 168) OX=224308 GN=yciC PE=2 SV=1	397	40	391	352	59.9432	3e-151
scaffold2_1322	31189-31761 + length=190 aa	190	1	184	sp|O34872|YTIB_BACSU	Putative carbonic anhydrase YtiB OS=Bacillus subtilis (strain 168) OX=224308 GN=ytiB PE=3 SV=1	187	1	185	185	71.3514	3e-97
scaffold2_1323	31765-31992 - length=75 aa	75	5	74	sp|O34601|YIDD_BACSU	Putative membrane protein insertion efficiency factor OS=Bacillus subtilis (strain 168) OX=224308 GN=ytjA PE=3 SV=1	75	4	73	70	71.4286	8e-32
scaffold2_1324	32143-32616 + length=157 aa	157	1	157	sp|A7Z800|LUXS_BACVZ	S-ribosylhomocysteine lyase OS=Bacillus velezensis (strain DSM 23117 / BGSC 10A6 / FZB42) OX=326423 GN=luxS PE=3 SV=1	157	1	157	157	91.0828	6e-105
scaffold2_1325	32780-33220 + length=146 aa	146	1	145	sp|P80879|G20U_BACSU	General stress protein 20U OS=Bacillus subtilis (strain 168) OX=224308 GN=dps PE=1 SV=3	145	1	145	145	71.0345	2e-72
scaffold2_1326	33312-33737 + length=141 aa	141	28	136	sp|Q9KE91|Y965_BACHD	Uncharacterized protein BH0965 OS=Bacillus halodurans (strain ATCC BAA-125 / DSM 18197 / FERM 7344 / JCM 9153 / C-125) OX=272558 GN=BH0965 PE=3 SV=1	135	18	130	113	50.4425	2e-26
scaffold2_1328	34219-34707 + length=162 aa	162	7	160	sp|O35013|YTKD_BACSU	Putative 8-oxo-dGTP diphosphatase YtkD OS=Bacillus subtilis (strain 168) OX=224308 GN=ytkD PE=1 SV=1	158	1	154	154	56.4935	4e-58
scaffold2_1329	34754-35473 - length=239 aa	239	1	237	sp|O34649|YTLD_BACSU	Uncharacterized ABC transporter permease protein YtlD OS=Bacillus subtilis (strain 168) OX=224308 GN=ytlD PE=3 SV=1	270	31	267	237	75.9494	3e-113
scaffold2_1330	35547-36317 - length=256 aa	256	1	254	sp|O34314|YTLC_BACSU	Uncharacterized ABC transporter ATP-binding protein YtlC OS=Bacillus subtilis (strain 168) OX=224308 GN=ytlC PE=3 SV=1	260	1	254	254	63.7795	4e-111
scaffold2_1331	36319-37317 - length=332 aa	332	5	332	sp|C0SP84|YTLA_BACSU	Putative binding protein YtlA OS=Bacillus subtilis (strain 168) OX=224308 GN=ytlA PE=3 SV=1	334	3	333	331	65.5589	8e-162
scaffold2_1332	37490-38272 + length=260 aa	260	6	258	sp|O34493|YTMA_BACSU	Uncharacterized peptidase YtmA OS=Bacillus subtilis (strain 168) OX=224308 GN=ytmA PE=3 SV=1	257	2	255	254	66.9291	2e-125
scaffold2_1333	38327-38569 + length=80 aa	80	1	80	sp|O34365|YTMB_BACSU	Uncharacterized protein YtmB OS=Bacillus subtilis (strain 168) OX=224308 GN=ytmB PE=1 SV=1	80	1	80	80	58.75	2e-29
scaffold2_1334	38604-40193 - length=529 aa	529	1	527	sp|A7GU41|PCKA_BACCN	Phosphoenolpyruvate carboxykinase (ATP) OS=Bacillus cytotoxicus (strain DSM 22905 / CIP 110041 / 391-98 / NVH 391-98) OX=315749 GN=pckA PE=3 SV=1	528	1	526	527	73.055	0
scaffold2_1335	40818-42020 + length=400 aa	400	1	400	sp|Q65FV8|METK_BACLD	S-adenosylmethionine synthase OS=Bacillus licheniformis (strain ATCC 14580 / DSM 13 / JCM 2505 / NBRC 12200 / NCIMB 9375/ NRRL NRS-1264 / Gibson 46) OX=279010 GN=metK PE=3 SV=1	400	1	400	400	92	0
scaffold2_1336	42052-43197 - length=381 aa	381	1	370	sp|P9WMY5|MGTA_MYCTU	GDP-mannose-dependent alpha-mannosyltransferase OS=Mycobacterium tuberculosis (strain ATCC 25618 / H37Rv) OX=83332 GN=mgtA PE=1 SV=1	378	4	369	380	32.3684	3e-56
scaffold2_1337	43216-43740 - length=174 aa	174	11	168	sp|Q57819|Y374_METJA	Uncharacterized protein MJ0374 OS=Methanocaldococcus jannaschii (strain ATCC 43067 / DSM 2661 / JAL-1 / JCM 10045 / NBRC 100440) OX=243232 GN=MJ0374 PE=4 SV=1	330	165	319	158	31.6456	2e-17
scaffold2_1338	43932-44459 - length=175 aa	175	1	171	sp|O34696|YTOA_BACSU	Uncharacterized transferase YtoA OS=Bacillus subtilis (strain 168) OX=224308 GN=ytoA PE=3 SV=1	171	1	171	171	77.7778	3e-93
scaffold2_1339	44567-45343 + length=258 aa	258	1	258	sp|O34705|PLBAC_BACSU	Phospholipase YtpA OS=Bacillus subtilis (strain 168) OX=224308 GN=ytpA PE=1 SV=1	259	1	259	259	57.1429	4e-104
scaffold2_1340	45375-46433 + length=352 aa	352	1	352	sp|O34707|YTPB_BACSU	Tetraprenyl-beta-curcumene synthase OS=Bacillus subtilis (strain 168) OX=224308 GN=ytpB PE=1 SV=1	367	1	352	352	60.7955	3e-157
scaffold2_1341	46446-47015 - length=189 aa	189	1	189	sp|O34614|YTQB_BACSU	Putative rRNA methylase YtqB OS=Bacillus subtilis (strain 168) OX=224308 GN=ytqB PE=3 SV=1	194	1	189	190	54.2105	7e-71
scaffold2_1342	47012-48007 - length=331 aa	331	14	326	sp|O35008|YTQA_BACSU	Uncharacterized protein YtqA OS=Bacillus subtilis (strain 168) OX=224308 GN=ytqA PE=3 SV=1	322	3	315	313	82.7476	0
scaffold2_1343	48144-48407 + length=87 aa	87	1	83	sp|O32073|YTZC_BACSU	Uncharacterized protein YtzC OS=Bacillus subtilis (strain 168) OX=224308 GN=ytzC PE=4 SV=1	90	1	83	83	54.2169	2e-22
scaffold2_1345	48734-49921 + length=395 aa	395	1	394	sp|O34546|YTTB_BACSU	Uncharacterized MFS-type transporter YttB OS=Bacillus subtilis (strain 168) OX=224308 GN=yttB PE=3 SV=1	397	1	394	395	61.7722	3e-170
scaffold2_1346	50087-51400 + length=437 aa	437	17	418	sp|P42314|YXJC_BACSU	Uncharacterized transporter YxjC OS=Bacillus subtilis (strain 168) OX=224308 GN=yxjC PE=3 SV=3	472	19	454	448	36.1607	7e-74
scaffold2_1348	52194-54608 + length=804 aa	804	1	804	sp|B7GK53|SYL_ANOFW	Leucine--tRNA ligase OS=Anoxybacillus flavithermus (strain DSM 21510 / WK1) OX=491915 GN=leuS PE=3 SV=1	805	1	805	805	85.8385	0
scaffold2_1349	54848-55159 + length=103 aa	103	3	103	sp|O32072|YTWF_BACSU	Putative sulfurtransferase YtwF OS=Bacillus subtilis (strain 168) OX=224308 GN=ytwF PE=4 SV=2	103	2	102	101	62.3762	2e-40
scaffold2_1350	55693-55857 + length=54 aa	54	1	53	sp|P94496|CSE60_BACSU	Sporulation protein cse60 OS=Bacillus subtilis (strain 168) OX=224308 GN=cse60 PE=2 SV=1	60	6	59	54	50	6e-14
scaffold2_1351	55862-57133 - length=423 aa	423	3	421	sp|Q795R8|YTFP_BACSU	Uncharacterized protein YtfP OS=Bacillus subtilis (strain 168) OX=224308 GN=ytfP PE=4 SV=2	420	4	420	419	72.5537	0
scaffold2_1352	57344-58987 + length=547 aa	547	3	536	sp|O34674|MURJ_BACSU	Lipid II flippase MurJ OS=Bacillus subtilis (strain 168) OX=224308 GN=murJ PE=1 SV=1	544	2	539	539	57.5139	0
scaffold2_1353	59039-59755 + length=238 aa	238	1	223	sp|O32068|YTZG_BACSU	Uncharacterized RNA pseudouridine synthase YtzG OS=Bacillus subtilis (strain 168) OX=224308 GN=ytzG PE=3 SV=2	239	1	224	224	59.8214	4e-89
scaffold2_1354	59978-60151 - length=57 aa	57	1	57	sp|O32067|YTZE_BACSU	Uncharacterized HTH-type transcriptional regulator YtzE OS=Bacillus subtilis (strain 168) OX=224308 GN=ytzE PE=1 SV=1	73	17	73	57	82.4561	2e-27
scaffold2_1355	60608-62011 + length=467 aa	467	4	467	sp|O34944|PEPVL_BACSU	Putative dipeptidase YtjP OS=Bacillus subtilis (strain 168) OX=224308 GN=ytjP PE=3 SV=1	463	1	463	467	54.1756	5e-178
scaffold2_1356	62044-62976 - length=310 aa	310	1	309	sp|O34476|CYSM_BACSU	Probable cysteine synthase OS=Bacillus subtilis (strain 168) OX=224308 GN=ytkP PE=3 SV=1	311	2	310	309	76.699	1e-168
scaffold2_1357	63050-63721 + length=223 aa	223	45	220	sp|O34570|THPR_BACSU	RNA 2',3'-cyclic phosphodiesterase OS=Bacillus subtilis (strain 168) OX=224308 GN=ytlP PE=1 SV=1	183	7	182	177	39.548	5e-33
scaffold2_1359	64205-64783 + length=192 aa	192	1	187	sp|O34471|YTLQ_BACSU	Uncharacterized protein YtlQ OS=Bacillus subtilis (strain 168) OX=224308 GN=ytlQ PE=4 SV=1	304	114	300	187	39.5722	4e-42
scaffold2_1360	64876-67017 + length=713 aa	713	7	711	sp|C0SPA0|PULA_BACSU	Pullulanase OS=Bacillus subtilis (strain 168) OX=224308 GN=amyX PE=1 SV=1	718	8	709	709	48.237	0
scaffold2_1361	67179-68003 + length=274 aa	274	69	267	sp|C0SPC1|YTMP_BACSU	Putative phosphotransferase YtmP OS=Bacillus subtilis (strain 168) OX=224308 GN=ytmP PE=3 SV=1	204	1	199	199	58.2915	1e-77
scaffold2_1362	68010-68288 - length=92 aa	92	1	92	sp|O32066|YTZH_BACSU	Uncharacterized protein YtzH OS=Bacillus subtilis (strain 168) OX=224308 GN=ytzH PE=4 SV=1	92	1	92	92	47.8261	2e-26
scaffold2_1363	68416-69066 + length=216 aa	216	1	211	sp|C5D6C2|TRMB_GEOSW	tRNA (guanine-N(7)-)-methyltransferase OS=Geobacillus sp. (strain WCH70) OX=471223 GN=trmB PE=3 SV=1	220	1	211	211	73.4597	8e-118
scaffold2_1364	69142-69999 + length=285 aa	285	1	279	sp|O34760|YTNP_BACSU	Probable quorum-quenching lactonase YtnP OS=Bacillus subtilis (strain 168) OX=224308 GN=ytnP PE=1 SV=2	281	1	279	279	58.0645	5e-121
scaffold2_1365	70432-71505 + length=357 aa	357	1	356	sp|O34924|YTOP_BACSU	Putative aminopeptidase YtoP OS=Bacillus subtilis (strain 168) OX=224308 GN=ytoP PE=3 SV=1	357	1	356	356	72.7528	0
scaffold2_1366	71564-72088 + length=174 aa	174	1	164	sp|Q8EP79|NCPP_OCEIH	Probable non-canonical purine NTP phosphatase OS=Oceanobacillus iheyensis (strain DSM 14371 / CIP 107618 / JCM 11309 / KCTC 3954 / HTE831) OX=221109 GN=OB2237 PE=3 SV=1	170	1	161	165	48.4848	2e-42
scaffold2_1367	72241-72558 + length=105 aa	105	1	101	sp|O34357|YTPP_BACSU	Thioredoxin-like protein YtpP OS=Bacillus subtilis (strain 168) OX=224308 GN=ytpP PE=2 SV=1	107	1	101	101	58.4158	2e-41
scaffold2_1368	72610-73443 + length=277 aa	277	11	274	sp|C5D6B6|Y2742_GEOSW	UPF0354 protein GWCH70_2742 OS=Geobacillus sp. (strain WCH70) OX=471223 GN=GWCH70_2742 PE=3 SV=1	265	1	264	264	67.0455	3e-133
scaffold2_1369	73446-74051 + length=201 aa	201	1	200	sp|O34943|YTPR_BACSU	Putative tRNA-binding protein YtpR OS=Bacillus subtilis (strain 168) OX=224308 GN=ytpR PE=4 SV=1	201	1	200	200	68	1e-87
scaffold2_1370	74481-77591 + length=1036 aa	1036	81	1024	sp|C0SP86|SFTA_BACSU	DNA translocase SftA OS=Bacillus subtilis (strain 168) OX=224308 GN=sftA PE=1 SV=1	952	30	949	1028	48.249	0
scaffold2_1373	78795-80096 + length=433 aa	433	1	432	sp|C5D6B2|MURC_GEOSW	UDP-N-acetylmuramate--L-alanine ligase OS=Geobacillus sp. (strain WCH70) OX=471223 GN=murC PE=3 SV=1	433	1	431	432	76.6204	0
scaffold2_1374	80138-81253 - length=371 aa	371	5	324	sp|P39762|AMPS_BACSU	Aminopeptidase AmpS OS=Bacillus subtilis (strain 168) OX=224308 GN=ampS PE=3 SV=3	410	7	360	359	25.6267	4e-15
scaffold2_1375	81536-82021 + length=161 aa	161	1	137	sp|P40779|YTXG_BACSU	UPF0478 protein YtxG OS=Bacillus subtilis (strain 168) OX=224308 GN=ytxG PE=3 SV=2	140	1	137	137	57.6642	1e-48
scaffold2_1376	82049-82504 + length=151 aa	151	28	139	sp|P40780|YTXH_BACSU	Uncharacterized protein YtxH OS=Bacillus subtilis (strain 168) OX=224308 GN=ytxH PE=4 SV=2	151	23	144	122	39.3443	3e-18
scaffold2_1377	82718-83041 + length=107 aa	107	4	106	sp|P39914|YTXJ_BACSU	Uncharacterized protein YtxJ OS=Bacillus subtilis (strain 168) OX=224308 GN=ytxJ PE=4 SV=1	108	6	108	103	52.4272	2e-35
scaffold2_1378	83520-84596 + length=358 aa	358	1	357	sp|P39912|AROG_BACSU	Protein AroA(G) OS=Bacillus subtilis (strain 168) OX=224308 GN=aroA PE=1 SV=1	358	1	357	357	77.0308	0
scaffold2_1379	85200-86153 + length=317 aa	317	1	317	sp|P46828|CCPA_BACME	Catabolite control protein A OS=Bacillus megaterium OX=1404 GN=ccpA PE=1 SV=1	332	16	332	317	99.6845	0
scaffold2_1380	86207-87010 + length=267 aa	267	1	267	sp|P46826|YTXD_BACME	Uncharacterized 29.3 kDa protein in ccpA 3'region OS=Bacillus megaterium OX=1404 GN=ytxD PE=3 SV=1	267	1	267	267	96.6292	0
scaffold2_1381	87045-87656 + length=203 aa	203	1	203	sp|P46827|YTXE_BACME	Uncharacterized 24.6 kDa protein in ccpA 3'region OS=Bacillus megaterium OX=1404 GN=ytxE PE=3 SV=1	218	16	218	203	97.0443	3e-141
scaffold2_1382	87686-88849 - length=387 aa	387	4	382	sp|P39067|ACUC_BACSU	Acetoin utilization protein AcuC OS=Bacillus subtilis (strain 168) OX=224308 GN=acuC PE=3 SV=1	387	3	381	379	66.4908	0
scaffold2_1383	88849-89490 - length=213 aa	213	1	207	sp|P39066|ACUB_BACSU	Acetoin utilization protein AcuB OS=Bacillus subtilis (strain 168) OX=224308 GN=acuB PE=4 SV=1	214	1	207	207	49.7585	3e-70
scaffold2_1384	89521-90129 - length=202 aa	202	2	202	sp|Q65G33|ACUA_BACLD	Acetoin utilization protein AcuA OS=Bacillus licheniformis (strain ATCC 14580 / DSM 13 / JCM 2505 / NBRC 12200 / NCIMB 9375/ NRRL NRS-1264 / Gibson 46) OX=279010 GN=acuA PE=1 SV=1	210	10	210	201	73.1343	2e-109
scaffold2_1385	90438-92153 + length=571 aa	571	1	571	sp|P39062|ACSA_BACSU	Acetyl-coenzyme A synthetase OS=Bacillus subtilis (strain 168) OX=224308 GN=acsA PE=1 SV=1	572	1	572	572	77.4476	0
scaffold2_1386	92579-93838 + length=419 aa	419	1	418	sp|Q6HCM0|SYY1_BACHK	Tyrosine--tRNA ligase 1 OS=Bacillus thuringiensis subsp. konkukian (strain 97-27) OX=281309 GN=tyrS1 PE=3 SV=1	418	1	418	418	81.5789	0
scaffold2_1387	93911-94513 - length=200 aa	200	1	200	sp|A7Z7P1|RS4_BACVZ	30S ribosomal protein S4 OS=Bacillus velezensis (strain DSM 23117 / BGSC 10A6 / FZB42) OX=326423 GN=rpsD PE=3 SV=1	200	1	200	200	87.5	4e-130
scaffold2_1388	94930-95424 - length=164 aa	164	6	164	sp|O34553|YTSP_BACSU	Protein YtsP OS=Bacillus subtilis (strain 168) OX=224308 GN=ytsP PE=3 SV=2	163	1	161	161	67.7019	5e-76
scaffold2_1390	96266-97060 - length=264 aa	264	2	261	sp|Q9K801|HIS9_BACHD	Histidinol-phosphatase OS=Bacillus halodurans (strain ATCC BAA-125 / DSM 18197 / FERM 7344 / JCM 9153 / C-125) OX=272558 GN=hisK PE=3 SV=1	273	3	264	262	56.4885	3e-100
scaffold2_1392	97274-98965 + length=563 aa	563	1	558	sp|A4IRU1|EZRA_GEOTN	Septation ring formation regulator EzrA OS=Geobacillus thermodenitrificans (strain NG80-2) OX=420246 GN=ezrA PE=3 SV=1	567	1	558	558	44.2652	7e-169
scaffold2_1393	99480-100379 + length=299 aa	299	7	299	sp|O34874|ISCS2_BACSU	Putative cysteine desulfurase IscS 2 OS=Bacillus subtilis (strain 168) OX=224308 GN=iscS2 PE=3 SV=1	381	88	381	294	50.3401	1e-94
scaffold2_1394	100380-101597 + length=405 aa	405	3	405	sp|C5D693|THII_GEOSW	Probable tRNA sulfurtransferase OS=Geobacillus sp. (strain WCH70) OX=471223 GN=thiI PE=3 SV=1	401	1	401	403	66.005	0
scaffold2_1395	101686-101874 + length=62 aa	62	1	62	sp|P02959|SASA_BACME	Small, acid-soluble spore protein A OS=Bacillus megaterium OX=1404 GN=sasP-A PE=1 SV=2	62	1	62	62	100	1e-37
scaffold2_1396	101989-103590 + length=533 aa	533	4	533	sp|O34355|YTCJ_BACSU	Putative amidohydrolase YtcJ OS=Bacillus subtilis (strain 168) OX=224308 GN=ytcJ PE=3 SV=1	529	1	528	531	49.5292	0
scaffold2_1397	103614-104414 - length=266 aa	266	4	266	sp|O34934|NADK2_BACSU	NAD kinase 2 OS=Bacillus subtilis (strain 168) OX=224308 GN=nadK2 PE=3 SV=1	267	5	267	263	63.8783	3e-128
scaffold2_1398	104564-105574 + length=336 aa	336	1	336	sp|O34525|SPPA_BACSU	Putative signal peptide peptidase SppA OS=Bacillus subtilis (strain 168) OX=224308 GN=sppA PE=1 SV=1	335	1	335	337	61.7211	4e-141
scaffold2_1399	105585-106088 + length=167 aa	167	1	162	sp|O34424|YTEJ_BACSU	Uncharacterized membrane protein YteJ OS=Bacillus subtilis (strain 168) OX=224308 GN=yteJ PE=4 SV=1	164	1	159	168	52.381	4e-48
scaffold2_1400	106722-107198 + length=158 aa	158	24	153	sp|O34917|YTFI_BACSU	Uncharacterized protein YtfI OS=Bacillus subtilis (strain 168) OX=224308 GN=ytfI PE=3 SV=1	226	94	224	131	35.8779	4e-21
scaffold2_1401	107212-107679 + length=155 aa	155	1	132	sp|O34806|YTFJ_BACSU	Uncharacterized spore protein YtfJ OS=Bacillus subtilis (strain 168) OX=224308 GN=ytfJ PE=1 SV=1	151	1	132	132	75.7576	1e-59
scaffold2_1402	107817-108350 + length=177 aa	177	17	166	sp|Q9K813|TPX_BACHD	Thiol peroxidase OS=Bacillus halodurans (strain ATCC BAA-125 / DSM 18197 / FERM 7344 / JCM 9153 / C-125) OX=272558 GN=tpx PE=3 SV=1	166	6	155	150	78.6667	3e-85
scaffold2_1403	108498-109490 + length=330 aa	330	10	329	sp|P37876|YTXK_BACSU	Uncharacterized protein YtxK OS=Bacillus subtilis (strain 168) OX=224308 GN=ytxK PE=4 SV=2	329	9	329	321	52.3364	6e-120
scaffold2_1404	109699-110877 + length=392 aa	392	1	392	sp|C5D683|ACKA_GEOSW	Acetate kinase OS=Geobacillus sp. (strain WCH70) OX=471223 GN=ackA PE=3 SV=1	397	5	396	392	84.6939	0
scaffold2_1405	111109-111951 + length=280 aa	280	4	280	sp|P96596|YDBA_BACSU	Uncharacterized protein YdbA OS=Bacillus subtilis (strain 168) OX=224308 GN=ydbA PE=4 SV=1	272	3	268	286	23.4266	1e-08
scaffold2_1407	112606-113814 + length=402 aa	402	1	402	sp|A4IRS3|ASSY_GEOTN	Argininosuccinate synthase OS=Geobacillus thermodenitrificans (strain NG80-2) OX=420246 GN=argG PE=3 SV=1	406	1	402	402	81.3433	0
scaffold2_1408	113811-115199 + length=462 aa	462	1	453	sp|B7GGR5|ARLY_ANOFW	Argininosuccinate lyase OS=Anoxybacillus flavithermus (strain DSM 21510 / WK1) OX=491915 GN=argH PE=3 SV=1	458	1	453	453	78.3664	0
scaffold2_1410	115892-116803 + length=303 aa	303	1	301	sp|P17557|DHA_GEOSE	Alanine dehydrogenase OS=Geobacillus stearothermophilus OX=1422 GN=ald PE=1 SV=1	372	72	371	301	76.412	2e-167
scaffold2_1411	116914-117594 + length=226 aa	226	2	226	sp|Q5WEE4|Y2731_BACSK	UPF0173 metal-dependent hydrolase ABC2731 OS=Bacillus clausii (strain KSM-K16) OX=66692 GN=ABC2731 PE=3 SV=1	228	1	228	228	77.6316	1e-123
scaffold2_1413	118634-119641 + length=335 aa	335	1	334	sp|O34921|YTOI_BACSU	Uncharacterized protein YtoI OS=Bacillus subtilis (strain 168) OX=224308 GN=ytoI PE=4 SV=1	439	104	438	335	69.5522	5e-169
scaffold2_1414	119668-119952 - length=94 aa	94	3	93	sp|O34922|YTPI_BACSU	Uncharacterized membrane protein YtpI OS=Bacillus subtilis (strain 168) OX=224308 GN=ytpI PE=4 SV=1	100	7	97	91	47.2527	2e-22
scaffold2_1415	120216-121154 + length=312 aa	312	1	311	sp|O34600|NRNA_BACSU	Bifunctional oligoribonuclease and PAP phosphatase NrnA OS=Bacillus subtilis (strain 168) OX=224308 GN=nrnA PE=1 SV=1	313	1	311	311	60.4502	9e-144
scaffold2_1416	121193-121711 - length=172 aa	172	1	165	sp|O34460|YTRI_BACSU	Sporulation membrane protein YtrI OS=Bacillus subtilis (strain 168) OX=224308 GN=ytrI PE=2 SV=1	167	1	163	165	38.7879	7e-38
scaffold2_1417	121708-122043 - length=111 aa	111	1	110	sp|C0H3P8|YTRH_BACSU	Sporulation membrane protein YtrH OS=Bacillus subtilis (strain 168) OX=224308 GN=ytrH PE=1 SV=1	113	1	111	111	61.2613	1e-35
scaffold2_1418	122275-125541 + length=1088 aa	1088	1	1087	sp|O34623|DPO3A_BACSU	DNA polymerase III subunit alpha OS=Bacillus subtilis (strain 168) OX=224308 GN=dnaE PE=3 SV=1	1115	31	1114	1092	54.2125	0
scaffold2_1419	125769-126971 + length=400 aa	400	1	399	sp|O34962|MAO4_BACSU	Probable NAD-dependent malic enzyme 4 OS=Bacillus subtilis (strain 168) OX=224308 GN=ytsJ PE=3 SV=1	410	10	408	399	80.7018	0
scaffold2_1420	127108-127653 + length=181 aa	181	6	93	sp|P0ACL9|PDHR_ECOLI	Pyruvate dehydrogenase complex repressor OS=Escherichia coli (strain K12) OX=83333 GN=pdhR PE=1 SV=1	254	28	115	88	37.5	9e-12
scaffold2_1421	127959-128765 + length=268 aa	268	1	259	sp|C5D665|ACCD_GEOSW	Acetyl-coenzyme A carboxylase carboxyl transferase subunit beta OS=Geobacillus sp. (strain WCH70) OX=471223 GN=accD PE=3 SV=1	290	20	278	259	80.695	9e-158
scaffold2_1422	129146-129736 + length=196 aa	196	1	196	sp|C5D664|ACCA_GEOSW	Acetyl-coenzyme A carboxylase carboxyl transferase subunit alpha OS=Geobacillus sp. (strain WCH70) OX=471223 GN=accA PE=3 SV=1	325	130	325	196	77.551	3e-103
scaffold2_1423	130216-131976 + length=586 aa	586	1	586	sp|P80885|KPYK_BACSU	Pyruvate kinase OS=Bacillus subtilis (strain 168) OX=224308 GN=pyk PE=1 SV=2	585	1	585	586	77.1331	0
scaffold2_1424	132053-132448 + length=131 aa	131	3	131	sp|O32064|YTZA_BACSU	UPF0716 protein YtzA OS=Bacillus subtilis (strain 168) OX=224308 GN=ytzA PE=3 SV=1	127	1	127	129	42.6357	4e-30
scaffold2_1425	132488-133453 - length=321 aa	321	12	318	sp|O34991|YTVI_BACSU	Putative transport protein YtvI OS=Bacillus subtilis (strain 168) OX=224308 GN=ytvI PE=3 SV=1	371	60	366	309	49.8382	4e-98
scaffold2_1426	133702-134172 + length=156 aa	156	4	156	sp|O34811|YTWI_BACSU	UPF0756 membrane protein YtwI OS=Bacillus subtilis (strain 168) OX=224308 GN=ytwI PE=3 SV=1	154	1	153	153	76.4706	4e-70
scaffold2_1428	134531-135649 + length=372 aa	372	1	372	sp|P39120|CISY2_BACSU	Citrate synthase 2 OS=Bacillus subtilis (strain 168) OX=224308 GN=citZ PE=1 SV=2	372	1	372	372	76.0753	0
scaffold2_1429	135731-137017 + length=428 aa	428	1	422	sp|P39126|IDH_BACSU	Isocitrate dehydrogenase [NADP] OS=Bacillus subtilis (strain 168) OX=224308 GN=icd PE=1 SV=1	423	1	422	422	88.6256	0
scaffold2_1430	137046-137984 + length=312 aa	312	1	311	sp|Q5KWB7|MDH_GEOKA	Malate dehydrogenase OS=Geobacillus kaustophilus (strain HTA426) OX=235909 GN=mdh PE=3 SV=1	312	1	311	311	87.7814	0
scaffold2_1431	138115-138594 + length=159 aa	159	15	95	sp|Q2RQ36|PHAJ_RHORT	(R)-specific enoyl-CoA hydratase OS=Rhodospirillum rubrum (strain ATCC 11170 / ATH 1.1.1 / DSM 467 / LMG 4362 / NCIB 8255/ S1) OX=269796 GN=phaJ PE=1 SV=1	144	12	92	81	37.037	5e-13
scaffold2_1432	138773-139489 + length=238 aa	238	1	238	sp|P13792|PHOP_BACSU	Alkaline phosphatase synthesis transcriptional regulatory protein PhoP OS=Bacillus subtilis (strain 168) OX=224308 GN=phoP PE=1 SV=4	240	1	240	240	78.3333	5e-133
scaffold2_1433	139608-141254 + length=548 aa	548	1	543	sp|P23545|PHOR_BACSU	Alkaline phosphatase synthesis sensor protein PhoR OS=Bacillus subtilis (strain 168) OX=224308 GN=phoR PE=1 SV=1	579	43	573	546	51.8315	0
scaffold2_1434	141583-144210 + length=875 aa	875	3	875	sp|O34996|DPO1_BACSU	DNA polymerase I OS=Bacillus subtilis (strain 168) OX=224308 GN=polA PE=3 SV=1	880	5	880	876	68.2648	0
scaffold2_1435	144442-145065 + length=207 aa	207	1	203	sp|Q65G93|FPG_BACLD	Formamidopyrimidine-DNA glycosylase OS=Bacillus licheniformis (strain ATCC 14580 / DSM 13 / JCM 2505 / NBRC 12200 / NCIMB 9375 / NRRL NRS-1264 / Gibson 46) OX=279010 GN=mutM PE=3 SV=3	275	71	273	203	67.4877	2e-95
scaffold2_1436	145126-145755 + length=209 aa	209	1	208	sp|C0SP79|YTAF_BACSU	Putative membrane protein YtaF OS=Bacillus subtilis (strain 168) OX=224308 GN=ytaF PE=4 SV=1	210	1	209	209	55.9809	4e-75
scaffold2_1437	145779-146375 + length=198 aa	198	1	196	sp|Q5KWC4|COAE_GEOKA	Dephospho-CoA kinase OS=Geobacillus kaustophilus (strain HTA426) OX=235909 GN=coaE PE=3 SV=1	201	1	196	196	63.2653	2e-85
scaffold2_1438	146594-147625 + length=343 aa	343	1	340	sp|O34425|G3P2_BACSU	Glyceraldehyde-3-phosphate dehydrogenase 2 OS=Bacillus subtilis (strain 168) OX=224308 GN=gapB PE=1 SV=1	340	1	340	340	72.6471	0
scaffold2_1439	148051-148431 + length=126 aa	126	1	123	sp|B7GGU7|SPEH_ANOFW	S-adenosylmethionine decarboxylase proenzyme OS=Anoxybacillus flavithermus (strain DSM 21510 / WK1) OX=491915 GN=speH PE=3 SV=1	124	1	123	123	91.0569	4e-82
scaffold2_1441	149155-149616 + length=153 aa	153	1	152	sp|Q65GA0|NRDR_BACLD	Transcriptional repressor NrdR OS=Bacillus licheniformis (strain ATCC 14580 / DSM 13 / JCM 2505 / NBRC 12200 / NCIMB 9375/ NRRL NRS-1264 / Gibson 46) OX=279010 GN=nrdR PE=3 SV=1	152	1	152	152	82.2368	1e-87
scaffold2_1442	149689-151116 + length=475 aa	475	5	465	sp|P07908|DNAB_BACSU	Replication initiation and membrane attachment protein OS=Bacillus subtilis (strain 168) OX=224308 GN=dnaB PE=1 SV=1	472	4	466	468	48.5043	2e-157
scaffold2_1443	151149-152081 + length=310 aa	310	1	309	sp|P06567|DNAI_BACSU	Primosomal protein DnaI OS=Bacillus subtilis (strain 168) OX=224308 GN=dnaI PE=1 SV=1	311	1	310	310	50	1e-113
scaffold2_1444	152178-153038 + length=286 aa	286	44	269	sp|P06569|YTXC_BACSU	Uncharacterized protein YtxC OS=Bacillus subtilis (strain 168) OX=224308 GN=ytxC PE=4 SV=2	281	40	261	226	35.3982	7e-36
scaffold2_1446	153392-155350 + length=652 aa	652	8	652	sp|P18255|SYT1_BACSU	Threonine--tRNA ligase 1 OS=Bacillus subtilis (strain 168) OX=224308 GN=thrS PE=2 SV=1	643	1	643	645	81.8605	0
scaffold2_1447	155714-156217 + length=167 aa	167	2	167	sp|P55872|IF3_BACSU	Translation initiation factor IF-3 OS=Bacillus subtilis (strain 168) OX=224308 GN=infC PE=3 SV=3	173	7	172	166	84.3373	1e-101
scaffold2_1448	156248-156439 + length=63 aa	63	1	63	sp|C5D637|RL35_GEOSW	50S ribosomal protein L35 OS=Geobacillus sp. (strain WCH70) OX=471223 GN=rpmI PE=3 SV=1	66	4	66	63	84.127	5e-30
scaffold2_1449	156479-156838 + length=119 aa	119	1	119	sp|B7GGV3|RL20_ANOFW	50S ribosomal protein L20 OS=Anoxybacillus flavithermus (strain DSM 21510 / WK1) OX=491915 GN=rplT PE=3 SV=1	119	1	119	119	87.395	4e-70
scaffold2_1450	156899-157159 + length=86 aa	86	4	78	sp|P94519|YSDA_BACSU	Uncharacterized protein YsdA OS=Bacillus subtilis (strain 168) OX=224308 GN=ysdA PE=4 SV=1	89	2	76	75	45.3333	9e-19
scaffold2_1451	157178-157555 - length=125 aa	125	1	121	sp|P94520|YSDB_BACSU	Sigma-w pathway protein YsdB OS=Bacillus subtilis (strain 168) OX=224308 GN=ysdB PE=2 SV=1	130	1	122	123	40.6504	1e-25
scaffold2_1453	158236-159339 + length=367 aa	367	7	367	sp|P94521|YSDC_BACSU	Putative aminopeptidase YsdC OS=Bacillus subtilis (strain 168) OX=224308 GN=ysdC PE=1 SV=1	361	1	361	361	82.5485	0
scaffold2_1454	159396-159605 - length=69 aa	69	2	69	sp|Q65GD0|SSPI_BACLD	Small, acid-soluble spore protein I OS=Bacillus licheniformis (strain ATCC 14580 / DSM 13 / JCM 2505 / NBRC 12200 / NCIMB 9375 / NRRL NRS-1264 / Gibson 46) OX=279010 GN=sspI PE=3 SV=1	70	1	68	68	79.4118	1e-31
scaffold2_1455	159743-160507 + length=254 aa	254	3	253	sp|P94538|YSGA_BACSU	Uncharacterized tRNA/rRNA methyltransferase YsgA OS=Bacillus subtilis (strain 168) OX=224308 GN=ysgA PE=3 SV=2	248	1	248	251	51.3944	6e-89
scaffold2_1456	160846-161880 + length=344 aa	344	1	344	sp|B7GGW8|SYFA_ANOFW	Phenylalanine--tRNA ligase alpha subunit OS=Anoxybacillus flavithermus (strain DSM 21510 / WK1) OX=491915 GN=pheS PE=3 SV=1	344	1	344	344	80.5233	0
scaffold2_1457	161894-164308 + length=804 aa	804	1	803	sp|Q5KWE5|SYFB_GEOKA	Phenylalanine--tRNA ligase beta subunit OS=Geobacillus kaustophilus (strain HTA426) OX=235909 GN=pheT PE=3 SV=1	804	1	803	803	68.4932	0
scaffold2_1458	164342-165256 - length=304 aa	304	1	304	sp|P94541|RNH3_BACSU	Ribonuclease HIII OS=Bacillus subtilis (strain 168) OX=224308 GN=rnhC PE=1 SV=2	313	1	310	311	60.4502	5e-132
scaffold2_1459	165358-165660 + length=100 aa	100	15	100	sp|C5D5R1|ZAPA_GEOSW	Cell division protein ZapA OS=Geobacillus sp. (strain WCH70) OX=471223 GN=zapA PE=3 SV=1	87	1	86	86	72.093	2e-39
scaffold2_1460	165657-166214 + length=185 aa	185	23	183	sp|P94543|YSHB_BACSU	Uncharacterized transmembrane protein YshB OS=Bacillus subtilis (strain 168) OX=224308 GN=yshB PE=4 SV=1	177	19	176	161	44.7205	6e-38
scaffold2_1461	166413-168125 + length=570 aa	570	1	569	sp|P94544|POLX_BACSU	DNA polymerase/3'-5' exonuclease PolX OS=Bacillus subtilis (strain 168) OX=224308 GN=polX PE=1 SV=1	570	1	569	569	65.9051	0
scaffold2_1462	168526-170508 + length=660 aa	660	3	660	sp|C5D5Q8|MUTS2_GEOSW	Endonuclease MutS2 OS=Geobacillus sp. (strain WCH70) OX=471223 GN=mutS2 PE=3 SV=1	784	129	784	658	71.5805	0
scaffold2_1463	170690-171097 + length=135 aa	135	1	134	sp|P94546|YSHE_BACSU	UPF0719 transmembrane protein YshE OS=Bacillus subtilis (strain 168) OX=224308 GN=yshE PE=3 SV=1	134	1	134	134	70.8955	1e-68
scaffold2_1464	171249-172250 - length=333 aa	333	1	333	sp|P42318|YXJG_BACSU	Uncharacterized protein YxjG OS=Bacillus subtilis (strain 168) OX=224308 GN=yxjG PE=4 SV=3	378	46	378	334	67.3653	2e-168
scaffold2_1465	172568-174265 + length=565 aa	565	6	561	sp|P94547|LCFA_BACSU	Long-chain-fatty-acid--CoA ligase OS=Bacillus subtilis (strain 168) OX=224308 GN=lcfA PE=3 SV=1	560	3	557	557	62.6571	0
scaffold2_1466	174562-174963 + length=133 aa	133	1	130	sp|P94548|FADR_BACSU	Fatty acid metabolism regulator protein OS=Bacillus subtilis (strain 168) OX=224308 GN=fadR PE=1 SV=1	194	62	191	130	60	4e-49
scaffold2_1467	175043-175816 + length=257 aa	257	1	257	sp|P94549|FADB_BACSU	Probable enoyl-CoA hydratase OS=Bacillus subtilis (strain 168) OX=224308 GN=fadB PE=2 SV=1	258	1	258	258	53.4884	4e-85
scaffold2_1468	175835-176608 + length=257 aa	257	1	257	sp|P94550|ETFB_BACSU	Electron transfer flavoprotein subunit beta OS=Bacillus subtilis (strain 168) OX=224308 GN=etfB PE=3 SV=1	257	1	257	257	71.9844	4e-117
scaffold2_1469	176642-177622 + length=326 aa	326	1	325	sp|P94551|ETFA_BACSU	Electron transfer flavoprotein subunit alpha OS=Bacillus subtilis (strain 168) OX=224308 GN=etfA PE=3 SV=1	325	1	325	325	68.6154	4e-167
scaffold2_1470	178044-178358 + length=104 aa	104	1	103	sp|P14949|THIO_BACSU	Thioredoxin OS=Bacillus subtilis (strain 168) OX=224308 GN=trxA PE=1 SV=3	104	1	103	103	72.8155	1e-51
scaffold2_1471	178583-180349 + length=588 aa	588	1	586	sp|B9J024|UVRC_BACCQ	UvrABC system protein C OS=Bacillus cereus (strain Q1) OX=361100 GN=uvrC PE=3 SV=1	594	1	588	588	78.0612	0
scaffold2_1472	180722-181966 + length=414 aa	414	5	406	sp|Q59229|AK_BACSG	Aspartokinase OS=Bacillus sp. (strain MGA3) OX=126782 GN=lysC PE=1 SV=1	411	1	402	402	74.8756	0
scaffold2_1473	182018-182545 - length=175 aa	175	37	162	sp|P42955|YSLB_BACSU	Uncharacterized protein YslB OS=Bacillus subtilis (strain 168) OX=224308 GN=yslB PE=1 SV=1	148	20	146	128	46.875	7e-38
scaffold2_1474	183035-183643 + length=202 aa	202	1	201	sp|P08064|DHSC_BACSU	Succinate dehydrogenase cytochrome b558 subunit OS=Bacillus subtilis (strain 168) OX=224308 GN=sdhC PE=1 SV=2	202	1	201	201	72.6368	9e-111
scaffold2_1475	183673-185460 + length=595 aa	595	1	586	sp|P08065|SDHA_BACSU	Succinate dehydrogenase flavoprotein subunit OS=Bacillus subtilis (strain 168) OX=224308 GN=sdhA PE=3 SV=4	586	1	586	586	87.2014	0
scaffold2_1476	185464-186237 + length=257 aa	257	8	257	sp|P08066|SDHB_BACSU	Succinate dehydrogenase iron-sulfur subunit OS=Bacillus subtilis (strain 168) OX=224308 GN=sdhB PE=3 SV=3	253	4	253	250	85.2	6e-167
scaffold2_1477	186301-186750 + length=149 aa	149	1	146	sp|P11469|YSMA_BACSU	Uncharacterized protein YsmA OS=Bacillus subtilis (strain 168) OX=224308 GN=ysmA PE=4 SV=1	147	1	143	147	46.2585	2e-39
scaffold2_1479	187830-188327 + length=165 aa	165	2	163	sp|O07535|KHTT_BACSU	K(+)/H(+) antiporter subunit KhtT OS=Bacillus subtilis (strain 168) OX=224308 GN=khtT PE=1 SV=1	165	3	164	162	61.7284	5e-70
scaffold2_1480	188439-189542 + length=367 aa	367	1	366	sp|O07536|KHTU_BACSU	K(+)/H(+) antiporter subunit KhtU OS=Bacillus subtilis (strain 168) OX=224308 GN=khtU PE=1 SV=2	405	38	402	366	80.3279	0
scaffold2_1481	189739-190473 + length=244 aa	244	7	239	sp|Q65M64|SSUB_BACLD	Aliphatic sulfonates import ATP-binding protein SsuB OS=Bacillus licheniformis (strain ATCC 14580 / DSM 13 / JCM 2505 / NBRC 12200 / NCIMB 9375 / NRRL NRS-1264 / Gibson 46) OX=279010 GN=ssuB PE=3 SV=1	255	10	242	233	69.0987	4e-118
scaffold2_1482	190507-191493 + length=328 aa	328	1	327	sp|P40400|SSUA_BACSU	Putative aliphatic sulfonates-binding protein OS=Bacillus subtilis (strain 168) OX=224308 GN=ssuA PE=2 SV=1	332	1	325	327	59.633	2e-128
scaffold2_1483	191498-192358 + length=286 aa	286	26	284	sp|P40401|SSUC_BACSU	Putative aliphatic sulfonates transport permease protein SsuC OS=Bacillus subtilis (strain 168) OX=224308 GN=ssuC PE=2 SV=1	276	19	276	259	71.4286	8e-122
scaffold2_1484	192428-192982 + length=184 aa	184	4	182	sp|Q88R97|SSUE_PSEPK	FMN reductase (NADPH) OS=Pseudomonas putida (strain ATCC 47054 / DSM 6125 / NCIMB 11950 / KT2440) OX=160488 GN=ssuE PE=3 SV=1	197	3	181	179	48.0447	6e-51
scaffold2_1485	192979-194103 + length=374 aa	374	1	369	sp|Q65M61|SSUD_BACLD	Alkanesulfonate monooxygenase OS=Bacillus licheniformis (strain ATCC 14580 / DSM 13 / JCM 2505 / NBRC 12200 / NCIMB 9375/ NRRL NRS-1264 / Gibson 46) OX=279010 GN=ssuD PE=3 SV=1	376	1	368	369	70.4607	0
scaffold2_1487	194617-196635 + length=672 aa	672	7	668	sp|P42971|PBPC_BACSU	Penicillin-binding protein 3 OS=Bacillus subtilis (strain 168) OX=224308 GN=pbpC PE=3 SV=1	668	9	666	668	44.012	0
scaffold2_1488	197078-197710 + length=210 aa	210	6	210	sp|O34454|YKAA_BACSU	UPF0111 protein YkaA OS=Bacillus subtilis (strain 168) OX=224308 GN=ykaA PE=3 SV=1	205	1	205	205	64.3902	9e-90
scaffold2_1489	197726-198724 + length=332 aa	332	1	332	sp|O34436|PIT_BACSU	Probable low-affinity inorganic phosphate transporter OS=Bacillus subtilis (strain 168) OX=224308 GN=pit PE=3 SV=2	333	1	333	333	83.7838	5e-175
scaffold2_1490	198838-199452 + length=204 aa	204	1	204	sp|O32245|YVBH_BACSU	Uncharacterized protein YvbH OS=Bacillus subtilis (strain 168) OX=224308 GN=yvbH PE=4 SV=1	204	1	204	204	60.7843	8e-85
scaffold2_1491	199664-200107 + length=147 aa	147	1	147	sp|P97247|YSMB_BACSU	Uncharacterized HTH-type transcriptional regulator YsmB OS=Bacillus subtilis (strain 168) OX=224308 GN=ysmB PE=4 SV=1	146	1	146	147	65.9864	5e-65
scaffold2_1492	200181-200912 + length=243 aa	243	1	243	sp|C5D5M9|MURI_GEOSW	Glutamate racemase OS=Geobacillus sp. (strain WCH70) OX=471223 GN=murI PE=3 SV=1	264	22	264	243	70.7819	5e-124
scaffold2_1493	201026-202111 + length=361 aa	361	1	361	sp|P39072|GERM_BACSU	Spore germination protein GerM OS=Bacillus subtilis (strain 168) OX=224308 GN=gerM PE=1 SV=2	366	1	366	367	59.1281	7e-144
scaffold2_1494	202246-202992 + length=248 aa	248	1	243	sp|B7IIZ1|RNPH_BACC2	Ribonuclease PH OS=Bacillus cereus (strain G9842) OX=405531 GN=rph PE=3 SV=1	245	1	244	244	73.7705	1e-134
scaffold2_1496	203695-204123 + length=142 aa	142	1	140	sp|P94559|YSNB_BACSU	Putative metallophosphoesterase YsnB OS=Bacillus subtilis (strain 168) OX=224308 GN=ysnB PE=3 SV=2	169	30	169	140	47.1429	5e-45
scaffold2_1497	204969-206696 + length=575 aa	575	4	575	sp|P37251|ILVB_BACSU	Acetolactate synthase large subunit OS=Bacillus subtilis (strain 168) OX=224308 GN=ilvB PE=1 SV=4	574	1	574	574	72.9965	0
scaffold2_1498	206693-207205 + length=170 aa	170	1	169	sp|P37252|ILVH_BACSU	Acetolactate synthase small subunit OS=Bacillus subtilis (strain 168) OX=224308 GN=ilvH PE=3 SV=3	172	1	169	169	66.8639	4e-81
scaffold2_1499	207269-208294 + length=341 aa	341	1	341	sp|C5D5M1|ILVC_GEOSW	Ketol-acid reductoisomerase (NADP(+)) OS=Geobacillus sp. (strain WCH70) OX=471223 GN=ilvC PE=3 SV=1	341	1	341	341	81.5249	0
scaffold2_1500	208596-209816 + length=406 aa	406	1	404	sp|C5D5M0|LEU1_GEOSW	2-isopropylmalate synthase OS=Geobacillus sp. (strain WCH70) OX=471223 GN=leuA PE=3 SV=1	515	106	510	405	66.9136	0
scaffold2_1501	209836-210945 + length=369 aa	369	1	369	sp|P41019|LEU3_BACMD	3-isopropylmalate dehydrogenase OS=Bacillus megaterium (strain DSM 319) OX=592022 GN=leuB PE=3 SV=2	369	1	369	369	99.729	0
scaffold2_1502	211004-212419 + length=471 aa	471	1	470	sp|Q5KWJ5|LEUC_GEOKA	3-isopropylmalate dehydratase large subunit OS=Geobacillus kaustophilus (strain HTA426) OX=235909 GN=leuC PE=3 SV=1	471	1	470	470	74.6809	0
scaffold2_1503	212434-213024 + length=196 aa	196	1	192	sp|B7GH22|LEUD_ANOFW	3-isopropylmalate dehydratase small subunit OS=Anoxybacillus flavithermus (strain DSM 21510 / WK1) OX=491915 GN=leuD PE=3 SV=1	194	1	192	192	68.75	2e-94
scaffold2_1504	213126-214127 + length=333 aa	333	1	333	sp|P94569|YSOA_BACSU	TPR repeat-containing protein YsoA OS=Bacillus subtilis (strain 168) OX=224308 GN=ysoA PE=4 SV=2	334	1	334	335	35.8209	3e-58
scaffold2_1505	214349-215635 + length=428 aa	428	1	423	sp|A8FFW0|TIG_BACP2	Trigger factor OS=Bacillus pumilus (strain SAFR-032) OX=315750 GN=tig PE=3 SV=1	424	1	423	423	76.1229	0
scaffold2_1506	216020-217285 + length=421 aa	421	1	421	sp|Q6HD54|CLPX_BACHK	ATP-dependent Clp protease ATP-binding subunit ClpX OS=Bacillus thuringiensis subsp. konkukian (strain 97-27) OX=281309 GN=clpX PE=3 SV=1	419	1	419	421	87.4109	0
scaffold2_1507	217438-219105 + length=555 aa	555	1	535	sp|P42425|LON2_BACSU	Lon protease 2 OS=Bacillus subtilis (strain 168) OX=224308 GN=lon2 PE=2 SV=2	552	1	535	535	76.8224	0
scaffold2_1508	219365-221689 + length=774 aa	774	1	774	sp|P37945|LON1_BACSU	Lon protease 1 OS=Bacillus subtilis (strain 168) OX=224308 GN=lon1 PE=1 SV=1	774	1	774	774	75.1938	0
scaffold2_1509	221686-222273 + length=195 aa	195	1	190	sp|C5D5L1|ENGB_GEOSW	Probable GTP-binding protein EngB OS=Geobacillus sp. (strain WCH70) OX=471223 GN=engB PE=3 SV=1	193	1	190	190	76.3158	1e-109
scaffold2_1510	222367-222852 - length=161 aa	161	1	161	sp|P40736|YSXD_BACSU	Uncharacterized membrane protein YsxD OS=Bacillus subtilis (strain 168) OX=224308 GN=ysxD PE=4 SV=3	165	1	161	161	24.8447	6e-14
scaffold2_1511	223182-224522 + length=446 aa	446	1	446	sp|Q8GCB0|HEM1_BACME	Glutamyl-tRNA reductase OS=Bacillus megaterium OX=1404 GN=hemA PE=3 SV=1	446	1	446	446	99.7758	0
scaffold2_1512	224546-225370 + length=274 aa	274	3	270	sp|P16645|HEMX_BACSU	Protein HemX OS=Bacillus subtilis (strain 168) OX=224308 GN=hemX PE=4 SV=2	276	6	273	268	66.791	3e-109
scaffold2_1513	225384-226316 + length=310 aa	310	1	310	sp|C5D5K7|HEM3_GEOSW	Porphobilinogen deaminase OS=Geobacillus sp. (strain WCH70) OX=471223 GN=hemC PE=3 SV=1	311	1	310	310	71.2903	5e-162
scaffold2_1514	226316-227089 + length=257 aa	257	1	254	sp|P21248|HEM4_BACSU	Uroporphyrinogen-III synthase OS=Bacillus subtilis (strain 168) OX=224308 GN=hemD PE=3 SV=2	262	1	254	258	37.9845	2e-46
scaffold2_1515	227107-228087 + length=326 aa	326	2	326	sp|Q9K8G2|HEM2_BACHD	Delta-aminolevulinic acid dehydratase OS=Bacillus halodurans (strain ATCC BAA-125 / DSM 18197 / FERM 7344 / JCM 9153 / C-125)OX=272558 GN=hemB PE=3 SV=1	328	3	327	325	78.1538	0
scaffold2_1516	228104-229393 + length=429 aa	429	1	427	sp|P30949|GSA_BACSU	Glutamate-1-semialdehyde 2,1-aminomutase OS=Bacillus subtilis (strain 168) OX=224308 GN=hemL PE=1 SV=1	430	1	427	427	84.0749	0
scaffold2_1517	229496-230689 + length=397 aa	397	24	153	sp|P37963|SP6D_BACSU	Stage VI sporulation protein D OS=Bacillus subtilis (strain 168) OX=224308 GN=spoVID PE=1 SV=1	575	7	136	130	56.1538	4e-41
scaffold2_1518	230767-231816 + length=349 aa	349	7	340	sp|P37964|YSXE_BACSU	Uncharacterized protein YsxE OS=Bacillus subtilis (strain 168) OX=224308 GN=ysxE PE=4 SV=1	341	3	336	337	38.5757	1e-71
scaffold2_1519	231828-232025 - length=65 aa	65	1	65	sp|C0H465|YSZA_BACSU	Uncharacterized membrane protein YszA OS=Bacillus subtilis (strain 168) OX=224308 GN=yszA PE=4 SV=1	63	1	63	65	58.4615	4e-13
scaffold2_1520	232568-235225 + length=885 aa	885	6	884	sp|Q65GK8|SYV_BACLD	Valine--tRNA ligase OS=Bacillus licheniformis (strain ATCC 14580 / DSM 13 / JCM 2505 / NBRC 12200 / NCIMB 9375 / NRRL NRS-1264/ Gibson 46) OX=279010 GN=valS PE=3 SV=1	880	1	879	879	85.3242	0
scaffold2_1521	235322-236620 + length=432 aa	432	1	430	sp|Q05865|FOLC_BACSU	Dihydrofolate synthase/folylpolyglutamate synthase OS=Bacillus subtilis (strain 168) OX=224308 GN=folC PE=3 SV=2	430	1	429	430	50.6977	3e-151
scaffold2_1522	236777-237334 + length=185 aa	185	14	185	sp|O31845|YOZB_BACSU	Uncharacterized membrane protein YozB OS=Bacillus subtilis (strain 168) OX=224308 GN=yozB PE=4 SV=1	178	9	178	172	65.6977	2e-69
scaffold2_1524	237711-238502 + length=263 aa	263	9	247	sp|P15378|LEP4_BACSU	Type 4 prepilin-like proteins leader peptide-processing enzyme OS=Bacillus subtilis (strain 168) OX=224308 GN=comC PE=2 SV=2	248	6	244	239	44.3515	6e-67
scaffold2_1526	239770-240339 + length=189 aa	189	5	187	sp|Q9K8H3|MAF_BACHD	Septum formation protein Maf OS=Bacillus halodurans (strain ATCC BAA-125 / DSM 18197 / FERM 7344 / JCM 9153 / C-125) OX=272558 GN=maf PE=3 SV=1	190	4	186	183	60.6557	1e-77
scaffold2_1527	240571-241041 + length=156 aa	156	2	156	sp|A4IRD9|Y2548_GEOTN	UPF0758 protein GTNG_2548 OS=Geobacillus thermodenitrificans (strain NG80-2) OX=420246 GN=GTNG_2548 PE=3 SV=1	226	72	226	155	76.7742	4e-86
scaffold2_1528	241271-242296 + length=341 aa	341	1	336	sp|Q01465|MREB_BACSU	Rod shape-determining protein MreB OS=Bacillus subtilis (strain 168) OX=224308 GN=mreB PE=1 SV=3	337	1	336	336	88.0952	0
scaffold2_1529	242574-243197 + length=207 aa	207	2	196	sp|Q8Y6Y4|MREC_LISMO	Cell shape-determining protein MreC OS=Listeria monocytogenes serovar 1/2a (strain ATCC BAA-679 / EGD-e) OX=169963 GN=mreC PE=1 SV=1	295	88	279	195	48.7179	5e-59
scaffold2_1530	243197-243715 + length=172 aa	172	1	167	sp|Q01467|MRED_BACSU	Rod shape-determining protein MreD OS=Bacillus subtilis (strain 168) OX=224308 GN=mreD PE=1 SV=1	172	1	167	167	43.1138	4e-40
scaffold2_1531	244333-244515 + length=60 aa	60	1	60	sp|Q5KWN7|MINC_GEOKA	Probable septum site-determining protein MinC OS=Geobacillus kaustophilus (strain HTA426) OX=235909 GN=minC PE=3 SV=1	227	169	227	60	58.3333	8e-18
scaffold2_1532	244665-245318 + length=217 aa	217	1	217	sp|Q01464|MIND_BACSU	Septum site-determining protein MinD OS=Bacillus subtilis (strain 168) OX=224308 GN=minD PE=1 SV=1	268	50	268	219	75.3425	9e-120
scaffold2_1533	245439-246221 + length=260 aa	260	1	260	sp|P26936|SP4FA_BACSU	Stage IV sporulation protein FA OS=Bacillus subtilis (strain 168) OX=224308 GN=spoIVFA PE=1 SV=1	264	1	264	268	41.0448	1e-61
scaffold2_1534	246238-247080 + length=280 aa	280	1	280	sp|P26937|SP4FB_BACSU	Stage IV sporulation protein FB OS=Bacillus subtilis (strain 168) OX=224308 GN=spoIVFB PE=1 SV=1	288	9	288	280	48.5714	1e-89
scaffold2_1535	247164-248633 + length=489 aa	489	7	418	sp|P45175|RNG_HAEIN	Ribonuclease G OS=Haemophilus influenzae (strain ATCC 51907 / DSM 11121 / KW20 / Rd) OX=71421 GN=rng PE=3 SV=1	491	7	429	435	35.8621	5e-73
scaffold2_1536	248798-249106 + length=102 aa	102	1	102	sp|Q8Y6Y9|RL21_LISMO	50S ribosomal protein L21 OS=Listeria monocytogenes serovar 1/2a (strain ATCC BAA-679 / EGD-e) OX=169963 GN=rplU PE=3 SV=1	102	1	102	102	88.2353	5e-58
scaffold2_1537	249116-249448 + length=110 aa	110	1	110	sp|P26942|YSXB_BACSU	Uncharacterized protein YsxB OS=Bacillus subtilis (strain 168) OX=224308 GN=ysxB PE=4 SV=2	112	1	110	110	49.0909	2e-34
scaffold2_1538	249465-249758 + length=97 aa	97	2	95	sp|A7Z783|RL27_BACVZ	50S ribosomal protein L27 OS=Bacillus velezensis (strain DSM 23117 / BGSC 10A6 / FZB42) OX=326423 GN=rpmA PE=3 SV=1	94	1	94	94	92.5532	7e-56
scaffold2_1539	249930-250466 + length=178 aa	178	6	142	sp|P06535|SP0B_BACSU	Sporulation initiation phosphotransferase B OS=Bacillus subtilis (strain 168) OX=224308 GN=spo0B PE=1 SV=1	192	20	158	139	41.0072	6e-30
scaffold2_1540	250518-251804 + length=428 aa	428	1	428	sp|B1HVB2|OBG_LYSSC	GTPase Obg OS=Lysinibacillus sphaericus (strain C3-41) OX=444177 GN=obg PE=3 SV=2	429	1	429	429	79.4872	0
scaffold2_1541	251895-252287 + length=130 aa	130	1	130	sp|Q65GM8|Y2918_BACLD	UPF0735 ACT domain-containing protein BLi02918/BL01157 OS=Bacillus licheniformis (strain ATCC 14580 / DSM 13 / JCM 2505 /NBRC 12200 / NCIMB 9375 / NRRL NRS-1264 / Gibson 46) OX=279010 GN=BLi02918 PE=3 SV=1	147	18	147	130	71.5385	1e-64
scaffold2_1542	252316-253188 + length=290 aa	290	5	279	sp|P21203|PHEA_BACSU	Prephenate dehydratase OS=Bacillus subtilis (strain 168) OX=224308 GN=pheA PE=4 SV=1	285	2	280	279	64.5161	4e-121
scaffold2_1543	253218-253682 - length=154 aa	154	1	153	sp|P39667|NADR_BACSU	Transcription repressor NadR OS=Bacillus subtilis (strain 168) OX=224308 GN=nadR PE=1 SV=2	180	27	180	154	62.3377	6e-61
scaffold2_1544	253779-254915 - length=378 aa	378	1	374	sp|P38033|NIFS_BACSU	Putative cysteine desulfurase NifS OS=Bacillus subtilis (strain 168) OX=224308 GN=nifS PE=2 SV=1	395	1	376	376	44.4149	1e-112
scaffold2_1545	255005-256549 + length=514 aa	514	16	501	sp|P38032|NADB_BACSU	L-aspartate oxidase OS=Bacillus subtilis (strain 168) OX=224308 GN=nadB PE=3 SV=1	531	22	500	493	44.6247	1e-134
scaffold2_1546	256586-257479 + length=297 aa	297	1	275	sp|P39666|NADC_BACSU	Probable nicotinate-nucleotide pyrophosphorylase [carboxylating] OS=Bacillus subtilis (strain 168) OX=224308 GN=nadC PE=1 SV=2	289	1	274	275	61.0909	1e-117
scaffold2_1547	257505-258536 + length=343 aa	343	1	343	sp|B7GIR9|NADA_ANOFW	Quinolinate synthase A OS=Anoxybacillus flavithermus (strain DSM 21510 / WK1) OX=491915 GN=nadA PE=3 SV=1	367	25	367	343	75.8017	0
scaffold2_1548	258751-260031 + length=426 aa	426	3	276	sp|O32062|SAFA_BACSU	SpoIVD-associated factor A OS=Bacillus subtilis (strain 168) OX=224308 GN=safA PE=1 SV=1	387	1	269	295	37.6271	1e-27
scaffold2_1551	261844-262989 - length=381 aa	381	27	277	sp|P94560|YSNF_BACSU	Stress response protein YsnF OS=Bacillus subtilis (strain 168) OX=224308 GN=ysnF PE=2 SV=3	273	2	260	267	31.8352	8e-34
scaffold2_1552	263274-263726 + length=150 aa	150	5	140	sp|O05391|BOFC_BACSU	Protein BofC OS=Bacillus subtilis (strain 168) OX=224308 GN=bofC PE=1 SV=1	170	31	168	138	39.8551	3e-27
scaffold2_1553	264258-264659 + length=133 aa	133	2	132	sp|A9VIP7|RUVA_BACWK	Holliday junction ATP-dependent DNA helicase RuvA OS=Bacillus weihenstephanensis (strain KBAB4) OX=315730 GN=ruvA PE=3 SV=1	205	72	202	131	70.229	1e-58
scaffold2_1554	264676-265677 + length=333 aa	333	1	331	sp|O32055|RUVB_BACSU	Holliday junction ATP-dependent DNA helicase RuvB OS=Bacillus subtilis (strain 168) OX=224308 GN=ruvB PE=1 SV=2	334	1	331	331	80.3625	0
scaffold2_1555	265683-265874 + length=63 aa	63	2	63	sp|C0H463|YRZS_BACSU	Uncharacterized membrane protein YrzS OS=Bacillus subtilis (strain 168) OX=224308 GN=yrzS PE=4 SV=1	66	5	66	62	56.4516	5e-20
scaffold2_1556	265982-266926 + length=314 aa	314	1	314	sp|C5D5E6|QUEA_GEOSW	S-adenosylmethionine:tRNA ribosyltransferase-isomerase OS=Geobacillus sp. (strain WCH70) OX=471223 GN=queA PE=3 SV=1	342	29	342	314	76.7516	0
scaffold2_1557	266950-268089 + length=379 aa	379	1	379	sp|A9VIP3|TGT_BACWK	Queuine tRNA-ribosyltransferase OS=Bacillus weihenstephanensis (strain KBAB4) OX=315730 GN=tgt PE=3 SV=1	379	1	379	379	89.1821	0
scaffold2_1558	268162-268425 + length=87 aa	87	2	87	sp|O32052|YRBF_BACSU	Sec translocon accessory complex subunit YrbF OS=Bacillus subtilis (strain 168) OX=224308 GN=yrbF PE=3 SV=1	89	4	89	86	62.7907	4e-35
scaffold2_1559	268461-268829 - length=122 aa	122	3	122	sp|O32051|YRZE_BACSU	Uncharacterized membrane protein YrzE OS=Bacillus subtilis (strain 168) OX=224308 GN=yrzE PE=4 SV=1	150	30	149	120	42.5	4e-26
scaffold2_1560	269006-269644 + length=212 aa	212	4	206	sp|O32050|YRBG_BACSU	UPF0702 transmembrane protein YrbG OS=Bacillus subtilis (strain 168) OX=224308 GN=yrbG PE=3 SV=1	218	10	211	203	58.6207	9e-78
scaffold2_1561	269665-271215 - length=516 aa	516	4	510	sp|Q00758|SP5B_BACSU	Stage V sporulation protein B OS=Bacillus subtilis (strain 168) OX=224308 GN=spoVB PE=2 SV=1	518	6	512	509	63.8507	0
scaffold2_1562	271339-271632 + length=97 aa	97	3	97	sp|O32049|COMN_BACSU	Post-transcriptional regulator ComN OS=Bacillus subtilis (strain 168) OX=224308 GN=comN PE=1 SV=1	98	4	98	96	46.875	9e-19
scaffold2_1563	271770-274007 + length=745 aa	745	2	740	sp|O32047|SECDF_BACSU	Protein translocase subunit SecDF OS=Bacillus subtilis (strain 168) OX=224308 GN=secDF PE=1 SV=2	737	1	737	740	62.973	0
scaffold2_1564	274148-276490 + length=780 aa	780	1	780	sp|O32044|RECJ_BACSU	Single-stranded-DNA-specific exonuclease RecJ OS=Bacillus subtilis (strain 168) OX=224308 GN=recJ PE=3 SV=1	786	1	778	780	55.7692	0
scaffold2_1565	276506-277018 + length=170 aa	170	1	170	sp|O34443|APT_BACSU	Adenine phosphoribosyltransferase OS=Bacillus subtilis (strain 168) OX=224308 GN=apt PE=3 SV=1	170	1	170	170	82.3529	7e-100
scaffold2_1566	277204-279402 + length=732 aa	732	1	732	sp|O54408|RELA_BACSU	GTP pyrophosphokinase OS=Bacillus subtilis (strain 168) OX=224308 GN=relA PE=1 SV=3	734	1	734	736	81.3859	0
scaffold2_1567	279870-280772 - length=300 aa	300	39	291	sp|O32041|YRVJ_BACSU	Putative N-acetylmuramoyl-L-alanine amidase YrvJ OS=Bacillus subtilis (strain 168) OX=224308 GN=yrvJ PE=3 SV=1	518	269	518	257	38.9105	2e-49
scaffold2_1569	281486-282754 + length=422 aa	422	1	422	sp|C5D510|SYH_GEOSW	Histidine--tRNA ligase OS=Geobacillus sp. (strain WCH70) OX=471223 GN=hisS PE=3 SV=1	423	1	422	422	75.1185	0
scaffold2_1570	282764-284545 + length=593 aa	593	2	587	sp|B7GFR1|SYDND_ANOFW	Aspartate--tRNA(Asp/Asn) ligase OS=Anoxybacillus flavithermus (strain DSM 21510 / WK1) OX=491915 GN=aspS PE=3 SV=1	592	1	586	586	78.8396	0
scaffold2_1571	285008-285772 + length=254 aa	254	1	254	sp|O32037|TCDA_BACSU	tRNA threonylcarbamoyladenosine dehydratase OS=Bacillus subtilis (strain 168) OX=224308 GN=tcdA PE=3 SV=3	254	1	254	254	82.6772	6e-150
scaffold2_1572	286195-287079 + length=294 aa	294	2	293	sp|Q8DPB1|PSTS1_STRR6	Phosphate-binding protein PstS 1 OS=Streptococcus pneumoniae (strain ATCC BAA-255 / R6) OX=171101 GN=pstS1 PE=1 SV=1	292	3	276	293	45.3925	1e-72
scaffold2_1573	287204-288091 + length=295 aa	295	8	291	sp|P46339|YQGH_BACSU	Probable ABC transporter permease protein YqgH OS=Bacillus subtilis (strain 168) OX=224308 GN=yqgH PE=3 SV=2	309	20	306	287	50.5226	2e-89
scaffold2_1574	288088-289017 + length=309 aa	309	5	289	sp|P46340|YQGI_BACSU	Probable ABC transporter permease protein YqgI OS=Bacillus subtilis (strain 168) OX=224308 GN=yqgI PE=3 SV=2	294	2	287	286	53.1469	2e-100
scaffold2_1575	289064-290341 - length=425 aa	425	4	417	sp|O34528|YRVN_BACSU	Uncharacterized AAA domain-containing protein YrvN OS=Bacillus subtilis (strain 168) OX=224308 GN=yrvN PE=3 SV=1	421	2	417	416	75.2404	0
scaffold2_1576	290568-290984 + length=138 aa	138	1	138	sp|O34527|CYMR_BACSU	HTH-type transcriptional regulator CymR OS=Bacillus subtilis (strain 168) OX=224308 GN=cymR PE=1 SV=2	138	1	138	138	82.6087	3e-79
scaffold2_1577	291071-292150 + length=359 aa	359	9	358	sp|O34599|ISCS1_BACSU	Putative cysteine desulfurase IscS 1 OS=Bacillus subtilis (strain 168) OX=224308 GN=iscS1 PE=3 SV=2	379	30	379	350	64.8571	1e-171
scaffold2_1578	292233-293369 + length=378 aa	378	9	378	sp|A7GT74|MNMA_BACCN	tRNA-specific 2-thiouridylase MnmA OS=Bacillus cytotoxicus (strain DSM 22905 / CIP 110041 / 391-98 / NVH 391-98) OX=315749 GN=mnmA PE=3 SV=1	371	1	370	370	81.3514	0
scaffold2_1579	293526-294185 + length=219 aa	219	12	214	sp|O34452|YRRB_BACSU	TPR repeat-containing protein YrrB OS=Bacillus subtilis (strain 168) OX=224308 GN=yrrB PE=1 SV=1	206	1	203	203	53.202	6e-79
scaffold2_1580	294210-296567 + length=785 aa	785	12	785	sp|O34481|RECDL_BACSU	ATP-dependent RecD-like DNA helicase OS=Bacillus subtilis (strain 168) OX=224308 GN=yrrC PE=3 SV=1	798	12	793	782	63.9386	0
scaffold2_1582	297124-298236 + length=370 aa	370	30	370	sp|O34472|YRRI_BACSU	Putative transport protein YrrI OS=Bacillus subtilis (strain 168) OX=224308 GN=yrrI PE=3 SV=1	353	13	353	341	49.2669	1e-113
scaffold2_1585	298625-301258 + length=877 aa	877	1	877	sp|Q817Z0|SYA_BACCR	Alanine--tRNA ligase OS=Bacillus cereus (strain ATCC 14579 / DSM 31 / JCM 2152 / NBRC 15305 / NCIMB 9373 / NRRL B-3711) OX=226900 GN=alaS PE=3 SV=1	880	1	878	878	78.246	0
scaffold2_1586	301364-301612 + length=82 aa	82	1	80	sp|Q7WY61|YRZL_BACSU	UPF0297 protein YrzL OS=Bacillus subtilis (strain 168) OX=224308 GN=yrzL PE=3 SV=1	88	8	87	80	85	4e-45
scaffold2_1587	301613-302029 + length=138 aa	138	1	137	sp|Q6HDD9|YQGF_BACHK	Putative pre-16S rRNA nuclease OS=Bacillus thuringiensis subsp. konkukian (strain 97-27) OX=281309 GN=BT9727_4119 PE=3 SV=1	137	1	137	137	72.9927	2e-71
scaffold2_1588	302184-302468 + length=94 aa	94	5	94	sp|A8FFM6|Y2377_BACP2	UPF0473 protein BPUM_2377 OS=Bacillus pumilus (strain SAFR-032) OX=315750 GN=BPUM_2377 PE=3 SV=1	95	5	92	90	72.2222	1e-40
scaffold2_1589	303214-303984 + length=256 aa	256	12	252	sp|O34758|MLTG_BACSU	Endolytic murein transglycosylase OS=Bacillus subtilis (strain 168) OX=224308 GN=mltG PE=3 SV=1	360	120	360	241	60.9959	1e-103
scaffold2_1590	304235-304822 + length=195 aa	195	1	191	sp|O32036|YRRM_BACSU	Putative O-methyltransferase YrrM OS=Bacillus subtilis (strain 168) OX=224308 GN=yrrM PE=3 SV=1	217	26	216	191	60.733	4e-79
scaffold2_1591	304819-305748 + length=309 aa	309	1	309	sp|O32035|YRRN_BACSU	Uncharacterized protease YrrN OS=Bacillus subtilis (strain 168) OX=224308 GN=yrrN PE=3 SV=1	309	1	309	309	75.0809	2e-180
scaffold2_1592	305788-307050 + length=420 aa	420	4	419	sp|O32034|YRRO_BACSU	Uncharacterized protease YrrO OS=Bacillus subtilis (strain 168) OX=224308 GN=yrrO PE=3 SV=1	422	7	421	416	83.1731	0
scaffold2_1593	307058-307693 + length=211 aa	211	1	211	sp|B7GIU0|URK_ANOFW	Uridine kinase OS=Anoxybacillus flavithermus (strain DSM 21510 / WK1) OX=491915 GN=udk PE=3 SV=1	211	1	211	211	85.3081	3e-132
scaffold2_1594	307912-308388 + length=158 aa	158	1	157	sp|Q65GT4|GREA_BACLD	Transcription elongation factor GreA OS=Bacillus licheniformis (strain ATCC 14580 / DSM 13 / JCM 2505 / NBRC 12200 / NCIMB 9375 / NRRL NRS-1264 / Gibson 46) OX=279010 GN=greA PE=3 SV=1	158	1	157	157	86.6242	2e-94
scaffold2_1595	308508-309065 + length=185 aa	185	1	184	sp|P94573|YWOC_BACSU	Uncharacterized isochorismatase family protein YwoC OS=Bacillus subtilis (strain 168) OX=224308 GN=ywoC PE=3 SV=2	189	2	187	186	69.8925	2e-87
scaffold2_1596	309188-310954 + length=588 aa	588	4	585	sp|O32032|PBPI_BACSU	Penicillin-binding protein 4B OS=Bacillus subtilis (strain 168) OX=224308 GN=pbpI PE=2 SV=1	584	3	579	590	48.9831	0
scaffold2_1597	311072-311737 + length=221 aa	221	1	221	sp|O32031|YRRS_BACSU	Uncharacterized membrane protein YrrS OS=Bacillus subtilis (strain 168) OX=224308 GN=yrrS PE=4 SV=1	233	1	233	243	34.9794	1e-26
scaffold2_1598	311751-311966 - length=71 aa	71	1	65	sp|O32030|YRZA_BACSU	Uncharacterized protein YrzA OS=Bacillus subtilis (strain 168) OX=224308 GN=yrzA PE=4 SV=1	67	1	63	65	56.9231	4e-17
scaffold2_1599	312106-312747 + length=213 aa	213	1	213	sp|B7GIU6|Y758_ANOFW	Uncharacterized methyltransferase Aflv_0758 OS=Anoxybacillus flavithermus (strain DSM 21510 / WK1) OX=491915 GN=Aflv_0758 PE=3 SV=2	212	1	212	213	60.0939	3e-85
scaffold2_1600	312765-313460 + length=231 aa	231	1	231	sp|B7GIU7|MTNN_ANOFW	5'-methylthioadenosine/S-adenosylhomocysteine nucleosidase OS=Anoxybacillus flavithermus (strain DSM 21510 / WK1) OX=491915 GN=mtnN PE=3 SV=1	232	1	231	231	69.2641	2e-118
scaffold2_1601	313603-314526 + length=307 aa	307	1	306	sp|O05393|MCCA_BACSU	O-acetylserine dependent cystathionine beta-synthase OS=Bacillus subtilis (strain 168) OX=224308 GN=mccA PE=1 SV=1	307	1	306	306	63.3987	6e-133
scaffold2_1602	314528-315670 + length=380 aa	380	1	377	sp|O05394|MCCB_BACSU	Cystathionine gamma-lyase OS=Bacillus subtilis (strain 168) OX=224308 GN=mccB PE=1 SV=1	379	1	377	377	71.0875	0
scaffold2_1605	316675-317403 - length=242 aa	242	3	235	sp|P62181|RP28_BACTK	RNA polymerase sigma-28 factor OS=Bacillus thuringiensis subsp. kurstaki OX=29339 GN=sigK PE=1 SV=1	237	2	234	233	86.6953	4e-144
scaffold2_1606	317941-318369 - length=142 aa	142	3	117	sp|P39823|PSS_BACSU	CDP-diacylglycerol--serine O-phosphatidyltransferase OS=Bacillus subtilis (strain 168) OX=224308 GN=pssA PE=3 SV=1	177	26	142	117	40.1709	3e-20
scaffold2_1608	318739-319377 + length=212 aa	212	1	211	sp|C5D4W6|PSD_GEOSW	Phosphatidylserine decarboxylase proenzyme OS=Geobacillus sp. (strain WCH70) OX=471223 GN=psd PE=3 SV=1	259	49	259	211	54.5024	2e-77
scaffold2_1609	319451-319591 - length=46 aa	46	1	46	sp|Q7WY62|SDA_BACSU	Sporulation inhibitor sda OS=Bacillus subtilis (strain 168) OX=224308 GN=sda PE=1 SV=1	52	7	52	46	69.5652	7e-13
scaffold2_1610	320306-320653 + length=115 aa	115	1	115	sp|P54452|YQEG_BACSU	Uncharacterized protein YqeG OS=Bacillus subtilis (strain 168) OX=224308 GN=yqeG PE=4 SV=1	172	58	172	115	71.3043	6e-56
scaffold2_1611	321023-321763 + length=246 aa	246	1	246	sp|P54453|YQEH_BACSU	Uncharacterized protein YqeH OS=Bacillus subtilis (strain 168) OX=224308 GN=yqeH PE=1 SV=1	366	121	366	246	76.4228	5e-137
scaffold2_1612	321870-322622 + length=250 aa	250	3	247	sp|C5D4W2|AROE_GEOSW	Shikimate dehydrogenase (NADP(+)) OS=Geobacillus sp. (strain WCH70) OX=471223 GN=aroE PE=3 SV=1	277	32	275	245	53.8776	2e-88
scaffold2_1613	322641-322940 + length=99 aa	99	1	96	sp|P54454|YQEI_BACSU	Probable RNA-binding protein YqeI OS=Bacillus subtilis (strain 168) OX=224308 GN=yqeI PE=4 SV=1	96	1	96	96	78.125	7e-51
scaffold2_1614	323061-323573 + length=170 aa	170	1	170	sp|C5D4W0|NADD_GEOSW	Probable nicotinate-nucleotide adenylyltransferase OS=Geobacillus sp. (strain WCH70) OX=471223 GN=nadD PE=3 SV=1	196	21	190	170	60.5882	3e-69
scaffold2_1615	323635-324132 + length=165 aa	165	1	161	sp|P54456|YQEK_BACSU	Uncharacterized protein YqeK OS=Bacillus subtilis (strain 168) OX=224308 GN=yqeK PE=4 SV=1	186	26	186	161	71.4286	2e-81
scaffold2_1616	324203-324478 + length=91 aa	91	1	87	sp|Q9KD89|IOJAP_BACHD	Ribosomal silencing factor RsfS OS=Bacillus halodurans (strain ATCC BAA-125 / DSM 18197 / FERM 7344 / JCM 9153 / C-125) OX=272558 GN=rsfS PE=1 SV=1	117	27	113	87	75.8621	8e-46
scaffold2_1617	324475-325233 + length=252 aa	252	4	248	sp|C5D4V7|Y2453_GEOSW	Putative methyltransferase GWCH70_2453 OS=Geobacillus sp. (strain WCH70) OX=471223 GN=GWCH70_2453 PE=3 SV=1	247	3	247	246	49.5935	2e-81
scaffold2_1618	325274-326074 - length=266 aa	266	1	261	sp|P39696|COMER_BACSU	ComE operon protein 4 OS=Bacillus subtilis (strain 168) OX=224308 GN=comER PE=3 SV=3	273	11	271	261	57.8544	1e-107
scaffold2_1619	326318-326836 + length=172 aa	172	28	172	sp|P39694|COMEA_BACSU	ComE operon protein 1 OS=Bacillus subtilis (strain 168) OX=224308 GN=comEA PE=1 SV=1	205	62	205	146	54.7945	4e-45
scaffold2_1620	326933-327499 + length=188 aa	188	1	187	sp|P32393|COMEB_BACSU	ComE operon protein 2 OS=Bacillus subtilis (strain 168) OX=224308 GN=comEB PE=3 SV=1	189	1	187	187	68.4492	1e-97
scaffold2_1621	327604-329859 + length=751 aa	751	38	751	sp|P39695|COMEC_BACSU	ComE operon protein 3 OS=Bacillus subtilis (strain 168) OX=224308 GN=comEC PE=2 SV=2	776	45	766	733	37.7899	2e-156
scaffold2_1622	329917-330051 - length=44 aa	44	1	44	sp|C0H453|YQZM_BACSU	Uncharacterized membrane protein YqzM OS=Bacillus subtilis (strain 168) OX=224308 GN=yqzM PE=4 SV=1	44	1	44	44	79.5455	1e-16
scaffold2_1623	330456-331394 + length=312 aa	312	4	299	sp|P54459|YQEN_BACSU	Uncharacterized protein YqeN OS=Bacillus subtilis (strain 168) OX=224308 GN=yqeN PE=1 SV=1	347	34	325	296	47.973	2e-94
scaffold2_1624	331429-331695 - length=88 aa	88	1	88	sp|Q5KWY9|RS20_GEOKA	30S ribosomal protein S20 OS=Geobacillus kaustophilus (strain HTA426) OX=235909 GN=rpsT PE=3 SV=1	89	1	88	88	72.7273	9e-36
scaffold2_1625	331952-333064 + length=370 aa	370	1	370	sp|P22321|GPR_BACMQ	Germination protease OS=Bacillus megaterium (strain ATCC 12872 / QMB1551) OX=545693 GN=gpr PE=1 SV=2	370	1	370	370	100	0
scaffold2_1626	333149-333484 + length=111 aa	111	1	109	sp|P38425|YQXA_BACSU	Uncharacterized protein YqxA OS=Bacillus subtilis (strain 168) OX=224308 GN=yqxA PE=4 SV=1	112	1	110	110	33.6364	2e-15
scaffold2_1627	333613-335436 + length=607 aa	607	2	606	sp|Q65H50|LEPA_BACLD	Elongation factor 4 OS=Bacillus licheniformis (strain ATCC 14580 / DSM 13 / JCM 2505 / NBRC 12200 / NCIMB 9375 / NRRL NRS-1264/ Gibson 46) OX=279010 GN=lepA PE=3 SV=1	612	3	607	605	90.2479	0
scaffold2_1628	335723-336751 + length=342 aa	342	1	340	sp|P54304|YQER_BACSU	Oxygen-independent coproporphyrinogen-III oxidase-like protein YqeR OS=Bacillus subtilis (strain 168) OX=224308 GN=hemN PE=2 SV=3	379	37	377	341	54.5455	3e-130
scaffold2_1629	336978-337871 + length=297 aa	297	1	296	sp|Q45550|HRCA_GEOSE	Heat-inducible transcription repressor HrcA OS=Geobacillus stearothermophilus OX=1422 GN=hrcA PE=3 SV=3	344	46	342	297	61.6162	6e-132
scaffold2_1631	338325-338537 + length=70 aa	70	1	70	sp|B7HPL4|GRPE_BACC7	Protein GrpE OS=Bacillus cereus (strain AH187) OX=405534 GN=grpE PE=3 SV=1	192	123	192	70	80	4e-35
scaffold2_1632	338568-340385 + length=605 aa	605	1	605	sp|P05646|DNAK_BACME	Chaperone protein DnaK OS=Bacillus megaterium OX=1404 GN=dnaK PE=3 SV=3	605	1	605	605	100	0
scaffold2_1633	340621-341751 + length=376 aa	376	1	376	sp|A7Z6W0|DNAJ_BACVZ	Chaperone protein DnaJ OS=Bacillus velezensis (strain DSM 23117 / BGSC 10A6 / FZB42) OX=326423 GN=dnaJ PE=3 SV=1	375	1	375	376	84.8404	0
scaffold2_1634	341854-342810 + length=318 aa	318	6	317	sp|B7GKD0|PRMA_ANOFW	Ribosomal protein L11 methyltransferase OS=Anoxybacillus flavithermus (strain DSM 21510 / WK1) OX=491915 GN=prmA PE=3 SV=1	312	1	312	312	71.4744	2e-163
scaffold2_1635	342830-343582 + length=250 aa	250	1	250	sp|P54461|RSME_BACSU	Ribosomal RNA small subunit methyltransferase E OS=Bacillus subtilis (strain 168) OX=224308 GN=rsmE PE=1 SV=1	256	1	253	253	58.8933	5e-91
scaffold2_1636	343588-344946 + length=452 aa	452	1	452	sp|P54462|MTAB_BACSU	Threonylcarbamoyladenosine tRNA methylthiotransferase MtaB OS=Bacillus subtilis (strain 168) OX=224308 GN=mtaB PE=1 SV=1	451	1	451	452	82.5221	0
scaffold2_1637	345173-345346 + length=57 aa	57	1	57	sp|A7Z6V5|RS21_BACVZ	30S ribosomal protein S21 OS=Bacillus velezensis (strain DSM 23117 / BGSC 10A6 / FZB42) OX=326423 GN=rpsU PE=3 SV=1	57	1	57	57	98.2456	8e-31
scaffold2_1638	345392-345805 + length=137 aa	137	1	137	sp|P54464|YQEY_BACSU	Uncharacterized protein YqeY OS=Bacillus subtilis (strain 168) OX=224308 GN=yqeY PE=1 SV=1	148	11	148	138	71.0145	3e-60
scaffold2_1639	346320-347315 + length=331 aa	331	1	321	sp|P54465|YQEZ_BACSU	Uncharacterized protein YqeZ OS=Bacillus subtilis (strain 168) OX=224308 GN=yqeZ PE=4 SV=1	437	117	437	321	54.2056	4e-103
scaffold2_1640	347315-348298 + length=327 aa	327	1	327	sp|Q9ZEF9|Y4543_BACMD	UPF0365 protein BMD_4543 OS=Bacillus megaterium (strain DSM 319) OX=592022 GN=BMD_4543 PE=3 SV=2	327	1	327	327	99.6942	0
scaffold2_1642	348887-349135 + length=82 aa	82	1	82	sp|P54468|YQFC_BACSU	Uncharacterized protein YqfC OS=Bacillus subtilis (strain 168) OX=224308 GN=yqfC PE=4 SV=1	93	12	93	82	60.9756	5e-32
scaffold2_1643	349152-350339 + length=395 aa	395	1	395	sp|P41028|SP4_BACMD	Putative stage IV sporulation protein OS=Bacillus megaterium (strain DSM 319) OX=592022 GN=spoIV PE=4 SV=2	395	1	395	395	99.4937	0
scaffold2_1644	350343-351317 + length=324 aa	324	1	317	sp|P46343|PHOL_BACSU	PhoH-like protein OS=Bacillus subtilis (strain 168) OX=224308 GN=phoH PE=3 SV=3	319	1	317	317	70.347	2e-170
scaffold2_1645	351381-353489 + length=702 aa	702	8	701	sp|P46344|PGPH_BACSU	Cyclic-di-AMP phosphodiesterase PgpH OS=Bacillus subtilis (strain 168) OX=224308 GN=pgpH PE=3 SV=2	711	22	711	697	55.5237	0
scaffold2_1646	353486-353956 + length=156 aa	156	1	156	sp|A7GSZ7|YBEY_BACCN	Endoribonuclease YbeY OS=Bacillus cytotoxicus (strain DSM 22905 / CIP 110041 / 391-98 / NVH 391-98) OX=315749 GN=ybeY PE=3 SV=1	156	1	156	156	66.6667	2e-69
scaffold2_1647	354036-354311 + length=91 aa	91	2	90	sp|P19638|UDPK_BACSU	Undecaprenol kinase OS=Bacillus subtilis (strain 168) OX=224308 GN=dgkA PE=1 SV=4	123	35	123	89	51.6854	7e-15
scaffold2_1648	354403-354801 + length=132 aa	132	1	132	sp|P19079|CDD_BACSU	Cytidine deaminase OS=Bacillus subtilis (strain 168) OX=224308 GN=cdd PE=1 SV=1	136	1	132	132	78.7879	7e-72
scaffold2_1649	354899-355699 + length=266 aa	266	1	266	sp|P42182|ERA_BACSU	GTPase Era OS=Bacillus subtilis (strain 168) OX=224308 GN=era PE=1 SV=1	301	36	301	266	76.6917	4e-154
scaffold2_1650	356128-356790 + length=220 aa	220	1	214	sp|C5D4S3|RECO_GEOSW	DNA repair protein RecO OS=Geobacillus sp. (strain WCH70) OX=471223 GN=recO PE=3 SV=1	263	35	248	214	65.8879	1e-101
scaffold2_1651	357190-357687 + length=165 aa	165	1	165	sp|O34994|CCPN_BACSU	Transcriptional repressor CcpN OS=Bacillus subtilis (strain 168) OX=224308 GN=ccpN PE=1 SV=1	212	48	212	165	77.5758	1e-92
scaffold2_1652	357721-358524 + length=267 aa	267	1	260	sp|P54470|PDRP_BACSU	Putative pyruvate, phosphate dikinase regulatory protein OS=Bacillus subtilis (strain 168) OX=224308 GN=yqfL PE=1 SV=1	270	1	262	262	76.7176	2e-142
scaffold2_1653	358965-359306 + length=113 aa	113	8	113	sp|A7GSZ0|Y3021_BACCN	UPF0178 protein Bcer98_3021 OS=Bacillus cytotoxicus (strain DSM 22905 / CIP 110041 / 391-98 / NVH 391-98) OX=315749 GN=Bcer98_3021 PE=3 SV=1	152	46	151	106	53.7736	6e-38
scaffold2_1654	359327-361156 + length=609 aa	609	8	609	sp|P05096|DNAG_BACSU	DNA primase OS=Bacillus subtilis (strain 168) OX=224308 GN=dnaG PE=1 SV=2	603	1	603	607	56.0132	0
scaffold2_1655	361222-362355 + length=377 aa	377	1	377	sp|P06224|SIGA_BACSU	RNA polymerase sigma factor SigA OS=Bacillus subtilis (strain 168) OX=224308 GN=sigA PE=1 SV=2	371	1	371	378	88.8889	0
scaffold2_1656	362738-363877 + length=379 aa	379	1	377	sp|O34421|ACDC_BACSU	Probable acyl-CoA dehydrogenase YngJ OS=Bacillus subtilis (strain 168) OX=224308 GN=yngJ PE=3 SV=1	380	1	378	378	63.4921	6e-178
scaffold2_1657	364066-364368 + length=100 aa	100	2	100	sp|P24469|C550_BACSU	Cytochrome c-550 OS=Bacillus subtilis (strain 168) OX=224308 GN=cccA PE=1 SV=1	120	21	120	100	49	3e-24
scaffold2_1658	364538-365242 + length=234 aa	234	1	233	sp|P54471|TRMK_BACSU	tRNA (adenine(22)-N(1))-methyltransferase OS=Bacillus subtilis (strain 168) OX=224308 GN=trmK PE=1 SV=2	238	1	235	235	53.617	3e-80
scaffold2_1659	365239-366360 + length=373 aa	373	1	373	sp|P54472|GCH1L_BACSU	GTP cyclohydrolase 1 type 2 homolog OS=Bacillus subtilis (strain 168) OX=224308 GN=yqfO PE=3 SV=2	373	1	373	373	68.0965	0
scaffold2_1660	366408-367358 - length=316 aa	316	1	314	sp|A7GSY4|ISPH_BACCN	4-hydroxy-3-methylbut-2-enyl diphosphate reductase OS=Bacillus cytotoxicus (strain DSM 22905 / CIP 110041 / 391-98 / NVH 391-98) OX=315749 GN=ispH PE=3 SV=1	315	1	314	314	79.6178	0
scaffold2_1661	367487-368146 - length=219 aa	219	101	161	sp|P54474|YQFQ_BACSU	Uncharacterized protein YqfQ OS=Bacillus subtilis (strain 168) OX=224308 GN=yqfQ PE=4 SV=1	247	104	164	61	59.0164	5e-17
scaffold2_1662	368347-369696 + length=449 aa	449	11	449	sp|P54475|CSHB_BACSU	DEAD-box ATP-dependent RNA helicase CshB OS=Bacillus subtilis (strain 168) OX=224308 GN=cshB PE=1 SV=1	438	1	438	439	66.0592	0
scaffold2_1663	369752-370612 + length=286 aa	286	1	286	sp|C5D4R0|END4_GEOSW	Probable endonuclease 4 OS=Geobacillus sp. (strain WCH70) OX=471223 GN=nfo PE=3 SV=1	298	10	295	286	79.3706	8e-171
scaffold2_1664	370662-370913 - length=83 aa	83	1	82	sp|P54477|YQFT_BACSU	Uncharacterized protein YqfT OS=Bacillus subtilis (strain 168) OX=224308 GN=yqfT PE=4 SV=1	84	1	82	82	43.9024	9e-17
scaffold2_1665	371187-371966 + length=259 aa	259	6	230	sp|Q9XDA6|ZURA_LISMO	Zinc uptake system ATP-binding protein ZurA OS=Listeria monocytogenes serovar 1/2a (strain ATCC BAA-679 / EGD-e) OX=169963 GN=zurA PE=3 SV=1	257	4	228	225	57.7778	8e-89
scaffold2_1666	371963-372805 + length=280 aa	280	5	255	sp|O83079|Y036_TREPA	Probable metal transport system membrane protein TP_0036 OS=Treponema pallidum (strain Nichols) OX=243276 GN=TP_0036 PE=3 SV=1	266	1	242	251	35.8566	1e-45
scaffold2_1667	372802-373215 + length=137 aa	137	1	135	sp|P54479|ZUR_BACSU	Zinc-specific metallo-regulatory protein OS=Bacillus subtilis (strain 168) OX=224308 GN=zur PE=1 SV=2	145	1	135	135	68.1481	9e-65
scaffold2_1668	374081-374446 + length=121 aa	121	3	120	sp|P54481|YQFX_BACSU	Uncharacterized protein YqfX OS=Bacillus subtilis (strain 168) OX=224308 GN=yqfX PE=4 SV=1	129	5	129	132	48.4848	1e-29
scaffold2_1669	374485-375507 - length=340 aa	340	1	335	sp|Q65HA9|ISPG_BACLD	4-hydroxy-3-methylbut-2-en-1-yl diphosphate synthase (flavodoxin) OS=Bacillus licheniformis (strain ATCC 14580 / DSM 13 /JCM 2505 / NBRC 12200 / NCIMB 9375 / NRRL NRS-1264 / Gibson 46) OX=279010 GN=ispG PE=3 SV=1	370	31	365	335	94.3284	0
scaffold2_1670	375740-376072 - length=110 aa	110	1	109	sp|P54483|YQFZ_BACSU	Uncharacterized protein YqfZ OS=Bacillus subtilis (strain 168) OX=224308 GN=yqfZ PE=4 SV=1	99	1	98	109	35.7798	2e-14
scaffold2_1671	376131-377360 + length=409 aa	409	6	373	sp|Q796Q1|YITG_BACSU	Uncharacterized MFS-type transporter YitG OS=Bacillus subtilis (strain 168) OX=224308 GN=yitG PE=3 SV=1	422	5	372	368	43.4783	2e-93
scaffold2_1672	377508-378299 - length=263 aa	263	15	250	sp|P54485|YQGB_BACSU	Uncharacterized protein YqgB OS=Bacillus subtilis (strain 168) OX=224308 GN=yqgB PE=4 SV=2	255	15	250	240	26.6667	2e-23
scaffold2_1674	378647-379132 + length=161 aa	161	1	160	sp|P54486|YQGC_BACSU	Uncharacterized protein YqgC OS=Bacillus subtilis (strain 168) OX=224308 GN=yqgC PE=4 SV=1	160	1	160	160	58.75	2e-59
scaffold2_1675	379841-380449 + length=202 aa	202	1	202	sp|P00449|SODM_GEOSE	Superoxide dismutase [Mn] OS=Geobacillus stearothermophilus OX=1422 GN=sodA PE=1 SV=2	204	1	202	202	82.6733	1e-124
scaffold2_1676	380579-381856 + length=425 aa	425	1	420	sp|P54487|YQGE_BACSU	Uncharacterized protein YqgE OS=Bacillus subtilis (strain 168) OX=224308 GN=yqgE PE=4 SV=2	430	1	429	429	60.1399	3e-177
scaffold2_1677	382018-384195 + length=725 aa	725	11	723	sp|P54488|YQGFA_BACSU	Uncharacterized protein YqgF OS=Bacillus subtilis (strain 168) OX=224308 GN=yqgF PE=3 SV=1	716	18	715	726	50.4132	0
scaffold2_1678	384799-385626 + length=275 aa	275	8	275	sp|Q818I7|PSTB_BACCR	Phosphate import ATP-binding protein PstB OS=Bacillus cereus (strain ATCC 14579 / DSM 31 / JCM 2152 / NBRC 15305 / NCIMB 9373 / NRRL B-3711) OX=226900 GN=pstB PE=3 SV=1	271	5	271	268	79.8507	9e-162
scaffold2_1679	385931-386308 + length=125 aa	125	1	125	sp|Q97ID9|PHOU_CLOAB	Phosphate-specific transport system accessory protein PhoU homolog OS=Clostridium acetobutylicum (strain ATCC 824 / DSM 792/ JCM 1419 / LMG 5710 / VKM B-1787) OX=272562 GN=phoU PE=2 SV=1	219	95	219	125	41.6	5e-24
scaffold2_1681	387022-389307 + length=761 aa	761	362	747	sp|Q59002|Y1607_METJA	Uncharacterized glycosyltransferase MJ1607 OS=Methanocaldococcus jannaschii (strain ATCC 43067 / DSM 2661 / JAL-1 / JCM 10045/ NBRC 100440) OX=243232 GN=MJ1607 PE=3 SV=1	390	1	382	393	31.0433	9e-60
scaffold2_1682	389376-391583 + length=735 aa	735	1	298	sp|P74285|CUGP_SYNY3	UTP--glucose-1-phosphate uridylyltransferase OS=Synechocystis sp. (strain PCC 6803 / Kazusa) OX=1111708 GN=cugP PE=1 SV=1	388	25	354	330	29.3939	7e-38
scaffold2_1683	391826-391975 + length=49 aa	49	1	49	sp|A7Z6E9|RL332_BACVZ	50S ribosomal protein L33 2 OS=Bacillus velezensis (strain DSM 23117 / BGSC 10A6 / FZB42) OX=326423 GN=rpmG2 PE=3 SV=1	49	1	49	49	93.8776	6e-26
scaffold2_1684	392022-392588 + length=188 aa	188	1	187	sp|P54491|YQGN_BACSU	Uncharacterized protein YqgN OS=Bacillus subtilis (strain 168) OX=224308 GN=yqgN PE=1 SV=1	187	1	187	187	45.4545	7e-57
scaffold2_1685	392617-393372 + length=251 aa	251	5	230	sp|Q5RF73|TMM19_PONAB	Transmembrane protein 19 OS=Pongo abelii OX=9601 GN=TMEM19 PE=2 SV=1	336	68	321	256	28.5156	9e-20
scaffold2_1687	393810-395255 + length=481 aa	481	3	481	sp|P54493|GLUP_BACSU	Rhomboid protease GluP OS=Bacillus subtilis (strain 168) OX=224308 GN=gluP PE=1 SV=2	507	26	503	494	36.0324	1e-94
scaffold2_1688	395437-395643 + length=68 aa	68	1	67	sp|P54494|YQGQ_BACSU	Uncharacterized protein YqgQ OS=Bacillus subtilis (strain 168) OX=224308 GN=yqgQ PE=1 SV=1	71	1	67	67	49.2537	2e-15
scaffold2_1689	395640-396614 + length=324 aa	324	3	321	sp|Q9KCZ4|GLK_BACHD	Glucokinase OS=Bacillus halodurans (strain ATCC BAA-125 / DSM 18197 / FERM 7344 / JCM 9153 / C-125) OX=272558 GN=glcK PE=3 SV=1	330	1	318	319	63.6364	2e-136
scaffold2_1690	396726-397628 + length=300 aa	300	2	295	sp|Q03415|ENP1_LYSSH	Gamma-D-glutamyl-L-diamino acid endopeptidase 1 OS=Lysinibacillus sphaericus OX=1421 PE=1 SV=1	396	102	394	294	47.2789	8e-94
scaffold2_1691	397664-397831 - length=55 aa	55	1	54	sp|P54500|YQGW_BACSU	Uncharacterized protein YqgW OS=Bacillus subtilis (strain 168) OX=224308 GN=yqgW PE=4 SV=1	57	4	57	54	50	1e-10
scaffold2_1692	398049-398681 + length=210 aa	210	1	210	sp|P54501|YQGX_BACSU	Probable metallo-hydrolase YqgX OS=Bacillus subtilis (strain 168) OX=224308 GN=yqgX PE=3 SV=1	211	1	209	210	57.619	7e-82
scaffold2_1693	398719-398961 - length=80 aa	80	3	79	sp|P54502|YQGY_BACSU	Uncharacterized protein YqgY OS=Bacillus subtilis (strain 168) OX=224308 GN=yqgY PE=4 SV=1	81	1	77	77	68.8312	3e-31
scaffold2_1694	399217-399600 + length=127 aa	127	2	120	sp|P54503|MGSR_BACSU	Regulatory protein MgsR OS=Bacillus subtilis (strain 168) OX=224308 GN=mgsR PE=1 SV=2	126	3	121	119	61.3445	5e-49
scaffold2_1696	400023-400922 + length=299 aa	299	4	298	sp|P25953|COMGA_BACSU	ComG operon protein 1 OS=Bacillus subtilis (strain 168) OX=224308 GN=comGA PE=1 SV=2	356	55	350	296	61.8243	6e-136
scaffold2_1697	401213-401959 + length=248 aa	248	1	248	sp|P25954|COMGB_BACSU	ComG operon protein 2 OS=Bacillus subtilis (strain 168) OX=224308 GN=comGB PE=3 SV=1	323	76	323	248	30.2419	2e-35
scaffold2_1698	401974-402285 + length=103 aa	103	6	100	sp|Q8VQ71|COMGC_BACLD	ComG operon protein 3 homolog OS=Bacillus licheniformis (strain ATCC 14580 / DSM 13 / JCM 2505 / NBRC 12200 / NCIMB 9375/ NRRL NRS-1264 / Gibson 46) OX=279010 GN=comGC PE=3 SV=1	97	3	97	96	53.125	2e-28
scaffold2_1704	403873-404058 + length=61 aa	61	1	59	sp|O32020|YQZE_BACSU	Uncharacterized protein YqzE OS=Bacillus subtilis (strain 168) OX=224308 GN=yqzE PE=4 SV=2	59	1	59	59	57.6271	3e-19
scaffold2_1705	404083-404784 - length=233 aa	233	1	218	sp|P54508|YQHG_BACSU	Uncharacterized protein YqhG OS=Bacillus subtilis (strain 168) OX=224308 GN=yqhG PE=4 SV=1	264	42	258	218	49.5413	7e-75
scaffold2_1706	404894-406567 - length=557 aa	557	1	547	sp|P54509|YQHH_BACSU	Uncharacterized ATP-dependent helicase YqhH OS=Bacillus subtilis (strain 168) OX=224308 GN=yqhH PE=3 SV=1	557	1	547	547	70.9324	0
scaffold2_1707	407053-408153 + length=366 aa	366	5	366	sp|C5D4A2|GCST_GEOSW	Aminomethyltransferase OS=Geobacillus sp. (strain WCH70) OX=471223 GN=gcvT PE=3 SV=1	364	2	364	363	76.3085	0
scaffold2_1708	408174-409520 + length=448 aa	448	1	448	sp|C5D4A1|GCSPA_GEOSW	Probable glycine dehydrogenase (decarboxylating) subunit 1 OS=Geobacillus sp. (strain WCH70) OX=471223 GN=gcvPA PE=3 SV=1	448	1	448	448	75.2232	0
scaffold2_1709	409681-410991 + length=436 aa	436	1	434	sp|B9IXL7|GCSPB_BACCQ	Probable glycine dehydrogenase (decarboxylating) subunit 2 OS=Bacillus cereus (strain Q1) OX=361100 GN=gcvPB PE=3 SV=1	491	57	490	434	89.1705	0
scaffold2_1710	411036-411419 - length=127 aa	127	7	112	sp|P54510|YQHL_BACSU	Uncharacterized protein YqhL OS=Bacillus subtilis (strain 168) OX=224308 GN=yqhL PE=4 SV=2	126	6	111	106	66.9811	3e-49
scaffold2_1711	411650-412483 + length=277 aa	277	2	277	sp|A7Z6M0|LIPM_BACVZ	Octanoyltransferase LipM OS=Bacillus velezensis (strain DSM 23117 / BGSC 10A6 / FZB42) OX=326423 GN=lipM PE=3 SV=1	278	3	278	276	75.3623	3e-156
scaffold2_1712	412796-414238 + length=480 aa	480	29	291	sp|Q9HI70|NDRZ_THEAC	Vitamin B12-dependent ribonucleoside-diphosphate reductase OS=Thermoplasma acidophilum (strain ATCC 25905 / DSM 1728 / JCM 9062 / NBRC 15155 / AMRC-C165) OX=273075 GN=Ta1475 PE=1 SV=2	768	105	352	273	30.4029	1e-18
scaffold2_1713	414575-415639 + length=354 aa	354	9	284	sp|P9WH77|NRDZ_MYCTU	Vitamin B12-dependent ribonucleoside-diphosphate reductase OS=Mycobacterium tuberculosis (strain ATCC 25618 / H37Rv) OX=83332 GN=nrdZ PE=1 SV=2	706	418	685	294	31.2925	2e-35
scaffold2_1714	415939-416355 + length=138 aa	138	1	137	sp|Q65HG7|MNTR_BACLD	Transcriptional regulator MntR OS=Bacillus licheniformis (strain ATCC 14580 / DSM 13 / JCM 2505 / NBRC 12200 / NCIMB 9375/ NRRL NRS-1264 / Gibson 46) OX=279010 GN=mntR PE=3 SV=1	142	6	142	137	87.5912	6e-82
scaffold2_1715	416634-417338 + length=234 aa	234	1	234	sp|P54513|YQHO_BACSU	Uncharacterized protein YqhO OS=Bacillus subtilis (strain 168) OX=224308 GN=yqhO PE=3 SV=1	291	60	291	235	60.4255	1e-102
scaffold2_1716	417369-417767 - length=132 aa	132	6	132	sp|P54514|YQHP_BACSU	Uncharacterized protein YqhP OS=Bacillus subtilis (strain 168) OX=224308 GN=yqhP PE=4 SV=1	131	5	131	131	36.6412	8e-18
scaffold2_1717	417816-418772 - length=318 aa	318	1	306	sp|P54515|YQHQ_BACSU	Uncharacterized protein YqhQ OS=Bacillus subtilis (strain 168) OX=224308 GN=yqhQ PE=4 SV=2	318	1	304	307	72.6384	9e-162
scaffold2_1718	419086-419622 + length=178 aa	178	1	168	sp|P54516|YQHR_BACSU	Uncharacterized protein YqhR OS=Bacillus subtilis (strain 168) OX=224308 GN=yqhR PE=4 SV=1	178	1	168	168	45.8333	8e-53
scaffold2_1719	419744-420181 + length=145 aa	145	1	144	sp|B7IXJ0|AROQ_BACC2	3-dehydroquinate dehydratase OS=Bacillus cereus (strain G9842) OX=405531 GN=aroQ PE=3 SV=1	146	1	145	145	67.5862	1e-66
scaffold2_1720	420183-421241 + length=352 aa	352	1	352	sp|P54518|YQHT_BACSU	Uncharacterized peptidase YqhT OS=Bacillus subtilis (strain 168) OX=224308 GN=yqhT PE=3 SV=1	353	1	353	353	65.7224	8e-172
scaffold2_1721	421261-421818 + length=185 aa	185	1	185	sp|B7GHE5|EFP_ANOFW	Elongation factor P OS=Anoxybacillus flavithermus (strain DSM 21510 / WK1) OX=491915 GN=efp PE=3 SV=1	185	1	185	185	88.1081	8e-120
scaffold2_1722	421954-422235 + length=93 aa	93	1	93	sp|P49779|YQHV_BACSU	Uncharacterized protein YqhV OS=Bacillus subtilis (strain 168) OX=224308 GN=yqhV PE=4 SV=1	93	1	93	93	50.5376	2e-24
scaffold2_1723	422295-423248 + length=317 aa	317	4	301	sp|Q01367|SP3AA_BACSU	Stage III sporulation protein AA OS=Bacillus subtilis (strain 168) OX=224308 GN=spoIIIAA PE=4 SV=1	307	1	296	298	57.3826	2e-125
scaffold2_1724	423255-423767 + length=170 aa	170	1	156	sp|Q01368|SP3AB_BACSU	Stage III sporulation protein AB OS=Bacillus subtilis (strain 168) OX=224308 GN=spoIIIAB PE=1 SV=2	171	2	157	156	54.4872	3e-55
scaffold2_1725	423799-423993 + length=64 aa	64	2	64	sp|P49780|SP3AC_BACSU	Stage III sporulation protein AC OS=Bacillus subtilis (strain 168) OX=224308 GN=spoIIIAC PE=4 SV=1	68	6	68	63	80.9524	8e-30
scaffold2_1726	424014-424397 + length=127 aa	127	1	127	sp|P49781|SP3AD_BACSU	Stage III sporulation protein AD OS=Bacillus subtilis (strain 168) OX=224308 GN=spoIIIAD PE=4 SV=1	133	5	131	127	74.0157	1e-62
scaffold2_1727	424422-425606 + length=394 aa	394	1	394	sp|P49782|SP3AE_BACSU	Stage III sporulation protein AE OS=Bacillus subtilis (strain 168) OX=224308 GN=spoIIIAE PE=1 SV=2	399	1	399	402	68.9055	9e-171
scaffold2_1728	425738-426232 + length=164 aa	164	1	163	sp|P49783|SP3AF_BACSU	Stage III sporulation protein AF OS=Bacillus subtilis (strain 168) OX=224308 GN=spoIIIAF PE=4 SV=1	206	43	202	164	30.4878	4e-17
scaffold2_1729	426229-426891 + length=220 aa	220	8	219	sp|P49784|SP3AG_BACSU	Stage III sporulation protein AG OS=Bacillus subtilis (strain 168) OX=224308 GN=spoIIIAG PE=4 SV=3	229	5	224	220	42.2727	4e-44
scaffold2_1730	426899-427549 + length=216 aa	216	4	216	sp|P49785|SP3AH_BACSU	Stage III sporulation protein AH OS=Bacillus subtilis (strain 168) OX=224308 GN=spoIIIAH PE=1 SV=3	218	1	218	228	49.5614	7e-51
scaffold2_1731	427902-428408 + length=168 aa	168	1	168	sp|P49786|BCCP_BACSU	Biotin carboxyl carrier protein of acetyl-CoA carboxylase OS=Bacillus subtilis (strain 168) OX=224308 GN=accB PE=1 SV=2	159	1	159	168	60.119	1e-53
scaffold2_1732	428421-429773 + length=450 aa	450	1	450	sp|P49787|ACCC1_BACSU	Biotin carboxylase 1 OS=Bacillus subtilis (strain 168) OX=224308 GN=accC1 PE=3 SV=3	450	1	450	450	81.5556	0
scaffold2_1733	429803-430204 + length=133 aa	133	1	130	sp|P54519|YQHY_BACSU	Uncharacterized protein YqhY OS=Bacillus subtilis (strain 168) OX=224308 GN=yqhY PE=3 SV=2	135	1	130	130	65.3846	3e-57
scaffold2_1734	430426-430818 + length=130 aa	130	1	130	sp|Q5KXA4|NUSB_GEOKA	Transcription antitermination protein NusB OS=Geobacillus kaustophilus (strain HTA426) OX=235909 GN=nusB PE=3 SV=1	130	1	130	130	64.6154	3e-54
scaffold2_1735	430903-432243 + length=446 aa	446	3	446	sp|Q75TC0|EX7L_GEOKA	Exodeoxyribonuclease 7 large subunit OS=Geobacillus kaustophilus (strain HTA426) OX=235909 GN=xseA PE=3 SV=1	448	2	446	445	62.0225	0
scaffold2_1736	432247-432480 + length=77 aa	77	1	75	sp|A4IQR9|EX7S_GEOTN	Exodeoxyribonuclease 7 small subunit OS=Geobacillus thermodenitrificans (strain NG80-2) OX=420246 GN=xseB PE=3 SV=1	76	1	75	75	70.6667	1e-30
scaffold2_1737	432480-433376 + length=298 aa	298	4	297	sp|Q08291|ISPA_GEOSE	Farnesyl diphosphate synthase OS=Geobacillus stearothermophilus OX=1422 PE=1 SV=1	297	3	296	294	57.8231	3e-120
scaffold2_1738	433740-435599 + length=619 aa	619	1	615	sp|Q6HDY8|DXS_BACHK	1-deoxy-D-xylulose-5-phosphate synthase OS=Bacillus thuringiensis subsp. konkukian (strain 97-27) OX=281309 GN=dxs PE=3 SV=1	630	15	629	615	78.8618	0
scaffold2_1739	435677-436423 + length=248 aa	248	1	248	sp|P19672|YQXC_BACSU	Putative rRNA methyltransferase YqxC OS=Bacillus subtilis (strain 168) OX=224308 GN=yqxC PE=3 SV=3	281	29	276	248	75	4e-133
scaffold2_1740	436585-437034 + length=149 aa	149	1	149	sp|Q635A9|ARGR_BACCZ	Arginine repressor OS=Bacillus cereus (strain ZK / E33L) OX=288681 GN=argR PE=3 SV=1	149	1	149	149	84.5638	1e-93
scaffold2_1741	437324-438778 + length=484 aa	484	1	483	sp|P17894|RECN_BACSU	DNA repair protein RecN OS=Bacillus subtilis (strain 168) OX=224308 GN=recN PE=3 SV=2	576	91	575	485	63.0928	0
scaffold2_1742	438961-440241 + length=426 aa	426	1	426	sp|P17896|SP4B_BACSU	SpoIVB peptidase OS=Bacillus subtilis (strain 168) OX=224308 GN=spoIVB PE=1 SV=2	426	1	426	428	65.4206	0
scaffold2_1743	440553-441257 + length=234 aa	234	1	234	sp|P52928|SP0A_BACAN	Stage 0 sporulation protein A OS=Bacillus anthracis OX=1392 GN=spo0A PE=3 SV=2	264	29	264	236	83.8983	9e-143
scaffold2_1744	441649-442980 - length=443 aa	443	3	390	sp|P94408|YCLF_BACSU	Uncharacterized transporter YclF OS=Bacillus subtilis (strain 168) OX=224308 GN=yclF PE=3 SV=2	492	2	436	442	37.5566	2e-81
scaffold2_1745	443293-443445 - length=50 aa	50	1	46	sp|P37481|YYCC_BACSU	Uncharacterized protein YycC OS=Bacillus subtilis (strain 168) OX=224308 GN=yycC PE=2 SV=2	46	1	45	46	76.087	4e-15
scaffold2_1746	443570-444298 + length=242 aa	242	3	232	sp|P54527|YQIK_BACSU	Uncharacterized protein YqiK OS=Bacillus subtilis (strain 168) OX=224308 GN=yqiK PE=4 SV=2	243	4	235	232	40.5172	1e-57
scaffold2_1747	444311-444562 - length=83 aa	83	1	77	sp|O32015|YQZF_BACSU	Uncharacterized protein YqzF OS=Bacillus subtilis (strain 168) OX=224308 GN=yqzF PE=4 SV=1	78	1	77	77	57.1429	4e-21
scaffold2_1748	444739-446808 + length=689 aa	689	1	689	sp|P54529|YQIR_BACSU	Putative sigma L-dependent transcriptional regulator YqiR OS=Bacillus subtilis (strain 168) OX=224308 GN=yqiR PE=4 SV=1	692	1	692	694	60.6628	0
scaffold2_1749	447048-447959 + length=303 aa	303	1	301	sp|P54530|PTB_BACSU	Probable phosphate butyryltransferase OS=Bacillus subtilis (strain 168) OX=224308 GN=yqiS PE=3 SV=2	299	1	296	301	56.8106	2e-112
scaffold2_1750	447972-449075 + length=367 aa	367	1	367	sp|P13154|DHLE_GEOSE	Leucine dehydrogenase OS=Geobacillus stearothermophilus OX=1422 GN=ldh PE=1 SV=3	367	1	367	367	85.8311	0
scaffold2_1751	449172-450251 + length=359 aa	359	5	356	sp|Q6HE00|BUK_BACHK	Probable butyrate kinase OS=Bacillus thuringiensis subsp. konkukian (strain 97-27) OX=281309 GN=buk PE=3 SV=1	367	5	356	352	71.3068	0
scaffold2_1752	450583-451701 + length=372 aa	372	1	372	sp|P54533|DLDH2_BACSU	Dihydrolipoyl dehydrogenase OS=Bacillus subtilis (strain 168) OX=224308 GN=bfmBC PE=3 SV=1	474	102	474	373	73.1903	0
scaffold2_1753	451701-452714 + length=337 aa	337	8	337	sp|P37940|ODBA_BACSU	2-oxoisovalerate dehydrogenase subunit alpha OS=Bacillus subtilis (strain 168) OX=224308 GN=bfmBAA PE=1 SV=1	330	1	330	330	78.7879	0
scaffold2_1754	452727-453710 + length=327 aa	327	1	327	sp|P37941|ODBB_BACSU	2-oxoisovalerate dehydrogenase subunit beta OS=Bacillus subtilis (strain 168) OX=224308 GN=bfmBAB PE=1 SV=1	327	1	327	327	90.5199	0
scaffold2_1755	453747-454985 + length=412 aa	412	1	412	sp|P37942|ODB2_BACSU	Lipoamide acyltransferase component of branched-chain alpha-keto acid dehydrogenase complex OS=Bacillus subtilis (strain 168) OX=224308 GN=bfmBB PE=3 SV=1	424	8	424	422	72.7488	0
scaffold2_1756	455245-457281 + length=678 aa	678	19	482	sp|Q59677|MUTB_PORGI	Methylmalonyl-CoA mutase large subunit OS=Porphyromonas gingivalis (strain ATCC BAA-308 / W83) OX=242619 GN=mutB PE=3 SV=1	715	23	489	477	29.979	1e-61
scaffold2_1757	457484-459424 + length=646 aa	646	1	637	sp|Q59677|MUTB_PORGI	Methylmalonyl-CoA mutase large subunit OS=Porphyromonas gingivalis (strain ATCC BAA-308 / W83) OX=242619 GN=mutB PE=3 SV=1	715	73	709	637	71.4286	0
scaffold2_1758	459759-460436 + length=225 aa	225	1	218	sp|P37895|Y2483_CAUVC	Putative GTPase CC_2483 OS=Caulobacter vibrioides (strain ATCC 19089 / CB15) OX=190650 GN=CC_2483 PE=3 SV=2	326	108	324	218	42.2018	7e-55
scaffold2_1759	460623-461066 + length=147 aa	147	3	147	sp|P54534|YQIW_BACSU	UPF0403 protein YqiW OS=Bacillus subtilis (strain 168) OX=224308 GN=yqiW PE=3 SV=1	145	1	145	145	85.5172	2e-90
scaffold2_1760	461342-462151 + length=269 aa	269	3	269	sp|P54535|ARTP_BACSU	Arginine-binding extracellular protein ArtP OS=Bacillus subtilis (strain 168) OX=224308 GN=artP PE=1 SV=1	255	1	255	270	52.963	8e-80
scaffold2_1761	462171-462842 + length=223 aa	223	5	223	sp|P54536|ARTQ_BACSU	Arginine transport system permease protein ArtQ OS=Bacillus subtilis (strain 168) OX=224308 GN=artQ PE=1 SV=1	219	1	219	219	66.21	1e-102
scaffold2_1762	462973-463557 + length=194 aa	194	1	194	sp|P54537|ARTM_BACSU	Arginine transport ATP-binding protein ArtM OS=Bacillus subtilis (strain 168) OX=224308 GN=artM PE=1 SV=1	240	47	240	194	71.6495	1e-98
scaffold2_1763	463717-464667 + length=316 aa	316	3	314	sp|P54538|YQJA_BACSU	Uncharacterized protein YqjA OS=Bacillus subtilis (strain 168) OX=224308 GN=yqjA PE=4 SV=2	322	2	313	312	59.2949	7e-132
scaffold2_1764	464766-465290 + length=174 aa	174	7	162	sp|P54539|YQJB_BACSU	Putative L,D-transpeptidase YqjB OS=Bacillus subtilis (strain 168) OX=224308 GN=yqjB PE=3 SV=1	176	8	163	156	64.1026	9e-75
scaffold2_1765	466026-467576 + length=516 aa	516	6	516	sp|P54541|PCCB_BACSU	Putative propionyl-CoA carboxylase beta chain OS=Bacillus subtilis (strain 168) OX=224308 GN=yqjD PE=3 SV=2	507	3	507	511	64.1879	0
scaffold2_1766	467602-468720 + length=372 aa	372	1	372	sp|P54542|YQJE_BACSU	Uncharacterized protein YqjE OS=Bacillus subtilis (strain 168) OX=224308 GN=yqjE PE=3 SV=2	371	1	371	372	77.957	0
scaffold2_1767	468805-470307 + length=500 aa	500	51	495	sp|Q8U195|SUDHA_PYRFU	Sulfide dehydrogenase subunit alpha OS=Pyrococcus furiosus (strain ATCC 43587 / DSM 3638 / JCM 8422 / Vc1) OX=186497 GN=sudA PE=1 SV=1	474	13	473	469	43.2836	9e-103
scaffold2_1768	470329-471609 + length=426 aa	426	3	400	sp|P25889|PREA_ECOLI	NAD-dependent dihydropyrimidine dehydrogenase subunit PreA OS=Escherichia coli (strain K12) OX=83333 GN=preA PE=1 SV=3	411	5	398	400	40.5	1e-97
scaffold2_1769	471629-473047 + length=472 aa	472	1	470	sp|Q45515|HYDA_GEOSE	D-hydantoinase OS=Geobacillus stearothermophilus OX=1422 PE=1 SV=1	471	1	470	470	79.3617	0
scaffold2_1772	474158-475651 + length=497 aa	497	1	478	sp|O32138|PUCR_BACSU	Purine catabolism regulatory protein OS=Bacillus subtilis (strain 168) OX=224308 GN=pucR PE=2 SV=1	531	34	524	517	21.8569	6e-13
scaffold2_1773	475859-477328 + length=489 aa	489	1	489	sp|Q5L025|IOLA1_GEOKA	Malonate-semialdehyde dehydrogenase 1 OS=Geobacillus kaustophilus (strain HTA426) OX=235909 GN=iolA1 PE=3 SV=1	488	1	488	489	79.3456	0
scaffold2_1774	477422-478780 + length=452 aa	452	1	451	sp|P33189|YHXA_BACSU	Uncharacterized aminotransferase YhxA OS=Bacillus subtilis (strain 168) OX=224308 GN=yhxA PE=3 SV=4	450	6	450	451	69.6231	0
scaffold2_1775	478849-479778 + length=309 aa	309	1	308	sp|C5D428|RNZ_GEOSW	Ribonuclease Z OS=Geobacillus sp. (strain WCH70) OX=471223 GN=rnz PE=3 SV=1	308	1	304	308	66.5584	4e-148
scaffold2_1776	479807-480823 - length=338 aa	338	1	338	sp|P54550|NAMA_BACSU	NADPH dehydrogenase OS=Bacillus subtilis (strain 168) OX=224308 GN=namA PE=1 SV=3	338	1	338	338	71.8935	0
scaffold2_1777	480961-481809 - length=282 aa	282	6	266	sp|P54552|P5CR2_BACSU	Pyrroline-5-carboxylate reductase 2 OS=Bacillus subtilis (strain 168) OX=224308 GN=proI PE=3 SV=1	278	3	262	261	51.7241	4e-85
scaffold2_1778	482078-483034 + length=318 aa	318	2	306	sp|P54553|YQJP_BACSU	Probable metallo-hydrolase YqjP OS=Bacillus subtilis (strain 168) OX=224308 GN=yqjP PE=3 SV=1	319	3	306	305	47.2131	8e-98
scaffold2_1779	483295-483852 + length=185 aa	185	2	185	sp|P54554|YQJQ_BACSU	Uncharacterized oxidoreductase YqjQ OS=Bacillus subtilis (strain 168) OX=224308 GN=yqjQ PE=3 SV=1	259	76	259	184	61.9565	2e-78
scaffold2_1781	484272-484610 + length=112 aa	112	1	107	sp|P54565|YQKB_BACSU	Uncharacterized protein YqkB OS=Bacillus subtilis (strain 168) OX=224308 GN=yqkB PE=4 SV=1	107	1	107	107	43.9252	4e-30
scaffold2_1782	484607-485518 - length=303 aa	303	1	299	sp|P54567|YQKD_BACSU	Uncharacterized protein YqkD OS=Bacillus subtilis (strain 168) OX=224308 GN=yqkD PE=4 SV=1	305	1	301	301	50.4983	1e-103
scaffold2_1783	485587-486483 - length=298 aa	298	1	295	sp|O34873|HMGCL_BACSU	Hydroxymethylglutaryl-CoA lyase YngG OS=Bacillus subtilis (strain 168) OX=224308 GN=yngG PE=1 SV=1	299	1	296	296	46.6216	4e-92
scaffold2_1784	486661-487848 + length=395 aa	395	5	394	sp|P45359|THLA_CLOAB	Acetyl-CoA acetyltransferase OS=Clostridium acetobutylicum (strain ATCC 824 / DSM 792 / JCM 1419 / LMG 5710 / VKM B-1787)OX=272562 GN=thlA PE=1 SV=1	392	3	391	390	65.3846	0
scaffold2_1785	488084-488773 + length=229 aa	229	1	229	sp|P42315|SCOA_BACSU	Probable succinyl-CoA:3-ketoacid coenzyme A transferase subunit A OS=Bacillus subtilis (strain 168) OX=224308 GN=scoA PE=1 SV=1	238	1	230	230	68.2609	3e-112
scaffold2_1786	488794-489462 + length=222 aa	222	9	217	sp|P42316|SCOB_BACSU	Probable succinyl-CoA:3-ketoacid coenzyme A transferase subunit B OS=Bacillus subtilis (strain 168) OX=224308 GN=scoB PE=1 SV=1	216	5	213	209	65.0718	1e-92
scaffold2_1787	489527-489775 + length=82 aa	82	20	81	sp|P54568|YQKE_BACSU	Uncharacterized protein YqkE OS=Bacillus subtilis (strain 168) OX=224308 GN=yqkE PE=4 SV=1	74	9	74	66	50	2e-08
scaffold2_1788	489803-490720 - length=305 aa	305	1	305	sp|P54569|YQKF_BACSU	Uncharacterized oxidoreductase YqkF OS=Bacillus subtilis (strain 168) OX=224308 GN=yqkF PE=3 SV=1	306	1	305	306	64.0523	2e-135
scaffold2_1790	491050-491601 + length=183 aa	183	1	181	sp|P54570|ADPP_BACSU	ADP-ribose pyrophosphatase OS=Bacillus subtilis (strain 168) OX=224308 GN=nudF PE=1 SV=1	185	1	181	181	66.2983	8e-87
scaffold2_1791	492136-492780 + length=214 aa	214	1	212	sp|P37873|SP2M_BACSU	Stage II sporulation protein M OS=Bacillus subtilis (strain 168) OX=224308 GN=spoIIM PE=1 SV=1	214	1	213	214	55.6075	9e-81
scaffold2_1792	492893-493345 + length=150 aa	150	1	147	sp|P54574|FUR_BACSU	Ferric uptake regulation protein OS=Bacillus subtilis (strain 168) OX=224308 GN=fur PE=1 SV=2	149	1	147	147	89.7959	6e-87
scaffold2_1793	493542-493769 + length=75 aa	75	1	75	sp|C0H451|YQZK_BACSU	Uncharacterized membrane protein YqzK OS=Bacillus subtilis (strain 168) OX=224308 GN=yqzK PE=4 SV=1	75	1	75	75	56	7e-25
scaffold2_1795	494184-494669 + length=161 aa	161	1	161	sp|Q9KCP0|XERD_BACHD	Tyrosine recombinase XerD OS=Bacillus halodurans (strain ATCC BAA-125 / DSM 18197 / FERM 7344 / JCM 9153 / C-125) OX=272558 GN=xerD PE=3 SV=1	299	140	299	161	73.2919	3e-84
scaffold2_1796	494867-496048 + length=393 aa	393	5	392	sp|Q6HE79|DEOB_BACHK	Phosphopentomutase OS=Bacillus thuringiensis subsp. konkukian (strain 97-27) OX=281309 GN=deoB PE=3 SV=1	394	4	392	389	84.3188	0
scaffold2_1797	496065-496895 + length=276 aa	276	1	271	sp|P77834|PUNA_GEOSE	Purine nucleoside phosphorylase 1 OS=Geobacillus stearothermophilus OX=1422 GN=punA PE=1 SV=1	274	1	271	271	74.9077	3e-148
scaffold2_1798	497012-498178 + length=388 aa	388	1	380	sp|P38422|DACF_BACSU	D-alanyl-D-alanine carboxypeptidase DacF OS=Bacillus subtilis (strain 168) OX=224308 GN=dacF PE=2 SV=2	389	1	381	381	65.3543	9e-177
scaffold2_1799	498446-498631 + length=61 aa	61	1	61	sp|P35147|SP2AA_BACME	Anti-sigma F factor antagonist OS=Bacillus megaterium OX=1404 GN=spoIIAA PE=3 SV=1	116	56	116	61	98.3607	2e-37
scaffold2_1800	498631-499074 + length=147 aa	147	1	147	sp|P35148|SP2AB_BACME	Anti-sigma F factor OS=Bacillus megaterium OX=1404 GN=spoIIAB PE=3 SV=1	147	1	147	147	99.3197	5e-104
scaffold2_1801	499087-499848 + length=253 aa	253	1	253	sp|P35145|RPSF_BACME	RNA polymerase sigma-F factor OS=Bacillus megaterium OX=1404 GN=sigF PE=3 SV=1	253	1	253	253	100	0
scaffold2_1802	500010-500630 + length=206 aa	206	1	205	sp|P40866|SP5AA_BACSU	Stage V sporulation protein AA OS=Bacillus subtilis (strain 168) OX=224308 GN=spoVAA PE=4 SV=2	206	1	205	205	52.6829	2e-80
scaffold2_1803	500638-501042 + length=134 aa	134	3	134	sp|P40867|SP5AB_BACSU	Stage V sporulation protein AB OS=Bacillus subtilis (strain 168) OX=224308 GN=spoVAB PE=4 SV=1	141	9	140	132	62.8788	4e-52
scaffold2_1804	501061-501522 + length=153 aa	153	7	152	sp|P40868|SP5AC_BACSU	Stage V sporulation protein AC OS=Bacillus subtilis (strain 168) OX=224308 GN=spoVAC PE=4 SV=1	150	4	149	146	78.0822	1e-80
scaffold2_1805	501536-502567 + length=343 aa	343	1	335	sp|P40869|SP5AD_BACSU	Stage V sporulation protein AD OS=Bacillus subtilis (strain 168) OX=224308 GN=spoVAD PE=1 SV=1	338	1	335	335	67.1642	5e-177
scaffold2_1806	502648-502905 + length=85 aa	85	1	85	sp|C0H450|S5AEB_BACSU	Stage V sporulation protein AEB OS=Bacillus subtilis (strain 168) OX=224308 GN=spoVAEB PE=4 SV=1	116	32	116	85	85.8824	1e-42
scaffold2_1807	502912-503478 + length=188 aa	188	3	185	sp|P40870|S5AEA_BACSU	Stage V sporulation protein AE OS=Bacillus subtilis (strain 168) OX=224308 GN=spoVAEA PE=4 SV=2	203	4	186	183	68.8525	4e-88
scaffold2_1808	503552-504952 + length=466 aa	466	1	465	sp|P31845|SP5AF_BACSU	Stage V sporulation protein AF OS=Bacillus subtilis (strain 168) OX=224308 GN=spoVAF PE=3 SV=4	493	28	492	465	65.3763	0
scaffold2_1809	505091-506410 + length=439 aa	439	1	421	sp|P41023|DCDA_BACMT	Diaminopimelate decarboxylase OS=Bacillus methanolicus OX=1471 GN=lysA PE=3 SV=1	432	1	421	421	72.4466	0
scaffold2_1810	506459-507358 - length=299 aa	299	18	298	sp|P31847|YPUA_BACSU	Uncharacterized protein YpuA OS=Bacillus subtilis (strain 168) OX=224308 GN=ypuA PE=2 SV=2	290	4	289	286	58.7413	9e-114
scaffold2_1811	507723-508157 + length=144 aa	144	1	141	sp|P35137|PPIB_BACSU	Peptidyl-prolyl cis-trans isomerase B OS=Bacillus subtilis (strain 168) OX=224308 GN=ppiB PE=1 SV=1	143	1	141	141	78.0142	1e-67
scaffold2_1812	508402-508755 + length=117 aa	117	1	114	sp|P41024|YLYA_BACMT	Uncharacterized N-acetyltransferase in lysA 3'region OS=Bacillus methanolicus OX=1471 PE=4 SV=1	120	1	114	114	61.4035	5e-48
scaffold2_1813	508831-509154 - length=107 aa	107	1	92	sp|P17617|YPUF_BACSU	Uncharacterized protein YpuF OS=Bacillus subtilis (strain 168) OX=224308 GN=ypuF PE=4 SV=1	174	67	158	92	36.9565	2e-12
scaffold2_1815	509920-510537 + length=205 aa	205	1	197	sp|Q812U6|SCPA_BACCR	Segregation and condensation protein A OS=Bacillus cereus (strain ATCC 14579 / DSM 31 / JCM 2152 / NBRC 15305 / NCIMB 9373/ NRRL B-3711) OX=226900 GN=scpA PE=3 SV=1	247	47	241	200	57.5	9e-70
scaffold2_1816	510534-511106 + length=190 aa	190	4	188	sp|Q5KXL1|SCPB_GEOKA	Segregation and condensation protein B OS=Geobacillus kaustophilus (strain HTA426) OX=235909 GN=scpB PE=3 SV=1	217	15	201	187	60.9626	3e-75
scaffold2_1817	511225-512373 + length=382 aa	382	1	377	sp|P35150|DACB_BACSU	D-alanyl-D-alanine carboxypeptidase DacB OS=Bacillus subtilis (strain 168) OX=224308 GN=dacB PE=1 SV=1	382	1	376	380	57.1053	8e-151
scaffold2_1818	512384-512965 + length=193 aa	193	3	189	sp|P35157|SPMA_BACSU	Spore maturation protein A OS=Bacillus subtilis (strain 168) OX=224308 GN=spmA PE=1 SV=1	196	9	195	187	68.984	2e-96
scaffold2_1819	512962-513495 + length=177 aa	177	1	177	sp|P35158|SPMB_BACSU	Spore maturation protein B OS=Bacillus subtilis (strain 168) OX=224308 GN=spmB PE=1 SV=2	178	1	177	177	74.0113	9e-93
scaffold2_1820	513582-514307 + length=241 aa	241	1	241	sp|P35159|RLUB_BACSU	Ribosomal large subunit pseudouridine synthase B OS=Bacillus subtilis (strain 168) OX=224308 GN=rluB PE=1 SV=2	244	1	241	241	73.444	7e-128
scaffold2_1821	514505-515026 + length=173 aa	173	2	173	sp|Q5KXL9|RESA_GEOKA	Thiol-disulfide oxidoreductase ResA OS=Geobacillus kaustophilus (strain HTA426) OX=235909 GN=resA PE=3 SV=1	174	3	174	172	58.1395	1e-74
scaffold2_1822	515039-516661 + length=540 aa	540	1	536	sp|P35161|RESB_BACSU	Cytochrome c biogenesis protein ResB OS=Bacillus subtilis (strain 168) OX=224308 GN=resB PE=4 SV=1	542	1	536	537	62.0112	0
scaffold2_1823	516673-517851 + length=392 aa	392	4	392	sp|P35162|RESC_BACSU	Cytochrome c biogenesis protein ResC OS=Bacillus subtilis (strain 168) OX=224308 GN=resC PE=3 SV=2	391	2	391	390	66.9231	0
scaffold2_1824	518201-518917 + length=238 aa	238	3	235	sp|P35163|RESD_BACSU	Transcriptional regulatory protein ResD OS=Bacillus subtilis (strain 168) OX=224308 GN=resD PE=3 SV=2	240	5	237	233	78.5408	9e-135
scaffold2_1825	518917-520689 + length=590 aa	590	2	589	sp|P35164|RESE_BACSU	Sensor histidine kinase ResE OS=Bacillus subtilis (strain 168) OX=224308 GN=resE PE=1 SV=1	589	3	586	593	59.3592	0
scaffold2_1826	520898-521548 + length=216 aa	216	22	147	sp|P0ADA4|NLPD_SHIFL	Murein hydrolase activator NlpD OS=Shigella flexneri OX=623 GN=nlpD PE=3 SV=1	379	260	379	129	37.9845	1e-15
scaffold2_1827	521580-523187 - length=535 aa	535	12	535	sp|P35136|SERA_BACSU	D-3-phosphoglycerate dehydrogenase OS=Bacillus subtilis (strain 168) OX=224308 GN=serA PE=3 SV=3	525	1	524	524	62.9771	0
scaffold2_1828	523750-524325 + length=191 aa	191	6	188	sp|P50726|FMNP_BACSU	Riboflavin transporter FmnP OS=Bacillus subtilis (strain 168) OX=224308 GN=fmnP PE=1 SV=1	190	2	184	183	55.7377	5e-73
scaffold2_1829	524404-524652 - length=82 aa	82	2	82	sp|P10245|FER_BACTH	Ferredoxin OS=Bacillus thermoproteolyticus OX=1427 PE=1 SV=1	81	1	81	81	82.716	4e-34
scaffold2_1830	525156-525959 + length=267 aa	267	1	264	sp|P50728|YPBB_BACSU	Uncharacterized protein YpbB OS=Bacillus subtilis (strain 168) OX=224308 GN=ypbB PE=4 SV=1	352	86	346	264	35.2273	2e-47
scaffold2_1831	526184-527500 + length=438 aa	438	1	433	sp|P50729|RECS_BACSU	Probable ATP-dependent DNA helicase RecS OS=Bacillus subtilis (strain 168) OX=224308 GN=recS PE=3 SV=1	496	69	487	436	41.055	8e-113
scaffold2_1832	527500-528105 + length=201 aa	201	57	201	sp|P50730|YPBD_BACSU	Uncharacterized protein YpbD OS=Bacillus subtilis (strain 168) OX=224308 GN=ypbD PE=4 SV=1	189	35	179	145	46.2069	3e-42
scaffold2_1833	528197-528649 + length=150 aa	150	6	150	sp|P50732|YPBF_BACSU	Uncharacterized protein YpbF OS=Bacillus subtilis (strain 168) OX=224308 GN=ypbF PE=4 SV=1	147	8	147	145	29.6552	5e-15
scaffold2_1835	529099-529866 + length=255 aa	255	18	255	sp|P50733|YPBG_BACSU	Uncharacterized protein YpbG OS=Bacillus subtilis (strain 168) OX=224308 GN=ypbG PE=2 SV=1	259	22	259	240	46.25	1e-62
scaffold2_1836	529974-530885 + length=303 aa	303	4	265	sp|Q50900|CARH_MYXXA	HTH-type transcriptional repressor CarH OS=Myxococcus xanthus OX=34 GN=carH PE=1 SV=2	299	3	269	268	28.7313	4e-34
scaffold2_1837	531013-531615 + length=200 aa	200	1	199	sp|Q81SY4|MECA2_BACAN	Adapter protein MecA 2 OS=Bacillus anthracis OX=1392 GN=mecA2 PE=3 SV=1	202	1	195	200	53.5	7e-66
scaffold2_1838	531973-533238 + length=421 aa	421	2	421	sp|P50735|GUDB_BACSU	Cryptic catabolic NAD-specific glutamate dehydrogenase GudB OS=Bacillus subtilis (strain 168) OX=224308 GN=gudB PE=1 SV=2	427	5	427	423	87.7069	0
scaffold2_1839	533363-534334 + length=323 aa	323	1	322	sp|P50736|YPDA_BACSU	Uncharacterized protein YpdA OS=Bacillus subtilis (strain 168) OX=224308 GN=ypdA PE=4 SV=2	324	1	323	323	76.4706	3e-179
scaffold2_1840	534354-535325 - length=323 aa	323	1	323	sp|Q9RRX9|ASPG_DEIRA	Probable L-asparaginase OS=Deinococcus radiodurans (strain ATCC 13939 / DSM 20539 / JCM 16871 / LMG 4051 / NBRC 15346 / NCIMB 9279 / R1 / VKM B-1422) OX=243230 GN=ansA PE=3 SV=2	322	5	319	330	39.697	2e-57
scaffold2_1841	535524-536174 + length=216 aa	216	1	212	sp|Q65I04|PRSW_BACLD	Protease PrsW OS=Bacillus licheniformis (strain ATCC 14580 / DSM 13 / JCM 2505 / NBRC 12200 / NCIMB 9375 / NRRL NRS-1264/ Gibson 46) OX=279010 GN=prsW PE=3 SV=1	222	1	212	212	60.3774	1e-94
scaffold2_1842	536321-537253 + length=310 aa	310	11	310	sp|P50739|SLEB_BACSU	Spore cortex-lytic enzyme OS=Bacillus subtilis (strain 168) OX=224308 GN=sleB PE=1 SV=1	305	9	305	302	60.2649	1e-127
scaffold2_1843	537271-538620 + length=449 aa	449	1	449	sp|P38490|YPEB_BACSU	Sporulation protein YpeB OS=Bacillus subtilis (strain 168) OX=224308 GN=ypeB PE=1 SV=2	450	1	450	452	58.8496	0
scaffold2_1844	538776-539441 + length=221 aa	221	1	219	sp|P38491|YPFA_BACSU	Uncharacterized protein YpfA OS=Bacillus subtilis (strain 168) OX=224308 GN=ypfA PE=1 SV=1	217	1	214	219	26.0274	5e-17
scaffold2_1846	539850-540524 + length=224 aa	224	1	223	sp|B7GHN1|KCY_ANOFW	Cytidylate kinase OS=Anoxybacillus flavithermus (strain DSM 21510 / WK1) OX=491915 GN=cmk PE=3 SV=1	225	1	223	223	71.3004	6e-112
scaffold2_1847	540521-541108 + length=195 aa	195	5	193	sp|O07584|PLSC_BACSU	1-acyl-sn-glycerol-3-phosphate acyltransferase OS=Bacillus subtilis (strain 168) OX=224308 GN=plsC PE=1 SV=1	199	1	195	201	31.8408	7e-20
scaffold2_1848	541271-542407 + length=378 aa	378	1	378	sp|P38494|RS1H_BACSU	30S ribosomal protein S1 homolog OS=Bacillus subtilis (strain 168) OX=224308 GN=ypfD PE=1 SV=1	382	1	382	382	68.3246	3e-179
scaffold2_1849	542610-543476 + length=288 aa	288	1	287	sp|A7GN36|IDI2_BACCN	Isopentenyl-diphosphate delta-isomerase OS=Bacillus cytotoxicus (strain DSM 22905 / CIP 110041 / 391-98 / NVH 391-98) OX=315749 GN=fni PE=3 SV=1	349	63	349	287	62.3693	9e-129
scaffold2_1851	543653-544867 + length=404 aa	404	22	393	sp|P94131|MUCK_ACIAD	Cis,cis-muconate transport protein OS=Acinetobacter baylyi (strain ATCC 33305 / BD413 / ADP1) OX=62977 GN=mucK PE=3 SV=1	413	31	407	385	26.7532	2e-24
scaffold2_1852	544898-545035 - length=45 aa	45	1	33	sp|C0H446|YPZI_BACSU	Uncharacterized protein YpzI OS=Bacillus subtilis (strain 168) OX=224308 GN=ypzI PE=4 SV=1	45	3	35	33	81.8182	2e-11
scaffold2_1853	545282-545761 + length=159 aa	159	9	131	sp|P50741|YPHA_BACSU	Uncharacterized protein YphA OS=Bacillus subtilis (strain 168) OX=224308 GN=yphA PE=4 SV=1	199	52	172	124	31.4516	2e-09
scaffold2_1854	546059-547369 + length=436 aa	436	1	435	sp|B7IP82|DER_BACC2	GTPase Der OS=Bacillus cereus (strain G9842) OX=405531 GN=der PE=3 SV=1	436	1	435	435	82.9885	0
scaffold2_1855	547741-548418 + length=225 aa	225	9	220	sp|A7Z635|GPDA_BACVZ	Glycerol-3-phosphate dehydrogenase [NAD(P)+] OS=Bacillus velezensis (strain DSM 23117 / BGSC 10A6 / FZB42) OX=326423 GN=gpsA PE=3 SV=1	345	130	340	212	81.6038	4e-121
scaffold2_1857	548755-548937 + length=60 aa	60	1	59	sp|P50744|YPHE_BACSU	Uncharacterized protein YphE OS=Bacillus subtilis (strain 168) OX=224308 GN=yphE PE=4 SV=1	67	8	66	59	49.1525	5e-13
scaffold2_1858	548962-549684 + length=240 aa	240	7	239	sp|P39911|YPHF_BACSU	Uncharacterized protein YphF OS=Bacillus subtilis (strain 168) OX=224308 GN=yphF PE=4 SV=2	244	6	238	234	49.1453	1e-82
scaffold2_1859	550025-551392 + length=455 aa	455	1	455	sp|P35149|SP4A_BACSU	Stage IV sporulation protein A OS=Bacillus subtilis (strain 168) OX=224308 GN=spoIVA PE=1 SV=1	492	38	492	455	89.8901	0
scaffold2_1860	551766-552038 + length=90 aa	90	1	89	sp|P08821|DBH1_BACSU	DNA-binding protein HU 1 OS=Bacillus subtilis (strain 168) OX=224308 GN=hupA PE=1 SV=2	92	1	89	89	93.2584	4e-53
scaffold2_1861	552187-552753 + length=188 aa	188	1	187	sp|P19465|GCH1_BACSU	GTP cyclohydrolase 1 OS=Bacillus subtilis (strain 168) OX=224308 GN=folE PE=1 SV=1	190	1	187	187	86.0963	9e-118
scaffold2_1862	552779-553009 + length=76 aa	76	6	76	sp|C5D3E7|MTRB_GEOSW	Transcription attenuation protein MtrB OS=Geobacillus sp. (strain WCH70) OX=471223 GN=mtrB PE=3 SV=1	74	4	74	71	85.9155	2e-37
scaffold2_1863	553291-554082 + length=263 aa	263	3	174	sp|P31112|HEPS1_BACSU	Heptaprenyl diphosphate synthase component 1 OS=Bacillus subtilis (strain 168) OX=224308 GN=hepS PE=1 SV=1	251	1	171	173	38.1503	4e-33
scaffold2_1864	554087-554791 + length=234 aa	234	1	234	sp|C5D3E5|MENG_GEOSW	Demethylmenaquinone methyltransferase OS=Geobacillus sp. (strain WCH70) OX=471223 GN=menG PE=3 SV=1	234	1	234	234	75.641	1e-137
scaffold2_1865	554873-555838 + length=321 aa	321	1	321	sp|P31114|HEPS2_BACSU	Heptaprenyl diphosphate synthase component 2 OS=Bacillus subtilis (strain 168) OX=224308 GN=hepT PE=1 SV=1	348	29	348	321	67.6012	2e-158
scaffold2_1866	555954-556403 + length=149 aa	149	1	149	sp|Q5KXU2|NDK_GEOKA	Nucleoside diphosphate kinase OS=Geobacillus kaustophilus (strain HTA426) OX=235909 GN=ndk PE=3 SV=1	149	1	149	149	75.8389	2e-84
scaffold2_1867	556614-557396 + length=260 aa	260	1	257	sp|Q9KCB8|CHER_BACHD	Chemotaxis protein methyltransferase OS=Bacillus halodurans (strain ATCC BAA-125 / DSM 18197 / FERM 7344 / JCM 9153 / C-125)OX=272558 GN=cheR PE=3 SV=1	257	1	257	257	58.7549	4e-114
scaffold2_1868	557531-558703 + length=390 aa	390	1	390	sp|Q63A04|AROC2_BACCZ	Chorismate synthase 2 OS=Bacillus cereus (strain ZK / E33L) OX=288681 GN=aroC2 PE=3 SV=1	390	1	390	390	77.1795	0
scaffold2_1869	558703-559785 + length=360 aa	360	1	356	sp|C5D3E0|AROB_GEOSW	3-dehydroquinate synthase OS=Geobacillus sp. (strain WCH70) OX=471223 GN=aroB PE=3 SV=1	375	1	357	357	58.2633	1e-149
scaffold2_1870	560069-561583 + length=504 aa	504	6	500	sp|P30526|TRPE_BACCA	Anthranilate synthase component 1 OS=Bacillus caldotenax OX=1395 GN=trpE PE=3 SV=1	508	7	504	498	55.4217	0
scaffold2_1871	561645-562601 + length=318 aa	318	1	318	sp|P70936|TRPD_BACMQ	Anthranilate phosphoribosyltransferase OS=Bacillus megaterium (strain ATCC 12872 / QMB1551) OX=545693 GN=trpD PE=3 SV=2	341	24	341	318	100	0
scaffold2_1872	563348-563974 + length=208 aa	208	1	208	sp|P70938|TRPF_BACMQ	N-(5'-phosphoribosyl)anthranilate isomerase OS=Bacillus megaterium (strain ATCC 12872 / QMB1551) OX=545693 GN=trpF PE=3 SV=2	208	1	208	208	100	4e-153
scaffold2_1873	563971-565185 + length=404 aa	404	6	400	sp|P19868|TRPB_GEOSE	Tryptophan synthase beta chain OS=Geobacillus stearothermophilus OX=1422 GN=trpB PE=3 SV=1	404	5	398	395	74.9367	0
scaffold2_1874	565385-565987 + length=200 aa	200	1	196	sp|C5D3D3|TRPA_GEOSW	Tryptophan synthase alpha chain OS=Geobacillus sp. (strain WCH70) OX=471223 GN=trpA PE=3 SV=1	263	68	263	196	59.1837	4e-75
scaffold2_1875	566163-567095 + length=310 aa	310	1	305	sp|B7GHJ8|HIS8_ANOFW	Histidinol-phosphate aminotransferase OS=Anoxybacillus flavithermus (strain DSM 21510 / WK1) OX=491915 GN=hisC PE=3 SV=1	371	58	361	305	65.9016	6e-150
scaffold2_1876	567537-568271 + length=244 aa	244	1	242	sp|P20692|TYRA_BACSU	Prephenate dehydrogenase OS=Bacillus subtilis (strain 168) OX=224308 GN=tyrA PE=3 SV=2	371	126	368	243	61.7284	2e-110
scaffold2_1877	568293-569582 + length=429 aa	429	13	427	sp|A7GN56|AROA_BACCN	3-phosphoshikimate 1-carboxyvinyltransferase OS=Bacillus cytotoxicus (strain DSM 22905 / CIP 110041 / 391-98 / NVH 391-98)OX=315749 GN=aroA PE=3 SV=1	424	10	424	415	72.2892	0
scaffold2_1878	570034-571179 + length=381 aa	381	7	381	sp|P54389|YPIA_BACSU	TPR repeat-containing protein YpiA OS=Bacillus subtilis (strain 168) OX=224308 GN=ypiA PE=4 SV=1	423	45	419	375	46.4	5e-108
scaffold2_1879	571277-571822 + length=181 aa	181	1	176	sp|Q65I41|Y2764_BACLD	UPF0302 protein BLi02393/BL02764 OS=Bacillus licheniformis (strain ATCC 14580 / DSM 13 / JCM 2505 / NBRC 12200 / NCIMB 9375/ NRRL NRS-1264 / Gibson 46) OX=279010 GN=BLi02393 PE=3 SV=1	179	1	176	176	69.8864	2e-93
scaffold2_1880	571961-572398 + length=145 aa	145	4	144	sp|P54391|YPIF_BACSU	Uncharacterized protein YpiF OS=Bacillus subtilis (strain 168) OX=224308 GN=ypiF PE=4 SV=1	148	11	146	146	35.6164	2e-23
scaffold2_1882	572603-573103 + length=166 aa	166	4	166	sp|Q45657|QCRA_GEOTD	Menaquinol-cytochrome c reductase iron-sulfur subunit OS=Geobacillus thermodenitrificans OX=33940 GN=qcrA PE=3 SV=1	169	7	169	163	73.0061	1e-86
scaffold2_1883	573107-573781 + length=224 aa	224	1	224	sp|P46912|QCRB_BACSU	Menaquinol-cytochrome c reductase cytochrome b subunit OS=Bacillus subtilis (strain 168) OX=224308 GN=qcrB PE=1 SV=1	224	1	224	224	95.0893	2e-158
scaffold2_1884	573892-574659 + length=255 aa	255	1	246	sp|Q45659|QCRC_GEOTD	Menaquinol-cytochrome c reductase cytochrome b/c subunit OS=Geobacillus thermodenitrificans OX=33940 GN=qcrC PE=3 SV=1	250	1	245	246	72.3577	2e-137
scaffold2_1885	574795-575382 + length=195 aa	195	14	194	sp|P54392|YPJA_BACSU	Uncharacterized protein YpjA OS=Bacillus subtilis (strain 168) OX=224308 GN=ypjA PE=4 SV=1	185	2	179	181	59.116	7e-66
scaffold2_1887	575881-576117 + length=78 aa	78	1	62	sp|O34958|YLBE_BACSU	Uncharacterized protein YlbE OS=Bacillus subtilis (strain 168) OX=224308 GN=ylbE PE=4 SV=1	79	1	62	62	50	4e-17
scaffold2_1889	576716-577150 + length=144 aa	144	1	135	sp|O34412|YLBF_BACSU	Regulatory protein YlbF OS=Bacillus subtilis (strain 168) OX=224308 GN=ylbF PE=4 SV=1	149	5	139	135	63.7037	1e-52
scaffold2_1891	577503-577823 + length=106 aa	106	16	102	sp|A7GRW1|Y2635_BACCN	UPF0298 protein Bcer98_2635 OS=Bacillus cytotoxicus (strain DSM 22905 / CIP 110041 / 391-98 / NVH 391-98) OX=315749 GN=Bcer98_2635 PE=3 SV=1	88	1	87	87	65.5172	4e-40
scaffold2_1893	578902-579471 + length=189 aa	189	1	180	sp|O34331|YLBH_BACSU	Putative rRNA methyltransferase YlbH OS=Bacillus subtilis (strain 168) OX=224308 GN=ylbH PE=3 SV=2	184	1	180	180	61.1111	7e-72
scaffold2_1894	579507-580001 + length=164 aa	164	1	160	sp|B7GGK2|COAD_ANOFW	Phosphopantetheine adenylyltransferase OS=Anoxybacillus flavithermus (strain DSM 21510 / WK1) OX=491915 GN=coaD PE=3 SV=1	165	1	160	160	77.5	5e-87
scaffold2_1895	580061-581281 - length=406 aa	406	5	400	sp|O34765|YLBJ_BACSU	Sporulation integral membrane protein YlbJ OS=Bacillus subtilis (strain 168) OX=224308 GN=ylbJ PE=2 SV=1	408	1	400	407	55.5283	2e-148
scaffold2_1896	581859-582533 + length=224 aa	224	1	217	sp|O34731|YLBK_BACSU	Uncharacterized NTE family protein YlbK OS=Bacillus subtilis (strain 168) OX=224308 GN=ylbK PE=3 SV=1	260	42	258	217	59.9078	2e-92
scaffold2_1897	582577-583539 + length=320 aa	320	1	319	sp|O34470|YLBL_BACSU	Uncharacterized protein YlbL OS=Bacillus subtilis (strain 168) OX=224308 GN=ylbL PE=1 SV=2	341	19	337	319	57.9937	4e-129
scaffold2_1898	583567-584766 - length=399 aa	399	1	396	sp|A4ILZ2|Y968_GEOTN	UPF0348 protein GTNG_0968 OS=Geobacillus thermodenitrificans (strain NG80-2) OX=420246 GN=GTNG_0968 PE=3 SV=2	406	1	398	399	50.8772	1e-143
scaffold2_1899	584946-585464 + length=172 aa	172	1	168	sp|O34445|YLBN_BACSU	Uncharacterized protein YlbN OS=Bacillus subtilis (strain 168) OX=224308 GN=ylbN PE=4 SV=1	172	1	167	168	53.5714	3e-62
scaffold2_1900	585873-586640 + length=255 aa	255	16	254	sp|A4YI89|HPCD_METS5	3-hydroxypropionyl-coenzyme A dehydratase OS=Metallosphaera sedula (strain ATCC 51363 / DSM 5348 / JCM 9185 / NBRC 15509/ TH2) OX=399549 GN=Msed_2001 PE=1 SV=1	259	17	252	239	30.5439	9e-32
scaffold2_1901	586819-587421 + length=200 aa	200	1	185	sp|O34549|YLBO_BACSU	Uncharacterized protein YlbO OS=Bacillus subtilis (strain 168) OX=224308 GN=ylbO PE=4 SV=1	193	1	189	190	53.6842	8e-62
scaffold2_1902	587503-587973 - length=156 aa	156	4	149	sp|Q65JZ2|Y1727_BACLD	Uncharacterized N-acetyltransferase BLi01727/BL05157 OS=Bacillus licheniformis (strain ATCC 14580 / DSM 13 / JCM 2505 / NBRC 12200 / NCIMB 9375 / NRRL NRS-1264 / Gibson 46) OX=279010 GN=BLi01727 PE=3 SV=1	159	3	148	146	68.4932	9e-69
scaffold2_1903	588248-589639 + length=463 aa	463	16	456	sp|O34544|ACCC2_BACSU	Biotin carboxylase 2 OS=Bacillus subtilis (strain 168) OX=224308 GN=accC2 PE=3 SV=1	444	4	444	441	57.1429	4e-175
scaffold2_1904	589636-589848 + length=70 aa	70	8	70	sp|C0H419|BLAP_BACSU	Biotin/lipoyl attachment protein OS=Bacillus subtilis (strain 168) OX=224308 GN=yngHB PE=1 SV=1	73	7	69	63	53.9683	7e-16
scaffold2_1905	589868-591409 + length=513 aa	513	8	513	sp|O31825|YNGE_BACSU	Uncharacterized carboxylase YngE OS=Bacillus subtilis (strain 168) OX=224308 GN=yngE PE=3 SV=2	511	6	511	507	72.3866	0
scaffold2_1906	591568-592449 + length=293 aa	293	11	288	sp|O34661|PANE_BACSU	Probable 2-dehydropantoate 2-reductase OS=Bacillus subtilis (strain 168) OX=224308 GN=panE PE=1 SV=1	298	10	291	286	40.9091	1e-63
scaffold2_1908	592925-594550 + length=541 aa	541	1	541	sp|C5D8L4|BSHC_GEOSW	Putative cysteine ligase BshC OS=Geobacillus sp. (strain WCH70) OX=471223 GN=bshC PE=3 SV=1	542	1	542	542	45.572	3e-179
scaffold2_1909	594884-595819 + length=311 aa	311	1	309	sp|Q6HEP6|RSMH_BACHK	Ribosomal RNA small subunit methyltransferase H OS=Bacillus thuringiensis subsp. konkukian (strain 97-27) OX=281309 GN=rsmH PE=3 SV=1	310	1	309	309	76.0518	9e-180
scaffold2_1910	595853-596212 + length=119 aa	119	1	115	sp|Q81WC4|FTSL_BACAN	Cell division protein FtsL OS=Bacillus anthracis OX=1392 GN=ftsL PE=3 SV=1	120	1	117	117	40.1709	6e-20
scaffold2_1911	596218-598476 + length=752 aa	752	4	724	sp|Q07868|PBPB_BACSU	Penicillin-binding protein 2B OS=Bacillus subtilis (strain 168) OX=224308 GN=pbpB PE=1 SV=2	716	5	715	724	53.0387	0
scaffold2_1912	598546-600462 + length=638 aa	638	1	636	sp|Q03524|SP5D_BACSU	Stage V sporulation protein D OS=Bacillus subtilis (strain 168) OX=224308 GN=spoVD PE=2 SV=3	646	1	636	636	75.3145	0
scaffold2_1913	600665-602137 + length=490 aa	490	4	489	sp|Q81WC7|MURE_BACAN	UDP-N-acetylmuramoyl-L-alanyl-D-glutamate--2,6-diaminopimelate ligase OS=Bacillus anthracis OX=1392 GN=murE PE=3 SV=1	491	1	486	486	66.8724	0
scaffold2_1914	602370-603173 + length=267 aa	267	1	267	sp|C5D8M1|MRAY_GEOSW	Phospho-N-acetylmuramoyl-pentapeptide-transferase OS=Geobacillus sp. (strain WCH70) OX=471223 GN=mraY PE=3 SV=1	324	58	324	267	76.779	1e-142
scaffold2_1915	603174-604523 + length=449 aa	449	1	448	sp|A9VU74|MURD_BACWK	UDP-N-acetylmuramoylalanine--D-glutamate ligase OS=Bacillus weihenstephanensis (strain KBAB4) OX=315730 GN=murD PE=3 SV=1	450	1	449	449	66.5924	0
scaffold2_1916	604660-605685 + length=341 aa	341	1	341	sp|P07373|SP5E_BACSU	Stage V sporulation protein E OS=Bacillus subtilis (strain 168) OX=224308 GN=spoVE PE=3 SV=2	366	26	366	341	83.5777	0
scaffold2_1917	606226-607131 + length=301 aa	301	1	301	sp|B7GGI1|MURB_ANOFW	UDP-N-acetylenolpyruvoylglucosamine reductase OS=Anoxybacillus flavithermus (strain DSM 21510 / WK1) OX=491915 GN=murB PE=3 SV=1	302	1	301	301	71.0963	2e-160
scaffold2_1918	607285-608043 + length=252 aa	252	1	252	sp|Q5L0X5|DIVIB_GEOKA	Cell division protein DivIB OS=Geobacillus kaustophilus (strain HTA426) OX=235909 GN=divIB PE=1 SV=1	261	1	252	252	49.2063	6e-90
scaffold2_1919	608469-609764 + length=431 aa	431	1	431	sp|P28264|FTSA_BACSU	Cell division protein FtsA OS=Bacillus subtilis (strain 168) OX=224308 GN=ftsA PE=1 SV=2	440	1	440	441	62.3583	0
scaffold2_1920	609806-610963 + length=385 aa	385	1	384	sp|P17865|FTSZ_BACSU	Cell division protein FtsZ OS=Bacillus subtilis (strain 168) OX=224308 GN=ftsZ PE=1 SV=3	382	1	381	385	85.1948	0
scaffold2_1921	611267-612163 + length=298 aa	298	1	298	sp|D5DQW6|SP2G_BACMQ	Sporulation sigma-E factor-processing peptidase OS=Bacillus megaterium (strain ATCC 12872 / QMB1551) OX=545693 GN=spoIIGA PE=3 SV=2	307	10	307	298	99.6644	0
scaffold2_1922	612194-612913 + length=239 aa	239	5	239	sp|P62179|RP35_BACTK	RNA polymerase sigma-35 factor OS=Bacillus thuringiensis subsp. kurstaki OX=29339 GN=sigE PE=1 SV=1	239	3	239	237	89.8734	3e-151
scaffold2_1923	613131-613841 + length=236 aa	236	1	235	sp|P19940|RPSG_BACSU	RNA polymerase sigma-G factor OS=Bacillus subtilis (strain 168) OX=224308 GN=sigG PE=1 SV=1	260	24	259	236	91.5254	2e-157
scaffold2_1924	614190-614444 + length=84 aa	84	1	77	sp|O31725|YLMC_BACSU	Uncharacterized protein YlmC OS=Bacillus subtilis (strain 168) OX=224308 GN=ylmC PE=3 SV=1	81	1	78	78	71.7949	3e-33
scaffold2_1925	614519-615340 + length=273 aa	273	13	272	sp|O31726|POLOX_BACSU	Polyphenol oxidase OS=Bacillus subtilis (strain 168) OX=224308 GN=ylmD PE=3 SV=1	278	13	277	265	49.8113	8e-91
scaffold2_1926	615819-616031 + length=70 aa	70	1	69	sp|O31727|PLPHP_BACSU	Pyridoxal phosphate homeostasis protein OS=Bacillus subtilis (strain 168) OX=224308 GN=ylmE PE=3 SV=1	230	156	224	69	68.1159	9e-29
scaffold2_1927	616054-616512 + length=152 aa	152	1	152	sp|O31728|SEPF_BACSU	Cell division protein SepF OS=Bacillus subtilis (strain 168) OX=224308 GN=sepF PE=1 SV=3	151	3	151	152	63.8158	1e-60
scaffold2_1928	616588-616785 + length=65 aa	65	1	64	sp|O31729|YLMG_BACSU	Uncharacterized membrane protein YlmG OS=Bacillus subtilis (strain 168) OX=224308 GN=ylmG PE=3 SV=1	90	27	90	64	64.0625	1e-24
scaffold2_1929	616836-617609 + length=257 aa	257	3	257	sp|P71020|YLMH_BACSU	Putative RNA-binding protein YlmH OS=Bacillus subtilis (strain 168) OX=224308 GN=ylmH PE=4 SV=1	257	4	257	255	46.6667	9e-83
scaffold2_1930	617694-618188 + length=164 aa	164	1	159	sp|P71021|DIV4A_BACSU	Septum site-determining protein DivIVA OS=Bacillus subtilis (strain 168) OX=224308 GN=divIVA PE=1 SV=1	164	1	159	159	76.7296	3e-85
scaffold2_1931	618549-621314 + length=921 aa	921	1	920	sp|B9IVX2|SYI_BACCQ	Isoleucine--tRNA ligase OS=Bacillus cereus (strain Q1) OX=361100 GN=ileS PE=3 SV=1	921	1	921	922	78.9588	0
scaffold2_1932	621422-621772 + length=116 aa	116	22	112	sp|Q45478|YLYA_BACSU	Uncharacterized protein YlyA OS=Bacillus subtilis (strain 168) OX=224308 GN=ylyA PE=4 SV=4	124	1	97	97	41.2371	2e-12
scaffold2_1933	621910-622320 + length=136 aa	136	1	133	sp|A8FD10|LSPA_BACP2	Lipoprotein signal peptidase OS=Bacillus pumilus (strain SAFR-032) OX=315750 GN=lspA PE=3 SV=1	155	20	152	133	63.9098	2e-55
scaffold2_1934	622317-623231 + length=304 aa	304	1	302	sp|Q45480|YLYB_BACSU	Uncharacterized RNA pseudouridine synthase YlyB OS=Bacillus subtilis (strain 168) OX=224308 GN=ylyB PE=3 SV=3	303	1	301	302	73.8411	1e-167
scaffold2_1935	624122-625429 + length=435 aa	435	8	430	sp|P41006|PYRP_BACCL	Uracil permease OS=Bacillus caldolyticus OX=1394 GN=pyrP PE=3 SV=1	432	5	426	423	67.6123	0
scaffold2_1936	625563-626516 + length=317 aa	317	6	298	sp|P41008|PYRB_BACCL	Aspartate carbamoyltransferase OS=Bacillus caldolyticus OX=1394 GN=pyrB PE=3 SV=2	308	1	292	293	67.5768	1e-145
scaffold2_1937	626746-627768 + length=340 aa	340	1	333	sp|Q9K9V7|PYRC_BACHD	Dihydroorotase OS=Bacillus halodurans (strain ATCC BAA-125 / DSM 18197 / FERM 7344 / JCM 9153 / C-125) OX=272558 GN=pyrC PE=3 SV=1	428	91	423	333	73.8739	0
scaffold2_1938	627822-628838 + length=338 aa	338	2	336	sp|P52557|CARA_BACCL	Carbamoyl-phosphate synthase pyrimidine-specific small chain OS=Bacillus caldolyticus OX=1394 GN=pyrAA PE=3 SV=1	364	25	359	335	74.0299	0
scaffold2_1939	628838-632050 + length=1070 aa	1070	1	1058	sp|P46537|CARB_BACCL	Carbamoyl-phosphate synthase pyrimidine-specific large chain OS=Bacillus caldolyticus OX=1394 GN=pyrAB PE=3 SV=1	1065	1	1058	1058	78.4499	0
scaffold2_1940	632047-632820 + length=257 aa	257	1	257	sp|C5D8Q1|PYRK_GEOSW	Dihydroorotate dehydrogenase B (NAD(+)), electron transfer subunit OS=Geobacillus sp. (strain WCH70) OX=471223 GN=pyrK PE=3 SV=1	257	1	257	257	64.9805	6e-122
scaffold2_1941	632817-633758 + length=313 aa	313	1	304	sp|Q6HET0|PYRDB_BACHK	Dihydroorotate dehydrogenase B (NAD(+)), catalytic subunit OS=Bacillus thuringiensis subsp. konkukian (strain 97-27) OX=281309 GN=pyrD PE=3 SV=1	309	1	304	304	77.9605	2e-175
scaffold2_1942	633793-634452 + length=219 aa	219	3	214	sp|B7HLL7|PYRF_BACC7	Orotidine 5'-phosphate decarboxylase OS=Bacillus cereus (strain AH187) OX=405534 GN=pyrF PE=3 SV=1	238	24	235	212	67.4528	3e-102
scaffold2_1943	634449-635087 + length=212 aa	212	4	212	sp|A7GRK7|PYRE_BACCN	Orotate phosphoribosyltransferase OS=Bacillus cytotoxicus (strain DSM 22905 / CIP 110041 / 391-98 / NVH 391-98) OX=315749 GN=pyrE PE=3 SV=1	210	1	209	209	65.5502	3e-99
scaffold2_1944	635138-636850 - length=570 aa	570	1	570	sp|O34693|YLOA_BACSU	Uncharacterized protein YloA OS=Bacillus subtilis (strain 168) OX=224308 GN=yloA PE=2 SV=1	572	3	572	570	62.807	0
scaffold2_1945	636992-639670 + length=892 aa	892	1	890	sp|O34431|ATCL_BACSU	Calcium-transporting ATPase OS=Bacillus subtilis (strain 168) OX=224308 GN=yloB PE=1 SV=1	890	1	889	890	72.6966	0
scaffold2_1946	639836-640699 + length=287 aa	287	1	287	sp|O34441|YLOC_BACSU	UPF0701 protein YloC OS=Bacillus subtilis (strain 168) OX=224308 GN=yloC PE=3 SV=1	291	5	291	287	41.8118	8e-81
scaffold2_1947	640746-641006 + length=86 aa	86	1	85	sp|Q65JT1|Y1788_BACLD	UPF0296 protein BLi01788/BL02292 OS=Bacillus licheniformis (strain ATCC 14580 / DSM 13 / JCM 2505 / NBRC 12200 / NCIMB 9375/ NRRL NRS-1264 / Gibson 46) OX=279010 GN=BLi01788 PE=3 SV=1	89	1	85	85	69.4118	2e-39
scaffold2_1948	641020-641634 + length=204 aa	204	1	204	sp|Q65JT0|KGUA_BACLD	Guanylate kinase OS=Bacillus licheniformis (strain ATCC 14580 / DSM 13 / JCM 2505 / NBRC 12200 / NCIMB 9375 / NRRL NRS-1264/ Gibson 46) OX=279010 GN=gmk PE=3 SV=1	204	1	204	204	82.3529	2e-120
scaffold2_1949	641637-641858 + length=73 aa	73	1	61	sp|A7GRK0|RPOZ_BACCN	DNA-directed RNA polymerase subunit omega OS=Bacillus cytotoxicus (strain DSM 22905 / CIP 110041 / 391-98 / NVH 391-98) OX=315749 GN=rpoZ PE=3 SV=1	70	1	61	61	73.7705	3e-25
scaffold2_1950	642042-643256 + length=404 aa	404	1	395	sp|O35033|COABC_BACSU	Probable coenzyme A biosynthesis bifunctional protein CoaBC OS=Bacillus subtilis (strain 168) OX=224308 GN=coaBC PE=3 SV=1	406	2	395	396	67.4242	0
scaffold2_1951	643253-645667 + length=804 aa	804	1	804	sp|P94461|PRIA_BACSU	Primosomal protein N' OS=Bacillus subtilis (strain 168) OX=224308 GN=priA PE=3 SV=2	805	1	805	809	63.7824	0
scaffold2_1952	645840-646211 + length=123 aa	123	1	122	sp|Q81WH1|DEF1_BACAN	Peptide deformylase 1 OS=Bacillus anthracis OX=1392 GN=def1 PE=3 SV=1	156	35	156	122	77.0492	6e-64
scaffold2_1953	646222-647160 + length=312 aa	312	1	312	sp|C5D8R6|FMT_GEOSW	Methionyl-tRNA formyltransferase OS=Geobacillus sp. (strain WCH70) OX=471223 GN=fmt PE=3 SV=1	318	2	317	316	75.9494	5e-174
scaffold2_1954	647414-648493 + length=359 aa	359	1	358	sp|P94464|RSMB_BACSU	Probable ribosomal RNA small subunit methyltransferase B OS=Bacillus subtilis (strain 168) OX=224308 GN=rsmB PE=3 SV=2	447	88	446	359	56.546	5e-144
scaffold2_1955	648496-649587 + length=363 aa	363	1	363	sp|A7Z4J5|RLMN_BACVZ	Probable dual-specificity RNA methyltransferase RlmN OS=Bacillus velezensis (strain DSM 23117 / BGSC 10A6 / FZB42) OX=326423 GN=rlmN PE=3 SV=1	363	1	363	363	82.0937	0
scaffold2_1956	649607-650335 + length=242 aa	242	2	237	sp|O34779|PRPC_BACSU	Protein phosphatase PrpC OS=Bacillus subtilis (strain 168) OX=224308 GN=prpC PE=1 SV=1	254	7	243	237	52.3207	4e-86
scaffold2_1957	650404-652386 + length=660 aa	660	1	659	sp|Q81WH6|PRKC_BACAN	Serine/threonine-protein kinase PrkC OS=Bacillus anthracis OX=1392 GN=prkC PE=1 SV=1	657	22	655	661	51.1346	0
scaffold2_1958	652400-653281 + length=293 aa	293	1	293	sp|A7GRJ1|RSGA_BACCN	Small ribosomal subunit biogenesis GTPase RsgA OS=Bacillus cytotoxicus (strain DSM 22905 / CIP 110041 / 391-98 / NVH 391-98)OX=315749 GN=rsgA PE=3 SV=1	293	1	293	293	67.9181	7e-150
scaffold2_1959	653284-653940 + length=218 aa	218	1	215	sp|O34557|RPE_BACSU	Ribulose-phosphate 3-epimerase OS=Bacillus subtilis (strain 168) OX=224308 GN=rpe PE=3 SV=1	217	1	216	216	69.9074	1e-107
scaffold2_1960	654057-654704 + length=215 aa	215	3	211	sp|O34664|THIN_BACSU	Thiamine pyrophosphokinase OS=Bacillus subtilis (strain 168) OX=224308 GN=thiN PE=1 SV=1	214	4	214	211	54.5024	2e-77
scaffold2_1961	654922-655110 - length=62 aa	62	1	62	sp|Q65JR6|RL28_BACLD	50S ribosomal protein L28 OS=Bacillus licheniformis (strain ATCC 14580 / DSM 13 / JCM 2505 / NBRC 12200 / NCIMB 9375 / NRRL NRS-1264 / Gibson 46) OX=279010 GN=rpmB PE=3 SV=1	62	1	62	62	88.7097	5e-33
scaffold2_1962	655401-655787 + length=128 aa	128	9	127	sp|O34318|YLOU_BACSU	Uncharacterized protein YloU OS=Bacillus subtilis (strain 168) OX=224308 GN=yloU PE=3 SV=1	120	1	119	119	84.0336	3e-69
scaffold2_1963	655810-657471 + length=553 aa	553	1	553	sp|O34751|YLOV_BACSU	Uncharacterized protein YloV OS=Bacillus subtilis (strain 168) OX=224308 GN=yloV PE=4 SV=1	553	3	553	555	64.8649	0
scaffold2_1965	658908-659570 + length=220 aa	220	1	220	sp|O34635|SDHAB_BACSU	Probable L-serine dehydratase, beta chain OS=Bacillus subtilis (strain 168) OX=224308 GN=sdaAB PE=3 SV=1	220	1	220	220	67.2727	6e-108
scaffold2_1966	659652-660557 + length=301 aa	301	7	301	sp|O34607|SDHAA_BACSU	Probable L-serine dehydratase, alpha chain OS=Bacillus subtilis (strain 168) OX=224308 GN=sdaAA PE=3 SV=1	300	1	295	295	82.3729	5e-167
scaffold2_1967	660625-662598 + length=657 aa	657	1	656	sp|O34942|RECG_BACSU	ATP-dependent DNA helicase RecG OS=Bacillus subtilis (strain 168) OX=224308 GN=recG PE=3 SV=1	682	26	681	656	71.3415	0
scaffold2_1968	663100-663663 + length=187 aa	187	1	187	sp|C5D8T1|FAPR_GEOSW	Transcription factor FapR OS=Geobacillus sp. (strain WCH70) OX=471223 GN=fapR PE=3 SV=1	198	1	188	188	77.6596	6e-99
scaffold2_1969	663672-664688 + length=338 aa	338	5	330	sp|C5D8T2|PLSX_GEOSW	Phosphate acyltransferase OS=Geobacillus sp. (strain WCH70) OX=471223 GN=plsX PE=3 SV=1	329	1	326	326	72.6994	5e-179
scaffold2_1970	664692-665636 + length=314 aa	314	1	311	sp|P71019|FABD_BACSU	Malonyl CoA-acyl carrier protein transacylase OS=Bacillus subtilis (strain 168) OX=224308 GN=fabD PE=3 SV=2	317	1	311	311	66.5595	9e-145
scaffold2_1971	665638-666378 + length=246 aa	246	1	246	sp|P51831|FABG_BACSU	3-oxoacyl-[acyl-carrier-protein] reductase FabG OS=Bacillus subtilis (strain 168) OX=224308 GN=fabG PE=3 SV=3	246	1	246	246	76.0163	6e-137
scaffold2_1972	666517-666750 + length=77 aa	77	1	76	sp|A7Z4L2|ACP_BACVZ	Acyl carrier protein OS=Bacillus velezensis (strain DSM 23117 / BGSC 10A6 / FZB42) OX=326423 GN=acpP PE=3 SV=1	77	1	76	76	82.8947	2e-37
scaffold2_1973	666873-667676 + length=267 aa	267	30	262	sp|C5D8T6|RNC_GEOSW	Ribonuclease 3 OS=Geobacillus sp. (strain WCH70) OX=471223 GN=rnc PE=3 SV=1	246	9	241	233	77.2532	8e-134
scaffold2_1974	667754-671314 + length=1186 aa	1186	1	1186	sp|P51834|SMC_BACSU	Chromosome partition protein Smc OS=Bacillus subtilis (strain 168) OX=224308 GN=smc PE=1 SV=3	1186	1	1185	1188	58.9226	0
scaffold2_1975	671340-672338 + length=332 aa	332	1	326	sp|P51835|FTSY_BACSU	Signal recognition particle receptor FtsY OS=Bacillus subtilis (strain 168) OX=224308 GN=ftsY PE=1 SV=2	329	1	326	326	80.9816	0
scaffold2_1976	672608-672961 + length=117 aa	117	9	117	sp|A7Z4L7|Y1580_BACVZ	UPF0122 protein RBAM_015800 OS=Bacillus velezensis (strain DSM 23117 / BGSC 10A6 / FZB42) OX=326423 GN=RBAM_015800 PE=3 SV=1	110	3	110	109	75.2294	7e-52
scaffold2_1977	672974-674317 + length=447 aa	447	1	446	sp|P37105|SRP54_BACSU	Signal recognition particle protein OS=Bacillus subtilis (strain 168) OX=224308 GN=ffh PE=1 SV=1	446	1	446	446	84.0807	0
scaffold2_1978	674454-674726 + length=90 aa	90	1	90	sp|P21474|RS16_BACSU	30S ribosomal protein S16 OS=Bacillus subtilis (strain 168) OX=224308 GN=rpsP PE=1 SV=3	90	1	90	90	90	4e-55
scaffold2_1979	674738-674968 + length=76 aa	76	1	75	sp|Q8ER00|Y1533_OCEIH	UPF0109 protein OB1533 OS=Oceanobacillus iheyensis (strain DSM 14371 / CIP 107618 / JCM 11309 / KCTC 3954 / HTE831) OX=221109 GN=OB1533 PE=3 SV=1	75	1	75	75	54.6667	8e-22
scaffold2_1980	675225-675503 + length=92 aa	92	3	92	sp|O31739|YLQD_BACSU	Uncharacterized protein YlqD OS=Bacillus subtilis (strain 168) OX=224308 GN=ylqD PE=4 SV=1	128	38	126	90	45.5556	1e-19
scaffold2_1981	675516-676028 + length=170 aa	170	2	170	sp|C5D8U4|RIMM_GEOSW	Ribosome maturation factor RimM OS=Geobacillus sp. (strain WCH70) OX=471223 GN=rimM PE=3 SV=1	172	3	172	170	68.2353	1e-80
scaffold2_1982	676028-676768 + length=246 aa	246	1	242	sp|A9VT79|TRMD_BACWK	tRNA (guanine-N(1)-)-methyltransferase OS=Bacillus weihenstephanensis (strain KBAB4) OX=315730 GN=trmD PE=3 SV=1	244	1	243	243	77.3663	5e-141
scaffold2_1983	676897-677274 + length=125 aa	125	12	125	sp|Q65JP5|RL19_BACLD	50S ribosomal protein L19 OS=Bacillus licheniformis (strain ATCC 14580 / DSM 13 / JCM 2505 / NBRC 12200 / NCIMB 9375 / NRRL NRS-1264 / Gibson 46) OX=279010 GN=rplS PE=3 SV=1	115	1	114	114	92.1053	4e-69
scaffold2_1984	677455-678006 + length=183 aa	183	4	181	sp|P41027|LEP_BACCL	Signal peptidase I OS=Bacillus caldolyticus OX=1394 GN=lepB PE=3 SV=1	182	7	180	178	53.9326	1e-62
scaffold2_1985	678028-678894 + length=288 aa	288	1	288	sp|D5DJL5|RBGA_BACMD	Ribosome biogenesis GTPase A OS=Bacillus megaterium (strain DSM 319) OX=592022 GN=rbgA PE=3 SV=1	288	1	288	288	98.6111	0
scaffold2_1986	679002-679769 + length=255 aa	255	2	255	sp|A9VT75|RNH2_BACWK	Ribonuclease HII OS=Bacillus weihenstephanensis (strain KBAB4) OX=315730 GN=rnhB PE=3 SV=1	257	3	256	254	63.7795	1e-114
scaffold2_1987	680076-681299 + length=407 aa	407	22	407	sp|C5D8V2|SUCC_GEOSW	Succinate--CoA ligase [ADP-forming] subunit beta OS=Geobacillus sp. (strain WCH70) OX=471223 GN=sucC PE=3 SV=1	386	1	386	386	89.6373	0
scaffold2_1988	681318-682220 + length=300 aa	300	1	300	sp|P80865|SUCD_BACSU	Succinate--CoA ligase [ADP-forming] subunit alpha OS=Bacillus subtilis (strain 168) OX=224308 GN=sucD PE=1 SV=3	300	1	300	300	88	0
scaffold2_1989	682284-683165 + length=293 aa	293	55	289	sp|P39813|DPRA_BACSU	DNA processing protein DprA OS=Bacillus subtilis (strain 168) OX=224308 GN=dprA PE=1 SV=2	297	54	286	235	50.6383	4e-76
scaffold2_1990	683320-685395 + length=691 aa	691	1	691	sp|P39814|TOP1_BACSU	DNA topoisomerase 1 OS=Bacillus subtilis (strain 168) OX=224308 GN=topA PE=3 SV=1	691	1	691	691	78.7265	0
scaffold2_1991	685602-686906 + length=434 aa	434	1	431	sp|A9VT70|TRMFO_BACWK	Methylenetetrahydrofolate--tRNA-(uracil-5-)-methyltransferase TrmFO OS=Bacillus weihenstephanensis (strain KBAB4) OX=315730 GN=trmFO PE=3 SV=1	434	1	431	431	85.8469	0
scaffold2_1992	687080-687874 + length=264 aa	264	3	264	sp|B7GGC7|XERC_ANOFW	Tyrosine recombinase XerC OS=Anoxybacillus flavithermus (strain DSM 21510 / WK1) OX=491915 GN=xerC PE=3 SV=1	300	39	300	262	59.9237	3e-116
scaffold2_1993	687946-688431 + length=161 aa	161	1	161	sp|A7Z4N5|CLPQ_BACVZ	ATP-dependent protease subunit ClpQ OS=Bacillus velezensis (strain DSM 23117 / BGSC 10A6 / FZB42) OX=326423 GN=clpQ PE=3 SV=1	181	20	180	161	86.9565	4e-99
scaffold2_1994	688448-689848 + length=466 aa	466	2	466	sp|A7Z4N6|CLPY_BACVZ	ATP-dependent protease ATPase subunit ClpY OS=Bacillus velezensis (strain DSM 23117 / BGSC 10A6 / FZB42) OX=326423 GN=clpY PE=3 SV=1	467	3	467	465	81.0753	0
scaffold2_1995	689877-690656 + length=259 aa	259	1	259	sp|C5D8W0|CODY_GEOSW	GTP-sensing transcriptional pleiotropic repressor CodY OS=Geobacillus sp. (strain WCH70) OX=471223 GN=codY PE=3 SV=1	259	1	259	259	88.8031	8e-155
scaffold2_1996	691376-691489 + length=37 aa	37	1	37	sp|P24500|FLGB_BACSU	Flagellar basal body rod protein FlgB OS=Bacillus subtilis (strain 168) OX=224308 GN=flgB PE=1 SV=1	129	93	129	37	67.5676	9e-12
scaffold2_1997	691510-691941 + length=143 aa	143	1	143	sp|P24501|FLGC_BACSU	Flagellar basal-body rod protein FlgC OS=Bacillus subtilis (strain 168) OX=224308 GN=flgC PE=3 SV=1	150	7	150	145	64.8276	4e-62
scaffold2_1998	691954-692244 + length=96 aa	96	19	96	sp|P24502|FLIE_BACSU	Flagellar hook-basal body complex protein FliE OS=Bacillus subtilis (strain 168) OX=224308 GN=fliE PE=3 SV=1	106	31	106	78	58.9744	3e-21
scaffold2_1999	692327-693886 + length=519 aa	519	4	519	sp|P23447|FLIF_BACSU	Flagellar M-ring protein OS=Bacillus subtilis (strain 168) OX=224308 GN=fliF PE=3 SV=2	536	15	536	541	52.3105	0
scaffold2_2000	693898-694917 + length=339 aa	339	7	339	sp|P23448|FLIG_BACSU	Flagellar motor switch protein FliG OS=Bacillus subtilis (strain 168) OX=224308 GN=fliG PE=3 SV=1	338	6	338	333	76.5766	0
scaffold2_2001	695258-695698 + length=146 aa	146	1	129	sp|P23449|FLIH_BACSU	Probable flagellar assembly protein FliH OS=Bacillus subtilis (strain 168) OX=224308 GN=fliH PE=3 SV=2	208	77	198	129	36.4341	1e-17
scaffold2_2002	695757-696986 + length=409 aa	409	1	404	sp|P23445|FLII_BACSU	Flagellum-specific ATP synthase OS=Bacillus subtilis (strain 168) OX=224308 GN=fliI PE=3 SV=2	438	29	433	405	70.6173	0
scaffold2_2003	696989-697432 + length=147 aa	147	1	144	sp|P20487|FLIJ_BACSU	Flagellar FliJ protein OS=Bacillus subtilis (strain 168) OX=224308 GN=fliJ PE=1 SV=3	147	1	144	144	41.6667	1e-31
scaffold2_2004	697442-698059 + length=205 aa	205	15	196	sp|P23454|YLXF_BACSU	FlaA locus 22.9 kDa protein OS=Bacillus subtilis (strain 168) OX=224308 GN=ylxF PE=4 SV=2	204	6	196	191	25.6545	4e-12
scaffold2_2006	700354-700782 + length=142 aa	142	5	140	sp|P23455|YLXG_BACSU	FlaA locus uncharacterized protein YlxG OS=Bacillus subtilis (strain 168) OX=224308 GN=ylxG PE=3 SV=1	140	4	135	137	40.146	2e-23
scaffold2_2007	700808-701623 + length=271 aa	271	1	271	sp|P23446|FLGG_BACSU	Flagellar basal-body rod protein FlgG OS=Bacillus subtilis (strain 168) OX=224308 GN=flgG PE=3 SV=2	264	1	264	271	60.8856	7e-102
scaffold2_2008	701659-701868 + length=69 aa	69	1	69	sp|C0H412|SWRD_BACSU	Swarming motility protein SwrD OS=Bacillus subtilis (strain 168) OX=224308 GN=swrD PE=1 SV=1	71	1	69	69	57.971	2e-23
scaffold2_2009	701899-702303 + length=134 aa	134	11	134	sp|P23452|FLIL_BACSU	Flagellar protein FliL OS=Bacillus subtilis (strain 168) OX=224308 GN=fliL PE=3 SV=1	140	19	140	124	41.129	5e-23
scaffold2_2010	702390-703310 + length=306 aa	306	1	300	sp|P23453|FLIM_BACSU	Flagellar motor switch protein FliM OS=Bacillus subtilis (strain 168) OX=224308 GN=fliM PE=1 SV=1	332	23	322	300	62	9e-133
scaffold2_2011	703315-704445 + length=376 aa	376	1	376	sp|P24073|FLIY_BACSU	Flagellar motor switch phosphatase FliY OS=Bacillus subtilis (strain 168) OX=224308 GN=fliY PE=3 SV=2	378	1	378	395	57.4684	3e-142
scaffold2_2012	704467-704829 + length=120 aa	120	1	120	sp|P24072|CHEY_BACSU	Chemotaxis protein CheY OS=Bacillus subtilis (strain 168) OX=224308 GN=cheY PE=1 SV=3	120	1	120	120	82.5	1e-66
scaffold2_2013	704893-705534 + length=213 aa	213	25	198	sp|P35536|FLIZ_BACSU	Flagellar biosynthetic protein FliZ OS=Bacillus subtilis (strain 168) OX=224308 GN=fliZ PE=3 SV=1	219	28	207	184	35.3261	3e-25
scaffold2_2014	705539-706195 + length=218 aa	218	1	217	sp|P35528|FLIP_BACSU	Flagellar biosynthetic protein FliP OS=Bacillus subtilis (strain 168) OX=224308 GN=fliP PE=3 SV=1	221	5	221	217	78.8018	1e-120
scaffold2_2015	706206-706475 + length=89 aa	89	1	89	sp|P35535|FLIQ_BACSU	Flagellar biosynthetic protein FliQ OS=Bacillus subtilis (strain 168) OX=224308 GN=fliQ PE=3 SV=1	89	1	89	89	71.9101	3e-41
scaffold2_2016	706478-707254 + length=258 aa	258	1	256	sp|P35537|FLIR_BACSU	Flagellar biosynthetic protein FliR OS=Bacillus subtilis (strain 168) OX=224308 GN=fliR PE=3 SV=2	259	1	257	258	54.6512	8e-92
scaffold2_2017	707395-708339 + length=314 aa	314	23	314	sp|P35538|FLHB_BACSU	Flagellar biosynthetic protein FlhB OS=Bacillus subtilis (strain 168) OX=224308 GN=flhB PE=3 SV=2	360	67	359	293	60.7509	4e-125
scaffold2_2018	708370-710406 + length=678 aa	678	1	678	sp|P35620|FLHA_BACSU	Flagellar biosynthesis protein FlhA OS=Bacillus subtilis (strain 168) OX=224308 GN=flhA PE=1 SV=2	677	1	677	678	74.3363	0
scaffold2_2019	710406-711503 + length=365 aa	365	1	346	sp|Q01960|FLHF_BACSU	Flagellar biosynthesis protein FlhF OS=Bacillus subtilis (strain 168) OX=224308 GN=flhF PE=1 SV=1	366	1	352	371	39.3531	2e-74
scaffold2_2020	711685-712365 + length=226 aa	226	1	226	sp|P40742|YLXH_BACSU	Flagellum site-determining protein YlxH OS=Bacillus subtilis (strain 168) OX=224308 GN=ylxH PE=1 SV=1	298	72	297	226	34.0708	1e-47
scaffold2_2021	712417-713418 + length=333 aa	333	1	327	sp|Q5L0L0|CHEB_GEOKA	Chemotaxis response regulator protein-glutamate methylesterase OS=Geobacillus kaustophilus (strain HTA426) OX=235909 GN=cheB PE=3 SV=1	349	15	343	329	52.5836	2e-119
scaffold2_2022	713433-715412 + length=659 aa	659	1	658	sp|P29072|CHEA_BACSU	Chemotaxis protein CheA OS=Bacillus subtilis (strain 168) OX=224308 GN=cheA PE=1 SV=2	672	1	671	671	59.9106	0
scaffold2_2023	715443-715871 + length=142 aa	142	2	138	sp|P39802|CHEW_BACSU	Chemotaxis protein CheW OS=Bacillus subtilis (strain 168) OX=224308 GN=cheW PE=1 SV=1	156	10	146	137	48.9051	2e-34
scaffold2_2024	715964-716416 + length=150 aa	150	1	150	sp|Q9KA57|CHED_BACHD	Chemoreceptor glutamine deamidase CheD OS=Bacillus halodurans (strain ATCC BAA-125 / DSM 18197 / FERM 7344 / JCM 9153 / C-125)OX=272558 GN=cheD PE=3 SV=1	162	12	162	151	57.6159	5e-54
scaffold2_2025	716544-717227 + length=227 aa	227	2	227	sp|P10726|RPSD_BACSU	RNA polymerase sigma-D factor OS=Bacillus subtilis (strain 168) OX=224308 GN=sigD PE=1 SV=2	254	27	253	227	67.8414	9e-109
scaffold2_2026	717243-717770 + length=175 aa	175	3	174	sp|P40405|SWRB_BACSU	Swarming motility protein SwrB OS=Bacillus subtilis (strain 168) OX=224308 GN=swrB PE=4 SV=2	167	4	160	175	27.4286	1e-13
scaffold2_2027	717944-718648 + length=234 aa	234	1	225	sp|Q819X9|RS2_BACCR	30S ribosomal protein S2 OS=Bacillus cereus (strain ATCC 14579 / DSM 31 / JCM 2152 / NBRC 15305 / NCIMB 9373 / NRRL B-3711)OX=226900 GN=rpsB PE=3 SV=1	233	6	230	225	89.3333	1e-150
scaffold2_2028	718756-719637 + length=293 aa	293	1	292	sp|A7GRF6|EFTS_BACCN	Elongation factor Ts OS=Bacillus cytotoxicus (strain DSM 22905 / CIP 110041 / 391-98 / NVH 391-98) OX=315749 GN=tsf PE=3 SV=1	295	1	292	292	83.9041	6e-168
scaffold2_2029	719714-720436 + length=240 aa	240	1	240	sp|Q819Y0|PYRH_BACCR	Uridylate kinase OS=Bacillus cereus (strain ATCC 14579 / DSM 31 / JCM 2152 / NBRC 15305 / NCIMB 9373 / NRRL B-3711) OX=226900 GN=pyrH PE=3 SV=1	240	1	240	240	88.75	8e-149
scaffold2_2030	720439-720996 + length=185 aa	185	1	185	sp|Q5L0J9|RRF_GEOKA	Ribosome-recycling factor OS=Geobacillus kaustophilus (strain HTA426) OX=235909 GN=frr PE=3 SV=1	185	1	185	185	73.5135	3e-99
scaffold2_2031	721131-721913 + length=260 aa	260	1	260	sp|Q819Y1|ISPT_BACCR	Isoprenyl transferase OS=Bacillus cereus (strain ATCC 14579 / DSM 31 / JCM 2152 / NBRC 15305 / NCIMB 9373 / NRRL B-3711)OX=226900 GN=uppS PE=3 SV=1	258	2	258	260	66.1538	1e-127
scaffold2_2032	721932-722723 + length=263 aa	263	1	263	sp|O31752|CDSA_BACSU	Phosphatidate cytidylyltransferase OS=Bacillus subtilis (strain 168) OX=224308 GN=cdsA PE=3 SV=1	269	4	267	265	58.8679	3e-93
scaffold2_2033	722927-723907 + length=326 aa	326	2	324	sp|Q819Y3|DXR2_BACCR	1-deoxy-D-xylulose 5-phosphate reductoisomerase 2 OS=Bacillus cereus (strain ATCC 14579 / DSM 31 / JCM 2152 / NBRC 15305/ NCIMB 9373 / NRRL B-3711) OX=226900 GN=dxr2 PE=3 SV=1	380	58	380	323	69.6594	3e-166
scaffold2_2035	724184-725245 + length=353 aa	353	1	353	sp|Q5L0J5|RASP_GEOKA	Zinc metalloprotease RasP OS=Geobacillus kaustophilus (strain HTA426) OX=235909 GN=rasP PE=3 SV=1	421	71	421	353	64.3059	5e-164
scaffold2_2036	725351-727048 + length=565 aa	565	1	565	sp|C5D9C3|SYP_GEOSW	Proline--tRNA ligase OS=Geobacillus sp. (strain WCH70) OX=471223 GN=proS PE=3 SV=1	567	1	567	567	76.8959	0
scaffold2_2037	727371-731477 + length=1368 aa	1368	1	1368	sp|P13267|DPO3_BACSU	DNA polymerase III PolC-type OS=Bacillus subtilis (strain 168) OX=224308 GN=polC PE=1 SV=2	1437	68	1437	1371	79.8687	0
scaffold2_2038	731842-732312 + length=156 aa	156	1	156	sp|Q5L0J2|RIMP_GEOKA	Ribosome maturation factor RimP OS=Geobacillus kaustophilus (strain HTA426) OX=235909 GN=rimP PE=3 SV=1	157	1	156	156	76.9231	7e-85
scaffold2_2039	732350-733462 + length=370 aa	370	1	348	sp|P32727|NUSA_BACSU	Transcription termination/antitermination protein NusA OS=Bacillus subtilis (strain 168) OX=224308 GN=nusA PE=1 SV=2	371	1	348	348	87.6437	0
scaffold2_2040	733527-733757 + length=76 aa	76	1	74	sp|P32728|YLXR_BACSU	Uncharacterized protein YlxR OS=Bacillus subtilis (strain 168) OX=224308 GN=ylxR PE=4 SV=1	91	18	91	74	63.5135	9e-27
scaffold2_2041	733757-734056 + length=99 aa	99	4	98	sp|P32729|YLXQ_BACSU	Probable ribosomal protein YlxQ OS=Bacillus subtilis (strain 168) OX=224308 GN=rplGA PE=1 SV=1	100	5	99	95	63.1579	7e-37
scaffold2_2042	734061-735947 + length=628 aa	628	43	628	sp|C5D9C9|IF2_GEOSW	Translation initiation factor IF-2 OS=Geobacillus sp. (strain WCH70) OX=471223 GN=infB PE=3 SV=1	732	147	732	586	82.2526	0
scaffold2_2043	735944-736222 + length=92 aa	92	1	92	sp|P32730|YLXP_BACSU	Uncharacterized protein YlxP OS=Bacillus subtilis (strain 168) OX=224308 GN=ylxP PE=4 SV=1	92	1	92	92	68.4783	1e-41
scaffold2_2044	736270-736602 + length=110 aa	110	1	103	sp|A9VT48|RBFA_BACWK	Ribosome-binding factor A OS=Bacillus weihenstephanensis (strain KBAB4) OX=315730 GN=rbfA PE=3 SV=1	118	12	114	103	86.4078	3e-58
scaffold2_2045	737013-737612 + length=199 aa	199	1	197	sp|P59873|TRUB_BACAN	tRNA pseudouridine synthase B OS=Bacillus anthracis OX=1392 GN=truB PE=3 SV=1	307	107	300	197	58.8832	6e-77
scaffold2_2046	737803-738597 + length=264 aa	264	1	261	sp|P54575|RIBC_BACSU	Riboflavin biosynthesis protein RibC OS=Bacillus subtilis (strain 168) OX=224308 GN=ribC PE=3 SV=2	316	55	316	262	52.6718	5e-98
scaffold2_2047	738746-739015 + length=89 aa	89	1	89	sp|A8FDD6|RS15_BACP2	30S ribosomal protein S15 OS=Bacillus pumilus (strain SAFR-032) OX=315750 GN=rpsO PE=3 SV=1	89	1	89	89	89.8876	8e-52
scaffold2_2048	739184-741310 + length=708 aa	708	1	701	sp|A7GRD7|PNP_BACCN	Polyribonucleotide nucleotidyltransferase OS=Bacillus cytotoxicus (strain DSM 22905 / CIP 110041 / 391-98 / NVH 391-98) OX=315749 GN=pnp PE=3 SV=1	710	1	701	701	85.4494	0
scaffold2_2049	741726-742433 + length=235 aa	235	1	228	sp|P50850|YLXY_BACSU	Uncharacterized protein YlxY OS=Bacillus subtilis (strain 168) OX=224308 GN=ylxY PE=3 SV=2	319	92	319	228	59.6491	5e-98
scaffold2_2050	742612-743706 + length=364 aa	364	1	358	sp|Q04805|YMXG_BACSU	Uncharacterized zinc protease YmxG OS=Bacillus subtilis (strain 168) OX=224308 GN=ymxG PE=3 SV=3	409	51	408	358	73.743	0
scaffold2_2051	743805-744071 + length=88 aa	88	1	76	sp|Q04811|YMXH_BACSU	Uncharacterized protein YmxH OS=Bacillus subtilis (strain 168) OX=224308 GN=ymxH PE=3 SV=1	85	1	76	76	76.3158	2e-37
scaffold2_2052	744260-745159 + length=299 aa	299	1	290	sp|Q04809|DPAA_BACSU	Dipicolinate synthase subunit A OS=Bacillus subtilis (strain 168) OX=224308 GN=dpaA PE=1 SV=1	297	1	290	290	67.931	6e-142
scaffold2_2053	745159-745764 + length=201 aa	201	2	196	sp|Q04810|DPAB_BACSU	Dipicolinate synthase subunit B OS=Bacillus subtilis (strain 168) OX=224308 GN=dpaB PE=1 SV=1	200	3	197	195	74.8718	2e-109
scaffold2_2054	745956-746999 + length=347 aa	347	1	346	sp|Q04797|DHAS_BACSU	Aspartate-semialdehyde dehydrogenase OS=Bacillus subtilis (strain 168) OX=224308 GN=asd PE=1 SV=1	346	1	346	346	78.6127	0
scaffold2_2055	747039-748271 + length=410 aa	410	1	405	sp|Q04795|AK1_BACSU	Aspartokinase 1 OS=Bacillus subtilis (strain 168) OX=224308 GN=dapG PE=3 SV=3	404	1	404	405	68.642	0
scaffold2_2056	748347-749219 + length=290 aa	290	2	290	sp|A7Z4U8|DAPA_BACVZ	4-hydroxy-tetrahydrodipicolinate synthase OS=Bacillus velezensis (strain DSM 23117 / BGSC 10A6 / FZB42) OX=326423 GN=dapA PE=3 SV=1	289	1	289	289	65.7439	2e-146
scaffold2_2057	749414-751081 + length=555 aa	555	1	555	sp|O31760|RNJ2_BACSU	Ribonuclease J2 OS=Bacillus subtilis (strain 168) OX=224308 GN=rnjB PE=1 SV=3	555	1	555	555	56.2162	0
scaffold2_2058	751187-751939 + length=250 aa	250	5	250	sp|Q99171|TEPA_BACSU	Translocation-enhancing protein TepA OS=Bacillus subtilis (strain 168) OX=224308 GN=tepA PE=2 SV=4	245	2	245	246	78.8618	4e-138
scaffold2_2059	751936-752145 + length=69 aa	69	1	69	sp|C0H413|YLZJ_BACSU	Uncharacterized protein YlzJ OS=Bacillus subtilis (strain 168) OX=224308 GN=ylzJ PE=4 SV=1	70	1	67	69	40.5797	2e-09
scaffold2_2060	752284-754641 + length=785 aa	785	19	782	sp|P21458|SP3E_BACSU	DNA translocase SpoIIIE OS=Bacillus subtilis (strain 168) OX=224308 GN=spoIIIE PE=1 SV=3	787	18	783	783	67.433	0
scaffold2_2061	755280-756005 + length=241 aa	241	1	240	sp|O31761|YMFC_BACSU	Uncharacterized HTH-type transcriptional regulator YmfC OS=Bacillus subtilis (strain 168) OX=224308 GN=ymfC PE=4 SV=1	241	1	240	240	66.6667	4e-124
scaffold2_2062	756139-757227 + length=362 aa	362	1	348	sp|Q92BW7|TCSA_LISIN	CD4+ T-cell-stimulating antigen OS=Listeria innocua serovar 6a (strain ATCC BAA-680 / CLIP 11262) OX=272626 GN=tcsA PE=3 SV=1	357	1	355	357	56.0224	3e-131
scaffold2_2063	757365-758876 + length=503 aa	503	1	500	sp|O05253|YUFO_BACSU	Uncharacterized ABC transporter ATP-binding protein YufO OS=Bacillus subtilis (strain 168) OX=224308 GN=yufO PE=3 SV=1	510	7	506	500	73.2	0
scaffold2_2064	758873-759934 + length=353 aa	353	8	353	sp|O05254|YUFP_BACSU	Uncharacterized ABC transporter permease protein YufP OS=Bacillus subtilis (strain 168) OX=224308 GN=yufP PE=3 SV=1	348	3	348	346	62.4277	8e-143
scaffold2_2065	759931-760890 + length=319 aa	319	1	319	sp|O05255|YUFQ_BACSU	Uncharacterized ABC transporter permease protein YufQ OS=Bacillus subtilis (strain 168) OX=224308 GN=yufQ PE=3 SV=1	319	1	319	319	64.2633	3e-138
scaffold2_2066	761149-762444 + length=431 aa	431	1	425	sp|O31764|YMFF_BACSU	Probable inactive metalloprotease YmfF OS=Bacillus subtilis (strain 168) OX=224308 GN=ymfF PE=3 SV=2	426	1	424	425	56	2e-170
scaffold2_2067	762482-763714 + length=410 aa	410	1	410	sp|O31766|YMFH_BACSU	Uncharacterized zinc protease YmfH OS=Bacillus subtilis (strain 168) OX=224308 GN=ymfH PE=3 SV=2	428	19	427	410	67.3171	0
scaffold2_2068	763739-764503 + length=254 aa	254	14	253	sp|O31767|YMFI_BACSU	Uncharacterized oxidoreductase YmfI OS=Bacillus subtilis (strain 168) OX=224308 GN=ymfI PE=3 SV=2	242	1	241	245	54.6939	2e-92
scaffold2_2069	764569-764829 + length=86 aa	86	1	84	sp|O31768|YMFJ_BACSU	Uncharacterized protein YmfJ OS=Bacillus subtilis (strain 168) OX=224308 GN=ymfJ PE=4 SV=1	85	1	84	84	70.2381	1e-38
scaffold2_2070	765043-765834 + length=263 aa	263	1	263	sp|O31769|YMFK_BACSU	Uncharacterized protein YmfK OS=Bacillus subtilis (strain 168) OX=224308 GN=ymfK PE=4 SV=2	269	7	269	263	79.4677	2e-155
scaffold2_2071	765985-766824 + length=279 aa	279	1	271	sp|O31771|YMFM_BACSU	Uncharacterized membrane protein YmfM OS=Bacillus subtilis (strain 168) OX=224308 GN=ymfM PE=4 SV=3	288	28	279	271	34.6863	1e-45
scaffold2_2072	767032-767553 + length=173 aa	173	1	173	sp|P46322|PGSA_BACSU	CDP-diacylglycerol--glycerol-3-phosphate 3-phosphatidyltransferase OS=Bacillus subtilis (strain 168) OX=224308 GN=pgsA PE=3 SV=3	193	23	193	173	67.6301	3e-78
scaffold2_2073	767573-768811 + length=412 aa	412	2	412	sp|Q65JF3|CINA_BACLD	Putative competence-damage inducible protein OS=Bacillus licheniformis (strain ATCC 14580 / DSM 13 / JCM 2505 / NBRC 12200/ NCIMB 9375 / NRRL NRS-1264 / Gibson 46) OX=279010 GN=cinA PE=3 SV=1	416	6	416	411	62.5304	0
scaffold2_2074	769038-770048 + length=336 aa	336	1	331	sp|P62211|RECA_BACLI	Protein RecA OS=Bacillus licheniformis OX=1402 GN=recA PE=3 SV=1	348	10	341	332	89.759	0
scaffold2_2075	770284-771888 + length=534 aa	534	15	534	sp|Q732U7|RNY_BACC1	Ribonuclease Y OS=Bacillus cereus (strain ATCC 10987 / NRS 248) OX=222523 GN=rny PE=3 SV=1	520	1	520	520	88.2692	0
scaffold2_2076	771970-772767 + length=265 aa	265	1	265	sp|O31775|YMDB_BACSU	2',3'-cyclic-nucleotide 2'-phosphodiesterase OS=Bacillus subtilis (strain 168) OX=224308 GN=ymdB PE=1 SV=2	264	1	264	265	76.6038	1e-148
scaffold2_2077	772991-773251 + length=86 aa	86	1	86	sp|P45693|SP5S_BACSU	Stage V sporulation protein S OS=Bacillus subtilis (strain 168) OX=224308 GN=spoVS PE=1 SV=1	86	1	86	86	98.8372	1e-52
scaffold2_2078	773357-774244 + length=295 aa	295	6	290	sp|P16444|DPEP1_HUMAN	Dipeptidase 1 OS=Homo sapiens OX=9606 GN=DPEP1 PE=1 SV=3	411	53	347	300	28	5e-33
scaffold2_2079	774623-776380 + length=585 aa	585	8	571	sp|O53182|KORA_MYCTU	2-oxoglutarate oxidoreductase subunit KorA OS=Mycobacterium tuberculosis (strain ATCC 25618 / H37Rv) OX=83332 GN=korA PE=1 SV=3	653	32	617	601	31.614	2e-64
scaffold2_2080	776601-777233 + length=210 aa	210	1	135	sp|O53181|KORB_MYCTU	2-oxoglutarate oxidoreductase subunit KorB OS=Mycobacterium tuberculosis (strain ATCC 25618 / H37Rv) OX=83332 GN=korB PE=1 SV=1	373	119	252	135	42.2222	1e-30
scaffold2_2081	777768-779318 + length=516 aa	516	8	516	sp|O31778|MIAB_BACSU	tRNA-2-methylthio-N(6)-dimethylallyladenosine synthase OS=Bacillus subtilis (strain 168) OX=224308 GN=miaB PE=1 SV=1	509	1	509	509	85.0688	0
scaffold2_2082	779320-779751 + length=143 aa	143	1	143	sp|O31779|YMCA_BACSU	Uncharacterized protein YmcA OS=Bacillus subtilis (strain 168) OX=224308 GN=ymcA PE=1 SV=1	143	1	142	143	68.5315	4e-64
scaffold2_2083	779976-780521 + length=181 aa	181	1	181	sp|P14016|COTE_BACSU	Spore coat protein E OS=Bacillus subtilis (strain 168) OX=224308 GN=cotE PE=1 SV=1	181	1	180	181	62.4309	3e-70
scaffold2_2084	780699-782096 + length=465 aa	465	2	462	sp|Q797A7|YFNA_BACSU	Uncharacterized amino acid permease YfnA OS=Bacillus subtilis (strain 168) OX=224308 GN=yfnA PE=3 SV=1	461	3	460	461	57.9176	0
scaffold2_2085	782260-784917 + length=885 aa	885	1	883	sp|C5D9H5|MUTS_GEOSW	DNA mismatch repair protein MutS OS=Geobacillus sp. (strain WCH70) OX=471223 GN=mutS PE=3 SV=1	860	1	860	885	67.6836	0
scaffold2_2086	785257-786813 + length=518 aa	518	2	518	sp|Q65JE1|MUTL_BACLD	DNA mismatch repair protein MutL OS=Bacillus licheniformis (strain ATCC 14580 / DSM 13 / JCM 2505 / NBRC 12200 / NCIMB 9375/ NRRL NRS-1264 / Gibson 46) OX=279010 GN=mutL PE=3 SV=1	636	109	636	528	63.0682	0
scaffold2_2087	786914-787864 + length=316 aa	316	7	316	sp|A4IMI5|MIAA_GEOTN	tRNA dimethylallyltransferase OS=Geobacillus thermodenitrificans (strain NG80-2) OX=420246 GN=miaA PE=3 SV=1	315	4	314	311	64.3087	1e-146
scaffold2_2088	787897-788121 + length=74 aa	74	1	74	sp|A9VR02|HFQ_BACWK	RNA-binding protein Hfq OS=Bacillus weihenstephanensis (strain KBAB4) OX=315730 GN=hfq PE=3 SV=1	74	1	74	74	85.1351	3e-41
scaffold2_2089	788309-789265 + length=318 aa	318	7	318	sp|P27643|SP5K_BACSU	Stage V sporulation protein K OS=Bacillus subtilis (strain 168) OX=224308 GN=spoVK PE=2 SV=3	322	1	314	314	66.879	1e-152
scaffold2_2090	789297-789908 - length=203 aa	203	1	202	sp|O32216|YVGT_BACSU	UPF0126 membrane protein YvgT OS=Bacillus subtilis (strain 168) OX=224308 GN=yvgT PE=3 SV=1	202	1	202	202	73.7624	1e-100
scaffold2_2091	790198-791448 + length=416 aa	416	4	411	sp|D3FTV4|HFLX_BACPE	GTPase HflX OS=Bacillus pseudofirmus (strain OF4) OX=398511 GN=hflX PE=3 SV=1	423	8	416	409	58.1907	5e-159
scaffold2_2092	791460-792725 + length=421 aa	421	2	421	sp|P94479|YNBB_BACSU	Uncharacterized protein YnbB OS=Bacillus subtilis (strain 168) OX=224308 GN=ynbB PE=4 SV=2	421	1	421	421	71.0214	0
scaffold2_2093	792917-793324 + length=135 aa	135	1	135	sp|P37582|GLNR_BACSU	HTH-type transcriptional regulator GlnR OS=Bacillus subtilis (strain 168) OX=224308 GN=glnR PE=1 SV=1	135	1	135	139	68.3453	2e-58
scaffold2_2094	793408-794742 + length=444 aa	444	1	444	sp|P12425|GLN1A_BACSU	Glutamine synthetase OS=Bacillus subtilis (strain 168) OX=224308 GN=glnA PE=1 SV=3	444	1	444	444	88.2883	0
scaffold2_2096	795476-796510 + length=344 aa	344	1	187	sp|P37134|CWLM_BACLI	N-acetylmuramoyl-L-alanine amidase CwlM OS=Bacillus licheniformis OX=1402 GN=cwlM PE=3 SV=1	253	1	183	187	45.4545	2e-47
scaffold2_2098	797768-798832 + length=354 aa	354	2	354	sp|P96589|YDAO_BACSU	Uncharacterized amino acid permease YdaO OS=Bacillus subtilis (strain 168) OX=224308 GN=ydaO PE=3 SV=1	607	256	607	353	62.3229	6e-158
scaffold2_2099	798941-799918 + length=325 aa	325	7	274	sp|Q5IRJ6|ZNT9_MOUSE	Zinc transporter 9 OS=Mus musculus OX=10090 GN=Slc30a9 PE=1 SV=2	567	231	494	274	24.4526	2e-13
scaffold2_2100	799957-800526 - length=189 aa	189	6	170	sp|O34319|YKCC_BACSU	Uncharacterized glycosyltransferase YkcC OS=Bacillus subtilis (strain 168) OX=224308 GN=ykcC PE=3 SV=2	323	144	308	165	52.1212	1e-52
scaffold2_2102	802201-802818 - length=205 aa	205	2	205	sp|A7Z552|LEXA_BACVZ	LexA repressor OS=Bacillus velezensis (strain DSM 23117 / BGSC 10A6 / FZB42) OX=326423 GN=lexA PE=3 SV=1	206	3	206	204	81.3725	2e-118
scaffold2_2103	802986-803294 + length=102 aa	102	1	102	sp|Q5ZNC8|YNEA_BACMD	Cell division suppressor protein YneA OS=Bacillus megaterium (strain DSM 319) OX=592022 GN=yneA PE=3 SV=1	109	8	109	102	98.0392	1e-67
scaffold2_2104	803474-804016 + length=180 aa	180	2	175	sp|Q45057|YNEB_BACSU	Resolvase homolog YneB OS=Bacillus subtilis (strain 168) OX=224308 GN=yneB PE=2 SV=1	217	44	217	174	63.2184	4e-81
scaffold2_2105	804086-804316 + length=76 aa	76	1	76	sp|C5D9K6|Y1239_GEOSW	UPF0291 protein GWCH70_1239 OS=Geobacillus sp. (strain WCH70) OX=471223 GN=GWCH70_1239 PE=3 SV=1	76	1	76	76	64.4737	5e-29
scaffold2_2106	804484-806490 + length=668 aa	668	1	666	sp|A0A0I9QGZ2|TKT_GEOSE	Transketolase OS=Geobacillus stearothermophilus OX=1422 GN=tkt PE=1 SV=1	668	1	666	666	75.976	0
scaffold2_2107	806663-807079 + length=138 aa	138	1	138	sp|P45707|SIRA_BACSU	Sporulation inhibitor of replication protein SirA OS=Bacillus subtilis (strain 168) OX=224308 GN=sirA PE=1 SV=1	148	10	148	140	35	7e-22
scaffold2_2108	807170-807382 + length=70 aa	70	5	68	sp|Q8EQL9|Y1676_OCEIH	UPF0154 protein OB1676 OS=Oceanobacillus iheyensis (strain DSM 14371 / CIP 107618 / JCM 11309 / KCTC 3954 / HTE831) OX=221109 GN=OB1676 PE=3 SV=1	74	7	70	64	78.125	6e-31
scaffold2_2109	807473-809236 + length=587 aa	587	1	586	sp|P77265|MDLA_ECOLI	Multidrug resistance-like ATP-binding protein MdlA OS=Escherichia coli (strain K12) OX=83333 GN=mdlA PE=3 SV=1	590	1	585	586	48.9761	0
scaffold2_2110	809622-811031 + length=469 aa	469	1	450	sp|O07549|YHEH_BACSU	Probable multidrug resistance ABC transporter ATP-binding/permease protein YheH OS=Bacillus subtilis (strain 168) OX=224308 GN=yheH PE=1 SV=1	673	220	669	452	48.0088	2e-145
scaffold2_2111	811323-812078 + length=251 aa	251	17	251	sp|P45706|CCDA_BACSU	Cytochrome c-type biogenesis protein CcdA OS=Bacillus subtilis (strain 168) OX=224308 GN=ccdA PE=3 SV=1	235	1	235	235	59.5745	2e-98
scaffold2_2112	812373-812846 + length=157 aa	157	1	144	sp|B1HYA2|Y745_LYSSC	UPF0316 protein Bsph_0745 OS=Lysinibacillus sphaericus (strain C3-41) OX=444177 GN=Bsph_0745 PE=3 SV=1	173	29	173	145	64.8276	7e-60
scaffold2_2113	813011-813442 + length=143 aa	143	1	136	sp|P45710|CCDC_BACSU	Protein CcdC OS=Bacillus subtilis (strain 168) OX=224308 GN=ccdC PE=4 SV=1	160	22	157	136	69.1176	3e-63
scaffold2_2114	813474-813899 - length=141 aa	141	1	140	sp|P45711|YNEK_BACSU	Uncharacterized protein YneK OS=Bacillus subtilis (strain 168) OX=224308 GN=yneK PE=4 SV=2	142	1	140	140	65.7143	3e-64
scaffold2_2115	814176-815531 + length=451 aa	451	1	443	sp|P94427|GABT_BACSU	Probable 4-aminobutyrate aminotransferase OS=Bacillus subtilis (strain 168) OX=224308 GN=gabT PE=3 SV=1	436	1	436	443	63.2054	0
scaffold2_2116	815680-817050 + length=456 aa	456	151	427	sp|Q01265|YHYA_PSESN	Uncharacterized protein in HyuA 5'region (Fragment) OS=Pseudomonas sp. (strain NS671) OX=29441 PE=4 SV=1	295	4	288	285	48.0702	4e-82
scaffold2_2117	817082-818506 + length=474 aa	474	7	472	sp|Q88RC0|DAVD_PSEPK	Glutarate-semialdehyde dehydrogenase DavD OS=Pseudomonas putida (strain ATCC 47054 / DSM 6125 / NCIMB 11950 / KT2440) OX=160488 GN=davD PE=3 SV=1	480	14	478	468	57.4786	0
scaffold2_2121	820025-821179 - length=384 aa	384	22	375	sp|P16497|KINA_BACSU	Sporulation kinase A OS=Bacillus subtilis (strain 168) OX=224308 GN=kinA PE=1 SV=2	606	257	606	364	33.5165	2e-49
scaffold2_2122	821471-822898 - length=475 aa	475	5	475	sp|A9CJC9|PHRA_AGRFC	Deoxyribodipyrimidine photo-lyase OS=Agrobacterium fabrum (strain C58 / ATCC 33970) OX=176299 GN=phrA PE=1 SV=1	479	8	476	477	45.283	2e-151
scaffold2_2124	824092-824784 + length=230 aa	230	1	198	sp|Q9NTM9|CUTC_HUMAN	Copper homeostasis protein cutC homolog OS=Homo sapiens OX=9606 GN=CUTC PE=1 SV=1	273	26	221	198	40.404	3e-43
scaffold2_2125	825047-826411 + length=454 aa	454	11	454	sp|Q9Z3R2|RHBA_RHIME	Diaminobutyrate--2-oxoglutarate aminotransferase OS=Rhizobium meliloti (strain 1021) OX=266834 GN=rhbA PE=3 SV=1	470	28	468	445	54.382	5e-174
scaffold2_2126	826413-827933 + length=506 aa	506	2	487	sp|Q43908|DDC_ACIBA	L-2,4-diaminobutyrate decarboxylase OS=Acinetobacter baumannii OX=470 GN=ddc PE=1 SV=1	510	5	491	497	40.0402	9e-124
scaffold2_2127	827944-829665 + length=573 aa	573	1	571	sp|Q9Z3R0|RHBC_RHIME	Rhizobactin siderophore biosynthesis protein RhbC OS=Rhizobium meliloti (strain 1021) OX=266834 GN=rhbC PE=3 SV=1	585	11	581	584	35.274	2e-107
scaffold2_2128	829662-830255 + length=197 aa	197	17	185	sp|Q9Z3Q9|RHBD_RHIME	Rhizobactin siderophore biosynthesis protein RhbD OS=Rhizobium meliloti (strain 1021) OX=266834 GN=rhbD PE=3 SV=1	196	21	190	171	36.8421	4e-37
scaffold2_2129	830372-831523 + length=383 aa	383	1	383	sp|Q9Z3Q8|RHBE_RHIME	Rhizobactin siderophore biosynthesis protein RhbE OS=Rhizobium meliloti (strain 1021) OX=266834 GN=rhbE PE=3 SV=1	454	45	435	391	41.9437	8e-104
scaffold2_2131	832681-834486 + length=601 aa	601	9	592	sp|Q9Z3Q7|RHBF_RHIME	Rhizobactin siderophore biosynthesis protein RhbF OS=Rhizobium meliloti (strain 1021) OX=266834 GN=rhbF PE=3 SV=1	601	11	591	586	40.1024	1e-150
scaffold2_2133	834773-835675 + length=300 aa	300	1	300	sp|O34990|PURU_BACSU	Formyltetrahydrofolate deformylase OS=Bacillus subtilis (strain 168) OX=224308 GN=purU PE=3 SV=2	300	1	300	300	65.3333	3e-150
scaffold2_2134	836222-836917 + length=231 aa	231	1	231	sp|Q11VK5|TYSY_CYTH3	Thymidylate synthase OS=Cytophaga hutchinsonii (strain ATCC 33406 / NCIMB 9469) OX=269798 GN=thyA PE=3 SV=1	264	34	264	231	80.0866	3e-142
scaffold2_2135	836914-837399 + length=161 aa	161	1	160	sp|P11045|DYR_BACSU	Dihydrofolate reductase OS=Bacillus subtilis (strain 168) OX=224308 GN=dfrA PE=1 SV=2	168	1	159	161	59.6273	1e-65
scaffold2_2137	838130-839401 + length=423 aa	423	12	423	sp|P37946|ILVA_BACSU	L-threonine dehydratase biosynthetic IlvA OS=Bacillus subtilis (strain 168) OX=224308 GN=ilvA PE=3 SV=1	422	11	422	412	69.4175	0
scaffold2_2138	839659-839814 + length=51 aa	51	1	51	sp|P54177|YPMP_BACSU	Uncharacterized protein YpmP OS=Bacillus subtilis (strain 168) OX=224308 GN=ypmP PE=4 SV=1	83	33	83	51	39.2157	8e-08
scaffold2_2139	839985-840827 + length=280 aa	280	1	280	sp|Q8Y637|Y1863_LISMO	DegV domain-containing protein lmo1863 OS=Listeria monocytogenes serovar 1/2a (strain ATCC BAA-679 / EGD-e) OX=169963 GN=lmo1863 PE=3 SV=1	279	1	279	281	46.9751	2e-85
scaffold2_2140	840978-842594 + length=538 aa	538	303	535	sp|Q03069|DEGM_BACB2	Sensor protein DegM OS=Bacillus sp. (strain B21-2) OX=69001 GN=degM PE=3 SV=1	373	142	367	233	40.3433	7e-48
scaffold2_2141	842619-843197 + length=192 aa	192	1	190	sp|P54178|SCO1_BACSU	SCO1 protein homolog OS=Bacillus subtilis (strain 168) OX=224308 GN=ypmQ PE=1 SV=2	193	4	188	190	51.5789	6e-66
scaffold2_2142	843467-844318 + length=283 aa	283	1	253	sp|P40766|YPMR_BACSU	Uncharacterized protein YpmR OS=Bacillus subtilis (strain 168) OX=224308 GN=ypmR PE=4 SV=2	255	9	250	255	36.0784	3e-46
scaffold2_2143	844331-844903 + length=190 aa	190	1	182	sp|P54179|YPMS_BACSU	Uncharacterized protein YpmS OS=Bacillus subtilis (strain 168) OX=224308 GN=ypmS PE=4 SV=1	187	1	179	182	34.0659	9e-29
scaffold2_2147	846912-848312 + length=466 aa	466	110	457	sp|P16497|KINA_BACSU	Sporulation kinase A OS=Bacillus subtilis (strain 168) OX=224308 GN=kinA PE=1 SV=2	606	253	604	352	40.3409	1e-69
scaffold2_2148	848512-849999 + length=495 aa	495	14	483	sp|Q05627|Y202_CLOB8	Uncharacterized protein Cbei_0202 OS=Clostridium beijerinckii (strain ATCC 51743 / NCIMB 8052) OX=290402 GN=Cbei_0202 PE=4 SV=2	533	100	529	500	25.8	1e-16
scaffold2_2149	850530-851765 + length=411 aa	411	6	407	sp|O59010|GLT_PYRHO	Glutamate transporter homolog OS=Pyrococcus horikoshii (strain ATCC 700860 / DSM 12428 / JCM 9974 / NBRC 100139 / OT-3) OX=70601 GN=PH1295 PE=1 SV=1	425	15	423	416	42.3077	1e-87
scaffold2_2150	851874-853223 + length=449 aa	449	4	446	sp|O34662|YODT_BACSU	Uncharacterized aminotransferase YodT OS=Bacillus subtilis (strain 168) OX=224308 GN=yodT PE=3 SV=1	444	3	444	443	52.1445	4e-165
scaffold2_2151	853305-853925 + length=206 aa	206	1	206	sp|O34317|YODS_BACSU	Probable coenzyme A transferase subunit alpha OS=Bacillus subtilis (strain 168) OX=224308 GN=yodS PE=3 SV=1	229	24	229	206	62.6214	1e-78
scaffold2_2152	853928-854572 + length=214 aa	214	2	207	sp|O34466|YODR_BACSU	Probable coenzyme A transferase subunit beta OS=Bacillus subtilis (strain 168) OX=224308 GN=yodR PE=3 SV=1	217	8	213	206	62.1359	9e-95
scaffold2_2153	854616-855851 + length=411 aa	411	1	409	sp|O34984|YODQ_BACSU	Uncharacterized metallohydrolase YodQ OS=Bacillus subtilis (strain 168) OX=224308 GN=yodQ PE=3 SV=1	436	14	422	409	60.6357	0
scaffold2_2154	855878-856726 + length=282 aa	282	19	277	sp|O34895|YODP_BACSU	N-acetyltransferase YodP OS=Bacillus subtilis (strain 168) OX=224308 GN=yodP PE=1 SV=1	275	17	275	262	35.4962	7e-51
scaffold2_2155	856794-858206 + length=470 aa	470	6	465	sp|O34676|KAMA_BACSU	L-lysine 2,3-aminomutase OS=Bacillus subtilis (strain 168) OX=224308 GN=kamA PE=1 SV=1	471	6	465	460	80	0
scaffold2_2156	858221-858499 + length=92 aa	92	5	92	sp|C0H434|YOKU_BACSU	Uncharacterized protein YokU OS=Bacillus subtilis (strain 168) OX=224308 GN=yokU PE=4 SV=1	92	4	91	88	59.0909	2e-33
scaffold2_2157	858535-859380 - length=281 aa	281	6	277	sp|P54692|DAAA_BACLI	D-alanine aminotransferase OS=Bacillus licheniformis OX=1402 GN=dat PE=3 SV=1	283	5	282	283	41.3428	4e-67
scaffold2_2158	859502-860539 - length=345 aa	345	2	276	sp|O31660|YKRP_BACSU	Putative membrane-bound acyltransferase YkrP OS=Bacillus subtilis (strain 168) OX=224308 GN=ykrP PE=3 SV=1	340	3	275	280	40.3571	2e-61
scaffold2_2159	860972-861163 + length=63 aa	63	1	59	sp|Q65IE2|Y2292_BACLD	UPF0346 protein BLi02292/BL01432 OS=Bacillus licheniformis (strain ATCC 14580 / DSM 13 / JCM 2505 / NBRC 12200 / NCIMB 9375/ NRRL NRS-1264 / Gibson 46) OX=279010 GN=BLi02292 PE=3 SV=2	73	9	67	59	69.4915	1e-21
scaffold2_2160	861366-862052 + length=228 aa	228	4	220	sp|O34414|YODN_BACSU	Uncharacterized protein YodN OS=Bacillus subtilis (strain 168) OX=224308 GN=yodN PE=4 SV=1	226	3	223	225	45.7778	3e-61
scaffold2_2161	862547-863608 - length=353 aa	353	40	314	sp|P39791|YPPC_BACSU	Uncharacterized protein YppC OS=Bacillus subtilis (strain 168) OX=224308 GN=yppC PE=4 SV=2	320	11	277	276	39.1304	2e-51
scaffold2_2163	864026-864859 + length=277 aa	277	15	266	sp|O31435|YBDM_BACSU	Probable serine/threonine-protein kinase YbdM OS=Bacillus subtilis (strain 168) OX=224308 GN=ybdM PE=1 SV=1	256	12	254	252	35.7143	1e-47
scaffold2_2164	865260-865616 + length=118 aa	118	1	100	sp|P71088|SP0M_BACSU	Sporulation-control protein spo0M OS=Bacillus subtilis (strain 168) OX=224308 GN=spo0M PE=1 SV=2	258	139	236	102	48.0392	6e-22
scaffold2_2166	865852-866478 + length=208 aa	208	13	183	sp|O34349|PGPB_BACSU	Phosphatidylglycerophosphatase B OS=Bacillus subtilis (strain 168) OX=224308 GN=pgpB PE=1 SV=1	203	5	176	172	34.3023	2e-17
scaffold2_2167	866725-867048 + length=107 aa	107	1	107	sp|O30472|YODL_BACSU	Uncharacterized protein YodL OS=Bacillus subtilis (strain 168) OX=224308 GN=yodL PE=4 SV=3	104	2	102	107	51.4019	1e-31
scaffold2_2168	867100-867252 - length=50 aa	50	1	40	sp|C0H432|YOYE_BACSU	Uncharacterized protein YoyE OS=Bacillus subtilis (strain 168) OX=224308 GN=yoyE PE=4 SV=1	41	1	40	40	72.5	1e-11
scaffold2_2169	867447-868151 + length=234 aa	234	1	234	sp|B7GKU4|DEOD_ANOFW	Purine nucleoside phosphorylase DeoD-type OS=Anoxybacillus flavithermus (strain DSM 21510 / WK1) OX=491915 GN=deoD PE=3 SV=1	234	1	234	234	82.4786	8e-141
scaffold2_2170	868374-869819 + length=481 aa	481	3	473	sp|P55189|YBAR_BACSU	Putative sulfate transporter YbaR OS=Bacillus subtilis (strain 168) OX=224308 GN=ybaR PE=3 SV=2	478	6	477	472	60.5932	0
scaffold2_2171	870063-871229 - length=388 aa	388	26	383	sp|P39604|RODA_BACSU	Peptidoglycan glycosyltransferase RodA OS=Bacillus subtilis (strain 168) OX=224308 GN=rodA PE=1 SV=1	393	27	386	363	42.1488	4e-81
scaffold2_2174	873244-873879 + length=211 aa	211	4	211	sp|A8FA13|AZOR_BACP2	FMN-dependent NADH-azoreductase OS=Bacillus pumilus (strain SAFR-032) OX=315750 GN=azoR PE=3 SV=1	211	1	211	211	52.1327	4e-75
scaffold2_2175	874134-874631 + length=165 aa	165	1	165	sp|Q81JY0|PTGA_BACAN	PTS system glucose-specific EIIA component OS=Bacillus anthracis OX=1392 GN=crr PE=3 SV=1	165	1	165	165	64.8485	8e-71
scaffold2_2176	874738-875496 + length=252 aa	252	1	249	sp|P26212|SACT_BACSU	SacPA operon antiterminator OS=Bacillus subtilis (strain 168) OX=224308 GN=sacT PE=3 SV=1	276	24	272	249	59.0361	3e-108
scaffold2_2177	875675-877054 + length=459 aa	459	1	459	sp|P05306|PTSBC_BACSU	PTS system sucrose-specific EIIBC component OS=Bacillus subtilis (strain 168) OX=224308 GN=sacP PE=3 SV=3	461	1	456	460	70.6522	0
scaffold2_2179	877560-878378 + length=272 aa	272	5	249	sp|O87567|YIDC_BACPE	Membrane protein insertase YidC OS=Bacillus pseudofirmus (strain OF4) OX=398511 GN=yidC PE=3 SV=2	252	2	247	247	55.4656	1e-93
scaffold2_2181	879981-880490 + length=169 aa	169	34	164	sp|Q9KL03|ATDA_VIBCH	Spermidine N(1)-acetyltransferase OS=Vibrio cholerae serotype O1 (strain ATCC 39315 / El Tor Inaba N16961) OX=243277 GN=speG PE=1 SV=1	173	43	163	131	29.0076	2e-09
scaffold2_2182	880610-881452 + length=280 aa	280	5	206	sp|Q5YRD1|METN_NOCFA	Methionine import ATP-binding protein MetN OS=Nocardia farcinica (strain IFM 10152) OX=247156 GN=metN PE=3 SV=1	334	7	226	220	36.3636	1e-31
scaffold2_2184	882168-882986 - length=272 aa	272	7	268	sp|P37965|GLPQ_BACSU	Glycerophosphodiester phosphodiesterase OS=Bacillus subtilis (strain 168) OX=224308 GN=glpQ PE=1 SV=1	293	10	289	283	45.9364	3e-80
scaffold2_2187	884860-885693 + length=277 aa	277	5	273	sp|P54478|YQFU_BACSU	UPF0750 membrane protein YqfU OS=Bacillus subtilis (strain 168) OX=224308 GN=yqfU PE=3 SV=2	293	18	290	273	54.9451	1e-89
scaffold2_2190	887145-888014 + length=289 aa	289	1	218	sp|P54591|YHCG_BACSU	Uncharacterized ABC transporter ATP-binding protein YhcG OS=Bacillus subtilis (strain 168) OX=224308 GN=yhcG PE=3 SV=1	232	1	216	218	31.1927	2e-32
scaffold2_2192	888748-889350 - length=200 aa	200	4	188	sp|P94483|YNAE_BACSU	Uncharacterized protein YnaE OS=Bacillus subtilis (strain 168) OX=224308 GN=ynaE PE=4 SV=1	213	1	207	216	24.0741	1e-11
scaffold2_2194	889956-891083 - length=375 aa	375	1	373	sp|P07870|GERAC_BACSU	Spore germination protein A3 OS=Bacillus subtilis (strain 168) OX=224308 GN=gerAC PE=2 SV=2	373	1	370	378	36.5079	7e-72
scaffold2_2195	891080-892183 - length=367 aa	367	4	345	sp|P07869|GERAB_BACSU	Spore germination protein A2 OS=Bacillus subtilis (strain 168) OX=224308 GN=gerAB PE=2 SV=2	365	2	343	342	46.1988	3e-97
scaffold2_2196	892205-893635 - length=476 aa	476	23	476	sp|P07868|GERAA_BACSU	Spore germination protein A1 OS=Bacillus subtilis (strain 168) OX=224308 GN=gerAA PE=2 SV=3	482	23	474	457	52.5164	7e-162
scaffold2_2197	893730-894158 + length=142 aa	142	9	139	sp|O05243|YUGU_BACSU	UPF0047 protein YugU OS=Bacillus subtilis (strain 168) OX=224308 GN=yugU PE=3 SV=2	132	1	131	131	72.5191	6e-73
scaffold2_2200	895044-895586 - length=180 aa	180	3	168	sp|Q97JQ5|53DR_CLOAB	5'(3')-deoxyribonucleotidase OS=Clostridium acetobutylicum (strain ATCC 824 / DSM 792 / JCM 1419 / LMG 5710 / VKM B-1787)OX=272562 GN=CA_C1218 PE=3 SV=1	180	5	168	166	36.747	6e-29
scaffold2_2201	895726-896403 - length=225 aa	225	110	224	sp|O07532|LYTF_BACSU	Peptidoglycan endopeptidase LytF OS=Bacillus subtilis (strain 168) OX=224308 GN=lytF PE=1 SV=2	488	374	486	115	53.913	3e-32
scaffold2_2202	896749-897708 + length=319 aa	319	1	319	sp|Q5KWB1|PFKA_GEOKA	ATP-dependent 6-phosphofructokinase OS=Geobacillus kaustophilus (strain HTA426) OX=235909 GN=pfkA PE=3 SV=1	319	1	319	319	77.7429	7e-180
scaffold2_2204	898037-898435 + length=132 aa	132	1	132	sp|P42297|YXIE_BACSU	Universal stress protein YxiE OS=Bacillus subtilis (strain 168) OX=224308 GN=yxiE PE=3 SV=1	148	1	148	150	30.6667	4e-15
scaffold2_2205	898448-899167 + length=239 aa	239	3	239	sp|Q7P1B9|NPD_CHRVO	NAD-dependent protein deacetylase OS=Chromobacterium violaceum (strain ATCC 12472 / DSM 30191 / JCM 1249 / NBRC 12614 / NCIMB 9131 / NCTC 9757) OX=243365 GN=cobB PE=3 SV=1	244	6	242	238	47.479	2e-77
scaffold2_2208	900782-901489 + length=235 aa	235	1	213	sp|P54428|YRKA_BACSU	UPF0053 protein YrkA OS=Bacillus subtilis (strain 168) OX=224308 GN=yrkA PE=3 SV=2	434	220	434	215	53.4884	1e-76
scaffold2_2209	901627-902250 + length=207 aa	207	81	205	sp|O31398|YKWD_BACSU	Uncharacterized protein YkwD OS=Bacillus subtilis (strain 168) OX=224308 GN=ykwD PE=3 SV=1	257	134	255	125	68	9e-56
scaffold2_2210	902291-903397 - length=368 aa	368	2	351	sp|O07594|YHDY_BACSU	Uncharacterized MscS family protein YhdY OS=Bacillus subtilis (strain 168) OX=224308 GN=yhdY PE=3 SV=1	371	3	352	350	50	4e-120
scaffold2_2211	903709-904653 + length=314 aa	314	6	305	sp|P55190|YBAS_BACSU	Uncharacterized protein YbaS OS=Bacillus subtilis (strain 168) OX=224308 GN=ybaS PE=4 SV=3	306	1	300	300	49.6667	4e-98
scaffold2_2213	905327-906760 - length=477 aa	477	1	475	sp|O31464|GLNT_BACSU	Probable sodium/glutamine symporter GlnT OS=Bacillus subtilis (strain 168) OX=224308 GN=glnT PE=3 SV=2	478	1	474	475	72	0
scaffold2_2214	907038-907658 - length=206 aa	206	6	199	sp|O05406|YRHP_BACSU	Uncharacterized membrane protein YrhP OS=Bacillus subtilis (strain 168) OX=224308 GN=yrhP PE=3 SV=2	210	4	206	205	30.7317	7e-24
scaffold2_2218	910423-911301 + length=292 aa	292	9	292	sp|P54721|CADE_BACSU	Catechol-2,3-dioxygenase OS=Bacillus subtilis (strain 168) OX=224308 GN=catE PE=1 SV=2	285	1	285	288	44.4444	4e-76
scaffold2_2219	911775-913211 - length=478 aa	478	19	478	sp|P32397|PPOX_BACSU	Protoporphyrinogen oxidase OS=Bacillus subtilis (strain 168) OX=224308 GN=hemY PE=1 SV=1	470	6	466	466	32.618	5e-86
scaffold2_2220	913397-914707 + length=436 aa	436	46	236	sp|D5V0N9|CPDA_ARCNC	3',5'-cyclic adenosine monophosphate phosphodiesterase CpdA OS=Arcobacter nitrofigilis (strain ATCC 33309 / DSM 7299 / LMG 7604 / NCTC 12251 / CI) OX=572480 GN=cpdA PE=3 SV=1	273	6	196	203	23.1527	2e-07
scaffold2_2222	915326-917011 + length=561 aa	561	9	561	sp|O34830|YKOS_BACSU	Uncharacterized membrane protein YkoS OS=Bacillus subtilis (strain 168) OX=224308 GN=ykoS PE=4 SV=1	564	10	564	555	60.9009	0
scaffold2_2223	917024-918013 + length=329 aa	329	2	318	sp|O34755|YKOT_BACSU	Uncharacterized glycosyltransferase YkoT OS=Bacillus subtilis (strain 168) OX=224308 GN=ykoT PE=1 SV=1	337	4	320	317	69.4006	2e-150
scaffold2_2224	918123-918563 + length=146 aa	146	1	145	sp|O31832|YOZF_BACSU	Uncharacterized protein YozF OS=Bacillus subtilis (strain 168) OX=224308 GN=yozF PE=3 SV=2	165	1	159	160	28.75	8e-14
scaffold2_2227	920610-922013 + length=467 aa	467	4	465	sp|O34618|YTNA_BACSU	Uncharacterized amino acid permease YtnA OS=Bacillus subtilis (strain 168) OX=224308 GN=ytnA PE=3 SV=1	463	2	462	462	84.4156	0
scaffold2_2228	922254-923093 + length=279 aa	279	4	279	sp|O06743|YITH_BACSU	Uncharacterized N-acetyltransferase YitH OS=Bacillus subtilis (strain 168) OX=224308 GN=yitH PE=3 SV=1	282	9	282	277	32.13	3e-47
scaffold2_2229	923123-923521 - length=132 aa	132	25	127	sp|P51192|YCF52_PORPU	Uncharacterized N-acetyltransferase ycf52 OS=Porphyra purpurea OX=2787 GN=ycf52 PE=3 SV=1	174	62	167	112	33.0357	8e-08
scaffold2_2230	923634-925037 + length=467 aa	467	2	464	sp|P96669|YDEL_BACSU	Uncharacterized HTH-type transcriptional regulator YdeL OS=Bacillus subtilis (strain 168) OX=224308 GN=ydeL PE=3 SV=1	463	1	461	463	46.6523	9e-141
scaffold2_2231	925174-925893 - length=239 aa	239	11	224	sp|O31789|YMAC_BACSU	UPF0714 protein YmaC OS=Bacillus subtilis (strain 168) OX=224308 GN=ymaC PE=2 SV=1	235	9	227	223	34.5291	2e-31
scaffold2_2234	926860-927522 + length=220 aa	220	1	180	sp|P0AFV2|YHID_ECOLI	Putative magnesium transporter YhiD OS=Escherichia coli (strain K12) OX=83333 GN=yhiD PE=3 SV=1	215	1	181	182	43.956	8e-47
scaffold2_2235	927924-928565 + length=213 aa	213	1	212	sp|P71037|YWNB_BACSU	Uncharacterized protein YwnB OS=Bacillus subtilis (strain 168) OX=224308 GN=ywnB PE=4 SV=1	213	1	212	212	68.8679	1e-105
scaffold2_2236	928638-929132 + length=164 aa	164	4	156	sp|Q45583|YBBJ_BACSU	Uncharacterized N-acetyltransferase YbbJ OS=Bacillus subtilis (strain 168) OX=224308 GN=ybbJ PE=4 SV=2	160	2	155	154	37.6623	4e-28
scaffold2_2237	929154-929903 - length=249 aa	249	5	248	sp|O05493|YDHB_BACSU	Probable membrane transporter protein YdhB OS=Bacillus subtilis (strain 168) OX=224308 GN=ydhB PE=3 SV=2	245	3	244	246	52.8455	5e-67
scaffold2_2238	930059-930958 + length=299 aa	299	1	292	sp|P37499|YYBE_BACSU	Uncharacterized HTH-type transcriptional regulator YybE OS=Bacillus subtilis (strain 168) OX=224308 GN=yybE PE=4 SV=2	292	1	292	292	47.2603	6e-101
scaffold2_2240	932021-932281 + length=86 aa	86	1	86	sp|P42105|YXAF_BACSU	Uncharacterized HTH-type transcriptional regulator YxaF OS=Bacillus subtilis (strain 168) OX=224308 GN=yxaF PE=1 SV=2	191	104	189	86	59.3023	4e-29
scaffold2_2242	932903-933877 + length=324 aa	324	1	324	sp|O31634|YJCL_BACSU	Uncharacterized membrane protein YjcL OS=Bacillus subtilis (strain 168) OX=224308 GN=yjcL PE=4 SV=1	396	84	395	324	53.0864	6e-114
scaffold2_2243	933920-935290 - length=456 aa	456	1	448	sp|O32257|YVBW_BACSU	Uncharacterized amino acid permease YvbW OS=Bacillus subtilis (strain 168) OX=224308 GN=yvbW PE=2 SV=1	447	1	447	448	83.9286	0
scaffold2_2246	937202-938329 + length=375 aa	375	3	375	sp|P54524|YQIG_BACSU	Probable NADH-dependent flavin oxidoreductase YqiG OS=Bacillus subtilis (strain 168) OX=224308 GN=yqiG PE=3 SV=1	372	2	372	373	60.0536	2e-166
scaffold2_2247	938481-939380 + length=299 aa	299	1	298	sp|Q07835|YXXF_BACSU	Uncharacterized transporter YxxF OS=Bacillus subtilis (strain 168) OX=224308 GN=yxxF PE=3 SV=2	311	11	310	300	61	4e-125
scaffold2_2249	940194-942116 + length=640 aa	640	1	637	sp|Q797B3|LTAS1_BACSU	Lipoteichoic acid synthase 1 OS=Bacillus subtilis (strain 168) OX=224308 GN=ltaS1 PE=1 SV=1	639	1	637	638	66.7712	0
scaffold2_2250	942192-943172 + length=326 aa	326	45	325	sp|Q7A0Y4|MSRR_STAAW	Regulatory protein MsrR OS=Staphylococcus aureus (strain MW2) OX=196620 GN=msrR PE=3 SV=1	327	49	326	281	43.0605	8e-76
scaffold2_2251	943210-943791 - length=193 aa	193	3	170	sp|P39803|YITT_BACSU	UPF0750 membrane protein YitT OS=Bacillus subtilis (strain 168) OX=224308 GN=yitT PE=3 SV=2	280	7	179	175	30.8571	6e-16
scaffold2_2254	945354-947396 - length=680 aa	680	9	677	sp|P30266|CATE_BACPE	Catalase OS=Bacillus pseudofirmus (strain OF4) OX=398511 GN=katE PE=3 SV=3	678	8	678	671	78.3905	0
scaffold2_2255	947569-948540 + length=323 aa	323	1	308	sp|Q9I4V0|2NPD_PSEAE	Nitronate monooxygenase OS=Pseudomonas aeruginosa (strain ATCC 15692 / DSM 22644 / CIP 104116 / JCM 14847 / LMG 12228 / 1C/ PRS 101 / PAO1) OX=208964 GN=PA1024 PE=1 SV=1	328	4	312	310	40	6e-60
scaffold2_2257	949034-950386 - length=450 aa	450	14	441	sp|Q1J1H5|DCTA_DEIGD	C4-dicarboxylate transport protein OS=Deinococcus geothermalis (strain DSM 11300) OX=319795 GN=dctA PE=3 SV=1	442	5	430	428	50	6e-143
scaffold2_2258	950619-951383 - length=254 aa	254	1	254	sp|O34578|YJNA_BACSU	Probable membrane transporter protein YjnA OS=Bacillus subtilis (strain 168) OX=224308 GN=yjnA PE=3 SV=1	254	1	254	254	79.9213	1e-138
scaffold2_2259	951655-952929 + length=424 aa	424	4	421	sp|Q08430|KINB_BACSU	Sporulation kinase B OS=Bacillus subtilis (strain 168) OX=224308 GN=kinB PE=3 SV=4	428	3	423	431	31.5545	2e-55
scaffold2_2260	953237-954088 + length=283 aa	283	3	278	sp|P0ACP0|CYTR_SHIFL	HTH-type transcriptional repressor CytR OS=Shigella flexneri OX=623 GN=cytR PE=3 SV=1	341	66	337	279	34.767	6e-47
scaffold2_2262	956367-957608 + length=413 aa	413	19	376	sp|Q8FVS7|Y3748_BRUSU	Putative binding protein BRA0748/BS1330_II0741 OS=Brucella suis biovar 1 (strain 1330) OX=204722 GN=BRA0748 PE=3 SV=1	411	11	370	374	24.5989	2e-19
scaffold2_2263	957632-958534 + length=300 aa	300	18	297	sp|O32155|YURN_BACSU	Probable ABC transporter permease protein YurN OS=Bacillus subtilis (strain 168) OX=224308 GN=yurN PE=3 SV=1	292	10	292	288	37.8472	3e-51
scaffold2_2264	958550-959371 + length=273 aa	273	1	273	sp|Q9KEE9|ARAQ_BACHD	L-arabinose transport system permease protein AraQ OS=Bacillus halodurans (strain ATCC BAA-125 / DSM 18197 / FERM 7344 /JCM 9153 / C-125) OX=272558 GN=araQ PE=3 SV=1	279	1	278	279	39.0681	3e-58
scaffold2_2265	959628-960530 - length=300 aa	300	1	273	sp|O31500|YERO_BACSU	Uncharacterized HTH-type transcriptional regulator YerO OS=Bacillus subtilis (strain 168) OX=224308 GN=yerO PE=4 SV=1	289	1	261	281	31.6726	4e-24
scaffold2_2266	960818-962320 + length=500 aa	500	3	478	sp|P54585|YHCA_BACSU	Uncharacterized MFS-type transporter YhcA OS=Bacillus subtilis (strain 168) OX=224308 GN=yhcA PE=3 SV=2	532	10	505	496	48.5887	4e-170
scaffold2_2267	962356-963408 - length=350 aa	350	30	342	sp|H9N289|NDMA_PSEPU	Methylxanthine N1-demethylase NdmA OS=Pseudomonas putida OX=303 GN=ndmA PE=1 SV=1	351	13	324	332	31.3253	3e-41
scaffold2_2268	964096-964908 + length=270 aa	270	1	262	sp|O34992|OPUCA_BACSU	Glycine betaine/carnitine/choline transport ATP-binding protein OpuCA OS=Bacillus subtilis (strain 168) OX=224308 GN=opuCA PE=1 SV=1	380	47	297	265	46.7925	3e-70
scaffold2_2269	964908-966431 + length=507 aa	507	1	203	sp|O34878|OPUCB_BACSU	Glycine betaine/carnitine/choline transport system permease protein OpuCB OS=Bacillus subtilis (strain 168) OX=224308 GN=opuCB PE=1 SV=1	217	1	203	203	46.3054	2e-55
scaffold2_2271	966763-967509 + length=248 aa	248	1	234	sp|P25149|YWAF_BACSU	Uncharacterized protein YwaF OS=Bacillus subtilis (strain 168) OX=224308 GN=ywaF PE=4 SV=1	237	1	237	237	47.2574	2e-69
scaffold2_2272	967649-968167 + length=172 aa	172	1	156	sp|P80871|GS14_BACSU	General stress protein 14 OS=Bacillus subtilis (strain 168) OX=224308 GN=ywrO PE=1 SV=2	175	1	160	160	57.5	1e-62
scaffold2_2274	968773-969729 - length=318 aa	318	42	318	sp|Q7A0Y4|MSRR_STAAW	Regulatory protein MsrR OS=Staphylococcus aureus (strain MW2) OX=196620 GN=msrR PE=3 SV=1	327	49	325	277	43.6823	1e-76
scaffold2_2276	970774-971892 + length=372 aa	372	10	371	sp|O31689|YKVY_BACSU	Putative dipeptidase YkvY OS=Bacillus subtilis (strain 168) OX=224308 GN=ykvY PE=3 SV=1	363	3	363	362	67.6796	0
scaffold2_2277	972116-972694 + length=192 aa	192	5	192	sp|P45941|YQCF_BACSU	Antitoxin YqcF OS=Bacillus subtilis (strain 168) OX=224308 GN=yqcF PE=1 SV=1	192	4	192	189	34.9206	2e-38
scaffold2_2278	972736-973608 - length=290 aa	290	15	287	sp|O34428|YJLA_BACSU	Uncharacterized protein YjlA OS=Bacillus subtilis (strain 168) OX=224308 GN=yjlA PE=4 SV=1	324	38	317	282	55.3191	6e-99
scaffold2_2279	973674-974336 - length=220 aa	220	14	205	sp|P32425|YIN1_STRAM	Uncharacterized HTH-type transcriptional regulator in unstable DNA locus OS=Streptomyces ambofaciens OX=1889 PE=4 SV=1	236	10	200	198	29.2929	1e-13
scaffold2_2280	974430-974948 - length=172 aa	172	7	165	sp|P49851|YKHA_BACSU	Uncharacterized acyl-CoA thioester hydrolase YkhA OS=Bacillus subtilis (strain 168) OX=224308 GN=ykhA PE=3 SV=2	172	8	167	160	51.25	4e-47
scaffold2_2281	975099-976091 + length=330 aa	330	1	329	sp|Q5LL69|CUYA_RUEPO	L-cysteate sulfo-lyase OS=Ruegeria pomeroyi (strain ATCC 700808 / DSM 15171 / DSS-3) OX=246200 GN=cuyA PE=1 SV=1	339	1	331	331	45.9215	1e-91
scaffold2_2282	976128-977477 - length=449 aa	449	1	448	sp|O32193|CSSS_BACSU	Sensor histidine kinase CssS OS=Bacillus subtilis (strain 168) OX=224308 GN=cssS PE=1 SV=2	451	1	450	451	56.0976	1e-172
scaffold2_2283	977474-978025 - length=183 aa	183	4	183	sp|O32192|CSSR_BACSU	Transcriptional regulatory protein CssR OS=Bacillus subtilis (strain 168) OX=224308 GN=cssR PE=1 SV=1	225	43	225	183	62.8415	1e-73
scaffold2_2284	978368-979642 + length=424 aa	424	8	421	sp|O34358|HTRA_BACSU	Serine protease Do-like HtrA OS=Bacillus subtilis (strain 168) OX=224308 GN=htrA PE=2 SV=2	449	21	446	435	43.4483	2e-105
scaffold2_2286	980990-981229 - length=79 aa	79	1	66	sp|P96582|LRPC_BACSU	HTH-type transcriptional regulator LrpC OS=Bacillus subtilis (strain 168) OX=224308 GN=lrpC PE=1 SV=2	144	73	138	66	42.4242	1e-15
scaffold2_2288	982409-983068 + length=219 aa	219	1	216	sp|P39760|KTRC_BACSU	Ktr system potassium uptake protein C OS=Bacillus subtilis (strain 168) OX=224308 GN=ktrC PE=3 SV=1	221	1	215	216	51.3889	9e-77
scaffold2_2289	983072-984391 + length=439 aa	439	6	439	sp|O32081|KTRB_BACSU	Ktr system potassium uptake protein B OS=Bacillus subtilis (strain 168) OX=224308 GN=ktrB PE=1 SV=1	445	12	445	434	58.7558	5e-177
scaffold2_2291	986160-988229 + length=689 aa	689	36	572	sp|P54422|GGT_BACSU	Glutathione hydrolase proenzyme OS=Bacillus subtilis (strain 168) OX=224308 GN=ggt PE=1 SV=1	587	47	583	538	51.6729	0
scaffold2_2293	988810-989709 + length=299 aa	299	3	299	sp|P53608|ARGI_BACCD	Arginase OS=Bacillus caldovelox OX=33931 GN=rocF PE=1 SV=1	299	2	299	298	74.1611	1e-156
scaffold2_2294	989941-991374 + length=477 aa	477	1	467	sp|P39137|ROCE_BACSU	Amino-acid permease RocE OS=Bacillus subtilis (strain 168) OX=224308 GN=rocE PE=2 SV=1	467	1	467	467	66.3812	0
scaffold2_2297	993666-995075 - length=469 aa	469	2	464	sp|O34798|PDAC_BACSU	Peptidoglycan-N-acetylmuramic acid deacetylase PdaC OS=Bacillus subtilis (strain 168) OX=224308 GN=pdaC PE=1 SV=1	467	4	465	468	48.5043	1e-153
scaffold2_2298	995234-995734 + length=166 aa	166	2	164	sp|O05404|SIGV_BACSU	RNA polymerase sigma factor SigV OS=Bacillus subtilis (strain 168) OX=224308 GN=sigV PE=1 SV=1	166	3	165	163	68.0982	1e-78
scaffold2_2299	995731-996594 + length=287 aa	287	1	287	sp|O05403|RSIV_BACSU	Anti-sigma-V factor RsiV OS=Bacillus subtilis (strain 168) OX=224308 GN=rsiV PE=1 SV=1	285	1	285	288	55.2083	1e-111
scaffold2_2300	996831-997322 + length=163 aa	163	1	154	sp|C5D6L6|HPR_GEOSW	HTH-type transcriptional regulator Hpr OS=Geobacillus sp. (strain WCH70) OX=471223 GN=hpr PE=3 SV=1	201	14	167	154	57.7922	1e-67
scaffold2_2301	997363-998652 - length=429 aa	429	30	427	sp|O07621|HEMAT_BACSU	Heme-based aerotactic transducer HemAT OS=Bacillus subtilis (strain 168) OX=224308 GN=hemAT PE=1 SV=1	432	34	431	400	38.25	2e-80
scaffold2_2302	998817-999512 + length=231 aa	231	113	227	sp|O07532|LYTF_BACSU	Peptidoglycan endopeptidase LytF OS=Bacillus subtilis (strain 168) OX=224308 GN=lytF PE=1 SV=2	488	374	486	115	57.3913	6e-38
scaffold2_2306	1002186-1003082 + length=298 aa	298	4	294	sp|G3XD94|UGND_PSEAE	UDP-N-acetyl-D-glucosamine 6-dehydrogenase OS=Pseudomonas aeruginosa (strain ATCC 15692 / DSM 22644 / CIP 104116 / JCM 14847/ LMG 12228 / 1C / PRS 101 / PAO1) OX=208964 GN=wbpA PE=1 SV=1	436	125	424	300	47	5e-91
scaffold2_2307	1003079-1004548 + length=489 aa	489	17	175	sp|A4SQW8|ARNC_AERS4	Undecaprenyl-phosphate 4-deoxy-4-formamido-L-arabinose transferase OS=Aeromonas salmonicida (strain A449) OX=382245 GN=arnC PE=3 SV=1	325	6	168	170	28.2353	6e-08
scaffold2_2308	1004704-1005099 + length=131 aa	131	2	129	sp|P54720|CATD_BACSU	Putative oxidoreductase CatD OS=Bacillus subtilis (strain 168) OX=224308 GN=catD PE=2 SV=1	134	3	129	128	46.0938	2e-31
scaffold2_2309	1005269-1006483 + length=404 aa	404	5	400	sp|O34374|YJIB_BACSU	Putative cytochrome P450 YjiB OS=Bacillus subtilis (strain 168) OX=224308 GN=yjiB PE=1 SV=1	396	6	394	396	47.2222	4e-133
scaffold2_2310	1006594-1007148 - length=184 aa	184	15	183	sp|Q556Z9|Y3361_DICDI	Transmembrane protein DDB_G0273707/DDB_G0273361 OS=Dictyostelium discoideum OX=44689 GN=DDB_G0273707 PE=4 SV=2	311	130	310	181	33.1492	4e-24
scaffold2_2312	1007877-1008245 - length=122 aa	122	14	121	sp|P96673|YDEP_BACSU	Uncharacterized HTH-type transcriptional regulator YdeP OS=Bacillus subtilis (strain 168) OX=224308 GN=ydeP PE=4 SV=2	128	17	127	111	61.2613	4e-42
scaffold2_2313	1008488-1009003 + length=171 aa	171	5	159	sp|A4YI89|HPCD_METS5	3-hydroxypropionyl-coenzyme A dehydratase OS=Metallosphaera sedula (strain ATCC 51363 / DSM 5348 / JCM 9185 / NBRC 15509/ TH2) OX=399549 GN=Msed_2001 PE=1 SV=1	259	6	159	165	27.8788	3e-13
scaffold2_2315	1009669-1011831 + length=720 aa	720	2	718	sp|O32215|HELD_BACSU	DNA helicase IV OS=Bacillus subtilis (strain 168) OX=224308 GN=helD PE=1 SV=1	774	56	771	718	54.039	0
scaffold2_2316	1011860-1012267 - length=135 aa	135	1	116	sp|P12669|NIN_BACSU	DNA-entry nuclease inhibitor OS=Bacillus subtilis (strain 168) OX=224308 GN=nin PE=1 SV=1	132	1	116	116	51.7241	7e-36
scaffold2_2317	1012303-1012743 - length=146 aa	146	6	146	sp|P42983|NUCB_BACSU	Sporulation-specific extracellular nuclease OS=Bacillus subtilis (strain 168) OX=224308 GN=nucB PE=2 SV=1	136	2	136	141	67.3759	1e-66
scaffold2_2318	1012970-1013230 + length=86 aa	86	24	86	sp|P54431|YRKD_BACSU	Uncharacterized protein YrkD OS=Bacillus subtilis (strain 168) OX=224308 GN=yrkD PE=4 SV=1	63	1	63	63	80.9524	6e-31
scaffold2_2319	1013362-1015335 + length=657 aa	657	34	654	sp|O32225|YVAC_BACSU	Uncharacterized membrane protein YvaC OS=Bacillus subtilis (strain 168) OX=224308 GN=yvaC PE=3 SV=1	631	13	626	628	39.8089	7e-144
scaffold2_2320	1015371-1016156 - length=261 aa	261	4	244	sp|Q5R6U3|FDFT_PONAB	Squalene synthase OS=Pongo abelii OX=9601 GN=FDFT1 PE=2 SV=1	417	47	308	273	28.2051	4e-19
scaffold2_2321	1016515-1017186 + length=223 aa	223	1	222	sp|Q9K621|BCER_BACHD	Sensory transduction protein BceR OS=Bacillus halodurans (strain ATCC BAA-125 / DSM 18197 / FERM 7344 / JCM 9153 / C-125)OX=272558 GN=bceR PE=3 SV=1	231	2	223	222	50.4505	7e-84
scaffold2_2322	1017188-1018222 + length=344 aa	344	1	338	sp|Q9K620|BCES_BACHD	Sensor protein BceS OS=Bacillus halodurans (strain ATCC BAA-125 / DSM 18197 / FERM 7344 / JCM 9153 / C-125) OX=272558 GN=bceS PE=3 SV=1	334	1	328	339	33.0383	8e-50
scaffold2_2324	1018780-1019430 + length=216 aa	216	1	210	sp|O34697|BCEA_BACSU	Bacitracin export ATP-binding protein BceA OS=Bacillus subtilis (strain 168) OX=224308 GN=bceA PE=2 SV=1	253	39	248	210	68.0952	1e-103
scaffold2_2325	1019447-1021327 + length=626 aa	626	1	624	sp|O34741|BCEB_BACSU	Bacitracin export permease protein BceB OS=Bacillus subtilis (strain 168) OX=224308 GN=bceB PE=2 SV=1	646	11	643	642	30.8411	2e-88
scaffold2_2326	1021524-1022387 + length=287 aa	287	1	269	sp|P54513|YQHO_BACSU	Uncharacterized protein YqhO OS=Bacillus subtilis (strain 168) OX=224308 GN=yqhO PE=3 SV=1	291	24	291	271	39.8524	9e-50
scaffold2_2331	1024626-1025099 - length=157 aa	157	17	139	sp|P40780|YTXH_BACSU	Uncharacterized protein YtxH OS=Bacillus subtilis (strain 168) OX=224308 GN=ytxH PE=4 SV=2	151	7	150	147	38.7755	2e-09
scaffold2_2332	1025428-1026903 + length=491 aa	491	2	461	sp|P13394|SCRB_VIBAL	Sucrose-6-phosphate hydrolase OS=Vibrio alginolyticus OX=663 GN=scrB PE=2 SV=1	484	9	453	468	42.735	4e-126
scaffold2_2335	1027974-1029215 - length=413 aa	413	6	398	sp|O31561|YFIS_BACSU	Uncharacterized MFS-type transporter YfiS OS=Bacillus subtilis (strain 168) OX=224308 GN=yfiS PE=3 SV=1	417	2	396	402	27.6119	3e-32
scaffold2_2336	1029212-1030078 - length=288 aa	288	45	139	sp|P0A4T9|TIPA_STRLI	HTH-type transcriptional activator TipA OS=Streptomyces lividans OX=1916 GN=tipA PE=1 SV=1	253	3	106	104	37.5	2e-13
scaffold2_2338	1030947-1031909 + length=320 aa	320	1	304	sp|P77735|YAJO_ECOLI	Uncharacterized oxidoreductase YajO OS=Escherichia coli (strain K12) OX=83333 GN=yajO PE=3 SV=2	324	1	302	319	41.6928	7e-70
scaffold2_2339	1031946-1032320 - length=124 aa	124	7	115	sp|P44558|Y186_HAEIN	Uncharacterized HTH-type transcriptional regulator HI_0186 OS=Haemophilus influenzae (strain ATCC 51907 / DSM 11121 / KW20/ Rd) OX=71421 GN=HI_0186 PE=1 SV=1	135	11	119	109	40.367	8e-24
scaffold2_2343	1034008-1034448 + length=146 aa	146	26	137	sp|P46854|AAAT_ECOLI	L-amino acid N-acetyltransferase AaaT OS=Escherichia coli (strain K12) OX=83333 GN=aaaT PE=1 SV=1	162	49	161	116	37.931	5e-17
scaffold2_2344	1034445-1034933 + length=162 aa	162	10	147	sp|O31562|YFIT_BACSU	Putative metal-dependent hydrolase YfiT OS=Bacillus subtilis (strain 168) OX=224308 GN=yfiT PE=1 SV=1	178	31	168	139	25.1799	9e-07
scaffold2_2347	1036414-1037424 + length=336 aa	336	9	326	sp|Q76KC2|PLD_MICLT	Pyridoxal 4-dehydrogenase OS=Microbacterium luteolum OX=69367 GN=pld1 PE=1 SV=3	342	21	342	326	37.7301	3e-63
scaffold2_2348	1037875-1038753 + length=292 aa	292	43	259	sp|B7GIU7|MTNN_ANOFW	5'-methylthioadenosine/S-adenosylhomocysteine nucleosidase OS=Anoxybacillus flavithermus (strain DSM 21510 / WK1) OX=491915 GN=mtnN PE=3 SV=1	232	3	198	218	30.2752	8e-23
scaffold2_2349	1039100-1039522 + length=140 aa	140	11	133	sp|Q813A6|PSIE_BACCR	Protein PsiE homolog OS=Bacillus cereus (strain ATCC 14579 / DSM 31 / JCM 2152 / NBRC 15305 / NCIMB 9373 / NRRL B-3711) OX=226900 GN=psiE PE=3 SV=1	140	12	134	124	38.7097	2e-21
scaffold2_2350	1039525-1039878 + length=117 aa	117	7	116	sp|O05398|YRHF_BACSU	Uncharacterized protein YrhF OS=Bacillus subtilis (strain 168) OX=224308 GN=yrhF PE=4 SV=1	122	6	114	110	47.2727	1e-31
scaffold2_2351	1040111-1041577 - length=488 aa	488	5	488	sp|P50848|CBP1_BACSU	Carboxypeptidase 1 OS=Bacillus subtilis (strain 168) OX=224308 GN=ypwA PE=1 SV=1	501	1	491	491	38.6965	1e-126
scaffold2_2352	1041783-1043333 + length=516 aa	516	34	516	sp|Q8FUX2|Y1090_BRUSU	Putative peptide-binding periplasmic protein BRA1090/BS1330_II1082 OS=Brucella suis biovar 1 (strain 1330) OX=204722 GN=BRA1090 PE=3 SV=1	514	21	513	502	32.4701	1e-63
scaffold2_2353	1043539-1044033 - length=164 aa	164	28	132	sp|P44074|Y912_HAEIN	Uncharacterized protein HI_0912 OS=Haemophilus influenzae (strain ATCC 51907 / DSM 11121 / KW20 / Rd) OX=71421 GN=HI_0912 PE=4 SV=1	254	111	222	112	24.1071	2e-08
scaffold2_2356	1046240-1046788 - length=182 aa	182	1	160	sp|P0CJ83|FTN_BACFR	Bacterial non-heme ferritin OS=Bacteroides fragilis (strain YCH46) OX=295405 GN=ftnA PE=1 SV=1	159	2	159	160	39.375	6e-35
scaffold2_2357	1047082-1048338 + length=418 aa	418	16	415	sp|Q6GDD8|ICAA_STAAR	Poly-beta-1,6-N-acetyl-D-glucosamine synthase OS=Staphylococcus aureus (strain MRSA252) OX=282458 GN=icaA PE=3 SV=1	412	5	411	411	49.3917	2e-138
scaffold2_2359	1048754-1049620 + length=288 aa	288	42	282	sp|Q6GDD6|ICAB_STAAR	Poly-beta-1,6-N-acetyl-D-glucosamine N-deacetylase OS=Staphylococcus aureus (strain MRSA252) OX=282458 GN=icaB PE=3 SV=1	290	43	283	241	42.3237	3e-61
scaffold2_2360	1050248-1051963 + length=571 aa	571	108	566	sp|Q9I310|Y1727_PSEAE	Uncharacterized signaling protein PA1727 OS=Pseudomonas aeruginosa (strain ATCC 15692 / DSM 22644 / CIP 104116 / JCM 14847/ LMG 12228 / 1C / PRS 101 / PAO1) OX=208964 GN=PA1727 PE=1 SV=1	685	233	680	469	38.1663	4e-98
scaffold2_2361	1052220-1053404 - length=394 aa	394	1	393	sp|P37968|SP2P_BACSU	Stage II sporulation protein P OS=Bacillus subtilis (strain 168) OX=224308 GN=spoIIP PE=4 SV=1	401	1	393	398	45.2261	1e-111
scaffold2_2365	1054919-1055722 - length=267 aa	267	9	267	sp|P96719|YWQG_BACSU	Uncharacterized protein YwqG OS=Bacillus subtilis (strain 168) OX=224308 GN=ywqG PE=1 SV=1	261	4	261	266	43.985	2e-62
scaffold2_2366	1055897-1056811 - length=304 aa	304	5	304	sp|P94390|PROD2_BACSU	Proline dehydrogenase 2 OS=Bacillus subtilis (strain 168) OX=224308 GN=putB PE=1 SV=1	303	2	303	302	49.6689	2e-106
scaffold2_2367	1056884-1058458 - length=524 aa	524	14	521	sp|P39634|ROCA_BACSU	1-pyrroline-5-carboxylate dehydrogenase OS=Bacillus subtilis (strain 168) OX=224308 GN=rocA PE=2 SV=1	515	5	512	508	80.5118	0
scaffold2_2368	1058985-1060379 + length=464 aa	464	1	450	sp|P46349|GABP_BACSU	GABA permease OS=Bacillus subtilis (strain 168) OX=224308 GN=gabP PE=1 SV=3	469	1	450	450	65.3333	0
scaffold2_2369	1060467-1061807 + length=446 aa	446	1	443	sp|P54425|YBXG_BACSU	Uncharacterized transporter YbxG OS=Bacillus subtilis (strain 168) OX=224308 GN=ybxG PE=3 SV=2	462	17	459	443	85.3273	0
scaffold2_2372	1063490-1063690 + length=66 aa	66	1	66	sp|P0A355|CSPA_LISMO	Cold shock-like protein CspLA OS=Listeria monocytogenes serovar 1/2a (strain ATCC BAA-679 / EGD-e) OX=169963 GN=cspLA PE=1 SV=1	66	1	66	66	84.8485	7e-33
scaffold2_2374	1064351-1064959 + length=202 aa	202	2	199	sp|P02964|RPSH_BACLI	RNA polymerase sigma-H factor OS=Bacillus licheniformis OX=1402 GN=sigH PE=3 SV=2	223	23	220	198	71.2121	6e-100
scaffold2_2376	1065798-1066115 + length=105 aa	105	1	84	sp|P94578|YWOH_BACSU	Uncharacterized HTH-type transcriptional regulator YwoH OS=Bacillus subtilis (strain 168) OX=224308 GN=ywoH PE=4 SV=1	137	49	132	84	50	2e-22
scaffold2_2377	1066366-1067283 + length=305 aa	305	1	297	sp|P94577|YWOG_BACSU	Uncharacterized MFS-type transporter YwoG OS=Bacillus subtilis (strain 168) OX=224308 GN=ywoG PE=3 SV=1	396	94	386	297	53.8721	7e-99
scaffold3_2378	386-1510 + length=374 aa	374	1	372	sp|P40769|YHFN_BACSU	Uncharacterized metalloprotease YhfN OS=Bacillus subtilis (strain 168) OX=224308 GN=yhfN PE=3 SV=2	426	46	417	372	54.3011	2e-137
scaffold3_2379	1903-3186 + length=427 aa	427	7	424	sp|Q9K9H0|ACEA_BACHD	Isocitrate lyase OS=Bacillus halodurans (strain ATCC BAA-125 / DSM 18197 / FERM 7344 / JCM 9153 / C-125) OX=272558 GN=aceA PE=3 SV=1	427	9	426	418	81.3397	0
scaffold3_2380	3381-3617 - length=78 aa	78	1	76	sp|O31594|YHZC_BACSU	Uncharacterized protein YhzC OS=Bacillus subtilis (strain 168) OX=224308 GN=yhzC PE=4 SV=1	77	1	76	76	47.3684	3e-14
scaffold3_2381	3947-5773 + length=608 aa	608	5	604	sp|P39839|YUXL_BACSU	Uncharacterized peptidase YuxL OS=Bacillus subtilis (strain 168) OX=224308 GN=yuxL PE=3 SV=3	657	50	657	609	44.0066	0
scaffold3_2382	5936-6553 + length=205 aa	205	4	204	sp|O07559|YHJE_BACSU	Uncharacterized membrane protein YhjE OS=Bacillus subtilis (strain 168) OX=224308 GN=yhjE PE=4 SV=1	207	3	203	201	53.2338	1e-77
scaffold3_2383	7134-7874 + length=246 aa	246	1	246	sp|Q9X248|FABG_THEMA	3-oxoacyl-[acyl-carrier-protein] reductase FabG OS=Thermotoga maritima (strain ATCC 43589 / MSB8 / DSM 3109 / JCM 10099)OX=243274 GN=fabG PE=3 SV=1	246	1	246	246	51.626	1e-85
scaffold3_2384	8200-11637 + length=1145 aa	1145	1	1144	sp|Q65LK0|ADDB_BACLD	ATP-dependent helicase/deoxyribonuclease subunit B OS=Bacillus licheniformis (strain ATCC 14580 / DSM 13 / JCM 2505 / NBRC 12200 / NCIMB 9375 / NRRL NRS-1264 / Gibson 46) OX=279010 GN=addB PE=3 SV=1	1166	22	1163	1147	54.1412	0
scaffold3_2385	11786-15367 + length=1193 aa	1193	3	1191	sp|Q65LJ9|ADDA_BACLD	ATP-dependent helicase/nuclease subunit A OS=Bacillus licheniformis (strain ATCC 14580 / DSM 13 / JCM 2505 / NBRC 12200 /NCIMB 9375 / NRRL NRS-1264 / Gibson 46) OX=279010 GN=addA PE=3 SV=1	1230	52	1228	1195	57.2385	0
scaffold3_2386	15421-16605 + length=394 aa	394	1	393	sp|P23479|SBCD_BACSU	Nuclease SbcCD subunit D OS=Bacillus subtilis (strain 168) OX=224308 GN=sbcD PE=3 SV=5	391	1	388	393	67.1756	0
scaffold3_2387	16602-19994 + length=1130 aa	1130	1	1130	sp|O06714|SBCC_BACSU	Nuclease SbcCD subunit C OS=Bacillus subtilis (strain 168) OX=224308 GN=sbcC PE=3 SV=3	1130	1	1130	1147	41.8483	0
scaffold3_2388	20099-20314 + length=71 aa	71	2	62	sp|O06715|YISB_BACSU	Uncharacterized protein YisB OS=Bacillus subtilis (strain 168) OX=224308 GN=yisB PE=4 SV=1	100	30	90	61	67.2131	6e-25
scaffold3_2389	20361-20579 - length=72 aa	72	1	71	sp|O06716|GERPF_BACSU	Probable spore germination protein GerPF OS=Bacillus subtilis (strain 168) OX=224308 GN=gerPF PE=1 SV=2	72	1	71	71	56.338	1e-22
scaffold3_2390	20639-21070 - length=143 aa	143	1	118	sp|O06717|GERPE_BACSU	Probable spore germination protein GerPE OS=Bacillus subtilis (strain 168) OX=224308 GN=gerPE PE=1 SV=1	133	1	121	125	38.4	5e-19
scaffold3_2391	21083-21259 - length=58 aa	58	1	55	sp|P0A3T8|GERPD_BACCR	Probable spore germination protein GerPD OS=Bacillus cereus (strain ATCC 14579 / DSM 31 / JCM 2152 / NBRC 15305 / NCIMB 9373/ NRRL B-3711) OX=226900 GN=gerPD PE=3 SV=1	64	1	55	55	65.4545	2e-17
scaffold3_2392	21256-21957 - length=233 aa	233	3	227	sp|O06719|GERPC_BACSU	Probable spore germination protein GerPC OS=Bacillus subtilis (strain 168) OX=224308 GN=gerPC PE=1 SV=1	205	2	200	229	30.5677	4e-24
scaffold3_2394	22353-22574 - length=73 aa	73	1	72	sp|O06721|GERPA_BACSU	Probable spore germination protein GerPA OS=Bacillus subtilis (strain 168) OX=224308 GN=gerPA PE=1 SV=1	73	1	72	72	55.5556	4e-21
scaffold3_2395	22773-23945 + length=390 aa	390	12	386	sp|P42107|YXAH_BACSU	Uncharacterized protein YxaH OS=Bacillus subtilis (strain 168) OX=224308 GN=yxaH PE=4 SV=2	402	10	390	389	33.419	5e-58
scaffold3_2396	24024-24371 + length=115 aa	115	5	111	sp|B7GLW3|Y2205_ANOFW	UPF0344 protein Aflv_2205 OS=Anoxybacillus flavithermus (strain DSM 21510 / WK1) OX=491915 GN=Aflv_2205 PE=3 SV=1	118	3	108	107	39.2523	6e-16
scaffold3_2397	24413-24973 - length=186 aa	186	6	181	sp|O06727|YISN_BACSU	Uncharacterized protein YisN OS=Bacillus subtilis (strain 168) OX=224308 GN=yisN PE=4 SV=1	195	11	185	177	27.1186	2e-16
scaffold3_2398	25145-26992 + length=615 aa	615	1	615	sp|O05272|ASNO_BACSU	Asparagine synthetase [glutamine-hydrolyzing] 3 OS=Bacillus subtilis (strain 168) OX=224308 GN=asnO PE=1 SV=3	614	1	613	615	67.8049	0
scaffold3_2399	27308-28840 + length=510 aa	510	3	491	sp|Q4VKV1|CRTN_METSP	4,4'-diapophytoene desaturase (4,4'-diapolycopene-forming) OS=Methylomonas sp. OX=418 GN=crtN PE=1 SV=1	511	5	492	489	49.8978	0
scaffold3_2400	28837-30294 + length=485 aa	485	13	473	sp|P0DPE9|CRTNC_BACID	4,4'-diapolycopen-4-al dehydrogenase OS=Bacillus indicus OX=246786 GN=crtNc PE=1 SV=1	491	13	476	464	55.1724	0
scaffold3_2401	30356-31201 + length=281 aa	281	4	271	sp|P37269|CRTB_SYNE7	All-trans-phytoene synthase OS=Synechococcus elongatus (strain PCC 7942) OX=1140 GN=crtB PE=1 SV=2	308	15	294	282	36.1702	5e-54
scaffold3_2402	31480-32109 + length=209 aa	209	1	181	sp|P54147|Y108_SYNY3	Putative ammonium transporter sll0108 OS=Synechocystis sp. (strain PCC 6803 / Kazusa) OX=1111708 GN=sll0108 PE=3 SV=1	507	324	507	189	46.5608	4e-38
scaffold3_2403	32259-33773 + length=504 aa	504	30	427	sp|P29964|CDAS_THEP3	Cyclomaltodextrinase OS=Thermoanaerobacter pseudethanolicus (strain ATCC 33223 / 39E) OX=340099 GN=Teth39_0676 PE=1 SV=2	574	131	552	441	28.5714	3e-40
scaffold3_2404	33831-34865 + length=344 aa	344	1	333	sp|P0A4T2|MALR_STRR6	HTH-type transcriptional regulator MalR OS=Streptococcus pneumoniae (strain ATCC BAA-255 / R6) OX=171101 GN=malR PE=1 SV=2	328	1	328	340	42.6471	2e-81
scaffold3_2405	35244-36791 + length=515 aa	515	1	515	sp|P39634|ROCA_BACSU	1-pyrroline-5-carboxylate dehydrogenase OS=Bacillus subtilis (strain 168) OX=224308 GN=rocA PE=2 SV=1	515	1	515	515	83.301	0
scaffold3_2406	36815-38020 + length=401 aa	401	6	400	sp|C5D6R2|OAT_GEOSW	Ornithine aminotransferase OS=Geobacillus sp. (strain WCH70) OX=471223 GN=rocD PE=3 SV=1	398	2	396	395	78.2278	0
scaffold3_2407	38151-39803 + length=550 aa	550	3	542	sp|P39635|ROCB_BACSU	Protein RocB OS=Bacillus subtilis (strain 168) OX=224308 GN=rocB PE=2 SV=1	566	13	552	540	70.7407	0
scaffold3_2408	39866-41245 + length=459 aa	459	1	459	sp|P39636|ROCC_BACSU	Amino-acid permease RocC OS=Bacillus subtilis (strain 168) OX=224308 GN=rocC PE=2 SV=1	470	12	470	459	80.1743	0
scaffold3_2409	41273-42685 - length=470 aa	470	11	466	sp|P38022|ROCR_BACSU	Arginine utilization regulatory protein RocR OS=Bacillus subtilis (strain 168) OX=224308 GN=rocR PE=1 SV=2	461	11	456	457	64.7702	0
scaffold3_2410	42790-43653 - length=287 aa	287	1	287	sp|P40397|YHXC_BACSU	Uncharacterized oxidoreductase YhxC OS=Bacillus subtilis (strain 168) OX=224308 GN=yhxC PE=3 SV=2	285	1	285	287	64.4599	4e-133
scaffold3_2411	43794-44297 - length=167 aa	167	5	167	sp|A4IL06|Y630_GEOTN	UPF0234 protein GTNG_0630 OS=Geobacillus thermodenitrificans (strain NG80-2) OX=420246 GN=GTNG_0630 PE=3 SV=1	163	1	163	163	83.4356	3e-94
scaffold3_2412	44541-45404 + length=287 aa	287	2	284	sp|O06747|YITL_BACSU	Uncharacterized protein YitL OS=Bacillus subtilis (strain 168) OX=224308 GN=yitL PE=4 SV=2	298	16	298	283	52.6502	3e-112
scaffold3_2414	45623-46483 - length=286 aa	286	1	283	sp|P70945|YITS_BACSU	DegV domain-containing protein YitS OS=Bacillus subtilis (strain 168) OX=224308 GN=yitS PE=3 SV=1	283	1	283	283	53.7102	2e-110
scaffold3_2415	46740-47579 + length=279 aa	279	4	279	sp|P39803|YITT_BACSU	UPF0750 membrane protein YitT OS=Bacillus subtilis (strain 168) OX=224308 GN=yitT PE=3 SV=2	280	5	280	276	74.2754	7e-148
scaffold3_2418	48653-49465 - length=270 aa	270	1	270	sp|P70947|YITU_BACSU	5-amino-6-(5-phospho-D-ribitylamino)uracil phosphatase YitU OS=Bacillus subtilis (strain 168) OX=224308 GN=yitU PE=1 SV=1	270	1	270	270	54.4444	2e-108
scaffold3_2419	49695-50009 + length=104 aa	104	3	104	sp|P70949|SUFT_BACSU	Fe-S protein maturation auxiliary factor YitW OS=Bacillus subtilis (strain 168) OX=224308 GN=yitW PE=3 SV=2	102	1	102	102	60.7843	6e-40
scaffold3_2420	50040-50738 - length=232 aa	232	6	232	sp|P46908|FNR_BACSU	Anaerobic regulatory protein OS=Bacillus subtilis (strain 168) OX=224308 GN=fnr PE=2 SV=1	238	11	238	228	46.9298	4e-73
scaffold3_2421	51090-52133 + length=347 aa	347	6	347	sp|C5D764|ARGC_GEOSW	N-acetyl-gamma-glutamyl-phosphate reductase OS=Geobacillus sp. (strain WCH70) OX=471223 GN=argC PE=3 SV=1	345	3	345	343	59.7668	2e-158
scaffold3_2422	52488-53414 + length=308 aa	308	1	308	sp|Q5L1V4|ARGJ_GEOKA	Arginine biosynthesis bifunctional protein ArgJ OS=Geobacillus kaustophilus (strain HTA426) OX=235909 GN=argJ PE=3 SV=1	410	103	410	308	71.1039	2e-158
scaffold3_2423	53427-54251 + length=274 aa	274	5	254	sp|C5D766|ARGB_GEOSW	Acetylglutamate kinase OS=Geobacillus sp. (strain WCH70) OX=471223 GN=argB PE=3 SV=1	257	3	251	250	53.6	1e-88
scaffold3_2424	54604-55371 + length=255 aa	255	1	255	sp|Q07907|ARGD_GEOSE	Acetylornithine aminotransferase OS=Geobacillus stearothermophilus OX=1422 GN=argD PE=3 SV=2	385	130	383	255	60	7e-107
scaffold3_2425	55442-56515 + length=357 aa	357	1	347	sp|P54324|CARX_GEOSE	Carbamoyl-phosphate synthase arginine-specific small chain OS=Geobacillus stearothermophilus OX=1422 GN=carA PE=1 SV=1	354	1	346	347	61.0951	5e-156
scaffold3_2426	56670-59618 + length=982 aa	982	1	977	sp|Q9ZB63|CARY_GEOSE	Carbamoyl-phosphate synthase arginine-specific large chain OS=Geobacillus stearothermophilus OX=1422 GN=carB PE=1 SV=1	1043	55	1036	987	63.6272	0
scaffold3_2427	59615-60565 + length=316 aa	316	1	315	sp|P18186|OTC_BACSU	Ornithine carbamoyltransferase OS=Bacillus subtilis (strain 168) OX=224308 GN=argF PE=1 SV=1	319	1	310	315	69.8413	5e-154
scaffold3_2428	60669-61313 + length=214 aa	214	1	211	sp|O07609|YHFK_BACSU	Uncharacterized sugar epimerase YhfK OS=Bacillus subtilis (strain 168) OX=224308 GN=yhfK PE=2 SV=1	214	1	212	214	40.6542	2e-39
scaffold3_2429	61443-61622 + length=59 aa	59	1	59	sp|O34585|YJZC_BACSU	Uncharacterized protein YjzC OS=Bacillus subtilis (strain 168) OX=224308 GN=yjzC PE=4 SV=1	59	1	59	59	74.5763	3e-25
scaffold3_2430	61752-64340 + length=862 aa	862	1	862	sp|Q81TT4|CLPB_BACAN	Chaperone protein ClpB OS=Bacillus anthracis OX=1392 GN=clpB PE=3 SV=1	866	6	865	862	75.29	0
scaffold3_2432	64820-65521 - length=233 aa	233	121	221	sp|P45008|Y1052_HAEIN	Uncharacterized HTH-type transcriptional regulator HI_1052 OS=Haemophilus influenzae (strain ATCC 51907 / DSM 11121 / KW20/ Rd) OX=71421 GN=HI_1052 PE=4 SV=1	298	199	295	101	38.6139	9e-15
scaffold3_2433	66052-67230 + length=392 aa	392	1	384	sp|Q8RHD0|GAL1_FUSNN	Galactokinase OS=Fusobacterium nucleatum subsp. nucleatum (strain ATCC 25586 / CIP 101130 / JCM 8532 / LMG 13131) OX=190304 GN=galK PE=3 SV=1	389	1	385	385	60.2597	2e-172
scaffold3_2434	67261-68784 + length=507 aa	507	8	506	sp|Q9KDV2|GALT_BACHD	Galactose-1-phosphate uridylyltransferase OS=Bacillus halodurans (strain ATCC BAA-125 / DSM 18197 / FERM 7344 / JCM 9153/ C-125) OX=272558 GN=galT PE=3 SV=1	508	9	508	500	63.4	0
scaffold3_2435	68827-69672 - length=281 aa	281	1	273	sp|O34948|YKWC_BACSU	Uncharacterized oxidoreductase YkwC OS=Bacillus subtilis (strain 168) OX=224308 GN=ykwC PE=3 SV=1	288	13	285	273	65.5678	1e-131
scaffold3_2436	69915-70139 - length=74 aa	74	13	73	sp|O34713|YJZD_BACSU	Uncharacterized membrane protein YjzD OS=Bacillus subtilis (strain 168) OX=224308 GN=yjzD PE=4 SV=1	61	1	61	61	39.3443	4e-11
scaffold3_2437	70280-71053 + length=257 aa	257	13	257	sp|O35001|YJAU_BACSU	Uncharacterized protein YjaU OS=Bacillus subtilis (strain 168) OX=224308 GN=yjaU PE=4 SV=1	244	3	244	245	45.7143	5e-71
scaffold3_2439	72172-72393 + length=73 aa	73	12	71	sp|O32437|COMZ_BACSU	ComG operon repressor OS=Bacillus subtilis (strain 168) OX=224308 GN=comZ PE=4 SV=2	63	4	63	60	60	5e-20
scaffold3_2441	72879-73817 + length=312 aa	312	1	312	sp|Q5L1U1|FABH_GEOKA	3-oxoacyl-[acyl-carrier-protein] synthase 3 OS=Geobacillus kaustophilus (strain HTA426) OX=235909 GN=fabH PE=3 SV=1	310	1	310	312	80.1282	0
scaffold3_2442	73857-75098 + length=413 aa	413	1	413	sp|O34340|FABF_BACSU	3-oxoacyl-[acyl-carrier-protein] synthase 2 OS=Bacillus subtilis (strain 168) OX=224308 GN=fabF PE=1 SV=1	413	1	413	413	80.1453	0
scaffold3_2443	75204-75977 + length=257 aa	257	1	250	sp|O31596|YJAZ_BACSU	Uncharacterized protein YjaZ OS=Bacillus subtilis (strain 168) OX=224308 GN=yjaZ PE=4 SV=1	261	1	257	257	32.6848	8e-51
scaffold3_2444	76204-77226 + length=340 aa	340	11	329	sp|P42064|APPD_BACSU	Oligopeptide transport ATP-binding protein AppD OS=Bacillus subtilis (strain 168) OX=224308 GN=appD PE=3 SV=1	328	4	321	319	53.605	2e-117
scaffold3_2445	77226-78209 + length=327 aa	327	1	326	sp|P42065|APPF_BACSU	Oligopeptide transport ATP-binding protein AppF OS=Bacillus subtilis (strain 168) OX=224308 GN=appF PE=3 SV=2	329	1	329	329	57.4468	1e-139
scaffold3_2446	78256-79992 + length=578 aa	578	1	563	sp|Q02VA9|OPPA_LACLS	Oligopeptide-binding protein OppA OS=Lactococcus lactis subsp. cremoris (strain SK11) OX=272622 GN=oppA PE=3 SV=1	600	1	580	588	30.4422	4e-62
scaffold3_2447	80054-80986 + length=310 aa	310	2	308	sp|P42062|APPB_BACSU	Oligopeptide transport system permease protein AppB OS=Bacillus subtilis (strain 168) OX=224308 GN=appB PE=3 SV=2	316	13	315	308	40.2597	1e-75
scaffold3_2448	80998-81912 + length=304 aa	304	18	302	sp|Q8FWN9|Y3407_BRUSU	Putative peptide permease protein BRA0407/BS1330_II0404 OS=Brucella suis biovar 1 (strain 1330) OX=204722 GN=BRA0407 PE=3 SV=1	302	18	299	285	41.7544	2e-75
scaffold3_2449	82213-82962 + length=249 aa	249	1	249	sp|A4IL64|Y688_GEOTN	UPF0736 protein GTNG_0688 OS=Geobacillus thermodenitrificans (strain NG80-2) OX=420246 GN=GTNG_0688 PE=3 SV=1	246	1	246	249	76.3052	1e-141
scaffold3_2450	82990-83976 - length=328 aa	328	2	328	sp|P21656|SYW_BACSU	Tryptophan--tRNA ligase OS=Bacillus subtilis (strain 168) OX=224308 GN=trpS PE=1 SV=2	330	3	329	327	81.9572	0
scaffold3_2452	84969-86573 + length=534 aa	534	1	534	sp|P24141|OPPA_BACSU	Oligopeptide-binding protein OppA OS=Bacillus subtilis (strain 168) OX=224308 GN=oppA PE=1 SV=1	545	14	545	536	70.3358	0
scaffold3_2453	86704-87606 + length=300 aa	300	1	299	sp|P24138|OPPB_BACSU	Oligopeptide transport system permease protein OppB OS=Bacillus subtilis (strain 168) OX=224308 GN=oppB PE=2 SV=2	311	12	310	299	71.2375	3e-152
scaffold3_2454	87609-88535 + length=308 aa	308	4	308	sp|P24139|OPPC_BACSU	Oligopeptide transport system permease protein OppC OS=Bacillus subtilis (strain 168) OX=224308 GN=oppC PE=2 SV=1	305	1	305	305	72.7869	7e-165
scaffold3_2455	88550-89620 + length=356 aa	356	1	351	sp|P24136|OPPD_BACSU	Oligopeptide transport ATP-binding protein OppD OS=Bacillus subtilis (strain 168) OX=224308 GN=oppD PE=2 SV=2	358	4	354	351	81.7664	0
scaffold3_2456	89622-90539 + length=305 aa	305	1	304	sp|P24137|OPPF_BACSU	Oligopeptide transport ATP-binding protein OppF OS=Bacillus subtilis (strain 168) OX=224308 GN=oppF PE=2 SV=3	305	1	305	305	81.6393	0
scaffold3_2457	90823-91398 - length=191 aa	191	1	191	sp|O31601|YJBC_BACSU	Putative acetyltransferase YjbC OS=Bacillus subtilis (strain 168) OX=224308 GN=yjbC PE=2 SV=2	192	1	191	191	69.6335	1e-94
scaffold3_2458	91826-93214 + length=462 aa	462	12	462	sp|O34618|YTNA_BACSU	Uncharacterized amino acid permease YtnA OS=Bacillus subtilis (strain 168) OX=224308 GN=ytnA PE=3 SV=1	463	2	452	451	79.1574	0
scaffold3_2459	93737-95143 + length=468 aa	468	2	466	sp|O32204|ARCD_BACSU	Putative arginine/ornithine antiporter OS=Bacillus subtilis (strain 168) OX=224308 GN=yvsH PE=3 SV=1	469	3	469	467	53.3191	4e-179
scaffold3_2460	95562-95960 + length=132 aa	132	1	131	sp|Q9RGX0|SPX_LISMO	Regulatory protein Spx OS=Listeria monocytogenes serovar 1/2a (strain ATCC BAA-679 / EGD-e) OX=169963 GN=spxA PE=3 SV=2	131	1	131	131	87.0229	7e-81
scaffold3_2461	96414-97058 + length=214 aa	214	19	202	sp|P37499|YYBE_BACSU	Uncharacterized HTH-type transcriptional regulator YybE OS=Bacillus subtilis (strain 168) OX=224308 GN=yybE PE=4 SV=2	292	105	290	188	31.9149	3e-28
scaffold3_2464	98522-98842 - length=106 aa	106	1	97	sp|O31603|YJBE_BACSU	Uncharacterized membrane protein YjbE OS=Bacillus subtilis (strain 168) OX=224308 GN=yjbE PE=3 SV=1	218	115	211	97	53.6082	2e-29
scaffold3_2465	99494-100228 + length=244 aa	244	19	242	sp|P37958|MECA1_BACSU	Adapter protein MecA 1 OS=Bacillus subtilis (strain 168) OX=224308 GN=mecA PE=1 SV=1	218	1	217	224	57.1429	6e-80
scaffold3_2466	100749-101960 + length=403 aa	403	15	403	sp|C5D794|CLS_GEOSW	Cardiolipin synthase OS=Geobacillus sp. (strain WCH70) OX=471223 GN=cls PE=3 SV=1	502	116	502	389	70.437	0
scaffold3_2467	102368-103261 + length=297 aa	297	2	268	sp|O31604|COIA_BACSU	Competence protein CoiA OS=Bacillus subtilis (strain 168) OX=224308 GN=coiA PE=2 SV=1	373	87	353	272	27.2059	4e-26
scaffold3_2468	103425-105242 + length=605 aa	605	1	603	sp|O31605|PEPF_BACSU	Oligoendopeptidase F homolog OS=Bacillus subtilis (strain 168) OX=224308 GN=yjbG PE=3 SV=2	670	62	664	603	73.6318	0
scaffold3_2470	105748-106359 - length=203 aa	203	1	202	sp|Q5L1S1|Y824_GEOKA	UPF0413 protein GK0824 OS=Geobacillus kaustophilus (strain HTA426) OX=235909 GN=GK0824 PE=3 SV=1	297	94	295	202	67.8218	1e-89
scaffold3_2471	106626-107036 - length=136 aa	136	1	130	sp|O31607|TRHBO_BACSU	Group 2 truncated hemoglobin YjbI OS=Bacillus subtilis (strain 168) OX=224308 GN=yjbI PE=1 SV=1	132	1	129	130	66.1538	1e-55
scaffold3_2472	107323-108006 - length=227 aa	227	81	225	sp|O31608|YJBJ_BACSU	Putative murein lytic transglycosylase YjbJ OS=Bacillus subtilis (strain 168) OX=224308 GN=yjbJ PE=3 SV=1	181	35	179	147	59.8639	4e-53
scaffold3_2473	108017-108616 - length=199 aa	199	4	192	sp|O31609|YJBK_BACSU	Putative triphosphatase YjbK OS=Bacillus subtilis (strain 168) OX=224308 GN=yjbK PE=1 SV=1	190	1	186	191	50.2618	2e-54
scaffold3_2474	108857-109210 + length=117 aa	117	2	112	sp|A9VJ67|Y1107_BACWK	UPF0738 protein BcerKBAB4_1107 OS=Bacillus weihenstephanensis (strain KBAB4) OX=315730 GN=BcerKBAB4_1107 PE=3 SV=1	123	13	123	111	41.4414	3e-25
scaffold3_2475	109238-109873 + length=211 aa	211	3	210	sp|O31611|YJBM_BACSU	GTP pyrophosphokinase YjbM OS=Bacillus subtilis (strain 168) OX=224308 GN=yjbM PE=1 SV=1	211	4	210	208	70.6731	1e-105
scaffold3_2476	109992-110732 + length=246 aa	246	1	245	sp|P58055|NADK_GEOSE	NAD kinase OS=Geobacillus stearothermophilus OX=1422 GN=nadK PE=3 SV=1	271	27	271	245	82.449	2e-153
scaffold3_2477	110747-111655 + length=302 aa	302	18	293	sp|O31613|YJBO_BACSU	Uncharacterized RNA pseudouridine synthase YjbO OS=Bacillus subtilis (strain 168) OX=224308 GN=yjbO PE=3 SV=1	283	1	277	277	55.5957	3e-107
scaffold3_2478	111674-112414 - length=246 aa	246	1	245	sp|C5D7A6|PRPE_GEOSW	Bis(5'-nucleosyl)-tetraphosphatase PrpE [asymmetrical] OS=Geobacillus sp. (strain WCH70) OX=471223 GN=prpE PE=3 SV=1	245	1	244	245	70.6122	2e-126
scaffold3_2479	112592-113968 + length=458 aa	458	1	457	sp|Q830V1|MGTE_ENTFA	Magnesium transporter MgtE OS=Enterococcus faecalis (strain ATCC 700802 / V583) OX=226185 GN=mgtE PE=1 SV=1	453	1	452	457	55.1422	2e-168
scaffold3_2480	114127-115986 + length=619 aa	619	4	615	sp|O31615|YJBQ_BACSU	Putative Na(+)/H(+) antiporter YjbQ OS=Bacillus subtilis (strain 168) OX=224308 GN=yjbQ PE=3 SV=1	614	3	613	613	64.1109	0
scaffold3_2481	116196-116888 + length=230 aa	230	1	228	sp|O31622|COTO_BACSU	Spore coat protein O OS=Bacillus subtilis (strain 168) OX=224308 GN=cotO PE=4 SV=1	227	3	225	240	25.8333	7e-08
scaffold3_2482	116966-117301 + length=111 aa	111	1	108	sp|O34506|YNGL_BACSU	UPF0713 protein YngL OS=Bacillus subtilis (strain 168) OX=224308 GN=yngL PE=3 SV=1	130	4	106	108	44.4444	2e-24
scaffold3_2488	120540-120797 + length=85 aa	85	1	84	sp|O31625|SPVIF_BACSU	Sporulation-specific transcription factor SpoVIF OS=Bacillus subtilis (strain 168) OX=224308 GN=spoVIF PE=4 SV=2	84	1	84	84	57.1429	2e-28
scaffold3_2491	122010-123773 - length=587 aa	587	1	587	sp|O31626|YJCD_BACSU	Putative ATP-dependent DNA helicase YjcD OS=Bacillus subtilis (strain 168) OX=224308 GN=yjcD PE=1 SV=1	759	172	753	587	54.1738	0
scaffold3_2493	125042-125719 - length=225 aa	225	1	225	sp|O31533|YETF_BACSU	UPF0702 transmembrane protein YetF OS=Bacillus subtilis (strain 168) OX=224308 GN=yetF PE=1 SV=1	231	1	225	225	50.6667	1e-76
scaffold3_2494	125809-126063 - length=84 aa	84	6	79	sp|P37500|ATSE_BACSU	Putative acetyltransferase BSU40680 OS=Bacillus subtilis (strain 168) OX=224308 GN=yybD PE=3 SV=1	147	69	142	74	59.4595	8e-23
scaffold3_2495	126249-126761 - length=170 aa	170	1	170	sp|A7Z3H9|Y1191_BACVZ	Putative phosphoesterase RBAM_011910 OS=Bacillus velezensis (strain DSM 23117 / BGSC 10A6 / FZB42) OX=326423 GN=RBAM_011910 PE=3 SV=1	171	1	170	170	61.1765	5e-77
scaffold3_2496	126844-127569 - length=241 aa	241	1	240	sp|O31630|YJCH_BACSU	Uncharacterized protein YjcH OS=Bacillus subtilis (strain 168) OX=224308 GN=yjcH PE=4 SV=1	240	1	240	240	51.25	6e-85
scaffold3_2499	128291-128827 + length=178 aa	178	20	165	sp|O32124|YUTG_BACSU	Uncharacterized protein YutG OS=Bacillus subtilis (strain 168) OX=224308 GN=yutG PE=4 SV=1	166	18	163	146	57.5342	2e-53
scaffold3_2501	129602-130447 - length=281 aa	281	4	257	sp|Q8RD36|Y211_CALS4	Uncharacterized HTH-type transcriptional regulator TTE0211 OS=Caldanaerobacter subterraneus subsp. tengcongensis (strain DSM 15242 / JCM 11007 / NBRC 100824 / MB4) OX=273068 GN=TTE0211 PE=4 SV=1	282	3	256	254	38.9764	6e-59
scaffold3_2503	130598-131497 + length=299 aa	299	1	299	sp|P54448|YQEC_BACSU	Putative 6-phosphogluconate dehydrogenase YqeC OS=Bacillus subtilis (strain 168) OX=224308 GN=yqeC PE=3 SV=1	297	1	297	299	65.5518	4e-146
scaffold3_2504	131523-133064 + length=513 aa	513	5	512	sp|P12011|GNTK_BACSU	Gluconokinase OS=Bacillus subtilis (strain 168) OX=224308 GN=gntK PE=3 SV=1	513	4	510	509	62.6719	0
scaffold3_2506	133343-134869 + length=508 aa	508	18	493	sp|P94575|ALLP_BACSU	Probable allantoin permease OS=Bacillus subtilis (strain 168) OX=224308 GN=pucI PE=2 SV=1	490	5	490	487	36.961	3e-107
scaffold3_2507	135140-136468 + length=442 aa	442	2	439	sp|Q9ZIJ1|GNUT_PSEAE	Gluconate permease OS=Pseudomonas aeruginosa (strain ATCC 15692 / DSM 22644 / CIP 104116 / JCM 14847 / LMG 12228 / 1C / PRS 101 / PAO1) OX=208964 GN=gnuT PE=3 SV=1	450	7	447	445	48.5393	2e-124
scaffold3_2508	136845-137234 + length=129 aa	129	12	121	sp|P40893|REE1_YEAST	Regulation of enolase protein 1 OS=Saccharomyces cerevisiae (strain ATCC 204508 / S288c) OX=559292 GN=REE1 PE=1 SV=1	198	76	181	110	33.6364	2e-12
scaffold3_2509	137273-137893 - length=206 aa	206	1	183	sp|P42978|YPJC_BACSU	UPF0750 membrane protein YpjC OS=Bacillus subtilis (strain 168) OX=224308 GN=ypjC PE=3 SV=2	290	7	194	194	23.7113	3e-09
scaffold3_2510	138066-138515 + length=149 aa	149	1	134	sp|O31497|YEZC_BACSU	Uncharacterized HTH-type transcriptional regulator YezC OS=Bacillus subtilis (strain 168) OX=224308 GN=yezC PE=4 SV=2	139	1	132	134	34.3284	9e-22
scaffold3_2511	138543-139298 - length=251 aa	251	1	251	sp|P13913|ARY1_CHICK	Arylamine N-acetyltransferase, pineal gland isozyme NAT-10 OS=Gallus gallus OX=9031 PE=2 SV=1	290	1	288	288	31.25	7e-30
scaffold3_2512	139319-139930 - length=203 aa	203	1	199	sp|P39598|YWBO_BACSU	Uncharacterized protein YwbO OS=Bacillus subtilis (strain 168) OX=224308 GN=ywbO PE=4 SV=1	200	1	200	200	42	9e-53
scaffold3_2513	140301-141746 + length=481 aa	481	1	481	sp|Q814I2|DBPA_BACCR	ATP-dependent RNA helicase DbpA OS=Bacillus cereus (strain ATCC 14579 / DSM 31 / JCM 2152 / NBRC 15305 / NCIMB 9373 / NRRL B-3711) OX=226900 GN=dbpA PE=2 SV=1	481	1	481	481	75.8836	0
scaffold3_2514	141772-142440 + length=222 aa	222	14	212	sp|A6L8P3|CUTC_PARD8	Copper homeostasis protein CutC OS=Parabacteroides distasonis (strain ATCC 8503 / DSM 20701 / CIP 104284 / JCM 5825 / NCTC 11152) OX=435591 GN=cutC PE=3 SV=1	243	1	200	200	49	3e-58
scaffold3_2516	142729-144120 - length=463 aa	463	3	463	sp|P46349|GABP_BACSU	GABA permease OS=Bacillus subtilis (strain 168) OX=224308 GN=gabP PE=1 SV=3	469	2	463	462	65.5844	0
scaffold3_2517	144566-144904 + length=112 aa	112	24	109	sp|P80241|G17M_BACSU	General stress protein 17M OS=Bacillus subtilis (strain 168) OX=224308 GN=yflT PE=1 SV=2	115	25	110	86	31.3953	1e-09
scaffold3_2518	145187-145909 + length=240 aa	240	1	233	sp|O34910|YOBT_BACSU	Uncharacterized protein YobT OS=Bacillus subtilis (strain 168) OX=224308 GN=yobT PE=3 SV=1	233	1	231	233	55.3648	6e-89
scaffold3_2519	145914-146492 + length=192 aa	192	1	185	sp|O34892|YOBS_BACSU	Uncharacterized HTH-type transcriptional regulator YobS OS=Bacillus subtilis (strain 168) OX=224308 GN=yobS PE=4 SV=1	191	1	183	186	41.3978	3e-40
scaffold3_2521	146753-148702 + length=649 aa	649	1	644	sp|P46321|LICR_BACSU	Probable licABCH operon regulator OS=Bacillus subtilis (strain 168) OX=224308 GN=licR PE=1 SV=1	641	1	635	644	52.3292	0
scaffold3_2522	148863-149168 + length=101 aa	101	1	98	sp|P46318|PTJB_BACSU	Lichenan-specific phosphotransferase enzyme IIB component OS=Bacillus subtilis (strain 168) OX=224308 GN=licB PE=1 SV=1	102	1	98	98	83.6735	2e-54
scaffold3_2523	149182-150540 + length=452 aa	452	1	449	sp|P46317|PTJC_BACSU	Lichenan permease IIC component OS=Bacillus subtilis (strain 168) OX=224308 GN=licC PE=2 SV=1	452	1	449	449	75.2784	0
scaffold3_2524	150554-150883 + length=109 aa	109	2	109	sp|P46319|PTJA_BACSU	Lichenan-specific phosphotransferase enzyme IIA component OS=Bacillus subtilis (strain 168) OX=224308 GN=licA PE=2 SV=1	110	3	110	108	64.8148	8e-43
scaffold3_2525	150880-152208 + length=442 aa	442	1	442	sp|P46320|LICH_BACSU	Probable 6-phospho-beta-glucosidase OS=Bacillus subtilis (strain 168) OX=224308 GN=licH PE=2 SV=1	442	1	442	442	77.6018	0
scaffold3_2526	152330-154081 + length=583 aa	583	1	582	sp|P94513|LYTS_BACSU	Sensor protein LytS OS=Bacillus subtilis (strain 168) OX=224308 GN=lytS PE=3 SV=1	593	1	584	584	71.7466	0
scaffold3_2527	154083-154823 + length=246 aa	246	1	246	sp|Q81JL3|LYTT_BACAN	Sensory transduction protein LytT OS=Bacillus anthracis OX=1392 GN=lytT PE=3 SV=1	246	1	246	246	65.4472	8e-114
scaffold3_2528	154986-155420 + length=144 aa	144	1	142	sp|Q814J2|LRGA_BACCR	Antiholin-like protein LrgA OS=Bacillus cereus (strain ATCC 14579 / DSM 31 / JCM 2152 / NBRC 15305 / NCIMB 9373 / NRRL B-3711)OX=226900 GN=lrgA PE=3 SV=1	146	4	143	142	70.4225	1e-61
scaffold3_2529	155454-156134 + length=226 aa	226	1	225	sp|P94516|LRGB_BACSU	Antiholin-like protein LrgB OS=Bacillus subtilis (strain 168) OX=224308 GN=lrgB PE=3 SV=1	231	5	229	225	84.8889	4e-126
scaffold3_2531	156962-159307 + length=781 aa	781	1	770	sp|P42435|NASD_BACSU	Nitrite reductase [NAD(P)H] OS=Bacillus subtilis (strain 168) OX=224308 GN=nasD PE=2 SV=1	805	1	774	774	51.1628	0
scaffold3_2532	159327-161477 + length=716 aa	716	1	709	sp|P42434|NASC_BACSU	Assimilatory nitrate reductase catalytic subunit OS=Bacillus subtilis (strain 168) OX=224308 GN=nasC PE=2 SV=3	710	1	709	709	70.2398	0
scaffold3_2533	161527-162660 - length=377 aa	377	1	375	sp|P46907|NARK_BACSU	Nitrite extrusion protein OS=Bacillus subtilis (strain 168) OX=224308 GN=narK PE=3 SV=2	395	16	389	375	36.8	2e-76
scaffold3_2534	163168-163965 + length=265 aa	265	4	260	sp|A3DDA0|SPEE_CLOTH	Polyamine aminopropyltransferase OS=Clostridium thermocellum (strain ATCC 27405 / DSM 1237 / NBRC 103400 / NCIMB 10682 /NRRL B-4536 / VPI 7372) OX=203119 GN=speE PE=3 SV=1	275	18	274	257	43.1907	1e-80
scaffold3_2536	164889-167510 + length=873 aa	873	470	863	sp|O07545|YHED_BACSU	Endospore coat-associated protein YheD OS=Bacillus subtilis (strain 168) OX=224308 GN=yheD PE=1 SV=2	453	33	440	416	27.1635	8e-38
scaffold3_2537	167507-168916 + length=469 aa	469	5	459	sp|P96613|MURF_BACSU	UDP-N-acetylmuramoyl-tripeptide--D-alanyl-D-alanine ligase OS=Bacillus subtilis (strain 168) OX=224308 GN=murF PE=3 SV=1	457	5	451	471	27.3885	2e-31
scaffold3_2538	168930-170447 + length=505 aa	505	1	288	sp|P56839|PEPM_MYTED	Phosphoenolpyruvate phosphomutase OS=Mytilus edulis OX=6550 PE=1 SV=3	295	5	292	288	68.75	3e-148
scaffold3_2539	170638-171570 + length=310 aa	310	2	307	sp|Q54271|PPD_STRHY	Phosphonopyruvate decarboxylase OS=Streptomyces hygroscopicus OX=1912 GN=bcpC PE=3 SV=2	401	70	377	309	36.5696	5e-68
scaffold3_2540	171596-173404 + length=602 aa	602	241	596	sp|Q8D3M4|PHNW_VIBVU	2-aminoethylphosphonate--pyruvate transaminase OS=Vibrio vulnificus (strain CMCP6) OX=216895 GN=phnW PE=3 SV=2	367	6	362	360	36.6667	2e-72
scaffold3_2541	173439-173834 + length=131 aa	131	2	92	sp|Q58549|ADPP_METJA	ADP-ribose pyrophosphatase OS=Methanocaldococcus jannaschii (strain ATCC 43067 / DSM 2661 / JAL-1 / JCM 10045 / NBRC 100440)OX=243232 GN=nudF PE=1 SV=1	169	48	146	99	31.3131	3e-10
scaffold3_2542	173946-174659 - length=237 aa	237	9	237	sp|Q04777|ALDC_BACSU	Alpha-acetolactate decarboxylase OS=Bacillus subtilis (strain 168) OX=224308 GN=alsD PE=2 SV=1	255	22	251	230	50.8696	6e-82
scaffold3_2543	174676-176355 - length=559 aa	559	12	557	sp|Q04789|ILVX_BACSU	Acetolactate synthase OS=Bacillus subtilis (strain 168) OX=224308 GN=alsS PE=2 SV=3	570	15	560	546	58.6081	0
scaffold3_2545	177615-177812 - length=65 aa	65	1	62	sp|P39588|YWBE_BACSU	Uncharacterized protein YwbE OS=Bacillus subtilis (strain 168) OX=224308 GN=ywbE PE=4 SV=1	65	1	62	62	69.3548	2e-25
scaffold3_2547	178076-178486 - length=136 aa	136	16	129	sp|O34533|YTCD_BACSU	Uncharacterized HTH-type transcriptional regulator YtcD OS=Bacillus subtilis (strain 168) OX=224308 GN=ytcD PE=1 SV=1	126	4	117	114	65.7895	6e-50
scaffold3_2548	178957-179973 + length=338 aa	338	1	338	sp|O34367|YTBD_BACSU	Uncharacterized MFS-type transporter YtbD OS=Bacillus subtilis (strain 168) OX=224308 GN=ytbD PE=3 SV=1	396	56	393	338	63.3136	1e-154
scaffold3_2549	180031-180987 + length=318 aa	318	34	208	sp|P19839|LUXA1_PHOLU	Alkanal monooxygenase alpha chain OS=Photorhabdus luminescens OX=29488 GN=luxA PE=1 SV=1	360	18	187	179	25.1397	2e-09
scaffold3_2550	181421-182347 + length=308 aa	308	3	307	sp|P71019|FABD_BACSU	Malonyl CoA-acyl carrier protein transacylase OS=Bacillus subtilis (strain 168) OX=224308 GN=fabD PE=3 SV=2	317	4	313	310	35.1613	6e-54
scaffold3_2551	182385-184037 + length=550 aa	550	6	550	sp|O06924|MADA_MALRU	Acetyl-S-ACP:malonate ACP transferase OS=Malonomonas rubra OX=57040 GN=madA PE=1 SV=1	554	2	554	553	54.792	0
scaffold3_2552	184043-184909 + length=288 aa	288	20	283	sp|P71422|MDCB_KLEPN	2-(5''-triphosphoribosyl)-3'-dephosphocoenzyme-A synthase OS=Klebsiella pneumoniae OX=573 GN=mdcB PE=3 SV=2	280	16	279	264	47.3485	1e-72
scaffold3_2553	185222-186922 + length=566 aa	566	3	291	sp|O06926|MADC_MALRU	Malonyl-S-ACP:biotin-protein carboxyltransferase MADC OS=Malonomonas rubra OX=57040 GN=madC PE=1 SV=1	318	7	308	308	37.3377	3e-58
[truncated: 2,407 more rows]
